# Supplementary material for: Increased antioxidative defense and reduced advanced glycation end-product formation by metabolic adaptation in non-small-cell-lung-cancer patients
Source: Nat Commun. 2025 Jun 3;16:5157. doi: 10.1038/s41467-025-60326-y (PMC12134105; doi:10.1038/s41467-025-60326-y)
Supplement: Supplementary file 3 — Supplementary Data 1 [file 41467_2025_60326_MOESM3_ESM.xlsx]

## Sheet: Sheet1
Patient	Cancer type	Stage	Additional Stage Info	Smoker	PET (SUVmax value)	Metastasis from another cancer	Induction chemotherapy	KRAS	BRAF	EGFR	HER2	EML4-ALK fusion	STK11	p53	MET	FGFR1	SMAD4	NRAS	HRAS	CTNNB1	FBXW7	FGFR1/3	DDR2	MET Ex14 skipping	CDKN2
Patient 1	LUAD	I	A3	1	36.6	0	0	1	0	0	0	0	0	0	0	0	0	0	0	0	0	0	0	0	0
Patient 2	LUAD	III	A	0	18	0	0	0	0	0	0	1	0	1	0	0	0	0	0	0	0	0	0	0	0
Patient 3	LUAD	I	B	0	19.8	0	0	0	0	0	0	0	0	0	0	0	0	0	0	0	0	0	0	0	0
Patient 4	LUAD	III	B	1	7.5	0	0	1	0	0	0	0	0	0	0	0	0	0	0	1	0	0	0	0	0
Patient 5	LUAD	N/A		0	12.8	1	0	0	0	0	0	0	0	0	0	0	0	0	0	0	0	0	0	0	0
Patient 6	SCC	II	B	0	28.6	0	0	N/A	0	N/A	N/A	N/A	N/A	N/A	N/A	N/A	N/A	N/A	N/A	N/A	N/A	N/A	N/A	N/A	N/A
Patient 7	SCC	II	B	1	14.8	0	0	N/A	N/A	N/A	N/A	N/A	N/A	N/A	N/A	N/A	N/A	N/A	N/A	N/A	N/A	N/A	N/A	N/A	N/A
Patient 8	LUAD	III	A	0	9.4	0	0	0	0	0	0	0	0	0	0	0	0	0	0	0	0	0	0	0	0
Patient 9	LUAD	I	B	1	11.9	0	0	1	0	0	0	0	0	0	0	1	0	0	0	0	0	0	0	0	0
Patient 10	SCC	I	A3	1	0	0	1	0	0	0	0	0	0	0	0	0	0	0	0	0	0	0	0	0	0
Patient 11	LUAD	I	A2	1	4.16	0	0	0	0	0	0	0	0	0	0	0	0	0	0	1	0	0	0	0	0
Patient 12	LUAD	I	B	0	9.2	0	0	0	0	0	0	0	0	0	0	0	0	0	0	0	0	0	0	0	0
Patient 13	SCC	I	A3	1	24.1	0	0	N/A	0	N/A	N/A	N/A	N/A	N/A	N/A	N/A	N/A	N/A	N/A	N/A	N/A	N/A	N/A	N/A	N/A
Patient 14	LUAD	I	A3	1	23	0	0	0	1	0	0	0	1	1	0	0	0	0	0	0	0	0	0	0	0
Patient 15	SCC	I	A3	1	33.12	0	0	N/A	N/A	N/A	N/A	N/A	N/A	N/A	N/A	N/A	N/A	N/A	N/A	N/A	N/A	N/A	N/A	N/A	N/A
Patient 16	SCC	III	B	1	22.9	0	0	N/A	0	N/A	N/A	N/A	N/A	N/A	N/A	N/A	N/A	N/A	N/A	N/A	N/A	N/A	N/A	N/A	N/A
Patient 17	LUAD	II	B	0	6	0	0	0	0	0	1	0	0	0	0	0	0	0	0	0	0	0	0	0	0
Patient 18	SCC	III	A	1	26.9	0	0	N/A	0	N/A	N/A	N/A	N/A	N/A	N/A	N/A	N/A	N/A	N/A	N/A	N/A	N/A	N/A	N/A	N/A
Patient 19	LUAD	II	A	1	4.9	0	0	0	0	0	0	0	0	1	0	0	0	1	0	0	0	0	0	0	0
Patient 20	LUAD	II	B	1	6.24	0	0	0	0	1	0	0	0	1	1	0	0	0	0	0	0	0	0	0	0
Patient 21	SCC	I	B	1	16.37	0	0	N/A	0	N/A	N/A	N/A	N/A	N/A	N/A	N/A	N/A	N/A	N/A	N/A	N/A	N/A	N/A	N/A	N/A
Patient 22	SCC	II	A	1	27	0	0	N/A	0	N/A	N/A	N/A	N/A	N/A	N/A	N/A	N/A	N/A	N/A	N/A	N/A	N/A	N/A	N/A	N/A
Patient 23	LUAD	I	B	0	6.5	0	1	0	0	0	0	0	0	1	0	0	0	0	0	0	1	0	0	0	0
Patient 24	LUAD	I	A1	1	9.37	0	0	1	0	0	0	0	0	0	0	0	0	0	0	0	0	0	0	0	0
Patient 25	LUAD	IV	B	1	2.6	0	0	1	0	0	0	0	0	0	0	0	0	0	0	0	0	0	0	0	0
Patient 26	SCC	III	B	1	N/A	0	0	N/A	N/A	N/A	N/A	N/A	N/A	N/A	N/A	N/A	N/A	N/A	N/A	N/A	N/A	N/A	N/A	N/A	N/A
Patient 27	SCC, LUAD	III	B	1	14.4	0	0	N/A	N/A	N/A	N/A	N/A	N/A	N/A	N/A	N/A	N/A	N/A	N/A	N/A	N/A	N/A	N/A	N/A	N/A
Patient 28	LUAD	I	B	0	19.34	0	0	0	0	0	0	0	0	1	0	0	0	0	0	0	0	1	0	0	0
Patient 29	SCC, LUAD	I	A3	0	4	0	0	0	0	0	0	0	0	0	0	1	0	0	0	0	0	0	0	0	0
Patient 30	LUAD	I	A2	1	6.54	0	0	1	0	0	0	0	0	0	1	0	0	0	0	0	0	0	0	0	0
Patient 31	SCC	III	A	0	16.3	0	1	N/A	0	N/A	N/A	N/A	N/A	N/A	N/A	N/A	N/A	N/A	N/A	N/A	N/A	N/A	N/A	N/A	N/A
Patient 32	LC	I	A2	1	29.4	0	1	0	0	0	N/A	N/A	N/A	N/A	N/A	N/A	N/A	N/A	N/A	N/A	N/A	N/A	N/A	N/A	N/A
Patient 33	LUAD	I	A2	1	4.9	0	0	0	0	0	0	0	0	1	1	0	0	0	0	0	0	0	1	0	0
Patient 34	SCC	I	B	1	26.2	0	0	N/A	N/A	N/A	N/A	N/A	N/A	N/A	N/A	N/A	N/A	N/A	N/A	N/A	N/A	N/A	N/A	N/A	N/A
Patient 35	LUAD	II	A	1	11.2	0	0	1	0	0	0	0	0	0	1	0	0	0	0	0	0	0	0	0	0
Patient 36	LUAD	III	A	0	13.29	0	0	1	0	0	N/A	N/A	N/A	N/A	N/A	N/A	N/A	N/A	N/A	N/A	N/A	N/A	N/A	N/A	N/A
Patient 37	LUAD	N/A	necrosis	0	20	0	1	0	0	0	N/A	N/A	N/A	N/A	N/A	N/A	N/A	N/A	N/A	N/A	N/A	N/A	N/A	N/A	N/A
Patient 38	LUAD	I	A3	1	21.7	0	0	1	0	0	N/A	N/A	N/A	N/A	N/A	N/A	N/A	N/A	N/A	N/A	N/A	N/A	N/A	N/A	N/A
Patient 39	LUAD	I	A3	1	N/A	1	0	1	0	0	0	0	0	0	0	0	0	0	0	0	0	0	0	0	0
Patient 40	LUAD	I	A	0	3.1	0	0	0	0	0	0	0	0	0	0	0	0	0	0	0	0	0	0	0	0
Patient 41	SCC	I	A3	1	18.6	0	0	N/A	0	N/A	N/A	N/A	N/A	N/A	N/A	N/A	N/A	N/A	N/A	N/A	N/A	N/A	N/A	N/A	N/A
Patient 42	LUAD	III	A	0	19.9	0	1	0	0	0	0	0	0	1	0	0	0	0	0	0	0	0	1	0	0
Patient 43	SCC	I	A3	N/A	N/A	0	0	N/A	0	N/A	N/A	N/A	N/A	N/A	N/A	N/A	N/A	N/A	N/A	N/A	N/A	N/A	N/A	N/A	N/A
Patient 44	LUAD	I	A3	0	8.9	0	0	0	0	0	N/A	N/A	N/A	N/A	N/A	N/A	N/A	N/A	N/A	N/A	N/A	N/A	N/A	N/A	N/A
Patient 45	LUAD	I	B	0	8.2	0	0	0	0	1	0	0	0	0	0	0	0	0	0	0	0	0	0	0	0
Patient 46	SCC	II	B	1	14.16	0	0	N/A	0	N/A	N/A	N/A	N/A	N/A	N/A	N/A	N/A	N/A	N/A	N/A	N/A	N/A	N/A	N/A	N/A
Patient 47	LUAD	II	B	0	8.9	0	0	1	0	0	N/A	N/A	N/A	N/A	N/A	N/A	N/A	N/A	N/A	N/A	N/A	N/A	N/A	N/A	N/A
Patient 48	LUAD	II	B	1	19.4	0	0	1	0	0	0	0	0	1	0	0	0	0	0	0	0	0	0	0	0
Patient 49	SCC	I	B	1	13	0	0	N/A	N/A	N/A	N/A	N/A	N/A	N/A	N/A	N/A	N/A	N/A	N/A	N/A	N/A	N/A	N/A	N/A	N/A
Patient 50	NSCLC (NET)	III	C	1	25.5	0	0	0	0	0	0	0	0	1	0	0	1	0	0	0	0	0	0	0	0
Patient 51	SCC	II	A	0	10.62	0	0	N/A	0	N/A	N/A	N/A	N/A	N/A	N/A	N/A	N/A	N/A	N/A	N/A	N/A	N/A	N/A	N/A	N/A
Patient 52	LUAD	IIB-III?		1	24.3	0	0	0	0	0	N/A	N/A	N/A	N/A	N/A	N/A	N/A	N/A	N/A	N/A	N/A	N/A	N/A	N/A	N/A
Patient 53	LUAD	III	B	1	26.15	0	0	1	0	0	0	0	1	0	0	0	0	0	0	0	0	0	0	0	0
Patient 54	LUAD	I	B	0	N/A	0	0	0	0	0	N/A	N/A	N/A	N/A	N/A	N/A	N/A	N/A	N/A	N/A	N/A	N/A	N/A	N/A	N/A
Patient 55	LUAD	I	A3	0	9.2	0	0	0	0	0	0	0	0	1	0	0	1	0	0	0	0	0	0	0	0
Patient 56	LUAD	I	A3	1	5.96	0	0	0	0	0	N/A	N/A	N/A	N/A	N/A	N/A	N/A	N/A	N/A	N/A	N/A	N/A	N/A	N/A	N/A
Patient 57	LUAD	I	A1	1	15.1	0	0	N/A	N/A	N/A	N/A	N/A	N/A	N/A	N/A	N/A	N/A	N/A	N/A	N/A	N/A	N/A	N/A	N/A	N/A
Patient 58	SCC	II	B	1	N/A	0	0	0	0	0	0	0	0	1	0	0	0	0	1	0	0	0	0	0	1
Patient 59	LUAD	IB or IIA		1	7.8	0	0	1	0	0	N/A	N/A	N/A	N/A	N/A	N/A	N/A	N/A	N/A	N/A	N/A	N/A	N/A	N/A	N/A
Patient 60	LUAD	III	B	0	29	0	0	0	0	0	0	0	0	0	0	0	0	0	0	0	0	0	0	1	0
Patient 61	SCC	II	B	1	N/A	0	0	N/A	0	N/A	N/A	0	N/A	N/A	N/A	N/A	N/A	N/A	N/A	N/A	N/A	N/A	N/A	0	N/A
Patient 62	LUAD	III	A	0	3.2	0	0	0	N/A	0	N/A	N/A	N/A	N/A	N/A	N/A	N/A	N/A	N/A	N/A	N/A	N/A	N/A	N/A	N/A
Patient 63	SCC	I	B	0	20.3	0	0	N/A	N/A	N/A	N/A	N/A	N/A	N/A	N/A	N/A	N/A	N/A	N/A	N/A	N/A	N/A	N/A	N/A	N/A
Patient 64	LUAD	III	B	1	N/A	0	0	0	0	0	N/A	0	N/A	N/A	N/A	N/A	N/A	N/A	N/A	N/A	N/A	N/A	N/A	0	N/A
Patient 65	SCC, NET	I	A2	1	13.6	1	0	N/A	N/A	N/A	N/A	N/A	N/A	N/A	N/A	N/A	N/A	N/A	N/A	N/A	N/A	N/A	N/A	N/A	N/A
Patient 66	NSCLC	I	B	0	13.34	0	0	N/A	N/A	N/A	N/A	N/A	N/A	N/A	N/A	N/A	N/A	N/A	N/A	N/A	N/A	N/A	N/A	N/A	N/A
Patient 67	LUAD	I	A2	0	6.7	0	0	0	0	1	0	0	0	0	0	0	0	0	0	0	0	0	0	0	0
Patient 68	SCC	I	A3	1	7.44	0	0	N/A	N/A	N/A	N/A	0	N/A	N/A	N/A	N/A	N/A	N/A	N/A	N/A	N/A	N/A	N/A	0	N/A
Patient 69	LUAD	I	A2	1	4.08	0	0	0	0	0	0	0	0	0	0	0	0	0	0	0	0	0	0	0	0
Patient 70	SCC	I	A2	0	8.9	0	0	N/A	0	N/A	N/A	0	N/A	N/A	N/A	N/A	N/A	N/A	N/A	N/A	N/A	N/A	N/A	0	N/A
