# Supplementary material for: Increased antioxidative defense and reduced advanced glycation end-product formation by metabolic adaptation in non-small-cell-lung-cancer patients
Source: Nat Commun. 2025 Jun 3;16:5157. doi: 10.1038/s41467-025-60326-y (PMC12134105; doi:10.1038/s41467-025-60326-y)
Supplement: Supplementary file 6 — Supplementary Data 4 [file 41467_2025_60326_MOESM6_ESM.xlsx]

## Sheet: S4.1_More oxidized in tumor
From	Entry	Reviewed	Entry Name	Protein names	Gene Names	Organism	Length	Subcellular location [CC]
P35611	P35611	reviewed	ADDA_HUMAN	Alpha-adducin (Erythrocyte adducin subunit alpha)	ADD1 ADDA	Homo sapiens (Human)	737	SUBCELLULAR LOCATION: Cytoplasm, cytoskeleton. Cell membrane; Peripheral membrane protein; Cytoplasmic side.
P04083	P04083	reviewed	ANXA1_HUMAN	Annexin A1 (Annexin I) (Annexin-1) (Calpactin II) (Calpactin-2) (Chromobindin-9) (Lipocortin I) (Phospholipase A2 inhibitory protein) (p35) [Cleaved into: Annexin Ac2-26]	ANXA1 ANX1 LPC1	Homo sapiens (Human)	346	SUBCELLULAR LOCATION: Nucleus {ECO:0000269|PubMed:10772777, ECO:0000269|PubMed:19625660}. Cytoplasm {ECO:0000269|PubMed:10772777, ECO:0000269|PubMed:17008549, ECO:0000269|PubMed:19625660}. Cell projection, cilium {ECO:0000250|UniProtKB:P46193}. Cell membrane {ECO:0000269|PubMed:10772777}. Membrane {ECO:0000269|PubMed:17008549, ECO:0000269|PubMed:2532504, ECO:0000269|PubMed:8557678}; Peripheral me…
Q9Y3B3	Q9Y3B3	reviewed	TMED7_HUMAN	Transmembrane emp24 domain-containing protein 7 (p24 family protein gamma-3) (p24gamma3) (p27)	TMED7 CGI-109	Homo sapiens (Human)	224	SUBCELLULAR LOCATION: Endoplasmic reticulum membrane; Single-pass type I membrane protein. Golgi apparatus, cis-Golgi network membrane; Single-pass type I membrane protein. Endoplasmic reticulum-Golgi intermediate compartment membrane; Single-pass type I membrane protein. Cytoplasmic vesicle, COPI-coated vesicle membrane {ECO:0000250}; Single-pass type I membrane protein {ECO:0000250}. Cytoplasmi…
P11678	P11678	reviewed	PERE_HUMAN	Eosinophil peroxidase (EPO) (EC 1.11.1.7) [Cleaved into: Eosinophil peroxidase light chain; Eosinophil peroxidase heavy chain]	EPX EPER EPO EPP	Homo sapiens (Human)	715	SUBCELLULAR LOCATION: Cytoplasmic granule. Note=Cytoplasmic granules of eosinophils.
P13987	P13987	reviewed	CD59_HUMAN	CD59 glycoprotein (1F5 antigen) (20 kDa homologous restriction factor) (HRF-20) (HRF20) (MAC-inhibitory protein) (MAC-IP) (MEM43 antigen) (Membrane attack complex inhibition factor) (MACIF) (Membrane inhibitor of reactive lysis) (MIRL) (Protectin) (CD antigen CD59)	CD59 MIC11 MIN1 MIN2 MIN3 MSK21	Homo sapiens (Human)	128	SUBCELLULAR LOCATION: Cell membrane; Lipid-anchor, GPI-anchor. Secreted. Note=Soluble form found in a number of tissues.
P00558	P00558	reviewed	PGK1_HUMAN	Phosphoglycerate kinase 1 (EC 2.7.11.1) (EC 2.7.2.3) (Cell migration-inducing gene 10 protein) (Primer recognition protein 2) (PRP 2)	PGK1 PGKA MIG10 OK/SW-cl.110	Homo sapiens (Human)	417	SUBCELLULAR LOCATION: Cytoplasm, cytosol {ECO:0000269|PubMed:36849569}. Mitochondrion matrix {ECO:0000269|PubMed:26942675, ECO:0000269|PubMed:36849569}. Note=Hypoxic conditions promote mitochondrial targeting (PubMed:26942675). Targeted to the mitochondrion following phosphorylation by MAPK1/ERK2, cis-trans isomerization by PIN1, and binding to mitochondrial circRNA mcPGK1 (PubMed:36849569). {ECO…
P07900	P07900	reviewed	HS90A_HUMAN	Heat shock protein HSP 90-alpha (EC 3.6.4.10) (Heat shock 86 kDa) (HSP 86) (HSP86) (Heat shock protein family C member 1) (Lipopolysaccharide-associated protein 2) (LAP-2) (LPS-associated protein 2) (Renal carcinoma antigen NY-REN-38)	HSP90AA1 HSP90A HSPC1 HSPCA	Homo sapiens (Human)	732	SUBCELLULAR LOCATION: Nucleus {ECO:0000250|UniProtKB:P07901}. Cytoplasm {ECO:0000250|UniProtKB:P07901}. Melanosome {ECO:0000269|PubMed:17081065}. Cell membrane {ECO:0000269|PubMed:11276205}. Mitochondrion {ECO:0000269|PubMed:25609812}. Note=Identified by mass spectrometry in melanosome fractions from stage I to stage IV.
P15880	P15880	reviewed	RS2_HUMAN	Small ribosomal subunit protein uS5 (40S ribosomal protein S2) (40S ribosomal protein S4) (Protein LLRep3)	RPS2 RPS4	Homo sapiens (Human)	293	SUBCELLULAR LOCATION: Cytoplasm {ECO:0000269|PubMed:23636399, ECO:0000269|PubMed:30530495}. Nucleus, nucleolus {ECO:0000269|PubMed:30530495}. Note=Probably localized to nucleolus and cytoplasm in complex with ZNF277. {ECO:0000269|PubMed:30530495}.
P07339	P07339	reviewed	CATD_HUMAN	Cathepsin D (EC 3.4.23.5) [Cleaved into: Cathepsin D light chain; Cathepsin D heavy chain]	CTSD CPSD	Homo sapiens (Human)	412	SUBCELLULAR LOCATION: Lysosome. Melanosome. Secreted, extracellular space. Note=Identified by mass spectrometry in melanosome fractions from stage I to stage IV. In aortic samples, detected as an extracellular protein loosely bound to the matrix (PubMed:20551380). {ECO:0000269|PubMed:20551380}.
P15121	P15121	reviewed	ALDR_HUMAN	Aldo-keto reductase family 1 member B1 (EC 1.1.1.21) (EC 1.1.1.300) (EC 1.1.1.372) (EC 1.1.1.54) (Aldehyde reductase) (Aldose reductase) (AR)	AKR1B1 ALDR1 ALR2	Homo sapiens (Human)	316	SUBCELLULAR LOCATION: Cytoplasm.
Q03135	Q03135	reviewed	CAV1_HUMAN	Caveolin-1	CAV1 CAV	Homo sapiens (Human)	178	SUBCELLULAR LOCATION: Golgi apparatus membrane; Peripheral membrane protein. Cell membrane; Peripheral membrane protein. Membrane, caveola {ECO:0000269|PubMed:19262564, ECO:0000269|PubMed:25588833}; Peripheral membrane protein. Membrane raft {ECO:0000269|PubMed:25893292}. Golgi apparatus, trans-Golgi network {ECO:0000250|UniProtKB:P33724}. Note=Colocalized with DPP4 in membrane rafts. Potential h…
O43765	O43765	reviewed	SGTA_HUMAN	Small glutamine-rich tetratricopeptide repeat-containing protein alpha (Alpha-SGT) (Vpu-binding protein) (UBP)	SGTA SGT SGT1	Homo sapiens (Human)	313	SUBCELLULAR LOCATION: Cytoplasm {ECO:0000269|PubMed:16580629}. Nucleus {ECO:0000269|PubMed:16580629}. Note=Co-localizes with HSP90AB1 in the cytoplasm. Increased nuclear accumulation seen during cell apoptosis. {ECO:0000269|PubMed:16580629}.
P49368	P49368	reviewed	TCPG_HUMAN	T-complex protein 1 subunit gamma (TCP-1-gamma) (CCT-gamma) (Chaperonin containing T-complex polypeptide 1 subunit 3) (hTRiC5)	CCT3 CCTG TRIC5	Homo sapiens (Human)	545	SUBCELLULAR LOCATION: Cytoplasm {ECO:0000305}.
Q96JY6	Q96JY6	reviewed	PDLI2_HUMAN	PDZ and LIM domain protein 2 (PDZ-LIM protein mystique)	PDLIM2 PP6345	Homo sapiens (Human)	352	SUBCELLULAR LOCATION: Cytoplasm {ECO:0000269|PubMed:15659642}. Nucleus {ECO:0000269|PubMed:15659642}. Note=May be partially nuclear.; SUBCELLULAR LOCATION: [Isoform 1]: Cytoplasm, cytoskeleton. Note=Colocalizes with beta-1 integrin (ITGB1) and alpha-actinin but not with paxillin (PXN).; SUBCELLULAR LOCATION: [Isoform 2]: Cytoplasm, cytoskeleton.; SUBCELLULAR LOCATION: [Isoform 3]: Nucleus.
P21266	P21266	reviewed	GSTM3_HUMAN	Glutathione S-transferase Mu 3 (EC 2.5.1.18) (GST class-mu 3) (GSTM3-3) (hGSTM3-3)	GSTM3 GST5	Homo sapiens (Human)	225	SUBCELLULAR LOCATION: Cytoplasm.
P00748	P00748	reviewed	FA12_HUMAN	Coagulation factor XII (EC 3.4.21.38) (Hageman factor) (HAF) [Cleaved into: Coagulation factor XIIa heavy chain; Beta-factor XIIa part 1; Coagulation factor XIIa light chain (Beta-factor XIIa part 2)]	F12	Homo sapiens (Human)	615	SUBCELLULAR LOCATION: Secreted.
Q12907	Q12907	reviewed	LMAN2_HUMAN	Vesicular integral-membrane protein VIP36 (Glycoprotein GP36b) (Lectin mannose-binding 2) (Vesicular integral-membrane protein 36) (VIP36)	LMAN2 C5orf8	Homo sapiens (Human)	356	SUBCELLULAR LOCATION: Endoplasmic reticulum-Golgi intermediate compartment membrane {ECO:0000269|PubMed:10444376}; Single-pass type I membrane protein {ECO:0000269|PubMed:10444376}. Golgi apparatus membrane {ECO:0000269|PubMed:10444376}; Single-pass membrane protein {ECO:0000269|PubMed:10444376}. Endoplasmic reticulum membrane {ECO:0000269|PubMed:10444376}; Single-pass type I membrane protein {EC…
O94979	O94979	reviewed	SC31A_HUMAN	Protein transport protein Sec31A (ABP125) (ABP130) (SEC31-like protein 1) (SEC31-related protein A) (Web1-like protein)	SEC31A KIAA0905 SEC31L1 HSPC275 HSPC334	Homo sapiens (Human)	1220	SUBCELLULAR LOCATION: Cytoplasm {ECO:0000250}. Cytoplasmic vesicle, COPII-coated vesicle membrane {ECO:0000269|PubMed:10788476, ECO:0000269|PubMed:16957052, ECO:0000269|PubMed:22358839, ECO:0000269|PubMed:27716508}; Peripheral membrane protein; Cytoplasmic side. Endoplasmic reticulum membrane {ECO:0000250}; Peripheral membrane protein {ECO:0000250}. Cytoplasm, cytosol {ECO:0000269|PubMed:17428803…
P04899	P04899	reviewed	GNAI2_HUMAN	Guanine nucleotide-binding protein G(i) subunit alpha-2 (Adenylate cyclase-inhibiting G alpha protein)	GNAI2 GNAI2B	Homo sapiens (Human)	355	SUBCELLULAR LOCATION: Cytoplasm {ECO:0000269|PubMed:17635935}. Cytoplasm, cytoskeleton, microtubule organizing center, centrosome {ECO:0000269|PubMed:17635935}. Cell membrane {ECO:0000269|PubMed:17635935}. Membrane {ECO:0000305}; Lipid-anchor {ECO:0000305}. Note=Localizes in the centrosomes of interphase and mitotic cells. Detected at the cleavage furrow and/or the midbody.
Q10570	Q10570	reviewed	CPSF1_HUMAN	Cleavage and polyadenylation specificity factor subunit 1 (Cleavage and polyadenylation specificity factor 160 kDa subunit) (CPSF 160 kDa subunit)	CPSF1 CPSF160	Homo sapiens (Human)	1443	SUBCELLULAR LOCATION: Nucleus, nucleoplasm.
P31146	P31146	reviewed	COR1A_HUMAN	Coronin-1A (Coronin-like protein A) (Clipin-A) (Coronin-like protein p57) (Tryptophan aspartate-containing coat protein) (TACO)	CORO1A CORO1	Homo sapiens (Human)	461	SUBCELLULAR LOCATION: Cytoplasm, cytoskeleton {ECO:0000250}. Cytoplasm, cell cortex {ECO:0000250}. Cytoplasmic vesicle, phagosome membrane {ECO:0000250}. Note=In non-infected macrophages, associated with the cortical microtubule network. In mycobacteria-infected macrophages, becomes progressively relocalized and retained around the mycobacterial phagosomes. Retention on the phagosomal membrane is…
Q9UBQ5	Q9UBQ5	reviewed	EIF3K_HUMAN	Eukaryotic translation initiation factor 3 subunit K (eIF3k) (Eukaryotic translation initiation factor 3 subunit 12) (Muscle-specific gene M9 protein) (PLAC-24) (eIF-3 p25) (eIF-3 p28)	EIF3K EIF3S12 ARG134 HSPC029 MSTP001 PTD001	Homo sapiens (Human)	218	SUBCELLULAR LOCATION: Nucleus {ECO:0000255|HAMAP-Rule:MF_03010, ECO:0000269|PubMed:15327989}. Cytoplasm {ECO:0000255|HAMAP-Rule:MF_03010, ECO:0000269|PubMed:15327989}.
P13693	P13693	reviewed	TCTP_HUMAN	Translationally-controlled tumor protein (TCTP) (Fortilin) (Histamine-releasing factor) (HRF) (p23)	TPT1	Homo sapiens (Human)	172	SUBCELLULAR LOCATION: Cytoplasm {ECO:0000269|PubMed:9059837}.
P63244	P63244	reviewed	RACK1_HUMAN	Small ribosomal subunit protein RACK1 (Cell proliferation-inducing gene 21 protein) (Guanine nucleotide-binding protein subunit beta-2-like 1) (Guanine nucleotide-binding protein subunit beta-like protein 12.3) (Human lung cancer oncogene 7 protein) (HLC-7) (Receptor for activated C kinase) (Receptor of activated protein C kinase 1) [Cleaved into: Small ribosomal subunit protein RACK1, N-terminal…	RACK1 GNB2L1 HLC7 PIG21	Homo sapiens (Human)	317	SUBCELLULAR LOCATION: Cell membrane {ECO:0000269|PubMed:11312657, ECO:0000269|PubMed:17956333}; Peripheral membrane protein. Cytoplasm {ECO:0000269|PubMed:10849009, ECO:0000269|PubMed:11279199, ECO:0000269|PubMed:12958311, ECO:0000269|PubMed:19785988, ECO:0000269|PubMed:20499158, ECO:0000269|PubMed:20573744, ECO:0000269|PubMed:23636399, ECO:0000269|PubMed:29743600, ECO:0000269|PubMed:37712706}. C…
P08865	P08865	reviewed	RSSA_HUMAN	Small ribosomal subunit protein uS2 (37 kDa laminin receptor precursor) (37LRP) (37/67 kDa laminin receptor) (LRP/LR) (40S ribosomal protein SA) (67 kDa laminin receptor) (67LR) (Colon carcinoma laminin-binding protein) (Laminin receptor 1) (LamR) (Laminin-binding protein precursor p40) (LBP/p40) (Multidrug resistance-associated protein MGr1-Ag) (NEM/1CHD4)	RPSA LAMBR LAMR1	Homo sapiens (Human)	295	SUBCELLULAR LOCATION: Cell membrane. Cytoplasm. Nucleus {ECO:0000255|HAMAP-Rule:MF_03016}. Note=67LR is found at the surface of the plasma membrane, with its C-terminal laminin-binding domain accessible to extracellular ligands. 37LRP is found at the cell surface, in the cytoplasm and in the nucleus (By similarity). Colocalizes with PPP1R16B in the cell membrane. {ECO:0000255|HAMAP-Rule:MF_03016}.
P21333	P21333	reviewed	FLNA_HUMAN	Filamin-A (FLN-A) (Actin-binding protein 280) (ABP-280) (Alpha-filamin) (Endothelial actin-binding protein) (Filamin-1) (Non-muscle filamin)	FLNA FLN FLN1	Homo sapiens (Human)	2647	SUBCELLULAR LOCATION: Cytoplasm, cell cortex {ECO:0000269|PubMed:16291724}. Cytoplasm, cytoskeleton {ECO:0000250|UniProtKB:Q8BTM8}. Perikaryon {ECO:0000250|UniProtKB:Q8BTM8}. Cell projection, growth cone {ECO:0000250|UniProtKB:Q8BTM8}. Cell projection, podosome {ECO:0000250|UniProtKB:Q8BTM8}. Note=Colocalizes with CPMR1 in the central region of DRG neuron growth cone (By similarity). Following SE…
P04406	P04406	reviewed	G3P_HUMAN	Glyceraldehyde-3-phosphate dehydrogenase (GAPDH) (EC 1.2.1.12) (Peptidyl-cysteine S-nitrosylase GAPDH) (EC 2.6.99.-)	GAPDH GAPD CDABP0047 OK/SW-cl.12	Homo sapiens (Human)	335	SUBCELLULAR LOCATION: Cytoplasm, cytosol {ECO:0000269|PubMed:12829261}. Nucleus {ECO:0000250|UniProtKB:P04797}. Cytoplasm, perinuclear region {ECO:0000269|PubMed:12829261}. Membrane {ECO:0000269|PubMed:12829261}. Cytoplasm, cytoskeleton {ECO:0000250|UniProtKB:P04797}. Note=Translocates to the nucleus following S-nitrosylation and interaction with SIAH1, which contains a nuclear localization signa…
P40939	P40939	reviewed	ECHA_HUMAN	Trifunctional enzyme subunit alpha, mitochondrial (78 kDa gastrin-binding protein) (Monolysocardiolipin acyltransferase) (EC 2.3.1.-) (TP-alpha) [Includes: Long-chain enoyl-CoA hydratase (EC 4.2.1.17); Long chain 3-hydroxyacyl-CoA dehydrogenase (EC 1.1.1.211)]	HADHA HADH	Homo sapiens (Human)	763	SUBCELLULAR LOCATION: Mitochondrion {ECO:0000269|PubMed:29915090}. Mitochondrion inner membrane {ECO:0000269|PubMed:29915090}. Note=Protein stability and association with mitochondrion inner membrane do not require HADHB. {ECO:0000269|PubMed:29915090}.
P58107	P58107	reviewed	EPIPL_HUMAN	Epiplakin (450 kDa epidermal antigen)	EPPK1 EPIPL	Homo sapiens (Human)	5088	SUBCELLULAR LOCATION: Cytoplasm, cytoskeleton {ECO:0000269|PubMed:15671067, ECO:0000269|PubMed:23398049}. Cell junction, hemidesmosome {ECO:0000269|PubMed:23398049}. Cell junction, tight junction {ECO:0000269|PubMed:23398049}. Cell projection {ECO:0000269|PubMed:23398049}. Apicolateral cell membrane {ECO:0000250|UniProtKB:Q8R0W0}. Basolateral cell membrane {ECO:0000250|UniProtKB:Q8R0W0}. Cell jun…
P22392	P22392	reviewed	NDKB_HUMAN	Nucleoside diphosphate kinase B (NDK B) (NDP kinase B) (EC 2.7.4.6) (C-myc purine-binding transcription factor PUF) (Histidine protein kinase NDKB) (EC 2.7.13.3) (nm23-H2)	NME2 NM23B	Homo sapiens (Human)	152	SUBCELLULAR LOCATION: Cytoplasm {ECO:0000269|PubMed:17532299}. Cell projection, lamellipodium {ECO:0000269|PubMed:11919189}. Cell projection, ruffle {ECO:0000269|PubMed:11919189}. Note=Colocalizes with ITGB1 and ITGB1BP1 at the edge or peripheral ruffles and lamellipodia during the early stages of cell spreading on fibronectin or collagen but not on vitronectin or laminin substrates. {ECO:0000269…
P13639	P13639	reviewed	EF2_HUMAN	Elongation factor 2 (EF-2) (EC 3.6.5.-)	EEF2 EF2	Homo sapiens (Human)	858	SUBCELLULAR LOCATION: Cytoplasm {ECO:0000269|PubMed:25064856}. Nucleus {ECO:0000269|PubMed:24648518}. Note=Phosphorylation by CSK promotes cleavage and SUMOylation-dependent nuclear translocation of the C-terminal cleavage product. {ECO:0000269|PubMed:24648518}.
P10768	P10768	reviewed	ESTD_HUMAN	S-formylglutathione hydrolase (FGH) (EC 3.1.2.12) (Esterase D) (Methylumbelliferyl-acetate deacetylase) (EC 3.1.1.56)	ESD	Homo sapiens (Human)	282	SUBCELLULAR LOCATION: Cytoplasm. Cytoplasmic vesicle.
Q15102	Q15102	reviewed	PA1B3_HUMAN	Platelet-activating factor acetylhydrolase IB subunit alpha1 (EC 3.1.1.47) (PAF acetylhydrolase 29 kDa subunit) (PAF-AH 29 kDa subunit) (PAF-AH subunit gamma) (PAFAH subunit gamma)	PAFAH1B3 PAFAHG	Homo sapiens (Human)	231	SUBCELLULAR LOCATION: Cytoplasm.
Q93052	Q93052	reviewed	LPP_HUMAN	Lipoma-preferred partner (LIM domain-containing preferred translocation partner in lipoma)	LPP	Homo sapiens (Human)	612	SUBCELLULAR LOCATION: Nucleus. Cytoplasm. Cell junction. Cell membrane. Note=Found in the nucleus, in the cytoplasm and at cell adhesion sites. Shuttles between the cytoplasm and the nucleus. It has been found in sites of cell adhesion such as cell-to-cell contact and focal adhesion which are membrane attachment sites of cells to the extracellular matrix. Mainly nuclear when fused with HMGA2/HMGI…
P55084	P55084	reviewed	ECHB_HUMAN	Trifunctional enzyme subunit beta, mitochondrial (TP-beta) [Includes: 3-ketoacyl-CoA thiolase (EC 2.3.1.155) (EC 2.3.1.16) (Acetyl-CoA acyltransferase) (Beta-ketothiolase)]	HADHB MSTP029	Homo sapiens (Human)	474	SUBCELLULAR LOCATION: Mitochondrion {ECO:0000269|PubMed:21527675}. Mitochondrion inner membrane {ECO:0000269|PubMed:21527675}. Mitochondrion outer membrane {ECO:0000269|PubMed:21527675}. Endoplasmic reticulum {ECO:0000269|PubMed:21527675}. Note=Protein stability and association with membranes require HADHA. {ECO:0000269|PubMed:29915090}.
Q96PK6	Q96PK6	reviewed	RBM14_HUMAN	RNA-binding protein 14 (Paraspeckle protein 2) (PSP2) (RNA-binding motif protein 14) (RRM-containing coactivator activator/modulator) (Synaptotagmin-interacting protein) (SYT-interacting protein)	RBM14 SIP	Homo sapiens (Human)	669	SUBCELLULAR LOCATION: Nucleus {ECO:0000269|PubMed:25385835}. Nucleus, nucleolus {ECO:0000269|PubMed:11790299}. Cytoplasm {ECO:0000269|PubMed:25385835}. Note=In punctate subnuclear structures often located adjacent to splicing speckles, called paraspeckles (PubMed:11790299). Cytoplasmic localization is crucial for its function in suppressing the formation of aberrant centriolar protein complexes (…
P09758	P09758	reviewed	TACD2_HUMAN	Tumor-associated calcium signal transducer 2 (Cell surface glycoprotein Trop-2) (Membrane component chromosome 1 surface marker 1) (Pancreatic carcinoma marker protein GA733-1)	TACSTD2 GA733-1 M1S1 TROP2	Homo sapiens (Human)	323	SUBCELLULAR LOCATION: Membrane; Single-pass type I membrane protein.
P06753	P06753	reviewed	TPM3_HUMAN	Tropomyosin alpha-3 chain (Gamma-tropomyosin) (Tropomyosin-3) (Tropomyosin-5) (hTM5)	TPM3	Homo sapiens (Human)	285	SUBCELLULAR LOCATION: Cytoplasm, cytoskeleton {ECO:0000305}.
Q01459	Q01459	reviewed	DIAC_HUMAN	Di-N-acetylchitobiase (EC 3.2.1.-)	CTBS CTB	Homo sapiens (Human)	385	SUBCELLULAR LOCATION: Lysosome.
P45880	P45880	reviewed	VDAC2_HUMAN	Non-selective voltage-gated ion channel VDAC2 (VDAC-2) (hVDAC2) (Outer mitochondrial membrane protein porin 2)	VDAC2	Homo sapiens (Human)	294	SUBCELLULAR LOCATION: Mitochondrion outer membrane {ECO:0000269|PubMed:31015432, ECO:0000269|PubMed:7539795}. Membrane {ECO:0000269|PubMed:27641616}. Note=May localize to non-mitochondrial membranes. {ECO:0000269|PubMed:27641616}.
O75083	O75083	reviewed	WDR1_HUMAN	WD repeat-containing protein 1 (Actin-interacting protein 1) (AIP1) (NORI-1)	WDR1	Homo sapiens (Human)	606	SUBCELLULAR LOCATION: Cytoplasm {ECO:0000269|PubMed:27994071}. Cytoplasm, cytoskeleton {ECO:0000250|UniProtKB:Q5RKI0}. Cell projection, podosome {ECO:0000269|PubMed:22721921}. Cell junction {ECO:0000269|PubMed:25792565}.
P09497	P09497	reviewed	CLCB_HUMAN	Clathrin light chain B (Lcb)	CLTB	Homo sapiens (Human)	229	SUBCELLULAR LOCATION: Cytoplasmic vesicle membrane; Peripheral membrane protein; Cytoplasmic side. Membrane, coated pit; Peripheral membrane protein; Cytoplasmic side. Note=Cytoplasmic face of coated pits and vesicles.
P62888	P62888	reviewed	RL30_HUMAN	Large ribosomal subunit protein eL30 (60S ribosomal protein L30)	RPL30	Homo sapiens (Human)	115	SUBCELLULAR LOCATION: Cytoplasm {ECO:0000269|PubMed:23636399}.
Q01518	Q01518	reviewed	CAP1_HUMAN	Adenylyl cyclase-associated protein 1 (CAP 1)	CAP1 CAP	Homo sapiens (Human)	475	SUBCELLULAR LOCATION: Cell membrane {ECO:0000250}; Peripheral membrane protein {ECO:0000250}.
P05091	P05091	reviewed	ALDH2_HUMAN	Aldehyde dehydrogenase, mitochondrial (EC 1.2.1.3) (ALDH class 2) (ALDH-E2) (ALDHI)	ALDH2 ALDM	Homo sapiens (Human)	517	SUBCELLULAR LOCATION: Mitochondrion matrix.
P10599	P10599	reviewed	THIO_HUMAN	Thioredoxin (Trx) (ATL-derived factor) (ADF) (Surface-associated sulphydryl protein) (SASP) (allergen Hom s Trx)	TXN TRDX TRX TRX1	Homo sapiens (Human)	105	SUBCELLULAR LOCATION: Nucleus {ECO:0000269|PubMed:11118054, ECO:0000269|PubMed:9108029}. Cytoplasm {ECO:0000269|PubMed:11118054, ECO:0000269|PubMed:9108029}. Secreted {ECO:0000269|PubMed:1332947}. Note=Translocates from the cytoplasm into the nucleus after phorbol 12-myristate 13-acetate induction (PMA) (PubMed:9108029). Predominantly in the cytoplasm in non irradiated cells (PubMed:11118054). Ra…
Q9Y2Q5	Q9Y2Q5	reviewed	LTOR2_HUMAN	Ragulator complex protein LAMTOR2 (Endosomal adaptor protein p14) (Late endosomal/lysosomal Mp1-interacting protein) (Late endosomal/lysosomal adaptor and MAPK and MTOR activator 2) (Mitogen-activated protein-binding protein-interacting protein) (MAPBP-interacting protein) (Roadblock domain-containing protein 3)	LAMTOR2 MAPBPIP ROBLD3 HSPC003	Homo sapiens (Human)	125	SUBCELLULAR LOCATION: Late endosome membrane {ECO:0000250|UniProtKB:Q9JHS3}; Peripheral membrane protein {ECO:0000250|UniProtKB:Q9JHS3}; Cytoplasmic side {ECO:0000250|UniProtKB:Q9JHS3}. Lysosome membrane {ECO:0000269|PubMed:17897319}; Peripheral membrane protein {ECO:0000250|UniProtKB:Q9JHS3}; Cytoplasmic side {ECO:0000250|UniProtKB:Q9JHS3}. Note=Recruited to lysosome and endosome membranes by LA…
P46109	P46109	reviewed	CRKL_HUMAN	Crk-like protein	CRKL	Homo sapiens (Human)	303
P36955	P36955	reviewed	PEDF_HUMAN	Pigment epithelium-derived factor (PEDF) (Cell proliferation-inducing gene 35 protein) (EPC-1) (Serpin F1)	SERPINF1 PEDF PIG35	Homo sapiens (Human)	418	SUBCELLULAR LOCATION: Secreted {ECO:0000269|PubMed:17081065}. Melanosome {ECO:0000269|PubMed:17081065}. Note=Enriched in stage I melanosomes.
Q9NZU5	Q9NZU5	reviewed	LMCD1_HUMAN	LIM and cysteine-rich domains protein 1 (Dyxin)	LMCD1	Homo sapiens (Human)	365	SUBCELLULAR LOCATION: Cytoplasm {ECO:0000250}. Nucleus {ECO:0000250}. Note=May shuttle between the cytoplasm and the nucleus. {ECO:0000250}.
Q12805	Q12805	reviewed	FBLN3_HUMAN	EGF-containing fibulin-like extracellular matrix protein 1 (Extracellular protein S1-5) (Fibrillin-like protein) (Fibulin-3) (FIBL-3)	EFEMP1 FBLN3 FBNL	Homo sapiens (Human)	493	SUBCELLULAR LOCATION: Secreted, extracellular space, extracellular matrix {ECO:0000269|PubMed:35998264}. Note=Localizes to the lamina propria underneath the olfactory epithelium. {ECO:0000250|UniProtKB:O35568}.
Q13838	Q13838	reviewed	DX39B_HUMAN	Spliceosome RNA helicase DDX39B (EC 3.6.4.13) (56 kDa U2AF65-associated protein) (ATP-dependent RNA helicase p47) (DEAD box protein UAP56) (HLA-B-associated transcript 1 protein)	DDX39B BAT1 UAP56	Homo sapiens (Human)	428	SUBCELLULAR LOCATION: Nucleus. Nucleus speckle. Cytoplasm. Note=Can translocate to the cytoplasm in the presence of MX1. TREX complex assembly seems to occur in regions surrounding nuclear speckles known as perispeckles.
Q07021	Q07021	reviewed	C1QBP_HUMAN	Complement component 1 Q subcomponent-binding protein, mitochondrial (ASF/SF2-associated protein p32) (Glycoprotein gC1qBP) (C1qBP) (Hyaluronan-binding protein 1) (Mitochondrial matrix protein p32) (gC1q-R protein) (p33) (SF2AP32)	C1QBP GC1QBP HABP1 SF2P32	Homo sapiens (Human)	282	SUBCELLULAR LOCATION: Mitochondrion matrix {ECO:0000269|PubMed:15031724, ECO:0000269|PubMed:17486078, ECO:0000269|PubMed:19164550, ECO:0000269|PubMed:9305894}. Nucleus {ECO:0000269|PubMed:18676636, ECO:0000269|PubMed:9299613}. Nucleus, nucleolus {ECO:0000269|PubMed:21536856, ECO:0000269|PubMed:32958672}. Cell membrane {ECO:0000269|PubMed:10747014, ECO:0000269|PubMed:11493647, ECO:0000269|PubMed:1…
Q16555	Q16555	reviewed	DPYL2_HUMAN	Dihydropyrimidinase-related protein 2 (DRP-2) (Collapsin response mediator protein 2) (CRMP-2) (N2A3) (Unc-33-like phosphoprotein 2) (ULIP-2)	DPYSL2 CRMP2 ULIP2	Homo sapiens (Human)	572	SUBCELLULAR LOCATION: Cytoplasm, cytosol {ECO:0000269|PubMed:20801876}. Cytoplasm, cytoskeleton {ECO:0000269|PubMed:20801876}. Membrane {ECO:0000269|PubMed:20801876}. Note=Tightly but non-covalently associated with membranes.
Q96AE4	Q96AE4	reviewed	FUBP1_HUMAN	Far upstream element-binding protein 1 (FBP) (FUSE-binding protein 1) (DNA helicase V) (hDH V)	FUBP1	Homo sapiens (Human)	644	SUBCELLULAR LOCATION: Nucleus {ECO:0000305}.
P63261	P63261	reviewed	ACTG_HUMAN	Actin, cytoplasmic 2 (EC 3.6.4.-) (Gamma-actin) [Cleaved into: Actin, cytoplasmic 2, N-terminally processed]	ACTG1 ACTG	Homo sapiens (Human)	375	SUBCELLULAR LOCATION: Cytoplasm, cytoskeleton {ECO:0000269|PubMed:28493397}.
P52597	P52597	reviewed	HNRPF_HUMAN	Heterogeneous nuclear ribonucleoprotein F (hnRNP F) (Nucleolin-like protein mcs94-1) [Cleaved into: Heterogeneous nuclear ribonucleoprotein F, N-terminally processed]	HNRNPF HNRPF	Homo sapiens (Human)	415	SUBCELLULAR LOCATION: Nucleus, nucleoplasm.
Q14204	Q14204	reviewed	DYHC1_HUMAN	Cytoplasmic dynein 1 heavy chain 1 (Cytoplasmic dynein heavy chain 1) (Dynein heavy chain, cytosolic)	DYNC1H1 DHC1 DNCH1 DNCL DNECL DYHC KIAA0325	Homo sapiens (Human)	4646	SUBCELLULAR LOCATION: Cytoplasm, cytoskeleton {ECO:0000305|PubMed:36071160}.
Q04760	Q04760	reviewed	LGUL_HUMAN	Lactoylglutathione lyase (EC 4.4.1.5) (Aldoketomutase) (Glyoxalase I) (Glx I) (Ketone-aldehyde mutase) (Methylglyoxalase) (S-D-lactoylglutathione methylglyoxal lyase)	GLO1	Homo sapiens (Human)	184
O75369	O75369	reviewed	FLNB_HUMAN	Filamin-B (FLN-B) (ABP-278) (ABP-280 homolog) (Actin-binding-like protein) (Beta-filamin) (Filamin homolog 1) (Fh1) (Filamin-3) (Thyroid autoantigen) (Truncated actin-binding protein) (Truncated ABP)	FLNB FLN1L FLN3 TABP TAP	Homo sapiens (Human)	2602	SUBCELLULAR LOCATION: [Isoform 1]: Cytoplasm, cell cortex. Cytoplasm, cytoskeleton. Cytoplasm, cytoskeleton, stress fiber. Cytoplasm, myofibril, sarcomere, Z line. Note=In differentiating myotubes, isoform 1, isoform 2 and isoform 3 are localized diffusely throughout the cytoplasm with regions of enrichment at the longitudinal actin stress fiber. In differentiated tubes, isoform 1 is also detecte…
P62873	P62873	reviewed	GBB1_HUMAN	Guanine nucleotide-binding protein G(I)/G(S)/G(T) subunit beta-1 (Transducin beta chain 1)	GNB1	Homo sapiens (Human)	340
P48059	P48059	reviewed	LIMS1_HUMAN	LIM and senescent cell antigen-like-containing domain protein 1 (Particularly interesting new Cys-His protein 1) (PINCH-1) (Renal carcinoma antigen NY-REN-48)	LIMS1 PINCH PINCH1	Homo sapiens (Human)	325	SUBCELLULAR LOCATION: Cell junction, focal adhesion {ECO:0000269|PubMed:12432066}. Cell membrane; Peripheral membrane protein; Cytoplasmic side.
Q86UP2	Q86UP2	reviewed	KTN1_HUMAN	Kinectin (CG-1 antigen) (Kinesin receptor)	KTN1 CG1 KIAA0004	Homo sapiens (Human)	1357	SUBCELLULAR LOCATION: Endoplasmic reticulum membrane; Single-pass type II membrane protein. Note=Vesicle membrane protein anchored to the endoplasmic reticulum.
P00505	P00505	reviewed	AATM_HUMAN	Aspartate aminotransferase, mitochondrial (mAspAT) (EC 2.6.1.1) (EC 2.6.1.7) (Fatty acid-binding protein) (FABP-1) (Glutamate oxaloacetate transaminase 2) (Kynurenine aminotransferase 4) (Kynurenine aminotransferase IV) (Kynurenine--oxoglutarate transaminase 4) (Kynurenine--oxoglutarate transaminase IV) (Plasma membrane-associated fatty acid-binding protein) (FABPpm) (Transaminase A)	GOT2 KYAT4	Homo sapiens (Human)	430	SUBCELLULAR LOCATION: Mitochondrion matrix {ECO:0000269|PubMed:9537447}. Cell membrane {ECO:0000269|PubMed:9537447}. Note=Exposure to alcohol promotes translocation to the cell membrane. {ECO:0000269|PubMed:9537447}.
P46777	P46777	reviewed	RL5_HUMAN	Large ribosomal subunit protein uL18 (60S ribosomal protein L5)	RPL5 MSTP030	Homo sapiens (Human)	297	SUBCELLULAR LOCATION: Cytoplasm {ECO:0000269|PubMed:15469983, ECO:0000269|Ref.7}. Nucleus, nucleolus {ECO:0000269|PubMed:15469983, ECO:0000269|Ref.7}. Note=Although RP5 is functional within the cytoplasm, the assembly of ribosomal subunits occurs in the nucleus. RPL5 nuclear import is mediated by IPO5/RanBP5, IPO7/RanBP7, KPNB1/importin-beta or TPNO1/Trn. {ECO:0000269|PubMed:9687515}.
P27487	P27487	reviewed	DPP4_HUMAN	Dipeptidyl peptidase 4 (EC 3.4.14.5) (ADABP) (Adenosine deaminase complexing protein 2) (ADCP-2) (Dipeptidyl peptidase IV) (DPP IV) (T-cell activation antigen CD26) (TP103) (CD antigen CD26) [Cleaved into: Dipeptidyl peptidase 4 membrane form (Dipeptidyl peptidase IV membrane form); Dipeptidyl peptidase 4 soluble form (Dipeptidyl peptidase IV soluble form)]	DPP4 ADCP2 CD26	Homo sapiens (Human)	766	SUBCELLULAR LOCATION: [Dipeptidyl peptidase 4 soluble form]: Secreted {ECO:0000269|PubMed:10951221, ECO:0000269|PubMed:16254193}. Note=Detected in the serum and the seminal fluid. {ECO:0000269|PubMed:10951221, ECO:0000269|PubMed:16254193}.; SUBCELLULAR LOCATION: Cell membrane {ECO:0000269|PubMed:10900005, ECO:0000269|PubMed:11772392, ECO:0000305|PubMed:8101391}; Single-pass type II membrane prote…
O43491	O43491	reviewed	E41L2_HUMAN	Band 4.1-like protein 2 (Erythrocyte membrane protein band 4.1-like 2) (Generally expressed protein 4.1) (4.1G)	EPB41L2	Homo sapiens (Human)	1005	SUBCELLULAR LOCATION: Cytoplasm, cytoskeleton {ECO:0000250}. Cytoplasm, cell cortex {ECO:0000269|PubMed:23870127}. Cell membrane {ECO:0000269|PubMed:22361696}.
P30050	P30050	reviewed	RL12_HUMAN	Large ribosomal subunit protein uL11 (60S ribosomal protein L12)	RPL12	Homo sapiens (Human)	165	SUBCELLULAR LOCATION: Cytoplasm {ECO:0000269|PubMed:23636399, ECO:0000269|PubMed:25901680}.
P11277	P11277	reviewed	SPTB1_HUMAN	Spectrin beta chain, erythrocytic (Beta-I spectrin)	SPTB SPTB1	Homo sapiens (Human)	2137	SUBCELLULAR LOCATION: Cytoplasm, cytoskeleton. Cytoplasm, cell cortex.
P68871	P68871	reviewed	HBB_HUMAN	Hemoglobin subunit beta (Beta-globin) (Hemoglobin beta chain) [Cleaved into: LVV-hemorphin-7; Spinorphin]	HBB	Homo sapiens (Human)	147
Q99961	Q99961	reviewed	SH3G1_HUMAN	Endophilin-A2 (EEN fusion partner of MLL) (Endophilin-2) (Extra eleven-nineteen leukemia fusion gene protein) (EEN) (SH3 domain protein 2B) (SH3 domain-containing GRB2-like protein 1)	SH3GL1 CNSA1 SH3D2B	Homo sapiens (Human)	368	SUBCELLULAR LOCATION: Cytoplasm {ECO:0000250}. Early endosome membrane {ECO:0000250}; Peripheral membrane protein {ECO:0000250}. Cell projection, podosome {ECO:0000269|PubMed:23285027}. Note=Associated with postsynaptic endosomes in hippocampal neurons. {ECO:0000250}.
Q7Z4W1	Q7Z4W1	reviewed	DCXR_HUMAN	L-xylulose reductase (XR) (EC 1.1.1.10) (Carbonyl reductase II) (Dicarbonyl/L-xylulose reductase) (Kidney dicarbonyl reductase) (kiDCR) (Short chain dehydrogenase/reductase family 20C member 1) (Sperm surface protein P34H)	DCXR SDR20C1	Homo sapiens (Human)	244	SUBCELLULAR LOCATION: Membrane {ECO:0000250}; Peripheral membrane protein {ECO:0000250}. Note=Probably recruited to membranes via an interaction with phosphatidylinositol. {ECO:0000250}.
Q96QK1	Q96QK1	reviewed	VPS35_HUMAN	Vacuolar protein sorting-associated protein 35 (hVPS35) (Maternal-embryonic 3) (Vesicle protein sorting 35)	VPS35 MEM3 TCCCTA00141	Homo sapiens (Human)	796	SUBCELLULAR LOCATION: Cytoplasm. Membrane; Peripheral membrane protein. Endosome {ECO:0000269|PubMed:15078903, ECO:0000269|PubMed:28892079}. Early endosome {ECO:0000305}. Late endosome {ECO:0000305}. Note=Localizes to tubular profiles adjacent to endosomes. {ECO:0000269|PubMed:15078903}.
P11413	P11413	reviewed	G6PD_HUMAN	Glucose-6-phosphate 1-dehydrogenase (G6PD) (EC 1.1.1.49)	G6PD	Homo sapiens (Human)	515	SUBCELLULAR LOCATION: Cytoplasm, cytosol {ECO:0000269|PubMed:35122041, ECO:0000269|PubMed:743300}. Membrane; Peripheral membrane protein {ECO:0000269|PubMed:743300}.
P68366	P68366	reviewed	TBA4A_HUMAN	Tubulin alpha-4A chain (EC 3.6.5.-) (Alpha-tubulin 1) (Testis-specific alpha-tubulin) (Tubulin H2-alpha) (Tubulin alpha-1 chain)	TUBA4A TUBA1	Homo sapiens (Human)	448	SUBCELLULAR LOCATION: Cytoplasm, cytoskeleton.
P40855	P40855	reviewed	PEX19_HUMAN	Peroxisomal biogenesis factor 19 (33 kDa housekeeping protein) (Peroxin-19) (Peroxisomal farnesylated protein)	PEX19 HK33 PXF OK/SW-cl.22	Homo sapiens (Human)	299	SUBCELLULAR LOCATION: Cytoplasm {ECO:0000269|PubMed:10704444, ECO:0000269|PubMed:11259404, ECO:0000269|PubMed:15007061}. Peroxisome membrane {ECO:0000269|PubMed:10051604, ECO:0000269|PubMed:10704444, ECO:0000269|PubMed:15007061, ECO:0000269|PubMed:27181750, ECO:0000269|PubMed:9339377}; Lipid-anchor {ECO:0000269|PubMed:10051604, ECO:0000269|PubMed:9339377}; Cytoplasmic side {ECO:0000269|PubMed:100…
P07737	P07737	reviewed	PROF1_HUMAN	Profilin-1 (Epididymis tissue protein Li 184a) (Profilin I)	PFN1	Homo sapiens (Human)	140	SUBCELLULAR LOCATION: Cytoplasm, cytoskeleton.
P14866	P14866	reviewed	HNRPL_HUMAN	Heterogeneous nuclear ribonucleoprotein L (hnRNP L)	HNRNPL HNRPL P/OKcl.14	Homo sapiens (Human)	589	SUBCELLULAR LOCATION: Nucleus, nucleoplasm {ECO:0000269|PubMed:17289661, ECO:0000269|PubMed:2687284, ECO:0000305|PubMed:26051023, ECO:0000305|PubMed:36537238}. Cytoplasm {ECO:0000269|PubMed:17289661}. Note=Localized in cytoplasmic mRNP granules containing untranslated mRNAs. These granules are not identical with P bodies or stress granules. {ECO:0000269|PubMed:17289661}.
P47755	P47755	reviewed	CAZA2_HUMAN	F-actin-capping protein subunit alpha-2 (CapZ alpha-2)	CAPZA2	Homo sapiens (Human)	286
P50914	P50914	reviewed	RL14_HUMAN	Large ribosomal subunit protein eL14 (60S ribosomal protein L14) (CAG-ISL 7)	RPL14	Homo sapiens (Human)	215	SUBCELLULAR LOCATION: Cytoplasm {ECO:0000269|PubMed:23636399}.
P62140	P62140	reviewed	PP1B_HUMAN	Serine/threonine-protein phosphatase PP1-beta catalytic subunit (PP-1B) (PPP1CD) (EC 3.1.3.16) (EC 3.1.3.53)	PPP1CB	Homo sapiens (Human)	327	SUBCELLULAR LOCATION: Cytoplasm {ECO:0000269|PubMed:11739654}. Nucleus {ECO:0000269|PubMed:11739654}. Nucleus, nucleoplasm {ECO:0000269|PubMed:11739654}. Nucleus, nucleolus {ECO:0000269|PubMed:11739654, ECO:0000269|PubMed:20926688}. Note=Highly mobile in cells and can be relocalized through interaction with targeting subunits. In the presence of PPP1R8 relocalizes from the nucleus to nuclear spec…
P51991	P51991	reviewed	ROA3_HUMAN	Heterogeneous nuclear ribonucleoprotein A3 (hnRNP A3)	HNRNPA3 HNRPA3	Homo sapiens (Human)	378	SUBCELLULAR LOCATION: Nucleus {ECO:0000250}. Note=Component of ribonucleosomes.
Q9BUJ2	Q9BUJ2	reviewed	HNRL1_HUMAN	Heterogeneous nuclear ribonucleoprotein U-like protein 1 (Adenovirus early region 1B-associated protein 5) (E1B-55 kDa-associated protein 5) (E1B-AP5)	HNRNPUL1 E1BAP5 HNRPUL1	Homo sapiens (Human)	856	SUBCELLULAR LOCATION: Nucleus {ECO:0000269|PubMed:11513728, ECO:0000269|PubMed:12489984, ECO:0000269|PubMed:9733834}.
P31150	P31150	reviewed	GDIA_HUMAN	Rab GDP dissociation inhibitor alpha (Rab GDI alpha) (Guanosine diphosphate dissociation inhibitor 1) (GDI-1) (Oligophrenin-2) (Protein XAP-4)	GDI1 GDIL OPHN2 RABGDIA XAP4	Homo sapiens (Human)	447	SUBCELLULAR LOCATION: Cytoplasm {ECO:0000269|PubMed:19570034}. Golgi apparatus, trans-Golgi network {ECO:0000269|PubMed:19570034}.
P17858	P17858	reviewed	PFKAL_HUMAN	ATP-dependent 6-phosphofructokinase, liver type (ATP-PFK) (PFK-L) (EC 2.7.1.11) (6-phosphofructokinase type B) (Phosphofructo-1-kinase isozyme B) (PFK-B) (Phosphohexokinase)	PFKL	Homo sapiens (Human)	780	SUBCELLULAR LOCATION: Cytoplasm {ECO:0000255|HAMAP-Rule:MF_03184}.
P49458	P49458	reviewed	SRP09_HUMAN	Signal recognition particle 9 kDa protein (SRP9)	SRP9	Homo sapiens (Human)	86	SUBCELLULAR LOCATION: Cytoplasm.
Q16531	Q16531	reviewed	DDB1_HUMAN	DNA damage-binding protein 1 (DDB p127 subunit) (DNA damage-binding protein a) (DDBa) (Damage-specific DNA-binding protein 1) (HBV X-associated protein 1) (XAP-1) (UV-damaged DNA-binding factor) (UV-damaged DNA-binding protein 1) (UV-DDB 1) (XPE-binding factor) (XPE-BF) (Xeroderma pigmentosum group E-complementing protein) (XPCe)	DDB1 XAP1	Homo sapiens (Human)	1140	SUBCELLULAR LOCATION: Cytoplasm {ECO:0000269|PubMed:10777491, ECO:0000269|PubMed:11673459, ECO:0000269|PubMed:18593899}. Nucleus {ECO:0000269|PubMed:10777491, ECO:0000269|PubMed:11673459, ECO:0000269|PubMed:18593899}. Note=Primarily cytoplasmic (PubMed:10777491, PubMed:11673459). Translocates to the nucleus following UV irradiation and subsequently accumulates at sites of DNA damage (PubMed:10777…
P28482	P28482	reviewed	MK01_HUMAN	Mitogen-activated protein kinase 1 (MAP kinase 1) (MAPK 1) (EC 2.7.11.24) (ERT1) (Extracellular signal-regulated kinase 2) (ERK-2) (MAP kinase isoform p42) (p42-MAPK) (Mitogen-activated protein kinase 2) (MAP kinase 2) (MAPK 2)	MAPK1 ERK2 PRKM1 PRKM2	Homo sapiens (Human)	360	SUBCELLULAR LOCATION: Cytoplasm, cytoskeleton, spindle {ECO:0000250}. Nucleus {ECO:0000269|PubMed:32721402}. Cytoplasm, cytoskeleton, microtubule organizing center, centrosome. Cytoplasm {ECO:0000269|PubMed:32721402}. Membrane, caveola {ECO:0000250|UniProtKB:P63086}. Cell junction, focal adhesion {ECO:0000250|UniProtKB:P63085}. Note=Associated with the spindle during prometaphase and metaphase (B…
Q9Y696	Q9Y696	reviewed	CLIC4_HUMAN	Chloride intracellular channel protein 4 (Glutaredoxin-like oxidoreductase CLIC4) (EC 1.8.-.-) (Intracellular chloride ion channel protein p64H1)	CLIC4	Homo sapiens (Human)	253	SUBCELLULAR LOCATION: Cytoplasm, cytoskeleton, microtubule organizing center, centrosome {ECO:0000269|PubMed:14569596}. Cytoplasmic vesicle membrane {ECO:0000305|PubMed:17636002}; Single-pass membrane protein {ECO:0000305}. Nucleus {ECO:0000305|PubMed:17636002}. Cell membrane {ECO:0000269|PubMed:18302930}; Single-pass membrane protein {ECO:0000305}. Mitochondrion {ECO:0000250|UniProtKB:Q9Z0W7}. C…
Q9H4A4	Q9H4A4	reviewed	AMPB_HUMAN	Aminopeptidase B (AP-B) (EC 3.4.11.6) (Arginine aminopeptidase) (Arginyl aminopeptidase)	RNPEP APB	Homo sapiens (Human)	650	SUBCELLULAR LOCATION: Secreted {ECO:0000250}.
P14618	P14618	reviewed	KPYM_HUMAN	Pyruvate kinase PKM (EC 2.7.1.40) (Cytosolic thyroid hormone-binding protein) (CTHBP) (Opa-interacting protein 3) (OIP-3) (Pyruvate kinase 2/3) (Pyruvate kinase muscle isozyme) (Threonine-protein kinase PKM2) (EC 2.7.11.1) (Thyroid hormone-binding protein 1) (THBP1) (Tumor M2-PK) (Tyrosine-protein kinase PKM2) (EC 2.7.10.2) (p58)	PKM OIP3 PK2 PK3 PKM2	Homo sapiens (Human)	531	SUBCELLULAR LOCATION: [Isoform M2]: Cytoplasm {ECO:0000269|PubMed:25263439, ECO:0000269|PubMed:26787900, ECO:0000269|PubMed:27573352, ECO:0000269|PubMed:32268273}. Nucleus {ECO:0000269|PubMed:17308100, ECO:0000269|PubMed:18191611, ECO:0000269|PubMed:22056988, ECO:0000269|PubMed:22901803, ECO:0000269|PubMed:24120661, ECO:0000269|PubMed:26787900, ECO:0000269|PubMed:27573352, ECO:0000269|PubMed:3226…
O95373	O95373	reviewed	IPO7_HUMAN	Importin-7 (Imp7) (Ran-binding protein 7) (RanBP7)	IPO7 RANBP7	Homo sapiens (Human)	1038	SUBCELLULAR LOCATION: Cytoplasm {ECO:0000250|UniProtKB:Q9EPL8}. Nucleus {ECO:0000250|UniProtKB:Q9EPL8}. Note=Localizes to the nucleus in the presence of BMP4. {ECO:0000250|UniProtKB:Q9EPL8}.
P55735	P55735	reviewed	SEC13_HUMAN	Protein SEC13 homolog (GATOR2 complex protein SEC13) (SEC13-like protein 1) (SEC13-related protein)	SEC13 D3S1231E SEC13A SEC13L1 SEC13R	Homo sapiens (Human)	322	SUBCELLULAR LOCATION: Cytoplasmic vesicle, COPII-coated vesicle membrane {ECO:0000269|PubMed:8972206}; Peripheral membrane protein {ECO:0000269|PubMed:8972206}; Cytoplasmic side {ECO:0000269|PubMed:8972206}. Endoplasmic reticulum membrane {ECO:0000269|PubMed:8972206}; Peripheral membrane protein {ECO:0000269|PubMed:8972206}; Cytoplasmic side {ECO:0000269|PubMed:8972206}. Nucleus, nuclear pore com…
Q99832	Q99832	reviewed	TCPH_HUMAN	T-complex protein 1 subunit eta (TCP-1-eta) (CCT-eta) (Chaperonin containing T-complex polypeptide 1 subunit 7) (HIV-1 Nef-interacting protein) [Cleaved into: T-complex protein 1 subunit eta, N-terminally processed]	CCT7 CCTH NIP7-1	Homo sapiens (Human)	543	SUBCELLULAR LOCATION: Cytoplasm {ECO:0000250|UniProtKB:P80313}.
P53621	P53621	reviewed	COPA_HUMAN	Coatomer subunit alpha (Alpha-coat protein) (Alpha-COP) (HEP-COP) (HEPCOP) [Cleaved into: Xenin (Xenopsin-related peptide); Proxenin]	COPA	Homo sapiens (Human)	1224	SUBCELLULAR LOCATION: Cytoplasm {ECO:0000250}. Golgi apparatus membrane {ECO:0000250}; Peripheral membrane protein {ECO:0000250}; Cytoplasmic side {ECO:0000250}. Cytoplasmic vesicle, COPI-coated vesicle membrane {ECO:0000250}; Peripheral membrane protein {ECO:0000250}; Cytoplasmic side {ECO:0000250}. Note=The coatomer is cytoplasmic or polymerized on the cytoplasmic side of the Golgi, as well as …
P09960	P09960	reviewed	LKHA4_HUMAN	Leukotriene A-4 hydrolase (LTA-4 hydrolase) (EC 3.3.2.6) (Leukotriene A(4) hydrolase) (Tripeptide aminopeptidase LTA4H) (EC 3.4.11.4)	LTA4H LTA4	Homo sapiens (Human)	611	SUBCELLULAR LOCATION: Cytoplasm {ECO:0000269|PubMed:6490615}.
P33240	P33240	reviewed	CSTF2_HUMAN	Cleavage stimulation factor subunit 2 (CF-1 64 kDa subunit) (Cleavage stimulation factor 64 kDa subunit) (CSTF 64 kDa subunit) (CstF-64)	CSTF2	Homo sapiens (Human)	577	SUBCELLULAR LOCATION: Nucleus {ECO:0000269|PubMed:11598190, ECO:0000269|PubMed:32816001}. Note=Localized with DDX1 in cleavage bodies. {ECO:0000269|PubMed:11598190}.
P09104	P09104	reviewed	ENOG_HUMAN	Gamma-enolase (EC 4.2.1.11) (2-phospho-D-glycerate hydro-lyase) (Enolase 2) (Neural enolase) (Neuron-specific enolase) (NSE)	ENO2	Homo sapiens (Human)	434	SUBCELLULAR LOCATION: Cytoplasm {ECO:0000250}. Cell membrane {ECO:0000250}. Note=Can translocate to the plasma membrane in either the homodimeric (alpha/alpha) or heterodimeric (alpha/gamma) form. {ECO:0000250}.
P62993	P62993	reviewed	GRB2_HUMAN	Growth factor receptor-bound protein 2 (Adapter protein GRB2) (Protein Ash) (SH2/SH3 adapter GRB2)	GRB2 ASH	Homo sapiens (Human)	217	SUBCELLULAR LOCATION: Nucleus {ECO:0000269|PubMed:21179510, ECO:0000269|PubMed:37328606}. Cytoplasm {ECO:0000269|PubMed:21179510, ECO:0000269|PubMed:30282717, ECO:0000269|PubMed:37328606}. Endosome {ECO:0000269|PubMed:21179510}. Golgi apparatus {ECO:0000250|UniProtKB:Q60631}.
P02749	P02749	reviewed	APOH_HUMAN	Beta-2-glycoprotein 1 (APC inhibitor) (Activated protein C-binding protein) (Anticardiolipin cofactor) (Apolipoprotein H) (Apo-H) (Beta-2-glycoprotein I) (B2GPI) (Beta(2)GPI)	APOH B2G1	Homo sapiens (Human)	345	SUBCELLULAR LOCATION: Secreted.
Q00325	Q00325	reviewed	S25A3_HUMAN	Solute carrier family 25 member 3 (Phosphate carrier protein, mitochondrial) (Phosphate transport protein) (PTP)	SLC25A3 PHC OK/SW-cl.48	Homo sapiens (Human)	362	SUBCELLULAR LOCATION: Mitochondrion inner membrane {ECO:0000250|UniProtKB:P12234}; Multi-pass membrane protein {ECO:0000250|UniProtKB:P12234}.
P02765	P02765	reviewed	FETUA_HUMAN	Alpha-2-HS-glycoprotein (Alpha-2-Z-globulin) (Ba-alpha-2-glycoprotein) (Fetuin-A) [Cleaved into: Alpha-2-HS-glycoprotein chain A; Alpha-2-HS-glycoprotein chain B]	AHSG FETUA PRO2743	Homo sapiens (Human)	367	SUBCELLULAR LOCATION: Secreted.
P50570	P50570	reviewed	DYN2_HUMAN	Dynamin-2 (EC 3.6.5.5) (Dynamin 2) (Dynamin II)	DNM2 DYN2	Homo sapiens (Human)	870	SUBCELLULAR LOCATION: Cytoplasm, cytoskeleton {ECO:0000269|PubMed:15731758}. Cytoplasmic vesicle, clathrin-coated vesicle {ECO:0000269|PubMed:15731758}. Cell projection, uropodium {ECO:0000269|PubMed:18480402}. Endosome {ECO:0000269|PubMed:15731758}. Cytoplasm, cytoskeleton, microtubule organizing center, centrosome {ECO:0000269|PubMed:16227997}. Cytoplasm, cytoskeleton, microtubule organizing ce…
O95833	O95833	reviewed	CLIC3_HUMAN	Chloride intracellular channel protein 3 (Glutaredoxin-like oxidoreductase CLIC3) (EC 1.8.-.-)	CLIC3	Homo sapiens (Human)	236	SUBCELLULAR LOCATION: Nucleus. Membrane; Single-pass membrane protein. Cell membrane {ECO:0000269|PubMed:32066374}; Single-pass membrane protein. Cytoplasm. Secreted, extracellular space, extracellular matrix {ECO:0000269|PubMed:28198360}. Note=Predominantly nuclear. Some protein was found in the cytoplasm. Exists both as soluble cytoplasmic protein and as membrane protein with probably a single …
P62879	P62879	reviewed	GBB2_HUMAN	Guanine nucleotide-binding protein G(I)/G(S)/G(T) subunit beta-2 (G protein subunit beta-2) (Transducin beta chain 2)	GNB2	Homo sapiens (Human)	340	SUBCELLULAR LOCATION: Cytoplasm, perinuclear region {ECO:0000269|PubMed:16498633}. Cell membrane {ECO:0000269|PubMed:28219978}.
P15311	P15311	reviewed	EZRI_HUMAN	Ezrin (Cytovillin) (Villin-2) (p81)	EZR VIL2	Homo sapiens (Human)	586	SUBCELLULAR LOCATION: Apical cell membrane {ECO:0000269|PubMed:18046454}; Peripheral membrane protein {ECO:0000269|PubMed:18046454}; Cytoplasmic side {ECO:0000269|PubMed:18046454}. Cell projection {ECO:0000269|PubMed:18046454}. Cell projection, microvillus membrane {ECO:0000269|PubMed:18046454}; Peripheral membrane protein {ECO:0000269|PubMed:18046454}; Cytoplasmic side {ECO:0000269|PubMed:180464…
Q9UL46	Q9UL46	reviewed	PSME2_HUMAN	Proteasome activator complex subunit 2 (11S regulator complex subunit beta) (REG-beta) (Activator of multicatalytic protease subunit 2) (Proteasome activator 28 subunit beta) (PA28b) (PA28beta)	PSME2	Homo sapiens (Human)	239
P35268	P35268	reviewed	RL22_HUMAN	Large ribosomal subunit protein eL22 (60S ribosomal protein L22) (EBER-associated protein) (EAP) (Epstein-Barr virus small RNA-associated protein) (Heparin-binding protein HBp15)	RPL22	Homo sapiens (Human)	128	SUBCELLULAR LOCATION: Cytoplasm {ECO:0000269|PubMed:23636399}.
P33121	P33121	reviewed	ACSL1_HUMAN	Long-chain-fatty-acid--CoA ligase 1 (EC 6.2.1.3) (Acyl-CoA synthetase 1) (ACS1) (Arachidonate--CoA ligase) (EC 6.2.1.15) (Long-chain acyl-CoA synthetase 1) (LACS 1) (Long-chain acyl-CoA synthetase 2) (LACS 2) (Long-chain fatty acid-CoA ligase 2) (Palmitoyl-CoA ligase 1) (Palmitoyl-CoA ligase 2) (Phytanate--CoA ligase) (EC 6.2.1.24)	ACSL1 FACL1 FACL2 LACS LACS1 LACS2	Homo sapiens (Human)	698	SUBCELLULAR LOCATION: Mitochondrion outer membrane {ECO:0000250}; Single-pass type III membrane protein {ECO:0000250}. Peroxisome membrane {ECO:0000250}; Single-pass type III membrane protein {ECO:0000250}. Microsome membrane {ECO:0000250}; Single-pass type III membrane protein {ECO:0000250}. Endoplasmic reticulum membrane {ECO:0000269|PubMed:24269233}; Single-pass type III membrane protein {ECO:…
P21964	P21964	reviewed	COMT_HUMAN	Catechol O-methyltransferase (EC 2.1.1.6)	COMT	Homo sapiens (Human)	271	SUBCELLULAR LOCATION: [Isoform Soluble]: Cytoplasm {ECO:0000269|PubMed:11559542}.; SUBCELLULAR LOCATION: [Isoform Membrane-bound]: Cell membrane {ECO:0000269|PubMed:21846718}; Single-pass type II membrane protein {ECO:0000269|PubMed:21846718}; Extracellular side {ECO:0000269|PubMed:21846718}.
P13010	P13010	reviewed	XRCC5_HUMAN	X-ray repair cross-complementing protein 5 (EC 3.6.4.-) (86 kDa subunit of Ku antigen) (ATP-dependent DNA helicase 2 subunit 2) (ATP-dependent DNA helicase II 80 kDa subunit) (CTC box-binding factor 85 kDa subunit) (CTC85) (CTCBF) (DNA repair protein XRCC5) (Ku80) (Ku86) (Lupus Ku autoantigen protein p86) (Nuclear factor IV) (Thyroid-lupus autoantigen) (TLAA) (X-ray repair complementing defective…	XRCC5 G22P2	Homo sapiens (Human)	732	SUBCELLULAR LOCATION: Nucleus {ECO:0000269|PubMed:22442688, ECO:0000269|PubMed:32103174}. Nucleus, nucleolus {ECO:0000269|PubMed:22002106, ECO:0000269|PubMed:32103174}. Chromosome {ECO:0000269|PubMed:22442688}.
P30048	P30048	reviewed	PRDX3_HUMAN	Thioredoxin-dependent peroxide reductase, mitochondrial (EC 1.11.1.24) (Antioxidant protein 1) (AOP-1) (HBC189) (Peroxiredoxin III) (Prx-III) (Peroxiredoxin-3) (Protein MER5 homolog) (Thioredoxin-dependent peroxiredoxin 3)	PRDX3 AOP1	Homo sapiens (Human)	256	SUBCELLULAR LOCATION: Mitochondrion {ECO:0000269|PubMed:33889951}. Cytoplasm {ECO:0000305|PubMed:12492477}. Early endosome {ECO:0000269|PubMed:15750338}. Note=Localizes to early endosomes in a RPS6KC1-dependent manner. {ECO:0000269|PubMed:15750338}.
Q14498	Q14498	reviewed	RBM39_HUMAN	RNA-binding protein 39 (CAPER alpha) (CAPERalpha) (Hepatocellular carcinoma protein 1) (RNA-binding motif protein 39) (RNA-binding region-containing protein 2) (Splicing factor HCC1)	RBM39 HCC1 RNPC2	Homo sapiens (Human)	530	SUBCELLULAR LOCATION: Nucleus speckle {ECO:0000269|PubMed:8227358}. Note=Concentrated in nuclear speckles (PubMed:8227358). Colocalizes with the core spliceosomal snRNP proteins (PubMed:8227358). {ECO:0000269|PubMed:8227358}.
Q96C86	Q96C86	reviewed	DCPS_HUMAN	m7GpppX diphosphatase (EC 3.6.1.59) (DCS-1) (Decapping scavenger enzyme) (Hint-related 7meGMP-directed hydrolase) (Histidine triad nucleotide-binding protein 5) (Histidine triad protein member 5) (HINT-5) (Scavenger mRNA-decapping enzyme DcpS)	DCPS DCS1 HINT5 HSPC015	Homo sapiens (Human)	337	SUBCELLULAR LOCATION: Cytoplasm. Nucleus. Note=Predominantly localized in the nucleus. Nucleocytoplasmic shuttling protein that can transiently enter the cytoplasm in mammalian cells in a XPO1/CRM1-dependent manner.
Q86UX7	Q86UX7	reviewed	URP2_HUMAN	Fermitin family homolog 3 (Kindlin-3) (MIG2-like protein) (Unc-112-related protein 2)	FERMT3 KIND3 MIG2B URP2	Homo sapiens (Human)	667	SUBCELLULAR LOCATION: Cell projection, podosome {ECO:0000250}. Note=Present in the F-actin surrounding ring structure of podosomes, which are specialized adhesion structures of hematopoietic cells. {ECO:0000250}.
P16157	P16157	reviewed	ANK1_HUMAN	Ankyrin-1 (ANK-1) (Ankyrin-R) (Erythrocyte ankyrin)	ANK1 ANK	Homo sapiens (Human)	1881	SUBCELLULAR LOCATION: [Isoform Er1]: Cytoplasm, cytoskeleton. Note=Probably the other erythrocyte (Er) isoforms, are located near the surface of erythrocytic plasma membrane.; SUBCELLULAR LOCATION: [Isoform Mu17]: Membrane. Cytoplasm, myofibril, sarcomere, M line. Note=Colocalizes with OBSCN isoform 3/obscurin at the M line in differentiated skeletal muscle cells.; SUBCELLULAR LOCATION: [Isoform …
P53582	P53582	reviewed	MAP11_HUMAN	Methionine aminopeptidase 1 (MAP 1) (MetAP 1) (EC 3.4.11.18) (Peptidase M 1)	METAP1 KIAA0094	Homo sapiens (Human)	386	SUBCELLULAR LOCATION: Cytoplasm {ECO:0000255|HAMAP-Rule:MF_03174}.
Q15417	Q15417	reviewed	CNN3_HUMAN	Calponin-3 (Calponin, acidic isoform)	CNN3	Homo sapiens (Human)	329
P62280	P62280	reviewed	RS11_HUMAN	Small ribosomal subunit protein uS17 (40S ribosomal protein S11)	RPS11	Homo sapiens (Human)	158	SUBCELLULAR LOCATION: Cytoplasm {ECO:0000269|PubMed:23636399}. Nucleus, nucleolus {ECO:0000269|PubMed:34516797}.
P06703	P06703	reviewed	S10A6_HUMAN	Protein S100-A6 (Calcyclin) (Growth factor-inducible protein 2A9) (MLN 4) (Prolactin receptor-associated protein) (PRA) (S100 calcium-binding protein A6)	S100A6 CACY	Homo sapiens (Human)	90	SUBCELLULAR LOCATION: Nucleus envelope. Cytoplasm. Cell membrane; Peripheral membrane protein; Cytoplasmic side.
O00244	O00244	reviewed	ATOX1_HUMAN	Copper transport protein ATOX1 (Metal transport protein ATX1)	ATOX1 HAH1	Homo sapiens (Human)	68
P46782	P46782	reviewed	RS5_HUMAN	Small ribosomal subunit protein uS7 (40S ribosomal protein S5) [Cleaved into: Small ribosomal subunit protein uS7, N-terminally processed (40S ribosomal protein S5, N-terminally processed)]	RPS5	Homo sapiens (Human)	204	SUBCELLULAR LOCATION: Cytoplasm {ECO:0000269|PubMed:23636399}. Nucleus, nucleolus {ECO:0000269|PubMed:34516797}.
P55196	P55196	reviewed	AFAD_HUMAN	Afadin (ALL1-fused gene from chromosome 6 protein) (Protein AF-6) (Afadin adherens junction formation factor)	AFDN AF6 MLLT4	Homo sapiens (Human)	1824	SUBCELLULAR LOCATION: Cell junction, adherens junction {ECO:0000269|PubMed:30463011}. Note=Not found at cell-matrix AJs. {ECO:0000250|UniProtKB:O35889}.
P67775	P67775	reviewed	PP2AA_HUMAN	Serine/threonine-protein phosphatase 2A catalytic subunit alpha isoform (PP2A-alpha) (EC 3.1.3.16) (Replication protein C) (RP-C)	PPP2CA	Homo sapiens (Human)	309	SUBCELLULAR LOCATION: Cytoplasm {ECO:0000269|PubMed:16541025}. Nucleus {ECO:0000269|PubMed:16541025}. Chromosome, centromere {ECO:0000269|PubMed:16541025}. Cytoplasm, cytoskeleton, spindle pole {ECO:0000269|PubMed:16541025}. Note=In prometaphase cells, but not in anaphase cells, localizes at centromeres (PubMed:16541025). During mitosis, also found at spindle poles (PubMed:16541025). Centromeric …
Q15365	Q15365	reviewed	PCBP1_HUMAN	Poly(rC)-binding protein 1 (Alpha-CP1) (Heterogeneous nuclear ribonucleoprotein E1) (hnRNP E1) (Nucleic acid-binding protein SUB2.3)	PCBP1	Homo sapiens (Human)	356	SUBCELLULAR LOCATION: Nucleus {ECO:0000269|PubMed:7607214}. Cytoplasm {ECO:0000269|PubMed:7607214}. Note=Loosely bound in the nucleus (PubMed:7607214). May shuttle between the nucleus and the cytoplasm (PubMed:7607214). {ECO:0000269|PubMed:7607214}.
P61586	P61586	reviewed	RHOA_HUMAN	Transforming protein RhoA (EC 3.6.5.2) (Rho cDNA clone 12) (h12)	RHOA ARH12 ARHA RHO12	Homo sapiens (Human)	193	SUBCELLULAR LOCATION: Cell membrane; Lipid-anchor; Cytoplasmic side. Cytoplasm, cytoskeleton. Cleavage furrow. Cytoplasm, cell cortex {ECO:0000269|PubMed:9635436}. Midbody. Cell projection, lamellipodium {ECO:0000250|UniProtKB:Q9QUI0}. Cell projection, dendrite {ECO:0000250|UniProtKB:Q9QUI0}. Nucleus {ECO:0000269|PubMed:12551911}. Cytoplasm {ECO:0000269|PubMed:23871831}. Note=Localized to cell-ce…
P36871	P36871	reviewed	PGM1_HUMAN	Phosphoglucomutase-1 (PGM 1) (EC 5.4.2.2) (Glucose phosphomutase 1)	PGM1	Homo sapiens (Human)	562	SUBCELLULAR LOCATION: [Isoform 1]: Cytoplasm.
P08574	P08574	reviewed	CY1_HUMAN	Cytochrome c1, heme protein, mitochondrial (EC 7.1.1.8) (Complex III subunit 4) (Complex III subunit IV) (Cytochrome b-c1 complex subunit 4) (Ubiquinol-cytochrome-c reductase complex cytochrome c1 subunit) (Cytochrome c-1)	CYC1	Homo sapiens (Human)	325	SUBCELLULAR LOCATION: Mitochondrion inner membrane {ECO:0000250|UniProtKB:P07143}; Single-pass membrane protein {ECO:0000250|UniProtKB:P07143}.
Q15019	Q15019	reviewed	SEPT2_HUMAN	Septin-2 (Neural precursor cell expressed developmentally down-regulated protein 5) (NEDD-5)	SEPTIN2 DIFF6 KIAA0158 NEDD5 SEPT2	Homo sapiens (Human)	361	SUBCELLULAR LOCATION: Cytoplasm {ECO:0000269|PubMed:15774761}. Cytoplasm, cytoskeleton {ECO:0000269|PubMed:15774761}. Cytoplasm, cytoskeleton, spindle {ECO:0000269|PubMed:15774761}. Chromosome, centromere, kinetochore {ECO:0000269|PubMed:15774761}. Cleavage furrow {ECO:0000269|PubMed:15774761}. Midbody {ECO:0000269|PubMed:15774761}. Cytoplasm, cell cortex {ECO:0000269|PubMed:15774761}. Cell proje…
Q96PD5	Q96PD5	reviewed	PGRP2_HUMAN	N-acetylmuramoyl-L-alanine amidase (EC 3.5.1.28) (Peptidoglycan recognition protein 2) (Peptidoglycan recognition protein long) (PGRP-L)	PGLYRP2 PGLYRPL PGRPL UNQ3103/PRO10102	Homo sapiens (Human)	576	SUBCELLULAR LOCATION: Secreted. Membrane.
P51911	P51911	reviewed	CNN1_HUMAN	Calponin-1 (Basic calponin) (Calponin H1, smooth muscle)	CNN1	Homo sapiens (Human)	297
Q9UQ80	Q9UQ80	reviewed	PA2G4_HUMAN	Proliferation-associated protein 2G4 (Cell cycle protein p38-2G4 homolog) (hG4-1) (ErbB3-binding protein 1)	PA2G4 EBP1	Homo sapiens (Human)	394	SUBCELLULAR LOCATION: [Isoform 1]: Cytoplasm {ECO:0000269|PubMed:16832058, ECO:0000269|PubMed:19037095}. Nucleus, nucleolus {ECO:0000269|PubMed:16832058, ECO:0000269|PubMed:19037095}. Note=Translocates to the nucleus upon treatment with HRG. Phosphorylation at Ser-361 by PKC/PRKCD regulates its nucleolar localization. {ECO:0000269|PubMed:16832058}.; SUBCELLULAR LOCATION: [Isoform 2]: Cytoplasm {E…
P49327	P49327	reviewed	FAS_HUMAN	Fatty acid synthase (EC 2.3.1.85) (Type I fatty acid synthase) [Includes: [Acyl-carrier-protein] S-acetyltransferase (EC 2.3.1.38); [Acyl-carrier-protein] S-malonyltransferase (EC 2.3.1.39); 3-oxoacyl-[acyl-carrier-protein] synthase (EC 2.3.1.41); 3-oxoacyl-[acyl-carrier-protein] reductase (EC 1.1.1.100); 3-hydroxyacyl-[acyl-carrier-protein] dehydratase (EC 4.2.1.59); Enoyl-[acyl-carrier-protein]…	FASN FAS	Homo sapiens (Human)	2511	SUBCELLULAR LOCATION: Cytoplasm {ECO:0000269|PubMed:17081065}. Melanosome {ECO:0000269|PubMed:17081065}. Note=Identified by mass spectrometry in melanosome fractions from stage I to stage IV.
P07203	P07203	reviewed	GPX1_HUMAN	Glutathione peroxidase 1 (GPx-1) (GSHPx-1) (EC 1.11.1.9) (Cellular glutathione peroxidase) (Phospholipid-hydroperoxide glutathione peroxidase GPX1) (EC 1.11.1.12)	GPX1	Homo sapiens (Human)	203	SUBCELLULAR LOCATION: Cytoplasm {ECO:0000250|UniProtKB:P11352}. Mitochondrion {ECO:0000250|UniProtKB:P11352}.
P62701	P62701	reviewed	RS4X_HUMAN	Small ribosomal subunit protein eS4, X isoform (40S ribosomal protein S4) (SCR10) (Single copy abundant mRNA protein)	RPS4X CCG2 RPS4 SCAR	Homo sapiens (Human)	263	SUBCELLULAR LOCATION: Cytoplasm {ECO:0000269|PubMed:17289661, ECO:0000269|PubMed:23636399}. Nucleus, nucleolus {ECO:0000269|PubMed:34516797}. Note=Localized in cytoplasmic mRNP granules containing untranslated mRNAs. {ECO:0000269|PubMed:17289661}.
P22234	P22234	reviewed	PUR6_HUMAN	Bifunctional phosphoribosylaminoimidazole carboxylase/phosphoribosylaminoimidazole succinocarboxamide synthetase (PAICS) [Includes: Phosphoribosylaminoimidazole carboxylase (EC 4.1.1.21) (AIR carboxylase) (AIRC); Phosphoribosylaminoimidazole succinocarboxamide synthetase (EC 6.3.2.6) (SAICAR synthetase)]	PAICS ADE2 AIRC PAIS	Homo sapiens (Human)	425
Q01995	Q01995	reviewed	TAGL_HUMAN	Transgelin (22 kDa actin-binding protein) (Protein WS3-10) (Smooth muscle protein 22-alpha) (SM22-alpha)	TAGLN SM22 WS3-10	Homo sapiens (Human)	201	SUBCELLULAR LOCATION: Cytoplasm {ECO:0000305}.
Q9BQE3	Q9BQE3	reviewed	TBA1C_HUMAN	Tubulin alpha-1C chain (EC 3.6.5.-) (Alpha-tubulin 6) (Tubulin alpha-6 chain) [Cleaved into: Detyrosinated tubulin alpha-1C chain]	TUBA1C TUBA6	Homo sapiens (Human)	449	SUBCELLULAR LOCATION: Cytoplasm, cytoskeleton.
Q9UHD8	Q9UHD8	reviewed	SEPT9_HUMAN	Septin-9 (MLL septin-like fusion protein MSF-A) (MLL septin-like fusion protein) (Ovarian/Breast septin) (Ov/Br septin) (Septin D1)	SEPTIN9 KIAA0991 MSF SEPT9	Homo sapiens (Human)	586	SUBCELLULAR LOCATION: Cytoplasm, cytoskeleton {ECO:0000269|PubMed:17546647, ECO:0000269|PubMed:17922164}. Note=In an epithelial cell line, concentrates at cell-cell contact areas. After TGF-beta1 treatment and induction of epithelial to mesenchymal transition, colocalizes partly with actin stress fibers. During bacterial infection, displays a collar shape structure next to actin at the pole of in…
Q96HE7	Q96HE7	reviewed	ERO1A_HUMAN	ERO1-like protein alpha (ERO1-L) (ERO1-L-alpha) (EC 1.8.4.-) (Endoplasmic oxidoreductin-1-like protein) (Endoplasmic reticulum oxidoreductase alpha) (Oxidoreductin-1-L-alpha)	ERO1A ERO1L UNQ434/PRO865	Homo sapiens (Human)	468	SUBCELLULAR LOCATION: Endoplasmic reticulum membrane {ECO:0000269|PubMed:10671517, ECO:0000269|PubMed:14517240}; Peripheral membrane protein {ECO:0000269|PubMed:10671517, ECO:0000269|PubMed:14517240}; Lumenal side {ECO:0000269|PubMed:10671517, ECO:0000269|PubMed:14517240}. Golgi apparatus lumen {ECO:0000269|PubMed:29858230}. Secreted {ECO:0000269|PubMed:29858230}. Cell projection, dendrite {ECO:0…
Q86WV6	Q86WV6	reviewed	STING_HUMAN	Stimulator of interferon genes protein (hSTING) (Endoplasmic reticulum interferon stimulator) (ERIS) (Mediator of IRF3 activation) (hMITA) (Transmembrane protein 173)	STING1 ERIS MITA STING TMEM173	Homo sapiens (Human)	379	SUBCELLULAR LOCATION: Endoplasmic reticulum membrane {ECO:0000269|PubMed:18724357, ECO:0000269|PubMed:19285439, ECO:0000269|PubMed:19433799, ECO:0000269|PubMed:19776740, ECO:0000269|PubMed:25254379, ECO:0000269|PubMed:29694889, ECO:0000269|PubMed:30842653, ECO:0000269|PubMed:30842659, ECO:0000269|PubMed:32690950, ECO:0000269|PubMed:37832545}; Multi-pass membrane protein {ECO:0000255, ECO:0000269|…
P46776	P46776	reviewed	RL27A_HUMAN	Large ribosomal subunit protein uL15 (60S ribosomal protein L27a)	RPL27A	Homo sapiens (Human)	148	SUBCELLULAR LOCATION: Cytoplasm {ECO:0000269|PubMed:23636399}.
Q8WUM4	Q8WUM4	reviewed	PDC6I_HUMAN	Programmed cell death 6-interacting protein (PDCD6-interacting protein) (ALG-2-interacting protein 1) (ALG-2-interacting protein X) (Hp95)	PDCD6IP AIP1 ALIX KIAA1375	Homo sapiens (Human)	868	SUBCELLULAR LOCATION: Cytoplasm, cytosol {ECO:0000250|UniProtKB:Q9QZA2}. Melanosome {ECO:0000269|PubMed:17081065}. Cytoplasm, cytoskeleton, microtubule organizing center, centrosome {ECO:0000269|PubMed:17556548, ECO:0000269|PubMed:17853893}. Secreted, extracellular exosome {ECO:0000269|PubMed:22660413}. Cell junction, tight junction {ECO:0000250|UniProtKB:Q9WU78}. Midbody, Midbody ring {ECO:00002…
O75533	O75533	reviewed	SF3B1_HUMAN	Splicing factor 3B subunit 1 (Pre-mRNA-splicing factor SF3b 155 kDa subunit) (SF3b155) (Spliceosome-associated protein 155) (SAP 155)	SF3B1 SAP155	Homo sapiens (Human)	1304	SUBCELLULAR LOCATION: Nucleus {ECO:0000269|PubMed:27720643, ECO:0000269|PubMed:28541300, ECO:0000269|PubMed:34023904}. Nucleus speckle {ECO:0000269|PubMed:12105215, ECO:0000269|PubMed:28541300, ECO:0000269|PubMed:34023904}. Note=During mitosis, transiently dispersed from the nuclear speckles to the cytoplasm. {ECO:0000269|PubMed:12105215}.
Q9UHQ9	Q9UHQ9	reviewed	NB5R1_HUMAN	NADH-cytochrome b5 reductase 1 (b5R.1) (EC 1.6.2.2) (Humb5R2) (NAD(P)H:quinone oxidoreductase type 3 polypeptide A2)	CYB5R1 NQO3A2 UNQ3049/PRO9865	Homo sapiens (Human)	305	SUBCELLULAR LOCATION: Membrane {ECO:0000305}; Single-pass membrane protein {ECO:0000305}.
Q9GZM7	Q9GZM7	reviewed	TINAL_HUMAN	Tubulointerstitial nephritis antigen-like (Glucocorticoid-inducible protein 5) (Oxidized LDL-responsive gene 2 protein) (OLRG-2) (Tubulointerstitial nephritis antigen-related protein) (TIN Ag-related protein) (TIN-Ag-RP)	TINAGL1 GIS5 LCN7 OLRG2 TINAGL PP6614 PSEC0088 UNQ204/PRO230	Homo sapiens (Human)	467	SUBCELLULAR LOCATION: Secreted {ECO:0000269|PubMed:10799322, ECO:0000269|PubMed:11170462}.
P00367	P00367	reviewed	DHE3_HUMAN	Glutamate dehydrogenase 1, mitochondrial (GDH 1) (EC 1.4.1.3)	GLUD1 GLUD	Homo sapiens (Human)	558	SUBCELLULAR LOCATION: Mitochondrion {ECO:0000269|PubMed:19448744}. Endoplasmic reticulum {ECO:0000269|PubMed:19448744}. Note=Mostly translocates into the mitochondria, only a small amount of the protein localizes to the endoplasmic reticulum. {ECO:0000269|PubMed:19448744}.
P06733	P06733	reviewed	ENOA_HUMAN	Alpha-enolase (EC 4.2.1.11) (2-phospho-D-glycerate hydro-lyase) (C-myc promoter-binding protein) (Enolase 1) (MBP-1) (MPB-1) (Non-neural enolase) (NNE) (Phosphopyruvate hydratase) (Plasminogen-binding protein)	ENO1 ENO1L1 MBPB1 MPB1	Homo sapiens (Human)	434	SUBCELLULAR LOCATION: Cytoplasm {ECO:0000269|PubMed:10802057}. Cell membrane {ECO:0000269|PubMed:10802057}. Cytoplasm, myofibril, sarcomere, M line {ECO:0000269|PubMed:10802057}. Note=Can translocate to the plasma membrane in either the homodimeric (alpha/alpha) or heterodimeric (alpha/gamma) form. ENO1 is localized to the M line.; SUBCELLULAR LOCATION: [Isoform MBP-1]: Nucleus.
P62308	P62308	reviewed	RUXG_HUMAN	Small nuclear ribonucleoprotein G (snRNP-G) (Sm protein G) (Sm-G) (SmG)	SNRPG PBSCG	Homo sapiens (Human)	76	SUBCELLULAR LOCATION: Cytoplasm, cytosol {ECO:0000269|PubMed:18984161}. Nucleus {ECO:0000269|PubMed:11574479, ECO:0000269|PubMed:11991638, ECO:0000269|PubMed:26912367, ECO:0000269|PubMed:28076346, ECO:0000269|PubMed:28502770, ECO:0000269|PubMed:28781166}. Note=SMN-mediated assembly into core snRNPs occurs in the cytosol before SMN-mediated transport to the nucleus to be included in spliceosomes. …
P12429	P12429	reviewed	ANXA3_HUMAN	Annexin A3 (35-alpha calcimedin) (Annexin III) (Annexin-3) (Inositol 1,2-cyclic phosphate 2-phosphohydrolase) (Lipocortin III) (Placental anticoagulant protein III) (PAP-III)	ANXA3 ANX3	Homo sapiens (Human)	323

## Sheet: S4.2_More oxidized in healthy
From	Entry	Reviewed	Entry Name	Protein names	Gene Names	Organism	Length	Subcellular location [CC]
P07355	P07355	reviewed	ANXA2_HUMAN	Annexin A2 (Annexin II) (Annexin-2) (Calpactin I heavy chain) (Calpactin-1 heavy chain) (Chromobindin-8) (Lipocortin II) (Placental anticoagulant protein IV) (PAP-IV) (Protein I) (p36)	ANXA2 ANX2 ANX2L4 CAL1H LPC2D	Homo sapiens (Human)	339	SUBCELLULAR LOCATION: Secreted, extracellular space, extracellular matrix, basement membrane {ECO:0000269|PubMed:17081065}. Melanosome {ECO:0000269|PubMed:17081065}. Note=In the lamina beneath the plasma membrane. Identified by mass spectrometry in melanosome fractions from stage I to stage IV. Translocated from the cytoplasm to the cell surface through a Golgi-independent mechanism.
Q99497	Q99497	reviewed	PARK7_HUMAN	Parkinson disease protein 7 (Maillard deglycase) (Oncogene DJ1) (Parkinsonism-associated deglycase) (Protein DJ-1) (DJ-1) (Protein/nucleic acid deglycase DJ-1) (EC 3.1.2.-, EC 3.5.1.-, EC 3.5.1.124)	PARK7	Homo sapiens (Human)	189	SUBCELLULAR LOCATION: Cell membrane {ECO:0000250|UniProtKB:Q99LX0}; Lipid-anchor {ECO:0000250|UniProtKB:Q99LX0}. Cytoplasm {ECO:0000269|PubMed:12851414, ECO:0000269|PubMed:14579415, ECO:0000269|PubMed:15976810, ECO:0000269|PubMed:19229105, ECO:0000269|PubMed:28596309}. Nucleus {ECO:0000269|PubMed:12851414, ECO:0000269|PubMed:14579415, ECO:0000269|PubMed:15976810, ECO:0000269|PubMed:16390825, ECO:…
Q9UBQ7	Q9UBQ7	reviewed	GRHPR_HUMAN	Glyoxylate reductase/hydroxypyruvate reductase (EC 1.1.1.79) (EC 1.1.1.81)	GRHPR GLXR MSTP035	Homo sapiens (Human)	328
P07195	P07195	reviewed	LDHB_HUMAN	L-lactate dehydrogenase B chain (LDH-B) (EC 1.1.1.27) (LDH heart subunit) (LDH-H) (Renal carcinoma antigen NY-REN-46)	LDHB	Homo sapiens (Human)	334	SUBCELLULAR LOCATION: Cytoplasm. Mitochondrion inner membrane {ECO:0000269|PubMed:27618187}; Peripheral membrane protein {ECO:0000305}.
P24534	P24534	reviewed	EF1B_HUMAN	Elongation factor 1-beta (EF-1-beta)	EEF1B2 EEF1B EF1B	Homo sapiens (Human)	225
P58546	P58546	reviewed	MTPN_HUMAN	Myotrophin (Protein V-1)	MTPN	Homo sapiens (Human)	118	SUBCELLULAR LOCATION: Cytoplasm {ECO:0000305}. Nucleus {ECO:0000250}. Cytoplasm, perinuclear region {ECO:0000250}.
Q15274	Q15274	reviewed	NADC_HUMAN	Nicotinate-nucleotide pyrophosphorylase [carboxylating] (EC 2.4.2.19) (Quinolinate phosphoribosyltransferase [decarboxylating]) (QAPRTase) (QPRTase)	QPRT	Homo sapiens (Human)	297
P30086	P30086	reviewed	PEBP1_HUMAN	Phosphatidylethanolamine-binding protein 1 (PEBP-1) (HCNPpp) (Neuropolypeptide h3) (Prostatic-binding protein) (Raf kinase inhibitor protein) (RKIP) [Cleaved into: Hippocampal cholinergic neurostimulating peptide (HCNP)]	PEBP1 PBP PEBP	Homo sapiens (Human)	187	SUBCELLULAR LOCATION: Cytoplasm {ECO:0000250}.
Q96IU4	Q96IU4	reviewed	ABHEB_HUMAN	Putative protein-lysine deacylase ABHD14B (EC 2.3.1.-) (Alpha/beta hydrolase domain-containing protein 14B) (Abhydrolase domain-containing protein 14B) (CCG1-interacting factor B)	ABHD14B CIB	Homo sapiens (Human)	210	SUBCELLULAR LOCATION: Cytoplasm {ECO:0000269|PubMed:11053859, ECO:0000269|PubMed:14672934, ECO:0000269|PubMed:31478652}. Nucleus {ECO:0000269|PubMed:11053859, ECO:0000269|PubMed:14672934, ECO:0000269|PubMed:31478652}. Note=Predominantly cytoplasmic. {ECO:0000269|PubMed:14672934}.
Q15149	Q15149	reviewed	PLEC_HUMAN	Plectin (PCN) (PLTN) (Hemidesmosomal protein 1) (HD1) (Plectin-1)	PLEC PLEC1	Homo sapiens (Human)	4684	SUBCELLULAR LOCATION: Cytoplasm, cytoskeleton {ECO:0000269|PubMed:12482924}. Cell junction, hemidesmosome {ECO:0000269|PubMed:12482924}. Cell projection, podosome {ECO:0000250|UniProtKB:Q9QXS1}. Note=Localized to the cortex of myotube podosomes. {ECO:0000250|UniProtKB:Q9QXS1}.
Q9P000	Q9P000	reviewed	COMD9_HUMAN	COMM domain-containing protein 9	COMMD9 HSPC166	Homo sapiens (Human)	198	SUBCELLULAR LOCATION: Nucleus {ECO:0000269|PubMed:21778237}. Cytoplasmic vesicle {ECO:0000269|PubMed:21778237}.
O75348	O75348	reviewed	VATG1_HUMAN	V-type proton ATPase subunit G 1 (V-ATPase subunit G 1) (V-ATPase 13 kDa subunit 1) (Vacuolar proton pump subunit G 1) (Vacuolar proton pump subunit M16)	ATP6V1G1 ATP6G ATP6G1 ATP6J	Homo sapiens (Human)	118	SUBCELLULAR LOCATION: Apical cell membrane {ECO:0000269|PubMed:29993276}.
P04075	P04075	reviewed	ALDOA_HUMAN	Fructose-bisphosphate aldolase A (EC 4.1.2.13) (Lung cancer antigen NY-LU-1) (Muscle-type aldolase)	ALDOA ALDA	Homo sapiens (Human)	364	SUBCELLULAR LOCATION: Cytoplasm, myofibril, sarcomere, I band {ECO:0000250|UniProtKB:P00883}. Cytoplasm, myofibril, sarcomere, M line {ECO:0000250|UniProtKB:P00883}. Note=In skeletal muscle, accumulates around the M line and within the I band, colocalizing with FBP2 on both sides of the Z line in the absence of Ca(2+). {ECO:0000250|UniProtKB:P00883}.
Q9NPH2	Q9NPH2	reviewed	INO1_HUMAN	Inositol-3-phosphate synthase 1 (IPS 1) (EC 5.5.1.4) (Myo-inositol 1-phosphate synthase) (MI-1-P synthase) (MIP synthase) (hIPS) (Myo-inositol 1-phosphate synthase A1) (hINO1)	ISYNA1 INO1	Homo sapiens (Human)	558	SUBCELLULAR LOCATION: Cytoplasm {ECO:0000250|UniProtKB:P11986}.
Q9Y305	Q9Y305	reviewed	ACOT9_HUMAN	Acyl-coenzyme A thioesterase 9, mitochondrial (Acyl-CoA thioesterase 9) (EC 3.1.2.-) (Acyl-CoA thioester hydrolase 9)	ACOT9 CGI-16	Homo sapiens (Human)	439	SUBCELLULAR LOCATION: Mitochondrion {ECO:0000250}.
P00441	P00441	reviewed	SODC_HUMAN	Superoxide dismutase [Cu-Zn] (EC 1.15.1.1) (Superoxide dismutase 1) (hSod1)	SOD1	Homo sapiens (Human)	154	SUBCELLULAR LOCATION: Cytoplasm {ECO:0000269|PubMed:19741096}. Nucleus {ECO:0000269|PubMed:22496122}. Note=Predominantly cytoplasmic; the pathogenic variants ALS1 Arg-86 and Ala-94 gradually aggregates and accumulates in mitochondria. {ECO:0000269|PubMed:19741096}.
Q15942	Q15942	reviewed	ZYX_HUMAN	Zyxin (Zyxin-2)	ZYX	Homo sapiens (Human)	572	SUBCELLULAR LOCATION: Cytoplasm. Cytoplasm, cytoskeleton. Nucleus. Cell junction, focal adhesion. Note=Associates with the actin cytoskeleton near the adhesion plaques. Enters the nucleus in the presence of HESX1.
Q16775	Q16775	reviewed	GLO2_HUMAN	Hydroxyacylglutathione hydrolase, mitochondrial (EC 3.1.2.6) (Glyoxalase II) (Glx II)	HAGH GLO2 HAGH1	Homo sapiens (Human)	308	SUBCELLULAR LOCATION: [Isoform 1]: Mitochondrion matrix {ECO:0000269|PubMed:15117945}.; SUBCELLULAR LOCATION: [Isoform 2]: Cytoplasm {ECO:0000269|PubMed:15117945}.
A0A0B4J2D5	A0A0B4J2D5		GAL3B_HUMAN	deleted
O15247	O15247	reviewed	CLIC2_HUMAN	Chloride intracellular channel protein 2 (Glutaredoxin-like oxidoreductase CLIC2) (EC 1.8.-.-) (Glutaredoxin-like peroxidase CLIC2) (EC 1.11.1.-) (XAP121)	CLIC2	Homo sapiens (Human)	247	SUBCELLULAR LOCATION: Cytoplasm {ECO:0000269|PubMed:15916532}. Membrane {ECO:0000305|PubMed:15916532}; Single-pass membrane protein {ECO:0000305|PubMed:15916532}. Note=Exists both as soluble cytoplasmic protein and as membrane protein with probably a single transmembrane domain.
P30101	P30101	reviewed	PDIA3_HUMAN	Protein disulfide-isomerase A3 (EC 5.3.4.1) (58 kDa glucose-regulated protein) (58 kDa microsomal protein) (p58) (Disulfide isomerase ER-60) (Endoplasmic reticulum resident protein 57) (ER protein 57) (ERp57) (Endoplasmic reticulum resident protein 60) (ER protein 60) (ERp60)	PDIA3 ERP57 ERP60 GRP58	Homo sapiens (Human)	505	SUBCELLULAR LOCATION: Endoplasmic reticulum {ECO:0000269|PubMed:23826168}. Endoplasmic reticulum lumen {ECO:0000250|UniProtKB:P11598}. Melanosome {ECO:0000269|PubMed:12643545, ECO:0000269|PubMed:17081065}. Note=Identified by mass spectrometry in melanosome fractions from stage I to stage IV (PubMed:12643545). {ECO:0000269|PubMed:12643545}.
P23610	P23610	reviewed	HAP40_HUMAN	40-kDa huntingtin-associated protein (HAP40) (CpG island protein) (Factor VIII intron 22 protein)	F8A1; F8A2; F8A3	Homo sapiens (Human)	371	SUBCELLULAR LOCATION: Cytoplasm {ECO:0000269|PubMed:16476778}. Nucleus {ECO:0000269|PubMed:16476778}. Early endosome {ECO:0000269|PubMed:16476778}. Nucleus, nuclear body {ECO:0000250|UniProtKB:Q00558}. Note=Diffuse presence in the cytoplasm and accumulation in the nucleus (PubMed:16476778). In absence of HTT, F8A1/F8A2/F8A3 is concentred in cytoplasm (By similarity). Colocalized with HTT in endos…
P00492	P00492	reviewed	HPRT_HUMAN	Hypoxanthine-guanine phosphoribosyltransferase (HGPRT) (HGPRTase) (EC 2.4.2.8)	HPRT1 HPRT	Homo sapiens (Human)	218	SUBCELLULAR LOCATION: Cytoplasm.
Q9UNS2	Q9UNS2	reviewed	CSN3_HUMAN	COP9 signalosome complex subunit 3 (SGN3) (Signalosome subunit 3) (JAB1-containing signalosome subunit 3)	COPS3 CSN3	Homo sapiens (Human)	423	SUBCELLULAR LOCATION: Cytoplasm {ECO:0000269|PubMed:9535219}. Nucleus {ECO:0000269|PubMed:9535219}.
P21397	P21397	reviewed	AOFA_HUMAN	Amine oxidase [flavin-containing] A (EC 1.4.3.21) (EC 1.4.3.4) (Monoamine oxidase type A) (MAO-A)	MAOA	Homo sapiens (Human)	527	SUBCELLULAR LOCATION: Mitochondrion outer membrane {ECO:0000250|UniProtKB:P21396}; Single-pass type IV membrane protein {ECO:0000250|UniProtKB:P21396}; Cytoplasmic side {ECO:0000250|UniProtKB:P21396}.
P49773	P49773	reviewed	HINT1_HUMAN	Adenosine 5'-monophosphoramidase HINT1 (EC 3.9.1.-) (Desumoylating isopeptidase HINT1) (EC 3.4.22.-) (Histidine triad nucleotide-binding protein 1) (Protein kinase C inhibitor 1) (Protein kinase C-interacting protein 1) (PKCI-1)	HINT1 HINT PKCI1 PRKCNH1	Homo sapiens (Human)	126	SUBCELLULAR LOCATION: Cytoplasm {ECO:0000269|PubMed:10958787, ECO:0000269|PubMed:16014379, ECO:0000269|PubMed:19112177, ECO:0000269|PubMed:8812426}. Nucleus {ECO:0000269|PubMed:10958787, ECO:0000269|PubMed:16014379, ECO:0000269|PubMed:19112177, ECO:0000269|PubMed:9770345}. Note=Interaction with CDK7 leads to a more nuclear localization. {ECO:0000269|PubMed:10958787}.
P50995	P50995	reviewed	ANX11_HUMAN	Annexin A11 (56 kDa autoantigen) (Annexin XI) (Annexin-11) (Calcyclin-associated annexin 50) (CAP-50)	ANXA11 ANX11	Homo sapiens (Human)	505	SUBCELLULAR LOCATION: Cytoplasm {ECO:0000269|PubMed:28469040}. Melanosome. Nucleus envelope. Nucleus, nucleoplasm {ECO:0000269|PubMed:28469040}. Cytoplasm, cytoskeleton, spindle. Note=Found throughout the nucleoplasm at interphase and during mitosis concentrates around the mitotic apparatus (By similarity). Elevation of intracellular calcium causes relocalization from the nucleoplasm to the nucle…
P07099	P07099	reviewed	HYEP_HUMAN	Epoxide hydrolase 1 (EC 3.3.2.9) (Epoxide hydratase) (Microsomal epoxide hydrolase) (mEH)	EPHX1 EPHX EPOX	Homo sapiens (Human)	455	SUBCELLULAR LOCATION: Microsome membrane {ECO:0000269|PubMed:24958911}; Single-pass type III membrane protein {ECO:0000255}. Endoplasmic reticulum membrane {ECO:0000250|UniProtKB:P07687}; Single-pass type III membrane protein {ECO:0000250|UniProtKB:P07687}.
Q14764	Q14764	reviewed	MVP_HUMAN	Major vault protein (MVP) (Lung resistance-related protein)	MVP LRP	Homo sapiens (Human)	893	SUBCELLULAR LOCATION: Cytoplasm {ECO:0000269|PubMed:15133037, ECO:0000269|PubMed:16441665}. Nucleus, nuclear pore complex {ECO:0000269|PubMed:16441665}. Cytoplasm, perinuclear region {ECO:0000269|PubMed:16441665}. Note=5% found in the nuclear pore complex (PubMed:15133037). Translocates from the nucleus to the cytoplasm upon EGF treatment (PubMed:16441665).
Q15437	Q15437	reviewed	SC23B_HUMAN	Protein transport protein Sec23B (hSec23B) (SEC23-related protein B)	SEC23B	Homo sapiens (Human)	767	SUBCELLULAR LOCATION: Cytoplasmic vesicle, COPII-coated vesicle membrane {ECO:0000250|UniProtKB:Q15436}; Peripheral membrane protein {ECO:0000250|UniProtKB:Q15436}; Cytoplasmic side {ECO:0000250|UniProtKB:Q15436}. Endoplasmic reticulum membrane {ECO:0000269|PubMed:26522472}; Peripheral membrane protein {ECO:0000250|UniProtKB:Q15436}; Cytoplasmic side {ECO:0000250|UniProtKB:Q15436}. Cytoplasm, cyt…
P02545	P02545	reviewed	LMNA_HUMAN	Prelamin-A/C [Cleaved into: Lamin-A/C (70 kDa lamin) (Renal carcinoma antigen NY-REN-32)]	LMNA LMN1	Homo sapiens (Human)	664	SUBCELLULAR LOCATION: Nucleus lamina {ECO:0000269|PubMed:2188730, ECO:0000269|PubMed:2344612, ECO:0000269|PubMed:24741066, ECO:0000269|PubMed:37788673, ECO:0000269|PubMed:37832547, ECO:0000305|PubMed:10080180}. Nucleus envelope {ECO:0000269|PubMed:29599122, ECO:0000269|PubMed:37788673, ECO:0000269|PubMed:37832547}. Nucleus, nucleoplasm {ECO:0000269|PubMed:15372542, ECO:0000269|PubMed:24741066, EC…
O00483	O00483	reviewed	NDUA4_HUMAN	Cytochrome c oxidase subunit NDUFA4 (Complex I-MLRQ) (CI-MLRQ) (NADH-ubiquinone oxidoreductase MLRQ subunit)	NDUFA4	Homo sapiens (Human)	81	SUBCELLULAR LOCATION: Mitochondrion inner membrane {ECO:0000269|PubMed:23746447, ECO:0000269|PubMed:30030519}; Single-pass membrane protein {ECO:0000269|PubMed:30030519}.
P04040	P04040	reviewed	CATA_HUMAN	Catalase (EC 1.11.1.6)	CAT	Homo sapiens (Human)	527	SUBCELLULAR LOCATION: Peroxisome matrix {ECO:0000269|PubMed:21976670, ECO:0000269|PubMed:8769411}.
P09429	P09429	reviewed	HMGB1_HUMAN	High mobility group protein B1 (High mobility group protein 1) (HMG-1)	HMGB1 HMG1	Homo sapiens (Human)	215	SUBCELLULAR LOCATION: Nucleus {ECO:0000269|PubMed:12231511, ECO:0000269|PubMed:17114460, ECO:0000269|PubMed:20819940, ECO:0000269|PubMed:22696656, ECO:0000269|PubMed:22869893, ECO:0000269|PubMed:27362237, ECO:0000269|PubMed:29618516, ECO:0000269|PubMed:33147444}. Chromosome {ECO:0000250|UniProtKB:P10103, ECO:0000250|UniProtKB:P63159, ECO:0000305}. Cytoplasm {ECO:0000269|PubMed:11154118, ECO:00002…
P27105	P27105	reviewed	STOM_HUMAN	Stomatin (Erythrocyte band 7 integral membrane protein) (Erythrocyte membrane protein band 7.2) (Protein 7.2b)	STOM BND7 EPB72	Homo sapiens (Human)	288	SUBCELLULAR LOCATION: Cell membrane {ECO:0000269|PubMed:9243190}; Peripheral membrane protein {ECO:0000269|PubMed:9243190}; Cytoplasmic side {ECO:0000269|PubMed:9243190}. Cytoplasm, cytoskeleton {ECO:0000269|PubMed:9243190}. Cell membrane {ECO:0000269|PubMed:12130500}; Lipid-anchor {ECO:0000269|PubMed:12130500}; Cytoplasmic side {ECO:0000269|PubMed:12130500}. Membrane raft {ECO:0000269|PubMed:121…
P31947	P31947	reviewed	1433S_HUMAN	14-3-3 protein sigma (Epithelial cell marker protein 1) (Stratifin)	SFN HME1	Homo sapiens (Human)	248	SUBCELLULAR LOCATION: Cytoplasm {ECO:0000269|PubMed:24124604, ECO:0000269|PubMed:37797010}. Nucleus {ECO:0000250|UniProtKB:O70456}. Secreted {ECO:0000305|PubMed:8515476}. Note=May be secreted by a non-classical secretory pathway. {ECO:0000305|PubMed:8515476}.
Q9BXD5	Q9BXD5	reviewed	NPL_HUMAN	N-acetylneuraminate lyase (NALase) (EC 4.1.3.3) (N-acetylneuraminate pyruvate-lyase) (N-acetylneuraminic acid aldolase) (Sialate lyase) (Sialate-pyruvate lyase) (Sialic acid aldolase) (Sialic acid lyase)	NPL C1orf13	Homo sapiens (Human)	320	SUBCELLULAR LOCATION: Cytoplasm {ECO:0000250}.
P42167	P42167	reviewed	LAP2B_HUMAN	Lamina-associated polypeptide 2, isoforms beta/gamma (Thymopoietin, isoforms beta/gamma) (TP beta/gamma) (Thymopoietin-related peptide isoforms beta/gamma) (TPRP isoforms beta/gamma) [Cleaved into: Thymopoietin (TP) (Splenin); Thymopentin (TP5)]	TMPO LAP2	Homo sapiens (Human)	454	SUBCELLULAR LOCATION: Nucleus inner membrane; Single-pass type II membrane protein. Note=Tightly associated with the nuclear lamina.; SUBCELLULAR LOCATION: [Isoform Zeta]: Cytoplasm {ECO:0000269|PubMed:18403046}.
Q9Y678	Q9Y678	reviewed	COPG1_HUMAN	Coatomer subunit gamma-1 (Gamma-1-coat protein) (Gamma-1-COP)	COPG1 COPG	Homo sapiens (Human)	874	SUBCELLULAR LOCATION: Cytoplasm {ECO:0000269|PubMed:11056392}. Golgi apparatus membrane {ECO:0000269|PubMed:11056392}; Peripheral membrane protein {ECO:0000269|PubMed:11056392}; Cytoplasmic side {ECO:0000269|PubMed:11056392}. Cytoplasmic vesicle, COPI-coated vesicle membrane {ECO:0000250}; Peripheral membrane protein {ECO:0000250}; Cytoplasmic side {ECO:0000250}. Note=The coatomer is cytoplasmic …
P45974	P45974	reviewed	UBP5_HUMAN	Ubiquitin carboxyl-terminal hydrolase 5 (EC 3.4.19.12) (Deubiquitinating enzyme 5) (Isopeptidase T) (Ubiquitin thioesterase 5) (Ubiquitin-specific-processing protease 5)	USP5 ISOT	Homo sapiens (Human)	858
P11142	P11142	reviewed	HSP7C_HUMAN	Heat shock cognate 71 kDa protein (EC 3.6.4.10) (Heat shock 70 kDa protein 8) (Heat shock protein family A member 8) (Lipopolysaccharide-associated protein 1) (LAP-1) (LPS-associated protein 1)	HSPA8 HSC70 HSP73 HSPA10	Homo sapiens (Human)	646	SUBCELLULAR LOCATION: Cytoplasm {ECO:0000269|PubMed:17289661}. Melanosome {ECO:0000269|PubMed:17081065}. Nucleus, nucleolus {ECO:0000269|PubMed:1586970}. Cell membrane. Lysosome membrane {ECO:0000269|PubMed:11559757}; Peripheral membrane protein {ECO:0000269|PubMed:11559757}; Cytoplasmic side {ECO:0000269|PubMed:11559757}. Note=Localized in cytoplasmic mRNP granules containing untranslated mRNAs …
P23381	P23381	reviewed	SYWC_HUMAN	Tryptophan--tRNA ligase, cytoplasmic (EC 6.1.1.2) (Interferon-induced protein 53) (IFP53) (Tryptophanyl-tRNA synthetase) (TrpRS) (hWRS) [Cleaved into: T1-TrpRS; T2-TrpRS]	WARS1 IFI53 WARS WRS	Homo sapiens (Human)	471	SUBCELLULAR LOCATION: Cytoplasm {ECO:0000305}.
Q9NQR4	Q9NQR4	reviewed	NIT2_HUMAN	Omega-amidase NIT2 (EC 3.5.1.3) (Nitrilase homolog 2)	NIT2 CUA002	Homo sapiens (Human)	276	SUBCELLULAR LOCATION: Cytoplasm {ECO:0000269|PubMed:17488281}.
O14980	O14980	reviewed	XPO1_HUMAN	Exportin-1 (Exp1) (Chromosome region maintenance 1 protein homolog)	XPO1 CRM1	Homo sapiens (Human)	1071	SUBCELLULAR LOCATION: Cytoplasm. Nucleus, nucleoplasm. Nucleus, Cajal body. Nucleus, nucleolus. Note=Located in the nucleoplasm, Cajal bodies and nucleoli. Shuttles between the nucleus/nucleolus and the cytoplasm.
Q7KZF4	Q7KZF4	reviewed	SND1_HUMAN	Staphylococcal nuclease domain-containing protein 1 (EC 3.1.31.1) (100 kDa coactivator) (EBNA2 coactivator p100) (Tudor domain-containing protein 11) (p100 co-activator)	SND1 TDRD11	Homo sapiens (Human)	910	SUBCELLULAR LOCATION: Cytoplasm {ECO:0000269|PubMed:14508492, ECO:0000269|PubMed:17081065}. Nucleus {ECO:0000269|PubMed:12234934, ECO:0000269|PubMed:14508492, ECO:0000269|PubMed:17081065, ECO:0000269|PubMed:7651391}. Melanosome {ECO:0000269|PubMed:17081065}. Note=In IL-4 stimulated cells colocalizes with STAT6 in the nucleus (PubMed:12234934). Identified by mass spectrometry in melanosome fractio…
O00159	O00159	reviewed	MYO1C_HUMAN	Unconventional myosin-Ic (Myosin I beta) (MMI-beta) (MMIb)	MYO1C	Homo sapiens (Human)	1063	SUBCELLULAR LOCATION: Cytoplasm {ECO:0000269|PubMed:22736583}. Nucleus {ECO:0000269|PubMed:22736583}. Cytoplasm, cell cortex {ECO:0000250|UniProtKB:Q9WTI7}. Cell projection, stereocilium membrane {ECO:0000250|UniProtKB:Q92002}. Cytoplasmic vesicle {ECO:0000250|UniProtKB:Q9WTI7}. Cell projection, ruffle membrane {ECO:0000269|PubMed:34380438}. Note=Colocalizes with CABP1 and CIB1 at cell margin, me…
Q13011	Q13011	reviewed	ECH1_HUMAN	Delta(3,5)-Delta(2,4)-dienoyl-CoA isomerase, mitochondrial (EC 5.3.3.-)	ECH1	Homo sapiens (Human)	328	SUBCELLULAR LOCATION: Mitochondrion {ECO:0000250|UniProtKB:Q62651}. Peroxisome {ECO:0000250|UniProtKB:Q62651}.
P29590	P29590	reviewed	PML_HUMAN	Protein PML (E3 SUMO-protein ligase PML) (EC 2.3.2.-) (Promyelocytic leukemia protein) (RING finger protein 71) (RING-type E3 SUMO transferase PML) (Tripartite motif-containing protein 19) (TRIM19)	PML MYL PP8675 RNF71 TRIM19	Homo sapiens (Human)	882	SUBCELLULAR LOCATION: Nucleus. Nucleus, nucleoplasm. Cytoplasm {ECO:0000269|PubMed:27211601}. Nucleus, PML body {ECO:0000269|PubMed:20501696, ECO:0000269|PubMed:20719947, ECO:0000269|PubMed:27211601, ECO:0000269|PubMed:36373674}. Nucleus, nucleolus. Endoplasmic reticulum membrane {ECO:0000250}; Peripheral membrane protein {ECO:0000250}; Cytoplasmic side {ECO:0000250}. Early endosome membrane; Per…
P08697	P08697	reviewed	A2AP_HUMAN	Alpha-2-antiplasmin (Alpha-2-AP) (Alpha-2-plasmin inhibitor) (Alpha-2-PI) (Serpin F2)	SERPINF2 AAP PLI	Homo sapiens (Human)	491	SUBCELLULAR LOCATION: Secreted.
Q15185	Q15185	reviewed	TEBP_HUMAN	Prostaglandin E synthase 3 (EC 5.3.99.3) (Cytosolic prostaglandin E2 synthase) (cPGES) (Hsp90 co-chaperone) (Progesterone receptor complex p23) (Telomerase-binding protein p23)	PTGES3 P23 TEBP	Homo sapiens (Human)	160	SUBCELLULAR LOCATION: Cytoplasm {ECO:0000250|UniProtKB:Q3ZBF7}.
Q96AT9	Q96AT9	reviewed	RPE_HUMAN	Ribulose-phosphate 3-epimerase (EC 5.1.3.1) (Ribulose-5-phosphate-3-epimerase)	RPE HUSSY-17	Homo sapiens (Human)	228
P06744	P06744	reviewed	G6PI_HUMAN	Glucose-6-phosphate isomerase (GPI) (EC 5.3.1.9) (Autocrine motility factor) (AMF) (Neuroleukin) (NLK) (Phosphoglucose isomerase) (PGI) (Phosphohexose isomerase) (PHI) (Sperm antigen 36) (SA-36)	GPI	Homo sapiens (Human)	558	SUBCELLULAR LOCATION: Cytoplasm {ECO:0000269|PubMed:11437381}. Secreted {ECO:0000269|PubMed:11437381}.
O15067	O15067	reviewed	PUR4_HUMAN	Phosphoribosylformylglycinamidine synthase (FGAM synthase) (FGAMS) (EC 6.3.5.3) (Formylglycinamide ribonucleotide amidotransferase) (FGAR amidotransferase) (FGAR-AT) (Formylglycinamide ribotide amidotransferase) (Phosphoribosylformylglycineamide amidotransferase)	PFAS KIAA0361	Homo sapiens (Human)	1338	SUBCELLULAR LOCATION: Cytoplasm {ECO:0000250}.
P13797	P13797	reviewed	PLST_HUMAN	Plastin-3 (T-fimbrin) (T-plastin)	PLS3	Homo sapiens (Human)	630	SUBCELLULAR LOCATION: Cytoplasm.
O15143	O15143	reviewed	ARC1B_HUMAN	Actin-related protein 2/3 complex subunit 1B (Arp2/3 complex 41 kDa subunit) (p41-ARC)	ARPC1B ARC41	Homo sapiens (Human)	372	SUBCELLULAR LOCATION: Cytoplasm, cytoskeleton {ECO:0000269|PubMed:11741539, ECO:0000269|PubMed:9230079}. Nucleus {ECO:0000269|PubMed:29925947}.
Q9HC38	Q9HC38	reviewed	GLOD4_HUMAN	Glyoxalase domain-containing protein 4	GLOD4 C17orf25 CGI-150 My027	Homo sapiens (Human)	313	SUBCELLULAR LOCATION: Mitochondrion {ECO:0000305|PubMed:12897971}.
Q9UBV8	Q9UBV8	reviewed	PEF1_HUMAN	Peflin (PEF protein with a long N-terminal hydrophobic domain) (Penta-EF hand domain-containing protein 1)	PEF1 ABP32 UNQ1845/PRO3573	Homo sapiens (Human)	284	SUBCELLULAR LOCATION: Cytoplasm {ECO:0000269|PubMed:11278427}. Endoplasmic reticulum {ECO:0000250|UniProtKB:Q641Z8}. Membrane {ECO:0000269|PubMed:11278427}; Peripheral membrane protein {ECO:0000269|PubMed:11278427}. Cytoplasmic vesicle, COPII-coated vesicle membrane {ECO:0000269|PubMed:27716508}; Peripheral membrane protein {ECO:0000305}. Note=Membrane-associated in the presence of Ca(2+) (PubMed…
P60981	P60981	reviewed	DEST_HUMAN	Destrin (Actin-depolymerizing factor) (ADF)	DSTN ACTDP DSN	Homo sapiens (Human)	165
P27348	P27348	reviewed	1433T_HUMAN	14-3-3 protein theta (14-3-3 protein T-cell) (14-3-3 protein tau) (Protein HS1)	YWHAQ	Homo sapiens (Human)	245	SUBCELLULAR LOCATION: Cytoplasm. Note=In neurons, axonally transported to the nerve terminals.
P02675	P02675	reviewed	FIBB_HUMAN	Fibrinogen beta chain [Cleaved into: Fibrinopeptide B; Fibrinogen beta chain]	FGB	Homo sapiens (Human)	491	SUBCELLULAR LOCATION: Secreted {ECO:0000269|PubMed:10074346, ECO:0000269|PubMed:19296670, ECO:0000269|PubMed:9628725}.
Q9Y3D6	Q9Y3D6	reviewed	FIS1_HUMAN	Mitochondrial fission 1 protein (FIS1 homolog) (hFis1) (Tetratricopeptide repeat protein 11) (TPR repeat protein 11)	FIS1 TTC11 CGI-135	Homo sapiens (Human)	152	SUBCELLULAR LOCATION: Mitochondrion outer membrane {ECO:0000269|PubMed:12783892, ECO:0000269|PubMed:14623186, ECO:0000269|PubMed:14996942, ECO:0000269|PubMed:16107562}; Single-pass membrane protein {ECO:0000269|PubMed:14996942}. Peroxisome membrane {ECO:0000269|PubMed:16107562}; Single-pass membrane protein {ECO:0000305|PubMed:16107562}.
P00734	P00734	reviewed	THRB_HUMAN	Prothrombin (EC 3.4.21.5) (Coagulation factor II) [Cleaved into: Activation peptide fragment 1; Activation peptide fragment 2; Thrombin light chain; Thrombin heavy chain]	F2	Homo sapiens (Human)	622	SUBCELLULAR LOCATION: Secreted, extracellular space.
P02763	P02763	reviewed	A1AG1_HUMAN	Alpha-1-acid glycoprotein 1 (AGP 1) (Orosomucoid-1) (OMD 1)	ORM1 AGP1	Homo sapiens (Human)	201	SUBCELLULAR LOCATION: Secreted.
P12277	P12277	reviewed	KCRB_HUMAN	Creatine kinase B-type (EC 2.7.3.2) (Brain creatine kinase) (B-CK) (Creatine kinase B chain) (Creatine phosphokinase B-type) (CPK-B)	CKB CKBB	Homo sapiens (Human)	381	SUBCELLULAR LOCATION: Cytoplasm, cytosol {ECO:0000250|UniProtKB:Q04447}. Mitochondrion {ECO:0000250|UniProtKB:Q04447}. Cell membrane {ECO:0000269|PubMed:18566107}. Note=Localizes to the mitochondria of thermogenic fat cells via the internal MTS-like signal (iMTS-L) region. {ECO:0000250|UniProtKB:Q04447}.
P84243	P84243	reviewed	H33_HUMAN	Histone H3.3	H3-3A H3.3A H3F3 H3F3A PP781; H3-3B H3.3B H3F3B	Homo sapiens (Human)	136	SUBCELLULAR LOCATION: Nucleus. Chromosome {ECO:0000269|PubMed:34876591}.
P0DMV8	P0DMV8	reviewed	HS71A_HUMAN	Heat shock 70 kDa protein 1A (Heat shock 70 kDa protein 1) (HSP70-1) (HSP70.1) (Heat shock protein family A member 1A)	HSPA1A HSP72 HSPA1 HSX70	Homo sapiens (Human)	641	SUBCELLULAR LOCATION: Cytoplasm {ECO:0000269|PubMed:17289661}. Nucleus {ECO:0000269|PubMed:27137183}. Cytoplasm, cytoskeleton, microtubule organizing center, centrosome {ECO:0000269|PubMed:27137183}. Secreted {ECO:0000250|UniProtKB:Q61696}. Note=Localized in cytoplasmic mRNP granules containing untranslated mRNAs.
P35237	P35237	reviewed	SPB6_HUMAN	Serpin B6 (Cytoplasmic antiproteinase) (CAP) (Peptidase inhibitor 6) (PI-6) (Placental thrombin inhibitor)	SERPINB6 PI6 PTI	Homo sapiens (Human)	376	SUBCELLULAR LOCATION: Cytoplasm {ECO:0000269|PubMed:14670919, ECO:0000269|PubMed:17761692, ECO:0000269|PubMed:20451170, ECO:0000269|PubMed:8486644}.
P36578	P36578	reviewed	RL4_HUMAN	Large ribosomal subunit protein uL4 (60S ribosomal protein L1) (60S ribosomal protein L4)	RPL4 RPL1	Homo sapiens (Human)	427	SUBCELLULAR LOCATION: Cytoplasm {ECO:0000269|PubMed:23636399}.
Q9UL25	Q9UL25	reviewed	RAB21_HUMAN	Ras-related protein Rab-21	RAB21 KIAA0118	Homo sapiens (Human)	225	SUBCELLULAR LOCATION: Endoplasmic reticulum membrane {ECO:0000269|PubMed:10887961}; Lipid-anchor {ECO:0000305}. Golgi apparatus, trans-Golgi network {ECO:0000269|PubMed:19745841}. Golgi apparatus membrane {ECO:0000305}. Early endosome membrane {ECO:0000269|PubMed:16525121, ECO:0000269|PubMed:25648148}. Cytoplasmic vesicle membrane {ECO:0000269|PubMed:10887961}. Cleavage furrow {ECO:0000269|PubMed…
P13796	P13796	reviewed	PLSL_HUMAN	Plastin-2 (L-plastin) (LC64P) (Lymphocyte cytosolic protein 1) (LCP-1)	LCP1 PLS2	Homo sapiens (Human)	627	SUBCELLULAR LOCATION: Cytoplasm, cytoskeleton {ECO:0000269|PubMed:16636079}. Cell junction {ECO:0000269|PubMed:17294403}. Cell projection {ECO:0000269|PubMed:16636079}. Cell projection, ruffle membrane {ECO:0000250|UniProtKB:Q61233, ECO:0000269|PubMed:16636079}; Peripheral membrane protein {ECO:0000250|UniProtKB:Q61233}; Cytoplasmic side {ECO:0000250|UniProtKB:Q61233}. Note=Relocalizes to the imm…
P02748	P02748	reviewed	CO9_HUMAN	Complement component C9 [Cleaved into: Complement component C9a; Complement component C9b]	C9	Homo sapiens (Human)	559	SUBCELLULAR LOCATION: Secreted {ECO:0000269|PubMed:22832194, ECO:0000269|PubMed:26841934, ECO:0000269|PubMed:8603752, ECO:0000269|PubMed:9212048, ECO:0000269|PubMed:9634479}. Target cell membrane {ECO:0000269|PubMed:26841934, ECO:0000269|PubMed:30111885, ECO:0000269|PubMed:9212048}; Multi-pass membrane protein {ECO:0000269|PubMed:26841934}. Note=Secreted as soluble monomer. Oligomerizes at target…
P12111	P12111	reviewed	CO6A3_HUMAN	Collagen alpha-3(VI) chain	COL6A3	Homo sapiens (Human)	3177	SUBCELLULAR LOCATION: Secreted, extracellular space, extracellular matrix {ECO:0000250}.
P01023	P01023	reviewed	A2MG_HUMAN	Alpha-2-macroglobulin (Alpha-2-M) (C3 and PZP-like alpha-2-macroglobulin domain-containing protein 5)	A2M CPAMD5 FWP007	Homo sapiens (Human)	1474	SUBCELLULAR LOCATION: Secreted {ECO:0000269|PubMed:6203908}.
P05556	P05556	reviewed	ITB1_HUMAN	Integrin beta-1 (Fibronectin receptor subunit beta) (Glycoprotein IIa) (GPIIA) (VLA-4 subunit beta) (CD antigen CD29)	ITGB1 FNRB MDF2 MSK12	Homo sapiens (Human)	798	SUBCELLULAR LOCATION: Cell membrane {ECO:0000269|PubMed:17158881, ECO:0000269|PubMed:32487760, ECO:0000269|PubMed:35687021, ECO:0000303|PubMed:10455171}; Single-pass type I membrane protein {ECO:0000255}. Cell projection, invadopodium membrane {ECO:0000269|PubMed:10455171}; Single-pass type I membrane protein {ECO:0000255}. Cell projection, ruffle membrane {ECO:0000269|PubMed:10455171, ECO:000026…
P26641	P26641	reviewed	EF1G_HUMAN	Elongation factor 1-gamma (EF-1-gamma) (eEF-1B gamma)	EEF1G EF1G PRO1608	Homo sapiens (Human)	437
P01859	P01859	reviewed	IGHG2_HUMAN	Immunoglobulin heavy constant gamma 2 (Ig gamma-2 chain C region) (Ig gamma-2 chain C region DOT) (Ig gamma-2 chain C region TIL) (Ig gamma-2 chain C region ZIE)	IGHG2	Homo sapiens (Human)	395	SUBCELLULAR LOCATION: [Isoform 1]: Secreted {ECO:0000303|PubMed:20176268, ECO:0000303|PubMed:22158414}.; SUBCELLULAR LOCATION: [Isoform 2]: Cell membrane {ECO:0000303|PubMed:20176268, ECO:0000303|PubMed:22158414}; Single-pass membrane protein {ECO:0000255}.
Q8NF37	Q8NF37	reviewed	PCAT1_HUMAN	Lysophosphatidylcholine acyltransferase 1 (LPC acyltransferase 1) (LPCAT-1) (LysoPC acyltransferase 1) (EC 2.3.1.23) (1-acylglycerol-3-phosphate O-acyltransferase) (EC 2.3.1.51) (1-acylglycerophosphocholine O-acyltransferase) (1-alkenylglycerophosphocholine O-acyltransferase) (EC 2.3.1.25) (1-alkylglycerophosphocholine O-acetyltransferase) (EC 2.3.1.67) (Acetyl-CoA:lyso-platelet-activating factor…	LPCAT1 AYTL2 PFAAP3	Homo sapiens (Human)	534	SUBCELLULAR LOCATION: Endoplasmic reticulum membrane {ECO:0000269|PubMed:21498505}; Single-pass type II membrane protein {ECO:0000269|PubMed:21498505}. Golgi apparatus membrane {ECO:0000250|UniProtKB:Q3TFD2}; Single-pass type II membrane protein {ECO:0000305|PubMed:21498505}. Cell membrane {ECO:0000305|PubMed:18156367}; Single-pass type II membrane protein {ECO:0000305|PubMed:21498505}. Lipid dro…
P02652	P02652	reviewed	APOA2_HUMAN	Apolipoprotein A-II (Apo-AII) (ApoA-II) (Apolipoprotein A2) [Cleaved into: Proapolipoprotein A-II (ProapoA-II); Truncated apolipoprotein A-II (Apolipoprotein A-II(1-76))]	APOA2	Homo sapiens (Human)	100	SUBCELLULAR LOCATION: Secreted {ECO:0000269|PubMed:24116940}.
P03952	P03952	reviewed	KLKB1_HUMAN	Plasma kallikrein (EC 3.4.21.34) (Fletcher factor) (Kininogenin) (Plasma prekallikrein) (PKK) [Cleaved into: Plasma kallikrein heavy chain; Plasma kallikrein light chain]	KLKB1 KLK3	Homo sapiens (Human)	638	SUBCELLULAR LOCATION: Secreted.
P60660	P60660	reviewed	MYL6_HUMAN	Myosin light polypeptide 6 (17 kDa myosin light chain) (LC17) (Myosin light chain 3) (MLC-3) (Myosin light chain alkali 3) (Myosin light chain A3) (Smooth muscle and nonmuscle myosin light chain alkali 6)	MYL6	Homo sapiens (Human)	151
O43237	O43237	reviewed	DC1L2_HUMAN	Cytoplasmic dynein 1 light intermediate chain 2 (Dynein light intermediate chain 2, cytosolic) (LIC-2) (LIC53/55)	DYNC1LI2 DNCLI2 LIC2	Homo sapiens (Human)	492	SUBCELLULAR LOCATION: Cytoplasm, cytoskeleton {ECO:0000305|PubMed:36071160}.
P02787	P02787	reviewed	TRFE_HUMAN	Serotransferrin (Transferrin) (Beta-1 metal-binding globulin) (Siderophilin)	TF PRO1400	Homo sapiens (Human)	698	SUBCELLULAR LOCATION: Secreted.
Q02218	Q02218	reviewed	ODO1_HUMAN	2-oxoglutarate dehydrogenase complex component E1 (E1o) (HsOGDH) (OGDC-E1) (OGDH-E1) (EC 1.2.4.2) (2-oxoglutarate dehydrogenase, mitochondrial) (Alpha-ketoglutarate dehydrogenase) (Alpha-KGDH-E1) (Thiamine diphosphate (ThDP)-dependent 2-oxoglutarate dehydrogenase)	OGDH	Homo sapiens (Human)	1023	SUBCELLULAR LOCATION: Mitochondrion {ECO:0000269|PubMed:29211711}. Nucleus {ECO:0000269|PubMed:29211711}. Note=Mainly localizes in the mitochondrion. A small fraction localizes to the nucleus, where the 2-oxoglutarate dehydrogenase complex is required for histone succinylation. {ECO:0000269|PubMed:29211711}.
P07858	P07858	reviewed	CATB_HUMAN	Cathepsin B (EC 3.4.22.1) (APP secretase) (APPS) (Cathepsin B1) [Cleaved into: Cathepsin B light chain; Cathepsin B heavy chain]	CTSB CPSB	Homo sapiens (Human)	339	SUBCELLULAR LOCATION: Lysosome {ECO:0000269|PubMed:16733801}. Melanosome {ECO:0000269|PubMed:17081065}. Secreted, extracellular space {ECO:0000250|UniProtKB:A1E295}. Apical cell membrane {ECO:0000250|UniProtKB:P10605}; Peripheral membrane protein {ECO:0000250|UniProtKB:P10605}; Extracellular side {ECO:0000250|UniProtKB:P10605}. Note=Identified by mass spectrometry in melanosome fractions from sta…
Q8WU39	Q8WU39	reviewed	MZB1_HUMAN	Marginal zone B- and B1-cell-specific protein (Mesenteric estrogen-dependent adipose 7) (MEDA-7) (Plasma cell-induced resident endoplasmic reticulum protein) (Plasma cell-induced resident ER protein) (pERp1) (Proapoptotic caspase adapter protein)	MZB1 MEDA7 PACAP HSPC190	Homo sapiens (Human)	189	SUBCELLULAR LOCATION: [Isoform 1]: Endoplasmic reticulum lumen {ECO:0000269|PubMed:19805157}. Secreted {ECO:0000269|PubMed:21688198}.; SUBCELLULAR LOCATION: [Isoform 2]: Cytoplasm {ECO:0000269|PubMed:11350957}. Note=Diffuse granular localization in the cytoplasm surrounding the nucleus (PubMed:11350957).
P07951	P07951	reviewed	TPM2_HUMAN	Tropomyosin beta chain (Beta-tropomyosin) (Tropomyosin-2)	TPM2 TMSB	Homo sapiens (Human)	284	SUBCELLULAR LOCATION: Cytoplasm, cytoskeleton {ECO:0000250|UniProtKB:P58775}. Note=Associates with F-actin stress fibers. {ECO:0000250|UniProtKB:P58775}.
Q86VP6	Q86VP6	reviewed	CAND1_HUMAN	Cullin-associated NEDD8-dissociated protein 1 (Cullin-associated and neddylation-dissociated protein 1) (TBP-interacting protein of 120 kDa A) (TBP-interacting protein 120A) (p120 CAND1)	CAND1 KIAA0829 TIP120 TIP120A	Homo sapiens (Human)	1230	SUBCELLULAR LOCATION: Cytoplasm {ECO:0000269|PubMed:21249194}. Nucleus {ECO:0000269|PubMed:21249194}. Note=Predominantly cytoplasmic.
P02788	P02788	reviewed	TRFL_HUMAN	Lactotransferrin (Lactoferrin) (EC 3.4.21.-) (Growth-inhibiting protein 12) (Talalactoferrin) [Cleaved into: Lactoferricin-H (Lfcin-H); Kaliocin-1; Lactoferroxin-A; Lactoferroxin-B; Lactoferroxin-C]	LTF GIG12 LF	Homo sapiens (Human)	710	SUBCELLULAR LOCATION: [Isoform 1]: Secreted. Cytoplasmic granule. Note=Secreted into most exocrine fluids by various endothelial cells. Stored in the secondary granules of neutrophils.; SUBCELLULAR LOCATION: [Isoform DeltaLf]: Cytoplasm. Nucleus. Note=Mainly localized in the cytoplasm.
P29692	P29692	reviewed	EF1D_HUMAN	Elongation factor 1-delta (EF-1-delta) (Antigen NY-CO-4)	EEF1D EF1D	Homo sapiens (Human)	281	SUBCELLULAR LOCATION: [Isoform 2]: Nucleus {ECO:0000269|PubMed:21597468}.
Q9ULA0	Q9ULA0	reviewed	DNPEP_HUMAN	Aspartyl aminopeptidase (EC 3.4.11.21)	DNPEP ASPEP DAP	Homo sapiens (Human)	485	SUBCELLULAR LOCATION: Cytoplasm {ECO:0000269|PubMed:9632644}.
P98160	P98160	reviewed	PGBM_HUMAN	Basement membrane-specific heparan sulfate proteoglycan core protein (HSPG) (Perlecan) (PLC) [Cleaved into: Endorepellin; LG3 peptide]	HSPG2	Homo sapiens (Human)	4391	SUBCELLULAR LOCATION: Secreted, extracellular space, extracellular matrix, basement membrane. Secreted {ECO:0000269|PubMed:25326458, ECO:0000269|PubMed:36213313}.
Q96C19	Q96C19	reviewed	EFHD2_HUMAN	EF-hand domain-containing protein D2 (Swiprosin-1)	EFHD2 SWS1	Homo sapiens (Human)	240	SUBCELLULAR LOCATION: Membrane raft {ECO:0000250}. Note=In a mouse immature B-cell line WEHI-231. {ECO:0000250}.
P79483	P79483	reviewed	DRB3_HUMAN	HLA class II histocompatibility antigen, DR beta 3 chain (MHC class II antigen DRB3)	HLA-DRB3	Homo sapiens (Human)	266	SUBCELLULAR LOCATION: Cell membrane {ECO:0000269|PubMed:18305173, ECO:0000269|PubMed:19531622, ECO:0000269|PubMed:19830726}; Single-pass type I membrane protein {ECO:0000255}. Endoplasmic reticulum membrane {ECO:0000269|PubMed:18305173}; Single-pass type I membrane protein {ECO:0000255}. Lysosome membrane {ECO:0000269|PubMed:18305173}; Single-pass type I membrane protein {ECO:0000255}. Late endos…
Q16401	Q16401	reviewed	PSMD5_HUMAN	26S proteasome non-ATPase regulatory subunit 5 (26S protease subunit S5 basic) (26S proteasome subunit S5B)	PSMD5 KIAA0072	Homo sapiens (Human)	504
P30046	P30046	reviewed	DOPD_HUMAN	D-dopachrome decarboxylase (EC 4.1.1.84) (D-dopachrome tautomerase) (Phenylpyruvate tautomerase II)	DDT	Homo sapiens (Human)	118	SUBCELLULAR LOCATION: Cytoplasm {ECO:0000305|PubMed:8267597}.
P27816	P27816	reviewed	MAP4_HUMAN	Microtubule-associated protein 4 (MAP-4)	MAP4	Homo sapiens (Human)	1152	SUBCELLULAR LOCATION: Cytoplasm, cytoskeleton {ECO:0000269|PubMed:34782749}. Cytoplasm, cytoskeleton, microtubule organizing center {ECO:0000269|PubMed:29180244}. Note=Recruitment to microtubule is inhibited by microtubules polyglutamylation. {ECO:0000269|PubMed:34782749}.
O95817	O95817	reviewed	BAG3_HUMAN	BAG family molecular chaperone regulator 3 (BAG-3) (Bcl-2-associated athanogene 3) (Bcl-2-binding protein Bis) (Docking protein CAIR-1)	BAG3 BIS	Homo sapiens (Human)	575	SUBCELLULAR LOCATION: Nucleus {ECO:0000269|PubMed:26159920}. Cytoplasm {ECO:0000269|PubMed:26159920}. Note=Colocalizes with HSF1 to the nucleus upon heat stress (PubMed:26159920). {ECO:0000269|PubMed:26159920}.
P08571	P08571	reviewed	CD14_HUMAN	Monocyte differentiation antigen CD14 (My23 antigen) (Myeloid cell-specific leucine-rich glycoprotein) (CD antigen CD14) [Cleaved into: Monocyte differentiation antigen CD14, urinary form; Monocyte differentiation antigen CD14, membrane-bound form]	CD14	Homo sapiens (Human)	375	SUBCELLULAR LOCATION: Cell membrane {ECO:0000269|PubMed:1698311, ECO:0000269|PubMed:2462937, ECO:0000269|PubMed:3385210}; Lipid-anchor, GPI-anchor {ECO:0000269|PubMed:1698311, ECO:0000269|PubMed:2462937, ECO:0000269|PubMed:3385210}. Secreted {ECO:0000269|PubMed:25497142, ECO:0000269|PubMed:2779588}. Membrane raft {ECO:0000269|PubMed:16880211}. Golgi apparatus {ECO:0000269|PubMed:16880211}. Note=S…
P37837	P37837	reviewed	TALDO_HUMAN	Transaldolase (EC 2.2.1.2)	TALDO1 TAL TALDO TALDOR	Homo sapiens (Human)	337	SUBCELLULAR LOCATION: [Isoform 1]: Nucleus {ECO:0000250|UniProtKB:Q93092}. Cytoplasm {ECO:0000250|UniProtKB:Q93092}. Note=Shuttles between the nucleus and the cytoplasm. Actively transported into the nucleus in an importin alpha/beta-dependent manner. Exported into the cytoplasm by CRM1. {ECO:0000250|UniProtKB:Q93092}.; SUBCELLULAR LOCATION: [Isoform 2]: Cytoplasm {ECO:0000250|UniProtKB:Q93092}. …
P07602	P07602	reviewed	SAP_HUMAN	Prosaposin (Proactivator polypeptide) [Cleaved into: Saposin-A (Protein A); Saposin-B-Val; Saposin-B (Cerebroside sulfate activator) (CSAct) (Dispersin) (Sphingolipid activator protein 1) (SAP-1) (Sulfatide/GM1 activator); Saposin-C (A1 activator) (Co-beta-glucosidase) (Glucosylceramidase activator) (Sphingolipid activator protein 2) (SAP-2); Saposin-D (Component C) (Protein C)]	PSAP GLBA SAP1	Homo sapiens (Human)	524	SUBCELLULAR LOCATION: Lysosome {ECO:0000269|PubMed:14657016, ECO:0000269|PubMed:21835174, ECO:0000269|PubMed:22431521}.; SUBCELLULAR LOCATION: [Prosaposin]: Secreted {ECO:0000250|UniProtKB:Q61207}. Note=Secreted as a fully glycosylated 70 kDa protein composed of complex glycans. {ECO:0000250|UniProtKB:Q61207}.
Q8N5K1	Q8N5K1	reviewed	CISD2_HUMAN	CDGSH iron-sulfur domain-containing protein 2 (Endoplasmic reticulum intermembrane small protein) (MitoNEET-related 1 protein) (Miner1) (Nutrient-deprivation autophagy factor-1) (NAF-1)	CISD2 CDGSH2 ERIS ZCD2	Homo sapiens (Human)	135	SUBCELLULAR LOCATION: Endoplasmic reticulum membrane; Single-pass membrane protein. Mitochondrion outer membrane; Single-pass membrane protein. Note=According to PubMed:20010695, it mainly localizes to the endoplasmic reticulum. However, experiments in mouse showed that it mainly localizes to the mitochondrion outer membrane.
P30041	P30041	reviewed	PRDX6_HUMAN	Peroxiredoxin-6 (EC 1.11.1.27) (1-Cys peroxiredoxin) (1-Cys PRX) (24 kDa protein) (Acidic calcium-independent phospholipase A2) (aiPLA2) (EC 3.1.1.4) (Antioxidant protein 2) (Glutathione-dependent peroxiredoxin) (Liver 2D page spot 40) (Lysophosphatidylcholine acyltransferase 5) (LPC acyltransferase 5) (LPCAT-5) (Lyso-PC acyltransferase 5) (EC 2.3.1.23) (Non-selenium glutathione peroxidase) (NSGP…	PRDX6 AOP2 KIAA0106	Homo sapiens (Human)	224	SUBCELLULAR LOCATION: Cytoplasm {ECO:0000269|PubMed:16186110, ECO:0000269|PubMed:19188445, ECO:0000269|PubMed:9497358}. Lysosome {ECO:0000250|UniProtKB:O35244}. Note=Also found in lung secretory organelles (lamellar bodies). {ECO:0000250|UniProtKB:O35244}.
O60888	O60888	reviewed	CUTA_HUMAN	Protein CutA (Acetylcholinesterase-associated protein) (Brain acetylcholinesterase putative membrane anchor)	CUTA ACHAP C6orf82	Homo sapiens (Human)	179
P08238	P08238	reviewed	HS90B_HUMAN	Heat shock protein HSP 90-beta (HSP 90) (Heat shock 84 kDa) (HSP 84) (HSP84) (Heat shock protein family C member 3)	HSP90AB1 HSP90B HSPC2 HSPC3 HSPCB	Homo sapiens (Human)	724	SUBCELLULAR LOCATION: Cytoplasm {ECO:0000269|PubMed:16580629, ECO:0000269|PubMed:18239673, ECO:0000269|PubMed:24880080, ECO:0000269|PubMed:9482106}. Melanosome {ECO:0000269|PubMed:17081065}. Nucleus {ECO:0000269|PubMed:18239673}. Secreted {ECO:0000269|PubMed:20599762}. Cell membrane {ECO:0000269|PubMed:20599762}. Dynein axonemal particle {ECO:0000250|UniProtKB:Q6AZV1}. Cell surface {ECO:0000269|P…
Q6P2Q9	Q6P2Q9	reviewed	PRP8_HUMAN	Pre-mRNA-processing-splicing factor 8 (220 kDa U5 snRNP-specific protein) (PRP8 homolog) (Splicing factor Prp8) (p220)	PRPF8 PRPC8	Homo sapiens (Human)	2335	SUBCELLULAR LOCATION: Nucleus {ECO:0000269|PubMed:26912367, ECO:0000269|PubMed:28076346, ECO:0000269|PubMed:28502770, ECO:0000269|PubMed:28781166, ECO:0000269|PubMed:29301961, ECO:0000269|PubMed:29360106, ECO:0000269|PubMed:29361316, ECO:0000269|PubMed:30315277, ECO:0000269|PubMed:30705154, ECO:0000269|PubMed:30728453}. Nucleus speckle {ECO:0000305}.
Q9UMY4	Q9UMY4	reviewed	SNX12_HUMAN	Sorting nexin-12	SNX12	Homo sapiens (Human)	162	SUBCELLULAR LOCATION: Membrane {ECO:0000305}; Peripheral membrane protein {ECO:0000305}; Cytoplasmic side {ECO:0000305}.
P48643	P48643	reviewed	TCPE_HUMAN	T-complex protein 1 subunit epsilon (TCP-1-epsilon) (CCT-epsilon) (Chaperonin containing T-complex polypeptide 1 subunit 5)	CCT5 CCTE KIAA0098	Homo sapiens (Human)	541	SUBCELLULAR LOCATION: Cytoplasm {ECO:0000269|PubMed:20080638}. Cytoplasm, cytoskeleton, microtubule organizing center, centrosome {ECO:0000269|PubMed:14654843, ECO:0000269|PubMed:20080638}.
P41091	P41091	reviewed	IF2G_HUMAN	Eukaryotic translation initiation factor 2 subunit 3 (EC 3.6.5.3) (Eukaryotic translation initiation factor 2 subunit gamma X) (eIF2-gamma X) (eIF2gX)	EIF2S3 EIF2G	Homo sapiens (Human)	472	SUBCELLULAR LOCATION: Cytoplasm, cytosol {ECO:0000250|UniProtKB:Q09130}.
Q14103	Q14103	reviewed	HNRPD_HUMAN	Heterogeneous nuclear ribonucleoprotein D0 (hnRNP D0) (AU-rich element RNA-binding protein 1)	HNRNPD AUF1 HNRPD	Homo sapiens (Human)	355	SUBCELLULAR LOCATION: Nucleus. Cytoplasm. Note=Localized in cytoplasmic mRNP granules containing untranslated mRNAs. Component of ribonucleosomes. Cytoplasmic localization oscillates diurnally.
P14854	P14854	reviewed	CX6B1_HUMAN	Cytochrome c oxidase subunit 6B1 (Cytochrome c oxidase subunit VIb isoform 1) (COX VIb-1)	COX6B1 COX6B	Homo sapiens (Human)	86	SUBCELLULAR LOCATION: Mitochondrion inner membrane {ECO:0000269|PubMed:30030519}; Peripheral membrane protein {ECO:0000269|PubMed:30030519}; Intermembrane side {ECO:0000269|PubMed:30030519}.
Q04828	Q04828	reviewed	AK1C1_HUMAN	Aldo-keto reductase family 1 member C1 (EC 1.1.1.-) (EC 1.1.1.112) (EC 1.1.1.209) (EC 1.1.1.210) (EC 1.1.1.357) (EC 1.1.1.51) (EC 1.1.1.53) (EC 1.1.1.62) (EC 1.3.1.20) (20-alpha-hydroxysteroid dehydrogenase) (20-alpha-HSD) (EC 1.1.1.149) (Chlordecone reductase homolog HAKRC) (Dihydrodiol dehydrogenase 1) (DD1) (High-affinity hepatic bile acid-binding protein) (HBAB)	AKR1C1 DDH DDH1	Homo sapiens (Human)	323	SUBCELLULAR LOCATION: Cytoplasm, cytosol {ECO:0000269|PubMed:8486699}.
P01860	P01860	reviewed	IGHG3_HUMAN	Immunoglobulin heavy constant gamma 3 (HDC) (Heavy chain disease protein) (Ig gamma-3 chain C region)	IGHG3	Homo sapiens (Human)	446	SUBCELLULAR LOCATION: [Isoform 1]: Secreted {ECO:0000303|PubMed:20176268, ECO:0000303|PubMed:22158414}.; SUBCELLULAR LOCATION: [Isoform 2]: Cell membrane {ECO:0000303|PubMed:20176268, ECO:0000303|PubMed:22158414}; Single-pass membrane protein {ECO:0000255}.
O75531	O75531	reviewed	BAF_HUMAN	Barrier-to-autointegration factor (Breakpoint cluster region protein 1) [Cleaved into: Barrier-to-autointegration factor, N-terminally processed]	BANF1 BAF BCRG1	Homo sapiens (Human)	89	SUBCELLULAR LOCATION: Nucleus {ECO:0000269|PubMed:16495336, ECO:0000269|PubMed:18005698, ECO:0000269|PubMed:24600006}. Chromosome {ECO:0000269|PubMed:16495336, ECO:0000269|PubMed:28841419, ECO:0000269|PubMed:31796734, ECO:0000269|PubMed:32792394}. Nucleus envelope {ECO:0000269|PubMed:24600006}. Cytoplasm {ECO:0000269|PubMed:16495336, ECO:0000269|PubMed:18005698, ECO:0000269|PubMed:24600006}. Note…
P22061	P22061	reviewed	PIMT_HUMAN	Protein-L-isoaspartate(D-aspartate) O-methyltransferase (PIMT) (EC 2.1.1.77) (L-isoaspartyl protein carboxyl methyltransferase) (Protein L-isoaspartyl/D-aspartyl methyltransferase) (Protein-beta-aspartate methyltransferase)	PCMT1	Homo sapiens (Human)	227	SUBCELLULAR LOCATION: Cytoplasm, cytosol {ECO:0000269|PubMed:3167043}.
P49588	P49588	reviewed	SYAC_HUMAN	Alanine--tRNA ligase, cytoplasmic (EC 6.1.1.7) (Alanyl-tRNA synthetase) (AlaRS) (Protein lactyltransferase AARS1) (EC 6.-.-.-) (Renal carcinoma antigen NY-REN-42)	AARS1 AARS	Homo sapiens (Human)	968	SUBCELLULAR LOCATION: Cytoplasm {ECO:0000255|HAMAP-Rule:MF_03133, ECO:0000269|PubMed:27911835, ECO:0000269|PubMed:38512451}. Nucleus {ECO:0000269|PubMed:38512451}. Note=Translocates to the nucleus in response to increased levels of lactate; nuclear translocation is dependent on KPNA4. {ECO:0000269|PubMed:38512451}.
Q92482	Q92482	reviewed	AQP3_HUMAN	Aquaporin-3 (AQP-3) (Aquaglyceroporin-3)	AQP3	Homo sapiens (Human)	292	SUBCELLULAR LOCATION: Cell membrane {ECO:0000269|PubMed:12239222}; Multi-pass membrane protein {ECO:0000250|UniProtKB:O14520}. Basolateral cell membrane {ECO:0000250|UniProtKB:P47862}; Multi-pass membrane protein {ECO:0000250|UniProtKB:O14520}.
P61916	P61916	reviewed	NPC2_HUMAN	NPC intracellular cholesterol transporter 2 (Epididymal secretory protein E1) (Human epididymis-specific protein 1) (He1) (Niemann-Pick disease type C2 protein)	NPC2 HE1	Homo sapiens (Human)	151	SUBCELLULAR LOCATION: Secreted {ECO:0000269|PubMed:11125141, ECO:0000269|PubMed:15937921, ECO:0000269|PubMed:19723497, ECO:0000269|PubMed:21315718}. Endoplasmic reticulum {ECO:0000269|PubMed:19723497}. Lysosome {ECO:0000269|PubMed:15937921, ECO:0000269|PubMed:19723497, ECO:0000305|PubMed:11125141}. Note=Interaction with cell-surface M6PR mediates endocytosis and targeting to lysosomes. {ECO:00003…
P02790	P02790	reviewed	HEMO_HUMAN	Hemopexin (Beta-1B-glycoprotein)	HPX	Homo sapiens (Human)	462	SUBCELLULAR LOCATION: Secreted.
P01591	P01591	reviewed	IGJ_HUMAN	Immunoglobulin J chain (Joining chain of multimeric IgA and IgM)	JCHAIN IGCJ IGJ	Homo sapiens (Human)	159	SUBCELLULAR LOCATION: Secreted {ECO:0000250|UniProtKB:P01592}.
O14579	O14579	reviewed	COPE_HUMAN	Coatomer subunit epsilon (Epsilon-coat protein) (Epsilon-COP)	COPE	Homo sapiens (Human)	308	SUBCELLULAR LOCATION: Cytoplasm {ECO:0000250}. Golgi apparatus membrane {ECO:0000250}; Peripheral membrane protein {ECO:0000250}; Cytoplasmic side {ECO:0000250}. Cytoplasmic vesicle, COPI-coated vesicle membrane {ECO:0000250}; Peripheral membrane protein {ECO:0000250}; Cytoplasmic side {ECO:0000250}. Note=The coatomer is cytoplasmic or polymerized on the cytoplasmic side of the Golgi, as well as …
P13716	P13716	reviewed	HEM2_HUMAN	Delta-aminolevulinic acid dehydratase (ALADH) (EC 4.2.1.24) (Porphobilinogen synthase)	ALAD	Homo sapiens (Human)	330
Q9BVK6	Q9BVK6	reviewed	TMED9_HUMAN	Transmembrane emp24 domain-containing protein 9 (GMP25) (Glycoprotein 25L2) (p24 family protein alpha-2) (p24alpha2) (p25)	TMED9 GP25L2	Homo sapiens (Human)	235	SUBCELLULAR LOCATION: Endoplasmic reticulum membrane; Single-pass type I membrane protein. Golgi apparatus, cis-Golgi network membrane; Single-pass type I membrane protein. Endoplasmic reticulum-Golgi intermediate compartment membrane; Single-pass type I membrane protein. Golgi apparatus, trans-Golgi network membrane {ECO:0000250}; Single-pass type I membrane protein {ECO:0000250}. Note=Cycles be…
P25789	P25789	reviewed	PSA4_HUMAN	Proteasome subunit alpha type-4 (Macropain subunit C9) (Multicatalytic endopeptidase complex subunit C9) (Proteasome component C9) (Proteasome subunit L) (Proteasome subunit alpha-3) (alpha-3)	PSMA4 HC9 PSC9	Homo sapiens (Human)	261	SUBCELLULAR LOCATION: Cytoplasm {ECO:0000269|PubMed:12181345, ECO:0000269|PubMed:34711951}. Nucleus {ECO:0000269|PubMed:12181345, ECO:0000269|PubMed:34711951}. Note=Translocated from the cytoplasm into the nucleus following interaction with AKIRIN2, which bridges the proteasome with the nuclear import receptor IPO9 (PubMed:34711951). Colocalizes with TRIM5 in the cytoplasmic bodies (By similarity…
P01911	P01911	reviewed	DRB1_HUMAN	HLA class II histocompatibility antigen, DRB1 beta chain (Human leukocyte antigen DRB1) (HLA-DRB1)	HLA-DRB1	Homo sapiens (Human)	266	SUBCELLULAR LOCATION: Cell membrane {ECO:0000269|PubMed:18305173, ECO:0000269|PubMed:19830726, ECO:0000269|PubMed:29884618}; Single-pass type I membrane protein {ECO:0000255}. Endoplasmic reticulum membrane {ECO:0000269|PubMed:18305173}; Single-pass type I membrane protein {ECO:0000255}. Lysosome membrane {ECO:0000269|PubMed:18305173, ECO:0000269|PubMed:9075930}; Single-pass type I membrane prote…
P27797	P27797	reviewed	CALR_HUMAN	Calreticulin (CRP55) (Calregulin) (Endoplasmic reticulum resident protein 60) (ERp60) (HACBP) (grp60)	CALR CRTC	Homo sapiens (Human)	417	SUBCELLULAR LOCATION: Endoplasmic reticulum lumen {ECO:0000269|PubMed:10358038, ECO:0000269|PubMed:11149926}. Cytoplasm, cytosol {ECO:0000269|PubMed:11149926}. Secreted, extracellular space, extracellular matrix {ECO:0000305}. Cell surface {ECO:0000269|PubMed:10358038}. Sarcoplasmic reticulum lumen {ECO:0000250|UniProtKB:P28491}. Cytoplasmic vesicle, secretory vesicle, Cortical granule {ECO:00002…
P18669	P18669	reviewed	PGAM1_HUMAN	Phosphoglycerate mutase 1 (EC 5.4.2.11) (EC 5.4.2.4) (BPG-dependent PGAM 1) (Phosphoglycerate mutase isozyme B) (PGAM-B)	PGAM1 PGAMA CDABP0006	Homo sapiens (Human)	254
Q04637	Q04637	reviewed	IF4G1_HUMAN	Eukaryotic translation initiation factor 4 gamma 1 (eIF-4-gamma 1) (eIF-4G 1) (eIF-4G1) (p220)	EIF4G1 EIF4F EIF4G EIF4GI	Homo sapiens (Human)	1599	SUBCELLULAR LOCATION: Cytoplasm {ECO:0000269|PubMed:17984221}. Nucleus {ECO:0000269|PubMed:17984221}. Cytoplasm, Stress granule {ECO:0000269|PubMed:22872150}.
Q13526	Q13526	reviewed	PIN1_HUMAN	Peptidyl-prolyl cis-trans isomerase NIMA-interacting 1 (EC 5.2.1.8) (Peptidyl-prolyl cis-trans isomerase Pin1) (PPIase Pin1) (Rotamase Pin1)	PIN1	Homo sapiens (Human)	163	SUBCELLULAR LOCATION: Nucleus {ECO:0000269|PubMed:16476580, ECO:0000269|PubMed:23623683}. Nucleus speckle {ECO:0000269|PubMed:21497122}. Cytoplasm {ECO:0000269|PubMed:21497122}. Note=Colocalizes with NEK6 in the nucleus (PubMed:16476580). Mainly localized in the nucleus but phosphorylation at Ser-71 by DAPK1 results in inhibition of its nuclear localization (PubMed:21497122). {ECO:0000269|PubMed:…
P16070	P16070	reviewed	CD44_HUMAN	CD44 antigen (CDw44) (Epican) (Extracellular matrix receptor III) (ECMR-III) (GP90 lymphocyte homing/adhesion receptor) (HUTCH-I) (Heparan sulfate proteoglycan) (Hermes antigen) (Hyaluronate receptor) (Phagocytic glycoprotein 1) (PGP-1) (Phagocytic glycoprotein I) (PGP-I) (CD antigen CD44)	CD44 LHR MDU2 MDU3 MIC4	Homo sapiens (Human)	742	SUBCELLULAR LOCATION: Cell membrane {ECO:0000269|PubMed:22726066, ECO:0000269|PubMed:23589287}; Single-pass type I membrane protein {ECO:0000255}. Cell projection, microvillus {ECO:0000250|UniProtKB:P15379}. Secreted {ECO:0000269|PubMed:25326458, ECO:0000269|PubMed:36213313, ECO:0000269|PubMed:37453717}. Note=Colocalizes with actin in membrane protrusions at wounding edges. Co-localizes with RDX,…
P02679	P02679	reviewed	FIBG_HUMAN	Fibrinogen gamma chain	FGG PRO2061	Homo sapiens (Human)	453	SUBCELLULAR LOCATION: Secreted {ECO:0000269|PubMed:10074346, ECO:0000269|PubMed:19296670, ECO:0000269|PubMed:9628725}.
Q9BRF8	Q9BRF8	reviewed	CPPED_HUMAN	Serine/threonine-protein phosphatase CPPED1 (EC 3.1.3.16) (Calcineurin-like phosphoesterase domain-containing protein 1) (Complete S-transactivated protein 1)	CPPED1 CSTP1	Homo sapiens (Human)	314	SUBCELLULAR LOCATION: Cytoplasm {ECO:0000269|PubMed:23799035}.
Q9P2E9	Q9P2E9	reviewed	RRBP1_HUMAN	Ribosome-binding protein 1 (180 kDa ribosome receptor homolog) (RRp) (ES/130-related protein) (Ribosome receptor protein)	RRBP1 KIAA1398	Homo sapiens (Human)	1410	SUBCELLULAR LOCATION: Endoplasmic reticulum membrane {ECO:0000250}; Single-pass type III membrane protein {ECO:0000250}.
P05164	P05164	reviewed	PERM_HUMAN	Myeloperoxidase (MPO) (EC 1.11.2.2) [Cleaved into: Myeloperoxidase; 89 kDa myeloperoxidase; 84 kDa myeloperoxidase; Myeloperoxidase light chain; Myeloperoxidase heavy chain]	MPO	Homo sapiens (Human)	745	SUBCELLULAR LOCATION: Lysosome.
P40926	P40926	reviewed	MDHM_HUMAN	Malate dehydrogenase, mitochondrial (EC 1.1.1.37)	MDH2	Homo sapiens (Human)	338	SUBCELLULAR LOCATION: Mitochondrion matrix {ECO:0000250|UniProtKB:P04636}.
Q9UHG3	Q9UHG3	reviewed	PCYOX_HUMAN	Prenylcysteine oxidase 1 (EC 1.8.3.5) (Prenylcysteine lyase)	PCYOX1 KIAA0908 PCL1 UNQ597/PRO1183	Homo sapiens (Human)	505	SUBCELLULAR LOCATION: Lysosome {ECO:0000269|PubMed:10585463}.
P15328	P15328	reviewed	FOLR1_HUMAN	Folate receptor alpha (FR-alpha) (Adult folate-binding protein) (FBP) (Folate receptor 1) (Folate receptor, adult) (KB cells FBP) (Ovarian tumor-associated antigen MOv18)	FOLR1 FOLR	Homo sapiens (Human)	257	SUBCELLULAR LOCATION: Cell membrane {ECO:0000269|PubMed:2527252, ECO:0000269|PubMed:8033114, ECO:0000269|PubMed:8567728}; Lipid-anchor, GPI-anchor {ECO:0000269|PubMed:17566972, ECO:0000269|PubMed:7578066}. Apical cell membrane {ECO:0000269|PubMed:10787414}; Lipid-anchor, GPI-anchor {ECO:0000269|PubMed:17566972, ECO:0000269|PubMed:7578066}. Basolateral cell membrane {ECO:0000269|PubMed:10787414}; …
P13284	P13284	reviewed	GILT_HUMAN	Gamma-interferon-inducible lysosomal thiol reductase (EC 1.8.-.-) (Gamma-interferon-inducible protein IP-30) (Legumaturain)	IFI30 GILT IP30	Homo sapiens (Human)	250	SUBCELLULAR LOCATION: Secreted {ECO:0000269|PubMed:10639150, ECO:0000269|PubMed:3136170}. Lysosome {ECO:0000269|PubMed:10639150, ECO:0000269|PubMed:3136170}.
O43747	O43747	reviewed	AP1G1_HUMAN	AP-1 complex subunit gamma-1 (Adaptor protein complex AP-1 subunit gamma-1) (Adaptor-related protein complex 1 subunit gamma-1) (Clathrin assembly protein complex 1 gamma-1 large chain) (Gamma1-adaptin) (Golgi adaptor HA1/AP1 adaptin subunit gamma-1)	AP1G1 ADTG CLAPG1	Homo sapiens (Human)	822	SUBCELLULAR LOCATION: Golgi apparatus {ECO:0000269|PubMed:12773381}. Cytoplasmic vesicle, clathrin-coated vesicle membrane {ECO:0000269|PubMed:12773381}; Peripheral membrane protein {ECO:0000269|PubMed:12773381}; Cytoplasmic side {ECO:0000269|PubMed:12773381}. Cytoplasm {ECO:0000269|PubMed:15758025}. Cytoplasm, perinuclear region {ECO:0000269|PubMed:15758025, ECO:0000269|PubMed:34102099}. Cytopla…
P61981	P61981	reviewed	1433G_HUMAN	14-3-3 protein gamma (Protein kinase C inhibitor protein 1) (KCIP-1) [Cleaved into: 14-3-3 protein gamma, N-terminally processed]	YWHAG	Homo sapiens (Human)	247	SUBCELLULAR LOCATION: Cytoplasm, cytosol {ECO:0000269|PubMed:22532927}. Mitochondrion matrix {ECO:0000269|PubMed:22532927}. Note=Translocates to the mitochondrial matrix following induction of MALM (mitochondrial protein catabolic process). {ECO:0000269|PubMed:22532927}.
Q9NRP0	Q9NRP0	reviewed	OSTC_HUMAN	Oligosaccharyltransferase complex subunit OSTC (Hydrophobic protein HSF-28)	OSTC DC2 HDCMD45P HSPC307	Homo sapiens (Human)	149	SUBCELLULAR LOCATION: Endoplasmic reticulum {ECO:0000269|PubMed:21768116}. Membrane {ECO:0000305}; Multi-pass membrane protein {ECO:0000305}.
O00115	O00115	reviewed	DNS2A_HUMAN	Deoxyribonuclease-2-alpha (EC 3.1.22.1) (Acid DNase) (Deoxyribonuclease II alpha) (DNase II alpha) (Lysosomal DNase II) (R31240_2)	DNASE2 DNASE2A DNL2	Homo sapiens (Human)	360	SUBCELLULAR LOCATION: Lysosome.
P02671	P02671	reviewed	FIBA_HUMAN	Fibrinogen alpha chain [Cleaved into: Fibrinopeptide A; Fibrinogen alpha chain]	FGA	Homo sapiens (Human)	866	SUBCELLULAR LOCATION: Secreted {ECO:0000269|PubMed:19296670, ECO:0000269|PubMed:9628725}.
P50395	P50395	reviewed	GDIB_HUMAN	Rab GDP dissociation inhibitor beta (Rab GDI beta) (Guanosine diphosphate dissociation inhibitor 2) (GDI-2)	GDI2 RABGDIB	Homo sapiens (Human)	445	SUBCELLULAR LOCATION: Cytoplasm {ECO:0000250}. Membrane {ECO:0000250}; Peripheral membrane protein {ECO:0000250}.
P35555	P35555	reviewed	FBN1_HUMAN	Fibrillin-1 [Cleaved into: Asprosin]	FBN1 FBN	Homo sapiens (Human)	2871	SUBCELLULAR LOCATION: Secreted {ECO:0000269|PubMed:24982166, ECO:0000269|PubMed:34411563}. Note=Fibrillin-1 and Asprosin chains are still linked together during the secretion from cells, but are subsequently separated by furin (PubMed:24982166). {ECO:0000269|PubMed:24982166}.; SUBCELLULAR LOCATION: [Fibrillin-1]: Secreted, extracellular space, extracellular matrix {ECO:0000269|PubMed:11461921, EC…
P00736	P00736	reviewed	C1R_HUMAN	Complement C1r subcomponent (EC 3.4.21.41) (Complement component 1 subcomponent r) [Cleaved into: Complement C1r subcomponent heavy chain; Complement C1r subcomponent light chain]	C1R	Homo sapiens (Human)	705	SUBCELLULAR LOCATION: Secreted {ECO:0000269|PubMed:27745832}.
Q9Y3Z3	Q9Y3Z3	reviewed	SAMH1_HUMAN	Deoxynucleoside triphosphate triphosphohydrolase SAMHD1 (dNTPase) (EC 3.1.5.-) (Dendritic cell-derived IFNG-induced protein) (DCIP) (Monocyte protein 5) (MOP-5) (SAM domain and HD domain-containing protein 1) (hSAMHD1)	SAMHD1 MOP5	Homo sapiens (Human)	626	SUBCELLULAR LOCATION: Nucleus {ECO:0000269|PubMed:19525956, ECO:0000269|PubMed:23092512, ECO:0000269|PubMed:23858451, ECO:0000269|PubMed:24035396, ECO:0000269|PubMed:28229507, ECO:0000269|PubMed:28871089}. Chromosome {ECO:0000269|PubMed:28834754}. Note=Localizes to sites of DNA double-strand breaks in response to DNA damage. {ECO:0000269|PubMed:28834754}.
P02760	P02760	reviewed	AMBP_HUMAN	Protein AMBP (Protein HC) [Cleaved into: Alpha-1-microglobulin (EC 1.6.2.-) (Alpha-1 microglycoprotein) (Complex-forming glycoprotein heterogeneous in charge); Inter-alpha-trypsin inhibitor light chain (ITI-LC) (Bikunin) (EDC1) (HI-30) (Uronic-acid-rich protein); Trypstatin]	AMBP HCP ITIL	Homo sapiens (Human)	352	SUBCELLULAR LOCATION: [Alpha-1-microglobulin]: Secreted {ECO:0000269|PubMed:11877257, ECO:0000269|PubMed:32092412, ECO:0000269|PubMed:37453717}. Endoplasmic reticulum {ECO:0000269|PubMed:22096585}. Cytoplasm, cytosol {ECO:0000269|PubMed:32092412}. Cell membrane {ECO:0000269|PubMed:22096585, ECO:0000269|PubMed:32092412}; Peripheral membrane protein {ECO:0000305|PubMed:22096585, ECO:0000305|PubMed:…
Q8N335	Q8N335	reviewed	GPD1L_HUMAN	Glycerol-3-phosphate dehydrogenase 1-like protein (GPD1-L) (EC 1.1.1.8)	GPD1L KIAA0089	Homo sapiens (Human)	351	SUBCELLULAR LOCATION: Cytoplasm {ECO:0000269|PubMed:17967977}. Note=Localized to the region of the plasma membrane.
P0DOX5	P0DOX5	reviewed	IGG1_HUMAN	Immunoglobulin gamma-1 heavy chain (Immunoglobulin gamma-1 heavy chain NIE)		Homo sapiens (Human)	449	SUBCELLULAR LOCATION: Secreted {ECO:0000303|PubMed:20176268, ECO:0000303|PubMed:22158414}. Cell membrane {ECO:0000303|PubMed:20176268, ECO:0000303|PubMed:22158414}.
P23396	P23396	reviewed	RS3_HUMAN	Small ribosomal subunit protein uS3 (40S ribosomal protein S3) (EC 4.2.99.18)	RPS3 OK/SW-cl.26	Homo sapiens (Human)	243	SUBCELLULAR LOCATION: Cytoplasm {ECO:0000269|PubMed:16314389, ECO:0000269|PubMed:17289661, ECO:0000269|PubMed:17560175, ECO:0000269|PubMed:18045535, ECO:0000269|PubMed:20217897, ECO:0000269|PubMed:21871177, ECO:0000269|PubMed:23636399}. Nucleus {ECO:0000269|PubMed:17560175, ECO:0000269|PubMed:18045535, ECO:0000269|PubMed:19460357, ECO:0000269|PubMed:20217897, ECO:0000269|PubMed:21871177}. Nucleus…
Q9HCB6	Q9HCB6	reviewed	SPON1_HUMAN	Spondin-1 (F-spondin) (Vascular smooth muscle cell growth-promoting factor)	SPON1 KIAA0762 VSGP	Homo sapiens (Human)	807	SUBCELLULAR LOCATION: Secreted, extracellular space, extracellular matrix {ECO:0000250}.
O15230	O15230	reviewed	LAMA5_HUMAN	Laminin subunit alpha-5 (Laminin-10 subunit alpha) (Laminin-11 subunit alpha) (Laminin-15 subunit alpha)	LAMA5 KIAA0533 KIAA1907	Homo sapiens (Human)	3695	SUBCELLULAR LOCATION: Secreted, extracellular space, extracellular matrix, basement membrane. Note=Major component.
Q00013	Q00013	reviewed	EM55_HUMAN	55 kDa erythrocyte membrane protein (p55) (Membrane protein, palmitoylated 1)	MPP1 DXS552E EMP55	Homo sapiens (Human)	466	SUBCELLULAR LOCATION: Cell membrane {ECO:0000269|PubMed:19144871}; Lipid-anchor {ECO:0000305|PubMed:1713685}. Cell projection, stereocilium {ECO:0000250|UniProtKB:P70290}. Note=Colocalizes with WHRN at stereocilium tip during hair cell development (By similarity). Colocalizes with PALS1 in the retina, at the outer limiting membrane (OLM) (By similarity). Colocalizes with WHRN in the retina, at th…
P35606	P35606	reviewed	COPB2_HUMAN	Coatomer subunit beta' (Beta'-coat protein) (Beta'-COP) (p102)	COPB2	Homo sapiens (Human)	906	SUBCELLULAR LOCATION: Cytoplasm, cytosol {ECO:0000250}. Golgi apparatus membrane {ECO:0000250}; Peripheral membrane protein {ECO:0000250}; Cytoplasmic side {ECO:0000250}. Cytoplasmic vesicle, COPI-coated vesicle membrane {ECO:0000250}; Peripheral membrane protein {ECO:0000250}; Cytoplasmic side {ECO:0000250}. Note=The coatomer is cytoplasmic or polymerized on the cytoplasmic side of the Golgi, as…
Q13813	Q13813	reviewed	SPTN1_HUMAN	Spectrin alpha chain, non-erythrocytic 1 (Alpha-II spectrin) (Fodrin alpha chain) (Spectrin, non-erythroid alpha subunit)	SPTAN1 NEAS SPTA2	Homo sapiens (Human)	2472	SUBCELLULAR LOCATION: Cytoplasm, cytoskeleton. Cytoplasm, cell cortex. Note=Expressed along the cell membrane in podocytes and presumptive tubule cells during glomerulogenesis and is expressed along lateral cell margins in tubule cells. {ECO:0000250}.
P49189	P49189	reviewed	AL9A1_HUMAN	4-trimethylaminobutyraldehyde dehydrogenase (TMABA-DH) (TMABALDH) (EC 1.2.1.47) (Aldehyde dehydrogenase E3 isozyme) (Aldehyde dehydrogenase family 9 member A1) (EC 1.2.1.3) (Formaldehyde dehydrogenase) (EC 1.2.1.46) (Gamma-aminobutyraldehyde dehydrogenase) (EC 1.2.1.19) (R-aminobutyraldehyde dehydrogenase) [Cleaved into: 4-trimethylaminobutyraldehyde dehydrogenase, N-terminally processed]	ALDH9A1 ALDH4 ALDH7 ALDH9	Homo sapiens (Human)	494	SUBCELLULAR LOCATION: Cytoplasm, cytosol {ECO:0000250|UniProtKB:Q9JLJ3}. Cytoplasm {ECO:0000269|PubMed:1799975}.
O14880	O14880	reviewed	MGST3_HUMAN	Glutathione S-transferase 3, mitochondrial (GST-3) (EC 2.5.1.-) (Glutathione peroxidase MGST3) (EC 1.11.1.-) (LTC4 synthase MGST3) (EC 4.4.1.20)	MGST3	Homo sapiens (Human)	152	SUBCELLULAR LOCATION: Mitochondrion outer membrane {ECO:0000269|PubMed:27184847}; Multi-pass membrane protein {ECO:0000255}.
P61225	P61225	reviewed	RAP2B_HUMAN	Ras-related protein Rap-2b (EC 3.6.5.2)	RAP2B	Homo sapiens (Human)	183	SUBCELLULAR LOCATION: Recycling endosome membrane {ECO:0000269|PubMed:16540189}; Lipid-anchor {ECO:0000269|PubMed:16540189}; Cytoplasmic side {ECO:0000269|PubMed:16540189}. Note=Associated with red blood cells-released vesicles.
Q9Y5P6	Q9Y5P6	reviewed	GMPPB_HUMAN	Mannose-1-phosphate guanylyltransferase catalytic subunit beta (EC 2.7.7.13) (GDP-mannose pyrophosphorylase B) (GTP-mannose-1-phosphate guanylyltransferase beta)	GMPPB	Homo sapiens (Human)	360	SUBCELLULAR LOCATION: Cytoplasm {ECO:0000269|PubMed:23768512}.
Q9BT09	Q9BT09	reviewed	CNPY3_HUMAN	Protein canopy homolog 3 (CTG repeat protein 4a) (Expanded repeat-domain protein CAG/CTG 5) (Protein associated with TLR4) (Trinucleotide repeat-containing gene 5 protein)	CNPY3 CTG4A ERDA5 PRAT4A TNRC5 HSPC084 UNQ1934/PRO4409	Homo sapiens (Human)	278	SUBCELLULAR LOCATION: Endoplasmic reticulum {ECO:0000250}.
Q01469	Q01469	reviewed	FABP5_HUMAN	Fatty acid-binding protein 5 (Epidermal-type fatty acid-binding protein) (E-FABP) (Fatty acid-binding protein, epidermal) (Psoriasis-associated fatty acid-binding protein homolog) (PA-FABP)	FABP5	Homo sapiens (Human)	135	SUBCELLULAR LOCATION: Cytoplasm {ECO:0000269|PubMed:24692551, ECO:0000269|PubMed:8092987}. Nucleus {ECO:0000269|PubMed:24692551}. Synapse {ECO:0000250|UniProtKB:Q05816}. Postsynaptic density {ECO:0000250|UniProtKB:Q05816}. Secreted {ECO:0000250|UniProtKB:Q05816}. Note=Localizes primarily to the cytoplasm. Upon certain ligand binding, a conformation change exposes a nuclear localization motif and …
P27695	P27695	reviewed	APEX1_HUMAN	DNA repair nuclease/redox regulator APEX1 (EC 3.1.11.2) (EC 3.1.21.-) (APEX nuclease) (APEN) (Apurinic-apyrimidinic endonuclease 1) (AP endonuclease 1) (APE-1) (DNA-(apurinic or apyrimidinic site) endonuclease) (Redox factor-1) (REF-1) [Cleaved into: DNA repair nuclease/redox regulator APEX1, mitochondrial]	APEX1 APE APE1 APEX APX HAP1 REF1	Homo sapiens (Human)	318	SUBCELLULAR LOCATION: Nucleus {ECO:0000255|PROSITE-ProRule:PRU00764}. Nucleus, nucleolus. Nucleus speckle. Endoplasmic reticulum. Cytoplasm. Note=Detected in the cytoplasm of B-cells stimulated to switch (By similarity). Colocalized with SIRT1 in the nucleus. Colocalized with YBX1 in nuclear speckles after genotoxic stress. Together with OGG1 is recruited to nuclear speckles in UVA-irradiated cel…
P42765	P42765	reviewed	THIM_HUMAN	3-ketoacyl-CoA thiolase, mitochondrial (EC 2.3.1.16) (Acetyl-CoA acetyltransferase) (EC 2.3.1.9) (Acetyl-CoA acyltransferase) (Acyl-CoA hydrolase, mitochondrial) (EC 3.1.2.-, EC 3.1.2.1, EC 3.1.2.2) (Beta-ketothiolase) (Mitochondrial 3-oxoacyl-CoA thiolase) (T1)	ACAA2	Homo sapiens (Human)	397	SUBCELLULAR LOCATION: Mitochondrion {ECO:0000269|PubMed:18371312}.
P00751	P00751	reviewed	CFAB_HUMAN	Complement factor B (EC 3.4.21.47) (C3/C5 convertase) (Glycine-rich beta glycoprotein) (GBG) (PBF2) (Properdin factor B) [Cleaved into: Complement factor B Ba fragment; Complement factor B Bb fragment]	CFB BF BFD	Homo sapiens (Human)	764	SUBCELLULAR LOCATION: Secreted.
P49023	P49023	reviewed	PAXI_HUMAN	Paxillin	PXN	Homo sapiens (Human)	591	SUBCELLULAR LOCATION: Cytoplasm, cytoskeleton {ECO:0000269|PubMed:20489202}. Cell junction, focal adhesion {ECO:0000269|PubMed:20489202, ECO:0000269|PubMed:23128389, ECO:0000269|PubMed:25015296}. Cytoplasm, cell cortex {ECO:0000250|UniProtKB:Q8VI36}. Note=Colocalizes with integrins at the cell periphery. Colocalize with PXN to membrane ruffles and the leading edge of migrating cells (PubMed:23128…
P12109	P12109	reviewed	CO6A1_HUMAN	Collagen alpha-1(VI) chain	COL6A1	Homo sapiens (Human)	1028	SUBCELLULAR LOCATION: Secreted, extracellular space, extracellular matrix {ECO:0000250}.
O43175	O43175	reviewed	SERA_HUMAN	D-3-phosphoglycerate dehydrogenase (3-PGDH) (EC 1.1.1.95) (2-oxoglutarate reductase) (EC 1.1.1.399) (Malate dehydrogenase) (EC 1.1.1.37)	PHGDH PGDH3	Homo sapiens (Human)	533
Q9Y6C2	Q9Y6C2	reviewed	EMIL1_HUMAN	EMILIN-1 (Elastin microfibril interface-located protein 1) (Elastin microfibril interfacer 1)	EMILIN1 EMI	Homo sapiens (Human)	1016	SUBCELLULAR LOCATION: Secreted, extracellular space, extracellular matrix {ECO:0000269|PubMed:26462740, ECO:0000269|PubMed:31978608}. Note=Found mainly at the interface between amorphous elastin and microfibrils. {ECO:0000303|PubMed:10625608}.
P25325	P25325	reviewed	THTM_HUMAN	3-mercaptopyruvate sulfurtransferase (MST) (EC 2.8.1.2)	MPST TST2	Homo sapiens (Human)	297	SUBCELLULAR LOCATION: Cytoplasm {ECO:0000250|UniProtKB:P97532}. Mitochondrion {ECO:0000250|UniProtKB:P97532}. Synapse, synaptosome {ECO:0000250|UniProtKB:Q99J99}.
P59666	P59666	reviewed	DEF3_HUMAN	Neutrophil defensin 3 (Defensin, alpha 3) (HNP-3) (HP-3) (HP3) [Cleaved into: HP 3-56; Neutrophil defensin 2 (HNP-2) (HP-2) (HP2)]	DEFA3 DEF3	Homo sapiens (Human)	94	SUBCELLULAR LOCATION: Secreted {ECO:0000269|PubMed:29282039}.
Q9UGT4	Q9UGT4	reviewed	SUSD2_HUMAN	Sushi domain-containing protein 2	SUSD2	Homo sapiens (Human)	822	SUBCELLULAR LOCATION: Cell membrane {ECO:0000269|PubMed:23131994, ECO:0000269|PubMed:25351403}; Single-pass type I membrane protein {ECO:0000305}. Note=SUSD2 and LGALS1 co-localized in very specific, punctate regions along the cell membrane of breast cancer cells. {ECO:0000269|PubMed:23131994}.
P15954	P15954	reviewed	COX7C_HUMAN	Cytochrome c oxidase subunit 7C, mitochondrial (Cytochrome c oxidase polypeptide VIIc)	COX7C	Homo sapiens (Human)	63	SUBCELLULAR LOCATION: Mitochondrion inner membrane {ECO:0000269|PubMed:30030519}; Single-pass membrane protein {ECO:0000269|PubMed:30030519}.
P14207	P14207	reviewed	FOLR2_HUMAN	Folate receptor beta (FR-beta) (Folate receptor 2) (Folate receptor, fetal/placental) (Placental folate-binding protein) (FBP)	FOLR2	Homo sapiens (Human)	255	SUBCELLULAR LOCATION: Cell membrane; Lipid-anchor, GPI-anchor. Secreted {ECO:0000305}.
P02775	P02775	reviewed	CXCL7_HUMAN	Platelet basic protein (PBP) (C-X-C motif chemokine 7) (Leukocyte-derived growth factor) (LDGF) (Macrophage-derived growth factor) (MDGF) (Small-inducible cytokine B7) [Cleaved into: Connective tissue-activating peptide III (CTAP-III) (LA-PF4) (Low-affinity platelet factor IV); TC-2; Connective tissue-activating peptide III(1-81) (CTAP-III(1-81)); Beta-thromboglobulin (Beta-TG); Neutrophil-activa…	PPBP CTAP3 CXCL7 SCYB7 TGB1 THBGB1	Homo sapiens (Human)	128	SUBCELLULAR LOCATION: Secreted.
Q9P0L0	Q9P0L0	reviewed	VAPA_HUMAN	Vesicle-associated membrane protein-associated protein A (VAMP-A) (VAMP-associated protein A) (VAP-A) (33 kDa VAMP-associated protein) (VAP-33)	VAPA VAP33	Homo sapiens (Human)	249	SUBCELLULAR LOCATION: Endoplasmic reticulum membrane {ECO:0000269|PubMed:10523508, ECO:0000269|PubMed:16143324, ECO:0000269|PubMed:19289470, ECO:0000269|PubMed:25447204, ECO:0000269|PubMed:30741634, ECO:0000269|PubMed:32344433, ECO:0000269|PubMed:33124732}; Single-pass type IV membrane protein {ECO:0000269|PubMed:10523508, ECO:0000269|PubMed:19289470}. Cell membrane {ECO:0000269|PubMed:25447204};…
P35914	P35914	reviewed	HMGCL_HUMAN	Hydroxymethylglutaryl-CoA lyase, mitochondrial (HL) (HMG-CoA lyase) (EC 4.1.3.4) (3-hydroxy-3-methylglutarate-CoA lyase)	HMGCL	Homo sapiens (Human)	325	SUBCELLULAR LOCATION: Mitochondrion matrix {ECO:0000250|UniProtKB:P38060}. Peroxisome {ECO:0000250|UniProtKB:P38060}. Note=Unprocessed form is peroxisomal. {ECO:0000250|UniProtKB:P38060}.
P01876	P01876	reviewed	IGHA1_HUMAN	Immunoglobulin heavy constant alpha 1 (Ig alpha-1 chain C region) (Ig alpha-1 chain C region BUR) (Ig alpha-1 chain C region TRO)	IGHA1	Homo sapiens (Human)	398	SUBCELLULAR LOCATION: [Isoform 1]: Secreted {ECO:0000303|PubMed:20176268, ECO:0000303|PubMed:22158414}.; SUBCELLULAR LOCATION: [Isoform 2]: Cell membrane {ECO:0000303|PubMed:20176268, ECO:0000303|PubMed:22158414}; Single-pass type I membrane protein {ECO:0000255}.
P11279	P11279	reviewed	LAMP1_HUMAN	Lysosome-associated membrane glycoprotein 1 (LAMP-1) (Lysosome-associated membrane protein 1) (CD107 antigen-like family member A) (CD antigen CD107a)	LAMP1	Homo sapiens (Human)	417	SUBCELLULAR LOCATION: Lysosome membrane {ECO:0000269|PubMed:16176980, ECO:0000269|PubMed:17897319}; Single-pass type I membrane protein {ECO:0000255}. Endosome membrane {ECO:0000269|PubMed:16176980}; Single-pass type I membrane protein {ECO:0000255}. Late endosome membrane {ECO:0000269|PubMed:16176980}; Single-pass type I membrane protein {ECO:0000255}. Cell membrane {ECO:0000269|PubMed:2022921, …
P10321	P10321	reviewed	HLAC_HUMAN	HLA class I histocompatibility antigen, C alpha chain (HLA-C) (HLA-Cw) (Human leukocyte antigen C)	HLA-C HLAC	Homo sapiens (Human)	366	SUBCELLULAR LOCATION: Cell membrane {ECO:0000269|PubMed:18420581, ECO:0000269|PubMed:20972337, ECO:0000269|PubMed:28649982}; Single-pass type I membrane protein {ECO:0000255}. Endoplasmic reticulum membrane {ECO:0000305|PubMed:18420581}; Single-pass membrane protein {ECO:0000255}.
P35749	P35749	reviewed	MYH11_HUMAN	Myosin-11 (Myosin heavy chain 11) (Myosin heavy chain, smooth muscle isoform) (SMMHC)	MYH11 KIAA0866	Homo sapiens (Human)	1972	SUBCELLULAR LOCATION: Melanosome {ECO:0000269|PubMed:17081065}. Note=Identified by mass spectrometry in melanosome fractions from stage I to stage IV. Thick filaments of the myofibrils.
Q99439	Q99439	reviewed	CNN2_HUMAN	Calponin-2 (Calponin H2, smooth muscle) (Neutral calponin)	CNN2	Homo sapiens (Human)	309
P50895	P50895	reviewed	BCAM_HUMAN	Basal cell adhesion molecule (Auberger B antigen) (B-CAM cell surface glycoprotein) (F8/G253 antigen) (Lutheran antigen) (Lutheran blood group glycoprotein) (CD antigen CD239)	BCAM LU MSK19	Homo sapiens (Human)	628	SUBCELLULAR LOCATION: Cell membrane {ECO:0000269|PubMed:15238148, ECO:0000269|PubMed:31413112}; Single-pass type I membrane protein.
P62316	P62316	reviewed	SMD2_HUMAN	Small nuclear ribonucleoprotein Sm D2 (Sm-D2) (snRNP core protein D2)	SNRPD2 SNRPD1	Homo sapiens (Human)	118	SUBCELLULAR LOCATION: Cytoplasm, cytosol {ECO:0000269|PubMed:18984161}. Nucleus {ECO:0000269|PubMed:11991638, ECO:0000269|PubMed:26912367, ECO:0000269|PubMed:28076346, ECO:0000269|PubMed:28502770, ECO:0000269|PubMed:28781166}. Note=SMN-mediated assembly into core snRNPs occurs in the cytosol before SMN-mediated transport to the nucleus to be included in spliceosomes. {ECO:0000305}.
P02549	P02549	reviewed	SPTA1_HUMAN	Spectrin alpha chain, erythrocytic 1 (Erythroid alpha-spectrin)	SPTA1 SPTA	Homo sapiens (Human)	2419	SUBCELLULAR LOCATION: Cytoplasm, cytoskeleton. Cytoplasm, cell cortex.
P08572	P08572	reviewed	CO4A2_HUMAN	Collagen alpha-2(IV) chain [Cleaved into: Canstatin]	COL4A2	Homo sapiens (Human)	1712	SUBCELLULAR LOCATION: Secreted, extracellular space, extracellular matrix, basement membrane.
P13535	P13535	reviewed	MYH8_HUMAN	Myosin-8 (Myosin heavy chain 8) (Myosin heavy chain, skeletal muscle, perinatal) (MyHC-perinatal)	MYH8	Homo sapiens (Human)	1937	SUBCELLULAR LOCATION: Cytoplasm, myofibril. Note=Thick filaments of the myofibrils.

## Sheet: S4.3_GOBP_REDOX
Term ID	Term description	Observed gene count	Background gene count	Genes (%)	Strength	FDR	Matching proteins (IDs)	Matching proteins (labels)
GO:1903179	Regulation of dopamine biosynthetic process	3	3	100	1.74	0.0051	9606.ENSP00000261733,9606.ENSP00000299138,9606.ENSP00000340278	ALDH2,VPS35,PARK7
GO:1905323	Telomerase holoenzyme complex assembly	3	4	75	1.61	0.0081	9606.ENSP00000335153,9606.ENSP00000360609,9606.ENSP00000482075	HSP90AA1,HSP90AB1,PTGES3
GO:0031639	Plasminogen activation	6	11	54.5455	1.47	4.12e-05	9606.ENSP00000205948,9606.ENSP00000264690,9606.ENSP00000306099,9606.ENSP00000336829,9606.ENSP00000362413,9606.ENSP00000498441	APOH,KLKB1,FGB,FGG,PGK1,FGA
GO:0009438	Methylglyoxal metabolic process	3	7	42.8571	1.37	0.0217	9606.ENSP00000340278,9606.ENSP00000362463,9606.ENSP00000380514	PARK7,GLO1,HAGH
GO:0045964	Positive regulation of dopamine metabolic process	3	7	42.8571	1.37	0.0217	9606.ENSP00000298556,9606.ENSP00000299138,9606.ENSP00000340278	HPRT1,VPS35,PARK7
GO:0042730	Fibrinolysis	8	19	42.1053	1.36	3.46e-06	9606.ENSP00000253496,9606.ENSP00000264690,9606.ENSP00000306099,9606.ENSP00000308541,9606.ENSP00000321853,9606.ENSP00000336829,9606.ENSP00000346032,9606.ENSP00000498441	F12,KLKB1,FGB,F2,SERPINF2,FGG,ANXA2,FGA
GO:1904851	Positive regulation of establishment of protein localization to telomere	4	10	40	1.34	0.0043	9606.ENSP00000258091,9606.ENSP00000280326,9606.ENSP00000295688,9606.ENSP00000377958	CCT7,CCT5,CCT3,CCT4
GO:1904816	Positive regulation of protein localization to chromosome, telomeric region	5	13	38.4615	1.32	0.0008	9606.ENSP00000258091,9606.ENSP00000268058,9606.ENSP00000280326,9606.ENSP00000295688,9606.ENSP00000377958	CCT7,PML,CCT5,CCT3,CCT4
GO:0002840	Regulation of T cell mediated immune response to tumor cell	3	8	37.5	1.31	0.0281	9606.ENSP00000340019,9606.ENSP00000345347,9606.ENSP00000353099	HSPD1,HMGB1,HLA-DRB1
GO:0006107	Oxaloacetate metabolic process	3	8	37.5	1.31	0.0281	9606.ENSP00000245206,9606.ENSP00000327070,9606.ENSP00000377696	GOT2,MDH2,NIT2
GO:0010756	Positive regulation of plasminogen activation	3	8	37.5	1.31	0.0281	9606.ENSP00000253496,9606.ENSP00000346032,9606.ENSP00000495530	F12,ANXA2,ENO1
GO:0044829	Positive regulation by host of viral genome replication	3	8	37.5	1.31	0.0281	9606.ENSP00000286713,9606.ENSP00000345656,9606.ENSP00000437125	STOM,VAPA,HSPA8
GO:0061684	Chaperone-mediated autophagy	3	8	37.5	1.31	0.0281	9606.ENSP00000335153,9606.ENSP00000358081,9606.ENSP00000437125	HSP90AA1,BAG3,HSPA8
GO:1903659	Regulation of complement-dependent cytotoxicity	3	8	37.5	1.31	0.0281	9606.ENSP00000356399,9606.ENSP00000360609,9606.ENSP00000498879	CFH,HSP90AB1,CD59
GO:1904871	Positive regulation of protein localization to Cajal body	4	11	36.3636	1.3	0.0055	9606.ENSP00000258091,9606.ENSP00000280326,9606.ENSP00000295688,9606.ENSP00000377958	CCT7,CCT5,CCT3,CCT4
GO:0072378	Blood coagulation, fibrin clot formation	8	24	33.3333	1.26	1.19e-05	9606.ENSP00000205948,9606.ENSP00000253496,9606.ENSP00000264690,9606.ENSP00000306099,9606.ENSP00000308541,9606.ENSP00000336829,9606.ENSP00000358866,9606.ENSP00000498441	APOH,F12,KLKB1,FGB,F2,FGG,FLNA,FGA
GO:0061621	Canonical glycolysis	5	16	31.25	1.23	0.0016	9606.ENSP00000269848,9606.ENSP00000320171,9606.ENSP00000362413,9606.ENSP00000437402,9606.ENSP00000495530	PFKL,PKM,PGK1,ENO2,ENO1
GO:0006098	Pentose-phosphate shunt	4	13	30.7692	1.23	0.0085	9606.ENSP00000252603,9606.ENSP00000321259,9606.ENSP00000352401,9606.ENSP00000377192	PGLS,TALDO1,RPE,G6PD
GO:0007597	Blood coagulation, intrinsic pathway	4	13	30.7692	1.23	0.0085	9606.ENSP00000205948,9606.ENSP00000253496,9606.ENSP00000264690,9606.ENSP00000358866	APOH,F12,KLKB1,FLNA
GO:0070527	Platelet aggregation	13	43	30.2326	1.22	1.9e-08	9606.ENSP00000216181,9606.ENSP00000279227,9606.ENSP00000296411,9606.ENSP00000306099,9606.ENSP00000316029,9606.ENSP00000319096,9606.ENSP00000336829,9606.ENSP00000358866,9606.ENSP00000364935,9606.ENSP00000419425,9606.ENSP00000458162,9606.ENSP00000494175,9606.ENSP00000498441	MYH9,FERMT3,METAP1,FGB,TLN1,RAP2B,FGG,FLNA,CLIC1,PPIA,ACTG1,HBB,FGA
GO:0033622	Integrin activation	3	10	30	1.21	0.0433	9606.ENSP00000279227,9606.ENSP00000303920,9606.ENSP00000316029	FERMT3,MZB1,TLN1
GO:0043653	Mitochondrial fragmentation involved in apoptotic process	3	10	30	1.21	0.0433	9606.ENSP00000223136,9606.ENSP00000299138,9606.ENSP00000449089	FIS1,VPS35,DNM1L
GO:0051917	Regulation of fibrinolysis	5	18	27.7778	1.18	0.0024	9606.ENSP00000205948,9606.ENSP00000253496,9606.ENSP00000264690,9606.ENSP00000308541,9606.ENSP00000321853	APOH,F12,KLKB1,F2,SERPINF2
GO:0010761	Fibroblast migration	5	19	26.3158	1.16	0.0029	9606.ENSP00000268058,9606.ENSP00000268182,9606.ENSP00000323856,9606.ENSP00000357288,9606.ENSP00000360305	PML,IQGAP1,PLEC,LAMTOR2,PDLIM1
GO:0034116	Positive regulation of heterotypic cell-cell adhesion	4	15	26.6667	1.16	0.0128	9606.ENSP00000306099,9606.ENSP00000336829,9606.ENSP00000398632,9606.ENSP00000498441	FGB,FGG,CD44,FGA
GO:0046185	Aldehyde catabolic process	4	15	26.6667	1.16	0.0128	9606.ENSP00000261733,9606.ENSP00000340278,9606.ENSP00000367992,9606.ENSP00000380514	ALDH2,PARK7,ESD,HAGH
GO:1904874	Positive regulation of telomerase RNA localization to Cajal body	4	15	26.6667	1.16	0.0128	9606.ENSP00000258091,9606.ENSP00000280326,9606.ENSP00000295688,9606.ENSP00000377958	CCT7,CCT5,CCT3,CCT4
GO:0006957	Complement activation, alternative pathway	4	16	25	1.13	0.015	9606.ENSP00000245907,9606.ENSP00000263408,9606.ENSP00000356399,9606.ENSP00000416561	C3,C9,CFH,CFB
GO:0006096	Glycolytic process	11	46	23.913	1.12	1.33e-06	9606.ENSP00000269848,9606.ENSP00000320171,9606.ENSP00000359991,9606.ENSP00000360124,9606.ENSP00000362413,9606.ENSP00000380070,9606.ENSP00000388183,9606.ENSP00000405573,9606.ENSP00000437402,9606.ENSP00000495530,9606.ENSP00000496166	PFKL,PKM,PGAM1,PGM1,PGK1,GAPDH,OGDH,GPI,ENO2,ENO1,ALDOA
GO:0006734	NADH metabolic process	8	34	23.5294	1.11	7.04e-05	9606.ENSP00000269848,9606.ENSP00000282541,9606.ENSP00000320171,9606.ENSP00000327070,9606.ENSP00000362413,9606.ENSP00000388183,9606.ENSP00000437402,9606.ENSP00000495530	PFKL,GPD1L,PKM,MDH2,PGK1,OGDH,ENO2,ENO1
GO:0019674	NAD metabolic process	7	31	22.5806	1.09	0.00033	9606.ENSP00000269848,9606.ENSP00000282541,9606.ENSP00000320171,9606.ENSP00000362413,9606.ENSP00000378782,9606.ENSP00000437402,9606.ENSP00000495530	PFKL,GPD1L,PKM,PGK1,QPRT,ENO2,ENO1
GO:0030449	Regulation of complement activation	5	22	22.7273	1.09	0.005	9606.ENSP00000225698,9606.ENSP00000245907,9606.ENSP00000323929,9606.ENSP00000356399,9606.ENSP00000498879	C1QBP,C3,A2M,CFH,CD59
GO:0051156	Glucose 6-phosphate metabolic process	5	22	22.7273	1.09	0.005	9606.ENSP00000252603,9606.ENSP00000321259,9606.ENSP00000352401,9606.ENSP00000377192,9606.ENSP00000405573	PGLS,TALDO1,RPE,G6PD,GPI
GO:0010954	Positive regulation of protein processing	6	27	22.2222	1.08	0.0014	9606.ENSP00000216181,9606.ENSP00000253496,9606.ENSP00000264690,9606.ENSP00000346032,9606.ENSP00000460236,9606.ENSP00000495530	MYH9,F12,KLKB1,ANXA2,SPON1,ENO1
GO:0010755	Regulation of plasminogen activation	4	18	22.2222	1.08	0.0203	9606.ENSP00000253496,9606.ENSP00000321853,9606.ENSP00000346032,9606.ENSP00000495530	F12,SERPINF2,ANXA2,ENO1
GO:2000641	Regulation of early endosome to late endosome transport	4	18	22.2222	1.08	0.0203	9606.ENSP00000215832,9606.ENSP00000261263,9606.ENSP00000338934,9606.ENSP00000481314	MAPK1,RAB21,EZR,SNX12
GO:0051131	Chaperone-mediated protein complex assembly	5	23	21.7391	1.07	0.0057	9606.ENSP00000335153,9606.ENSP00000340019,9606.ENSP00000360609,9606.ENSP00000364802,9606.ENSP00000482075	HSP90AA1,HSPD1,HSP90AB1,HSPA1A,PTGES3
GO:1900026	Positive regulation of substrate adhesion-dependent cell spreading	9	45	20	1.04	5.31e-05	9606.ENSP00000225698,9606.ENSP00000306099,9606.ENSP00000320866,9606.ENSP00000336829,9606.ENSP00000337598,9606.ENSP00000346300,9606.ENSP00000358866,9606.ENSP00000373905,9606.ENSP00000498441	C1QBP,FGB,CALR,FGG,LIMS1,CRKL,FLNA,DNM2,FGA
GO:0030866	Cortical actin cytoskeleton organization	8	40	20	1.04	0.00016	9606.ENSP00000316029,9606.ENSP00000320866,9606.ENSP00000323856,9606.ENSP00000338934,9606.ENSP00000354251,9606.ENSP00000357110,9606.ENSP00000381581,9606.ENSP00000411825	TLN1,CALR,PLEC,EZR,NCKAP1,EPB41L2,LCP1,PDCD6IP
GO:0042744	Hydrogen peroxide catabolic process	5	25	20	1.04	0.0077	9606.ENSP00000225275,9606.ENSP00000225371,9606.ENSP00000241052,9606.ENSP00000298510,9606.ENSP00000494175	MPO,EPX,CAT,PRDX3,HBB
GO:0030011	Maintenance of cell polarity	4	20	20	1.04	0.0273	9606.ENSP00000265709,9606.ENSP00000360305,9606.ENSP00000411825,9606.ENSP00000427687	ANK1,PDLIM1,PDCD6IP,WDR1
GO:0042053	Regulation of dopamine metabolic process	4	20	20	1.04	0.0273	9606.ENSP00000261733,9606.ENSP00000298556,9606.ENSP00000299138,9606.ENSP00000340278	ALDH2,HPRT1,VPS35,PARK7
GO:0030195	Negative regulation of blood coagulation	9	46	19.5652	1.03	6.01e-05	9606.ENSP00000205948,9606.ENSP00000253496,9606.ENSP00000264690,9606.ENSP00000306099,9606.ENSP00000308541,9606.ENSP00000321853,9606.ENSP00000336829,9606.ENSP00000346032,9606.ENSP00000498441	APOH,F12,KLKB1,FGB,F2,SERPINF2,FGG,ANXA2,FGA
GO:0006165	Nucleoside diphosphate phosphorylation	12	63	19.0476	1.02	2.19e-06	9606.ENSP00000269848,9606.ENSP00000320171,9606.ENSP00000359991,9606.ENSP00000360124,9606.ENSP00000362413,9606.ENSP00000376886,9606.ENSP00000380070,9606.ENSP00000388183,9606.ENSP00000405573,9606.ENSP00000437402,9606.ENSP00000495530,9606.ENSP00000496166	PFKL,PKM,PGAM1,PGM1,PGK1,NME2,GAPDH,OGDH,GPI,ENO2,ENO1,ALDOA
GO:0042743	Hydrogen peroxide metabolic process	7	37	18.9189	1.01	0.00078	9606.ENSP00000225275,9606.ENSP00000225371,9606.ENSP00000241052,9606.ENSP00000270142,9606.ENSP00000298510,9606.ENSP00000340278,9606.ENSP00000494175	MPO,EPX,CAT,SOD1,PRDX3,PARK7,HBB
GO:1900024	Regulation of substrate adhesion-dependent cell spreading	11	61	18.0328	0.99	1.08e-05	9606.ENSP00000225698,9606.ENSP00000252699,9606.ENSP00000306099,9606.ENSP00000320866,9606.ENSP00000336829,9606.ENSP00000337598,9606.ENSP00000346300,9606.ENSP00000358866,9606.ENSP00000360269,9606.ENSP00000373905,9606.ENSP00000498441	C1QBP,ACTN4,FGB,CALR,FGG,LIMS1,CRKL,FLNA,TACSTD2,DNM2,FGA
GO:0030194	Positive regulation of blood coagulation	5	28	17.8571	0.99	0.0115	9606.ENSP00000205948,9606.ENSP00000253496,9606.ENSP00000308541,9606.ENSP00000321853,9606.ENSP00000369677	APOH,F12,F2,SERPINF2,EMILIN1
GO:0009179	Purine ribonucleoside diphosphate metabolic process	12	68	17.6471	0.98	3.93e-06	9606.ENSP00000269848,9606.ENSP00000320171,9606.ENSP00000358547,9606.ENSP00000359991,9606.ENSP00000360124,9606.ENSP00000362413,9606.ENSP00000380070,9606.ENSP00000388183,9606.ENSP00000405573,9606.ENSP00000437402,9606.ENSP00000495530,9606.ENSP00000496166	PFKL,PKM,MPP1,PGAM1,PGM1,PGK1,GAPDH,OGDH,GPI,ENO2,ENO1,ALDOA
GO:0032212	Positive regulation of telomere maintenance via telomerase	6	34	17.6471	0.98	0.0036	9606.ENSP00000215832,9606.ENSP00000258091,9606.ENSP00000280326,9606.ENSP00000295688,9606.ENSP00000375978,9606.ENSP00000377958	MAPK1,CCT7,CCT5,CCT3,XRCC5,CCT4
GO:0051973	Positive regulation of telomerase activity	6	34	17.6471	0.98	0.0036	9606.ENSP00000215832,9606.ENSP00000335153,9606.ENSP00000360609,9606.ENSP00000375978,9606.ENSP00000377958,9606.ENSP00000482075	MAPK1,HSP90AA1,HSP90AB1,XRCC5,CCT4,PTGES3
GO:0031638	Zymogen activation	10	59	16.9492	0.97	4.84e-05	9606.ENSP00000205948,9606.ENSP00000253496,9606.ENSP00000264690,9606.ENSP00000306099,9606.ENSP00000308541,9606.ENSP00000336829,9606.ENSP00000348170,9606.ENSP00000362413,9606.ENSP00000444271,9606.ENSP00000498441	APOH,F12,KLKB1,FGB,F2,FGG,HP,PGK1,C1R,FGA
GO:0035036	Sperm-egg recognition	8	48	16.6667	0.96	0.00046	9606.ENSP00000258091,9606.ENSP00000280326,9606.ENSP00000295688,9606.ENSP00000298223,9606.ENSP00000361635,9606.ENSP00000377284,9606.ENSP00000377958,9606.ENSP00000496166	CCT7,CCT5,CCT3,FOLR2,VDAC2,FOLR1,CCT4,ALDOA
GO:0071353	Cellular response to interleukin-4	5	30	16.6667	0.96	0.0146	9606.ENSP00000219150,9606.ENSP00000268058,9606.ENSP00000304592,9606.ENSP00000360609,9606.ENSP00000386284	CORO1A,PML,FASN,HSP90AB1,ALAD
GO:0009651	Response to salt stress	4	24	16.6667	0.96	0.0445	9606.ENSP00000285930,9606.ENSP00000335153,9606.ENSP00000360609,9606.ENSP00000375978	AKR1B1,HSP90AA1,HSP90AB1,XRCC5
GO:0006749	Glutathione metabolic process	10	61	16.3934	0.95	6.01e-05	9606.ENSP00000270142,9606.ENSP00000331901,9606.ENSP00000340278,9606.ENSP00000354357,9606.ENSP00000358460,9606.ENSP00000362463,9606.ENSP00000364935,9606.ENSP00000377192,9606.ENSP00000380514,9606.ENSP00000419378	SOD1,EEF1G,PARK7,GSTM3,CLIC2,GLO1,CLIC1,G6PD,HAGH,CLIC3
GO:0030865	Cortical cytoskeleton organization	10	62	16.129	0.94	6.52e-05	9606.ENSP00000316029,9606.ENSP00000320866,9606.ENSP00000323856,9606.ENSP00000338934,9606.ENSP00000354251,9606.ENSP00000357110,9606.ENSP00000381581,9606.ENSP00000400175,9606.ENSP00000411825,9606.ENSP00000427687	TLN1,CALR,PLEC,EZR,NCKAP1,EPB41L2,LCP1,RHOA,PDCD6IP,WDR1
GO:0030834	Regulation of actin filament depolymerization	9	57	15.7895	0.94	0.00021	9606.ENSP00000246069,9606.ENSP00000264758,9606.ENSP00000349259,9606.ENSP00000354947,9606.ENSP00000376800,9606.ENSP00000427687,9606.ENSP00000487444,9606.ENSP00000495214,9606.ENSP00000495909	DSTN,ADD1,SPTBN1,CAPZA2,MTPN,WDR1,SPTAN1,SPTA1,SPTB
GO:0051693	Actin filament capping	6	38	15.7895	0.94	0.0057	9606.ENSP00000264758,9606.ENSP00000349259,9606.ENSP00000354947,9606.ENSP00000487444,9606.ENSP00000495214,9606.ENSP00000495909	ADD1,SPTBN1,CAPZA2,SPTAN1,SPTA1,SPTB
GO:0006541	Glutamine metabolic process	4	25	16	0.94	0.0498	9606.ENSP00000277865,9606.ENSP00000313490,9606.ENSP00000377696,9606.ENSP00000493382	GLUD1,PFAS,NIT2,PHGDH
GO:0042026	Protein refolding	4	25	16	0.94	0.0498	9606.ENSP00000335153,9606.ENSP00000340019,9606.ENSP00000364802,9606.ENSP00000437125	HSP90AA1,HSPD1,HSPA1A,HSPA8
GO:0030193	Regulation of blood coagulation	11	70	15.7143	0.93	2.79e-05	9606.ENSP00000205948,9606.ENSP00000253496,9606.ENSP00000264690,9606.ENSP00000306099,9606.ENSP00000308541,9606.ENSP00000321853,9606.ENSP00000336829,9606.ENSP00000339191,9606.ENSP00000346032,9606.ENSP00000369677,9606.ENSP00000498441	APOH,F12,KLKB1,FGB,F2,SERPINF2,FGG,CAV1,ANXA2,EMILIN1,FGA
GO:0051972	Regulation of telomerase activity	8	51	15.6863	0.93	0.00065	9606.ENSP00000215832,9606.ENSP00000268058,9606.ENSP00000313199,9606.ENSP00000335153,9606.ENSP00000360609,9606.ENSP00000375978,9606.ENSP00000377958,9606.ENSP00000482075	MAPK1,PML,HNRNPD,HSP90AA1,HSP90AB1,XRCC5,CCT4,PTGES3
GO:0045907	Positive regulation of vasoconstriction	5	32	15.625	0.93	0.0179	9606.ENSP00000306099,9606.ENSP00000336829,9606.ENSP00000339191,9606.ENSP00000400175,9606.ENSP00000498441	FGB,FGG,CAV1,RHOA,FGA
GO:1990748	Cellular detoxification	16	106	15.0943	0.92	2.7e-07	9606.ENSP00000225275,9606.ENSP00000225371,9606.ENSP00000241052,9606.ENSP00000265132,9606.ENSP00000270142,9606.ENSP00000295897,9606.ENSP00000298510,9606.ENSP00000340278,9606.ENSP00000342026,9606.ENSP00000348170,9606.ENSP00000354357,9606.ENSP00000356864,9606.ENSP00000358460,9606.ENSP00000363641,9606.ENSP00000367992,9606.ENSP00000494175	MPO,EPX,CAT,AMBP,SOD1,ALB,PRDX3,PARK7,PRDX6,HP,GSTM3,MGST3,CLIC2,TXN,ESD,HBB
GO:0098869	Cellular oxidant detoxification	14	91	15.3846	0.92	1.61e-06	9606.ENSP00000225275,9606.ENSP00000225371,9606.ENSP00000241052,9606.ENSP00000265132,9606.ENSP00000270142,9606.ENSP00000295897,9606.ENSP00000298510,9606.ENSP00000340278,9606.ENSP00000342026,9606.ENSP00000348170,9606.ENSP00000356864,9606.ENSP00000358460,9606.ENSP00000363641,9606.ENSP00000494175	MPO,EPX,CAT,AMBP,SOD1,ALB,PRDX3,PARK7,PRDX6,HP,MGST3,CLIC2,TXN,HBB
GO:0007339	Binding of sperm to zona pellucida	6	39	15.3846	0.92	0.0064	9606.ENSP00000258091,9606.ENSP00000280326,9606.ENSP00000295688,9606.ENSP00000361635,9606.ENSP00000377958,9606.ENSP00000496166	CCT7,CCT5,CCT3,VDAC2,CCT4,ALDOA
GO:0046825	Regulation of protein export from nucleus	5	33	15.1515	0.92	0.02	9606.ENSP00000340278,9606.ENSP00000340989,9606.ENSP00000358081,9606.ENSP00000363641,9606.ENSP00000384863	PARK7,SFN,BAG3,TXN,XPO1
GO:0030168	Platelet activation	14	97	14.433	0.9	2.71e-06	9606.ENSP00000216181,9606.ENSP00000279227,9606.ENSP00000296411,9606.ENSP00000306099,9606.ENSP00000308541,9606.ENSP00000316029,9606.ENSP00000319096,9606.ENSP00000336829,9606.ENSP00000358866,9606.ENSP00000364935,9606.ENSP00000419425,9606.ENSP00000458162,9606.ENSP00000494175,9606.ENSP00000498441	MYH9,FERMT3,METAP1,FGB,F2,TLN1,RAP2B,FGG,FLNA,CLIC1,PPIA,ACTG1,HBB,FGA
GO:0061045	Negative regulation of wound healing	10	69	14.4928	0.9	0.00013	9606.ENSP00000205948,9606.ENSP00000253496,9606.ENSP00000264690,9606.ENSP00000306099,9606.ENSP00000308541,9606.ENSP00000321853,9606.ENSP00000336829,9606.ENSP00000346032,9606.ENSP00000484472,9606.ENSP00000498441	APOH,F12,KLKB1,FGB,F2,SERPINF2,FGG,ANXA2,EPPK1,FGA
GO:0006081	Cellular aldehyde metabolic process	9	62	14.5161	0.9	0.00035	9606.ENSP00000261733,9606.ENSP00000313432,9606.ENSP00000321259,9606.ENSP00000340278,9606.ENSP00000346827,9606.ENSP00000362463,9606.ENSP00000367992,9606.ENSP00000370254,9606.ENSP00000380514	ALDH2,GRHPR,TALDO1,PARK7,ALDH9A1,GLO1,ESD,AKR1C1,HAGH
GO:0006953	Acute-phase response	6	42	14.2857	0.89	0.0087	9606.ENSP00000259396,9606.ENSP00000273784,9606.ENSP00000308541,9606.ENSP00000321853,9606.ENSP00000323929,9606.ENSP00000348170	ORM1,AHSG,F2,SERPINF2,A2M,HP
GO:0002181	Cytoplasmic translation	17	123	13.8211	0.88	2.7e-07	9606.ENSP00000248342,9606.ENSP00000253039,9606.ENSP00000270625,9606.ENSP00000278572,9606.ENSP00000311430,9606.ENSP00000341885,9606.ENSP00000346015,9606.ENSP00000346088,9606.ENSP00000354739,9606.ENSP00000359345,9606.ENSP00000362744,9606.ENSP00000379506,9606.ENSP00000389351,9606.ENSP00000416255,9606.ENSP00000426909,9606.ENSP00000428085,9606.ENSP00000472985	EIF3K,EIF2S3,RPS11,RPS3,RPL4,RPS2,RPL27A,RPL22,RPL12,RPL5,RPS4X,RPL14,RPSA,EIF4G1,RACK1,RPL30,RPS5
GO:0006739	NADP metabolic process	5	36	13.8889	0.88	0.0268	9606.ENSP00000252603,9606.ENSP00000303356,9606.ENSP00000321259,9606.ENSP00000352401,9606.ENSP00000377192	PGLS,DCXR,TALDO1,RPE,G6PD
GO:0009132	Nucleoside diphosphate metabolic process	13	96	13.5417	0.87	1.28e-05	9606.ENSP00000269848,9606.ENSP00000320171,9606.ENSP00000358547,9606.ENSP00000359991,9606.ENSP00000360124,9606.ENSP00000362413,9606.ENSP00000376886,9606.ENSP00000380070,9606.ENSP00000388183,9606.ENSP00000405573,9606.ENSP00000437402,9606.ENSP00000495530,9606.ENSP00000496166	PFKL,PKM,MPP1,PGAM1,PGM1,PGK1,NME2,GAPDH,OGDH,GPI,ENO2,ENO1,ALDOA
GO:0051017	Actin filament bundle assembly	8	59	13.5593	0.87	0.0015	9606.ENSP00000264758,9606.ENSP00000324422,9606.ENSP00000338934,9606.ENSP00000348163,9606.ENSP00000360305,9606.ENSP00000377941,9606.ENSP00000381581,9606.ENSP00000400175	ADD1,ZYX,EZR,PLS3,PDLIM1,ACTN1,LCP1,RHOA
GO:0046364	Monosaccharide biosynthetic process	7	51	13.7255	0.87	0.0038	9606.ENSP00000285930,9606.ENSP00000327070,9606.ENSP00000360124,9606.ENSP00000362413,9606.ENSP00000377192,9606.ENSP00000405573,9606.ENSP00000437402	AKR1B1,MDH2,PGM1,PGK1,G6PD,GPI,ENO2
GO:0090303	Positive regulation of wound healing	8	60	13.3333	0.86	0.0016	9606.ENSP00000205948,9606.ENSP00000253496,9606.ENSP00000308541,9606.ENSP00000321853,9606.ENSP00000366109,9606.ENSP00000369677,9606.ENSP00000379350,9606.ENSP00000458162	APOH,F12,F2,SERPINF2,ANXA1,EMILIN1,ITGB1,ACTG1
GO:0032506	Cytokinetic process	5	38	13.1579	0.86	0.0321	9606.ENSP00000216181,9606.ENSP00000323856,9606.ENSP00000398610,9606.ENSP00000400175,9606.ENSP00000411825	MYH9,PLEC,ANXA11,RHOA,PDCD6IP
GO:0002920	Regulation of humoral immune response	6	46	13.0435	0.85	0.013	9606.ENSP00000225698,9606.ENSP00000245907,9606.ENSP00000265983,9606.ENSP00000323929,9606.ENSP00000356399,9606.ENSP00000498879	C1QBP,C3,HPX,A2M,CFH,CD59
GO:0061077	Chaperone-mediated protein folding	9	71	12.6761	0.84	0.00083	9606.ENSP00000258091,9606.ENSP00000280326,9606.ENSP00000295688,9606.ENSP00000357051,9606.ENSP00000364802,9606.ENSP00000377958,9606.ENSP00000379042,9606.ENSP00000437125,9606.ENSP00000482075	CCT7,CCT5,CCT3,PEX19,HSPA1A,CCT4,ERO1A,HSPA8,PTGES3
GO:0032210	Regulation of telomere maintenance via telomerase	7	55	12.7273	0.84	0.0055	9606.ENSP00000215832,9606.ENSP00000258091,9606.ENSP00000268058,9606.ENSP00000280326,9606.ENSP00000295688,9606.ENSP00000375978,9606.ENSP00000377958	MAPK1,CCT7,PML,CCT5,CCT3,XRCC5,CCT4
GO:0006414	Translational elongation	6	47	12.766	0.84	0.0142	9606.ENSP00000307940,9606.ENSP00000331901,9606.ENSP00000339063,9606.ENSP00000376055,9606.ENSP00000410059,9606.ENSP00000426909	EEF2,EEF1G,EEF1A1,EEF1B2,EEF1D,RACK1
GO:0019319	Hexose biosynthetic process	6	47	12.766	0.84	0.0142	9606.ENSP00000285930,9606.ENSP00000327070,9606.ENSP00000360124,9606.ENSP00000362413,9606.ENSP00000405573,9606.ENSP00000437402	AKR1B1,MDH2,PGM1,PGK1,GPI,ENO2
GO:0021762	Substantia nigra development	6	47	12.766	0.84	0.0142	9606.ENSP00000277865,9606.ENSP00000299198,9606.ENSP00000371267,9606.ENSP00000377192,9606.ENSP00000400175,9606.ENSP00000466818	GLUD1,CKB,YWHAQ,G6PD,RHOA,COX6B1
GO:0090114	COPII-coated vesicle budding	5	39	12.8205	0.84	0.0349	9606.ENSP00000338844,9606.ENSP00000345656,9606.ENSP00000362807,9606.ENSP00000373312,9606.ENSP00000378721	SEC23B,VAPA,PEF1,SEC13,SEC31A
GO:1903036	Positive regulation of response to wounding	9	72	12.5	0.83	0.00091	9606.ENSP00000205948,9606.ENSP00000253496,9606.ENSP00000308541,9606.ENSP00000321853,9606.ENSP00000358866,9606.ENSP00000366109,9606.ENSP00000369677,9606.ENSP00000379350,9606.ENSP00000458162	APOH,F12,F2,SERPINF2,FLNA,ANXA1,EMILIN1,ITGB1,ACTG1
GO:2000573	Positive regulation of DNA biosynthetic process	9	73	12.3288	0.83	0.001	9606.ENSP00000215832,9606.ENSP00000258091,9606.ENSP00000280326,9606.ENSP00000295688,9606.ENSP00000335153,9606.ENSP00000360609,9606.ENSP00000375978,9606.ENSP00000377958,9606.ENSP00000482075	MAPK1,CCT7,CCT5,CCT3,HSP90AA1,HSP90AB1,XRCC5,CCT4,PTGES3
GO:0006458	De novo protein folding	5	40	12.5	0.83	0.038	9606.ENSP00000340019,9606.ENSP00000364802,9606.ENSP00000379042,9606.ENSP00000437125,9606.ENSP00000482075	HSPD1,HSPA1A,ERO1A,HSPA8,PTGES3
GO:0031032	Actomyosin structure organization	14	115	12.1739	0.82	1.33e-05	9606.ENSP00000216181,9606.ENSP00000252456,9606.ENSP00000323856,9606.ENSP00000324422,9606.ENSP00000357110,9606.ENSP00000359225,9606.ENSP00000360305,9606.ENSP00000379350,9606.ENSP00000379616,9606.ENSP00000400175,9606.ENSP00000411825,9606.ENSP00000427687,9606.ENSP00000456436,9606.ENSP00000458162	MYH9,CNN1,PLEC,ZYX,EPB41L2,CNN3,PDLIM1,ITGB1,MYH11,RHOA,PDCD6IP,WDR1,CNN2,ACTG1
GO:0010769	Regulation of cell morphogenesis involved in differentiation	12	99	12.1212	0.82	7.38e-05	9606.ENSP00000225698,9606.ENSP00000252699,9606.ENSP00000261263,9606.ENSP00000306099,9606.ENSP00000320866,9606.ENSP00000336829,9606.ENSP00000337598,9606.ENSP00000346300,9606.ENSP00000358866,9606.ENSP00000360269,9606.ENSP00000373905,9606.ENSP00000498441	C1QBP,ACTN4,RAB21,FGB,CALR,FGG,LIMS1,CRKL,FLNA,TACSTD2,DNM2,FGA
GO:1900182	Positive regulation of protein localization to nucleus	11	91	12.0879	0.82	0.00018	9606.ENSP00000258091,9606.ENSP00000261574,9606.ENSP00000280326,9606.ENSP00000295688,9606.ENSP00000308541,9606.ENSP00000335153,9606.ENSP00000340278,9606.ENSP00000358081,9606.ENSP00000358866,9606.ENSP00000360609,9606.ENSP00000377958	CCT7,IPO5,CCT5,CCT3,F2,HSP90AA1,PARK7,BAG3,FLNA,HSP90AB1,CCT4
GO:0010770	Positive regulation of cell morphogenesis involved in differentiation	10	82	12.1951	0.82	0.00043	9606.ENSP00000225698,9606.ENSP00000261263,9606.ENSP00000306099,9606.ENSP00000320866,9606.ENSP00000336829,9606.ENSP00000337598,9606.ENSP00000346300,9606.ENSP00000358866,9606.ENSP00000373905,9606.ENSP00000498441	C1QBP,RAB21,FGB,CALR,FGG,LIMS1,CRKL,FLNA,DNM2,FGA
GO:0008637	Apoptotic mitochondrial changes	7	58	12.069	0.82	0.007	9606.ENSP00000223136,9606.ENSP00000285093,9606.ENSP00000299138,9606.ENSP00000340019,9606.ENSP00000340989,9606.ENSP00000361635,9606.ENSP00000449089	FIS1,ACAA2,VPS35,HSPD1,SFN,VDAC2,DNM1L
GO:0045454	Cell redox homeostasis	5	41	12.1951	0.82	0.0414	9606.ENSP00000216714,9606.ENSP00000298510,9606.ENSP00000342026,9606.ENSP00000363641,9606.ENSP00000379042	APEX1,PRDX3,PRDX6,TXN,ERO1A
GO:0032206	Positive regulation of telomere maintenance	8	67	11.9403	0.81	0.003	9606.ENSP00000215832,9606.ENSP00000258091,9606.ENSP00000268058,9606.ENSP00000280326,9606.ENSP00000295688,9606.ENSP00000313199,9606.ENSP00000375978,9606.ENSP00000377958	MAPK1,CCT7,PML,CCT5,CCT3,HNRNPD,XRCC5,CCT4
GO:0042307	Positive regulation of protein import into nucleus	5	42	11.9048	0.81	0.0447	9606.ENSP00000261574,9606.ENSP00000335153,9606.ENSP00000358081,9606.ENSP00000358866,9606.ENSP00000360609	IPO5,HSP90AA1,BAG3,FLNA,HSP90AB1
GO:1901998	Toxin transport	5	42	11.9048	0.81	0.0447	9606.ENSP00000258091,9606.ENSP00000280326,9606.ENSP00000295688,9606.ENSP00000329419,9606.ENSP00000377958	CCT7,CCT5,CCT3,COPB2,CCT4
GO:0061041	Regulation of wound healing	15	130	11.5385	0.8	1e-05	9606.ENSP00000205948,9606.ENSP00000253496,9606.ENSP00000264690,9606.ENSP00000306099,9606.ENSP00000308541,9606.ENSP00000321853,9606.ENSP00000336829,9606.ENSP00000339191,9606.ENSP00000346032,9606.ENSP00000366109,9606.ENSP00000369677,9606.ENSP00000379350,9606.ENSP00000458162,9606.ENSP00000484472,9606.ENSP00000498441	APOH,F12,KLKB1,FGB,F2,SERPINF2,FGG,CAV1,ANXA2,ANXA1,EMILIN1,ITGB1,ACTG1,EPPK1,FGA
GO:0070613	Regulation of protein processing	8	69	11.5942	0.8	0.0036	9606.ENSP00000216181,9606.ENSP00000253496,9606.ENSP00000264690,9606.ENSP00000321853,9606.ENSP00000346032,9606.ENSP00000460236,9606.ENSP00000481314,9606.ENSP00000495530	MYH9,F12,KLKB1,SERPINF2,ANXA2,SPON1,SNX12,ENO1
GO:0048002	Antigen processing and presentation of peptide antigen	7	60	11.6667	0.8	0.0083	9606.ENSP00000236671,9606.ENSP00000300289,9606.ENSP00000320866,9606.ENSP00000353099,9606.ENSP00000365402,9606.ENSP00000373905,9606.ENSP00000384886	CTSD,PDIA3,CALR,HLA-DRB1,HLA-C,DNM2,IFI30
GO:2001244	Positive regulation of intrinsic apoptotic signaling pathway	7	61	11.4754	0.8	0.0089	9606.ENSP00000223136,9606.ENSP00000270142,9606.ENSP00000278572,9606.ENSP00000339191,9606.ENSP00000340278,9606.ENSP00000426909,9606.ENSP00000449089	FIS1,SOD1,RPS3,CAV1,PARK7,RACK1,DNM1L
GO:0007599	Hemostasis	20	178	11.236	0.79	2.7e-07	9606.ENSP00000205948,9606.ENSP00000216181,9606.ENSP00000253496,9606.ENSP00000262418,9606.ENSP00000264690,9606.ENSP00000279227,9606.ENSP00000296411,9606.ENSP00000306099,9606.ENSP00000308541,9606.ENSP00000316029,9606.ENSP00000319096,9606.ENSP00000336829,9606.ENSP00000358866,9606.ENSP00000364935,9606.ENSP00000405573,9606.ENSP00000419425,9606.ENSP00000458162,9606.ENSP00000494175,9606.ENSP00000498441,…	APOH,MYH9,F12,SLC4A1,KLKB1,FERMT3,METAP1,FGB,F2,TLN1,RAP2B,FGG,FLNA,CLIC1,GPI,PPIA,ACTG1,HBB,FGA,CD59
GO:0006006	Glucose metabolic process	13	116	11.2069	0.79	6.38e-05	9606.ENSP00000269848,9606.ENSP00000297258,9606.ENSP00000303356,9606.ENSP00000320171,9606.ENSP00000325527,9606.ENSP00000327070,9606.ENSP00000360124,9606.ENSP00000362413,9606.ENSP00000377192,9606.ENSP00000380070,9606.ENSP00000405573,9606.ENSP00000437402,9606.ENSP00000495530	PFKL,FABP5,DCXR,PKM,FBN1,MDH2,PGM1,PGK1,G6PD,GAPDH,GPI,ENO2,ENO1
GO:0002526	Acute inflammatory response	9	80	11.25	0.79	0.0017	9606.ENSP00000253496,9606.ENSP00000259396,9606.ENSP00000264690,9606.ENSP00000273784,9606.ENSP00000308541,9606.ENSP00000321853,9606.ENSP00000323929,9606.ENSP00000348170,9606.ENSP00000356969	F12,ORM1,KLKB1,AHSG,F2,SERPINF2,A2M,HP,APOA2
GO:0030837	Negative regulation of actin filament polymerization	7	62	11.2903	0.79	0.0097	9606.ENSP00000225655,9606.ENSP00000264758,9606.ENSP00000349259,9606.ENSP00000354947,9606.ENSP00000487444,9606.ENSP00000495214,9606.ENSP00000495909	PFN1,ADD1,SPTBN1,CAPZA2,SPTAN1,SPTA1,SPTB
GO:0006826	Iron ion transport	6	53	11.3208	0.79	0.0224	9606.ENSP00000231751,9606.ENSP00000264613,9606.ENSP00000265983,9606.ENSP00000373905,9606.ENSP00000385834,9606.ENSP00000479606	LTF,CP,HPX,DNM2,TF,CLTC
GO:0007596	Blood coagulation	19	173	10.9827	0.78	6.7e-07	9606.ENSP00000205948,9606.ENSP00000216181,9606.ENSP00000253496,9606.ENSP00000262418,9606.ENSP00000264690,9606.ENSP00000279227,9606.ENSP00000296411,9606.ENSP00000306099,9606.ENSP00000308541,9606.ENSP00000316029,9606.ENSP00000319096,9606.ENSP00000336829,9606.ENSP00000358866,9606.ENSP00000364935,9606.ENSP00000419425,9606.ENSP00000458162,9606.ENSP00000494175,9606.ENSP00000498441,9606.ENSP00000498879	APOH,MYH9,F12,SLC4A1,KLKB1,FERMT3,METAP1,FGB,F2,TLN1,RAP2B,FGG,FLNA,CLIC1,PPIA,ACTG1,HBB,FGA,CD59
GO:0050821	Protein stabilization	23	215	10.6977	0.77	5.07e-08	9606.ENSP00000225655,9606.ENSP00000247970,9606.ENSP00000258091,9606.ENSP00000261263,9606.ENSP00000268058,9606.ENSP00000280326,9606.ENSP00000295688,9606.ENSP00000320866,9606.ENSP00000333298,9606.ENSP00000335153,9606.ENSP00000340019,9606.ENSP00000340278,9606.ENSP00000356969,9606.ENSP00000357051,9606.ENSP00000358081,9606.ENSP00000358866,9606.ENSP00000359345,9606.ENSP00000360609,9606.ENSP00000364802,…	PFN1,PIN1,CCT7,RAB21,PML,CCT5,CCT3,CALR,LAMP1,HSP90AA1,HSPD1,PARK7,APOA2,PEX19,BAG3,FLNA,RPL5,HSP90AB1,HSPA1A,CCT4,GAPDH,IFI30,PTGES3
GO:0035088	Establishment or maintenance of apical/basal cell polarity	6	56	10.7143	0.77	0.0281	9606.ENSP00000265709,9606.ENSP00000338934,9606.ENSP00000363500,9606.ENSP00000400175,9606.ENSP00000411825,9606.ENSP00000427687	ANK1,EZR,CLIC4,RHOA,PDCD6IP,WDR1
GO:0016052	Carbohydrate catabolic process	12	113	10.6195	0.76	0.00021	9606.ENSP00000269848,9606.ENSP00000320171,9606.ENSP00000359664,9606.ENSP00000359991,9606.ENSP00000360124,9606.ENSP00000362413,9606.ENSP00000380070,9606.ENSP00000388183,9606.ENSP00000405573,9606.ENSP00000437402,9606.ENSP00000495530,9606.ENSP00000496166	PFKL,PKM,CTBS,PGAM1,PGM1,PGK1,GAPDH,OGDH,GPI,ENO2,ENO1,ALDOA
GO:0050764	Regulation of phagocytosis	11	104	10.5769	0.76	0.00049	9606.ENSP00000245907,9606.ENSP00000270142,9606.ENSP00000273784,9606.ENSP00000303366,9606.ENSP00000320866,9606.ENSP00000345347,9606.ENSP00000356969,9606.ENSP00000373905,9606.ENSP00000416561,9606.ENSP00000426909,9606.ENSP00000456436	C3,SOD1,AHSG,LMAN2,CALR,HMGB1,APOA2,DNM2,CFB,RACK1,CNN2
GO:0050766	Positive regulation of phagocytosis	8	75	10.6667	0.76	0.0056	9606.ENSP00000245907,9606.ENSP00000270142,9606.ENSP00000273784,9606.ENSP00000303366,9606.ENSP00000320866,9606.ENSP00000356969,9606.ENSP00000373905,9606.ENSP00000416561	C3,SOD1,AHSG,LMAN2,CALR,APOA2,DNM2,CFB
GO:1903051	Negative regulation of proteolysis involved in protein catabolic process	7	67	10.4478	0.76	0.0142	9606.ENSP00000221566,9606.ENSP00000268058,9606.ENSP00000340278,9606.ENSP00000359345,9606.ENSP00000360609,9606.ENSP00000386284,9606.ENSP00000477530	SGTA,PML,PARK7,RPL5,HSP90AB1,ALAD,F8A3
GO:0006888	Endoplasmic reticulum to Golgi vesicle-mediated transport	13	126	10.3175	0.75	0.00012	9606.ENSP00000265709,9606.ENSP00000303366,9606.ENSP00000325002,9606.ENSP00000329419,9606.ENSP00000330945,9606.ENSP00000338844,9606.ENSP00000345656,9606.ENSP00000357048,9606.ENSP00000362807,9606.ENSP00000373312,9606.ENSP00000378721,9606.ENSP00000405926,9606.ENSP00000469035	ANK1,LMAN2,COPG1,COPB2,TMED9,SEC23B,VAPA,COPA,PEF1,SEC13,SEC31A,TMED7,COPE
GO:0032272	Negative regulation of protein polymerization	8	77	10.3896	0.75	0.0064	9606.ENSP00000225655,9606.ENSP00000264758,9606.ENSP00000349259,9606.ENSP00000354947,9606.ENSP00000361635,9606.ENSP00000487444,9606.ENSP00000495214,9606.ENSP00000495909	PFN1,ADD1,SPTBN1,CAPZA2,VDAC2,SPTAN1,SPTA1,SPTB
GO:0032092	Positive regulation of protein binding	9	89	10.1124	0.74	0.0034	9606.ENSP00000247970,9606.ENSP00000264758,9606.ENSP00000339191,9606.ENSP00000346032,9606.ENSP00000360609,9606.ENSP00000418447,9606.ENSP00000460236,9606.ENSP00000495214,9606.ENSP00000498596	PIN1,ADD1,CAV1,ANXA2,HSP90AB1,PPP2CA,SPON1,SPTA1,STING1
GO:2000379	Positive regulation of reactive oxygen species metabolic process	7	69	10.1449	0.74	0.0161	9606.ENSP00000270142,9606.ENSP00000303356,9606.ENSP00000308541,9606.ENSP00000312999,9606.ENSP00000340278,9606.ENSP00000370254,9606.ENSP00000376345	SOD1,DCXR,F2,GNAI2,PARK7,AKR1C1,GRB2
GO:0031532	Actin cytoskeleton reorganization	7	70	10	0.74	0.0172	9606.ENSP00000216181,9606.ENSP00000323856,9606.ENSP00000338934,9606.ENSP00000358866,9606.ENSP00000366109,9606.ENSP00000376345,9606.ENSP00000400175	MYH9,PLEC,EZR,FLNA,ANXA1,GRB2,RHOA
GO:0031623	Receptor internalization	7	70	10	0.74	0.0172	9606.ENSP00000338934,9606.ENSP00000339191,9606.ENSP00000373905,9606.ENSP00000376345,9606.ENSP00000379350,9606.ENSP00000479606,9606.ENSP00000483185	EZR,CAV1,DNM2,GRB2,ITGB1,CLTC,AP2B1
GO:0006956	Complement activation	6	60	10	0.74	0.0367	9606.ENSP00000225698,9606.ENSP00000245907,9606.ENSP00000263408,9606.ENSP00000356399,9606.ENSP00000416561,9606.ENSP00000444271	C1QBP,C3,C9,CFH,CFB,C1R
GO:1903034	Regulation of response to wounding	16	162	9.87654	0.73	2.01e-05	9606.ENSP00000205948,9606.ENSP00000253496,9606.ENSP00000264690,9606.ENSP00000306099,9606.ENSP00000308541,9606.ENSP00000321853,9606.ENSP00000336829,9606.ENSP00000339191,9606.ENSP00000346032,9606.ENSP00000358866,9606.ENSP00000366109,9606.ENSP00000369677,9606.ENSP00000379350,9606.ENSP00000458162,9606.ENSP00000484472,9606.ENSP00000498441	APOH,F12,KLKB1,FGB,F2,SERPINF2,FGG,CAV1,ANXA2,FLNA,ANXA1,EMILIN1,ITGB1,ACTG1,EPPK1,FGA
GO:0032387	Negative regulation of intracellular transport	6	61	9.83607	0.73	0.0393	9606.ENSP00000299138,9606.ENSP00000340278,9606.ENSP00000358081,9606.ENSP00000363641,9606.ENSP00000394071,9606.ENSP00000481314	VPS35,PARK7,BAG3,TXN,GDI1,SNX12
GO:0019318	Hexose metabolic process	15	159	9.43396	0.71	6.52e-05	9606.ENSP00000269848,9606.ENSP00000285930,9606.ENSP00000297258,9606.ENSP00000303356,9606.ENSP00000320171,9606.ENSP00000325527,9606.ENSP00000327070,9606.ENSP00000360124,9606.ENSP00000362413,9606.ENSP00000377192,9606.ENSP00000380070,9606.ENSP00000405573,9606.ENSP00000437402,9606.ENSP00000495530,9606.ENSP00000496166	PFKL,AKR1B1,FABP5,DCXR,PKM,FBN1,MDH2,PGM1,PGK1,G6PD,GAPDH,GPI,ENO2,ENO1,ALDOA
GO:0008064	Regulation of actin polymerization or depolymerization	15	161	9.31677	0.71	7.15e-05	9606.ENSP00000219150,9606.ENSP00000225655,9606.ENSP00000246069,9606.ENSP00000264758,9606.ENSP00000349259,9606.ENSP00000354251,9606.ENSP00000354947,9606.ENSP00000376345,9606.ENSP00000376800,9606.ENSP00000389631,9606.ENSP00000400175,9606.ENSP00000427687,9606.ENSP00000487444,9606.ENSP00000495214,9606.ENSP00000495909	CORO1A,PFN1,DSTN,ADD1,SPTBN1,NCKAP1,CAPZA2,GRB2,MTPN,ARPC1B,RHOA,WDR1,SPTAN1,SPTA1,SPTB
GO:0051592	Response to calcium ion	14	149	9.39597	0.71	0.00013	9606.ENSP00000264758,9606.ENSP00000268182,9606.ENSP00000297991,9606.ENSP00000306099,9606.ENSP00000313199,9606.ENSP00000336829,9606.ENSP00000339191,9606.ENSP00000362807,9606.ENSP00000363500,9606.ENSP00000378721,9606.ENSP00000394071,9606.ENSP00000398610,9606.ENSP00000458162,9606.ENSP00000498441	ADD1,IQGAP1,AQP3,FGB,HNRNPD,FGG,CAV1,PEF1,CLIC4,SEC31A,GDI1,ANXA11,ACTG1,FGA
GO:0034614	Cellular response to reactive oxygen species	11	118	9.32203	0.71	0.0013	9606.ENSP00000215832,9606.ENSP00000216714,9606.ENSP00000225275,9606.ENSP00000241052,9606.ENSP00000265132,9606.ENSP00000267257,9606.ENSP00000270142,9606.ENSP00000278572,9606.ENSP00000298510,9606.ENSP00000340278,9606.ENSP00000366109	MAPK1,APEX1,MPO,CAT,AMBP,PXN,SOD1,RPS3,PRDX3,PARK7,ANXA1
GO:0006900	Vesicle budding from membrane	7	75	9.33333	0.71	0.0233	9606.ENSP00000330945,9606.ENSP00000338844,9606.ENSP00000345656,9606.ENSP00000346032,9606.ENSP00000362807,9606.ENSP00000373312,9606.ENSP00000378721	TMED9,SEC23B,VAPA,ANXA2,PEF1,SEC13,SEC31A
GO:0019731	Antibacterial humoral response	6	64	9.375	0.71	0.0473	9606.ENSP00000231751,9606.ENSP00000306099,9606.ENSP00000328359,9606.ENSP00000385834,9606.ENSP00000440066,9606.ENSP00000498441	LTF,FGB,DEFA3,TF,JCHAIN,FGA
GO:0046824	Positive regulation of nucleocytoplasmic transport	6	64	9.375	0.71	0.0473	9606.ENSP00000261574,9606.ENSP00000335153,9606.ENSP00000340989,9606.ENSP00000358081,9606.ENSP00000358866,9606.ENSP00000360609	IPO5,HSP90AA1,SFN,BAG3,FLNA,HSP90AB1
GO:0030833	Regulation of actin filament polymerization	13	142	9.15493	0.7	0.00035	9606.ENSP00000219150,9606.ENSP00000225655,9606.ENSP00000264758,9606.ENSP00000349259,9606.ENSP00000354251,9606.ENSP00000354947,9606.ENSP00000376345,9606.ENSP00000376800,9606.ENSP00000389631,9606.ENSP00000400175,9606.ENSP00000487444,9606.ENSP00000495214,9606.ENSP00000495909	CORO1A,PFN1,ADD1,SPTBN1,NCKAP1,CAPZA2,GRB2,MTPN,ARPC1B,RHOA,SPTAN1,SPTA1,SPTB
GO:1900180	Regulation of protein localization to nucleus	13	143	9.09091	0.7	0.00036	9606.ENSP00000247970,9606.ENSP00000258091,9606.ENSP00000261574,9606.ENSP00000280326,9606.ENSP00000295688,9606.ENSP00000308541,9606.ENSP00000335153,9606.ENSP00000340278,9606.ENSP00000357283,9606.ENSP00000358081,9606.ENSP00000358866,9606.ENSP00000360609,9606.ENSP00000377958	PIN1,CCT7,IPO5,CCT5,CCT3,F2,HSP90AA1,PARK7,LMNA,BAG3,FLNA,HSP90AB1,CCT4
GO:0006575	Cellular modified amino acid metabolic process	16	178	8.98876	0.69	5.36e-05	9606.ENSP00000245206,9606.ENSP00000270142,9606.ENSP00000299198,9606.ENSP00000331901,9606.ENSP00000340278,9606.ENSP00000345672,9606.ENSP00000346827,9606.ENSP00000354357,9606.ENSP00000358460,9606.ENSP00000362463,9606.ENSP00000364935,9606.ENSP00000377192,9606.ENSP00000377284,9606.ENSP00000380514,9606.ENSP00000387654,9606.ENSP00000419378	GOT2,SOD1,CKB,EEF1G,PARK7,CTSB,ALDH9A1,GSTM3,CLIC2,GLO1,CLIC1,G6PD,FOLR1,HAGH,PCYOX1,CLIC3
GO:0042177	Negative regulation of protein catabolic process	10	112	8.92857	0.69	0.0036	9606.ENSP00000221566,9606.ENSP00000247970,9606.ENSP00000299138,9606.ENSP00000340278,9606.ENSP00000346032,9606.ENSP00000358866,9606.ENSP00000360609,9606.ENSP00000386284,9606.ENSP00000477530,9606.ENSP00000481314	SGTA,PIN1,VPS35,PARK7,ANXA2,FLNA,HSP90AB1,ALAD,F8A3,SNX12
GO:0009144	Purine nucleoside triphosphate metabolic process	17	193	8.80829	0.68	3.49e-05	9606.ENSP00000269848,9606.ENSP00000320171,9606.ENSP00000359991,9606.ENSP00000360124,9606.ENSP00000362413,9606.ENSP00000364802,9606.ENSP00000376886,9606.ENSP00000380070,9606.ENSP00000384330,9606.ENSP00000388183,9606.ENSP00000400175,9606.ENSP00000405573,9606.ENSP00000437125,9606.ENSP00000437402,9606.ENSP00000493536,9606.ENSP00000495530,9606.ENSP00000496166	PFKL,PKM,PGAM1,PGM1,PGK1,HSPA1A,NME2,GAPDH,MYH8,OGDH,RHOA,GPI,HSPA8,ENO2,SAMHD1,ENO1,ALDOA
GO:0007160	Cell-matrix adhesion	12	136	8.82353	0.68	0.00095	9606.ENSP00000267257,9606.ENSP00000270233,9606.ENSP00000279227,9606.ENSP00000306099,9606.ENSP00000324422,9606.ENSP00000336829,9606.ENSP00000369677,9606.ENSP00000377941,9606.ENSP00000379350,9606.ENSP00000398632,9606.ENSP00000400175,9606.ENSP00000498441	PXN,BCAM,FERMT3,FGB,ZYX,FGG,EMILIN1,ACTN1,ITGB1,CD44,RHOA,FGA
GO:2000278	Regulation of DNA biosynthetic process	11	124	8.87097	0.68	0.0018	9606.ENSP00000215832,9606.ENSP00000258091,9606.ENSP00000268058,9606.ENSP00000280326,9606.ENSP00000295688,9606.ENSP00000313199,9606.ENSP00000335153,9606.ENSP00000360609,9606.ENSP00000375978,9606.ENSP00000377958,9606.ENSP00000482075	MAPK1,CCT7,PML,CCT5,CCT3,HNRNPD,HSP90AA1,HSP90AB1,XRCC5,CCT4,PTGES3
GO:0032204	Regulation of telomere maintenance	9	103	8.73786	0.68	0.0081	9606.ENSP00000215832,9606.ENSP00000258091,9606.ENSP00000268058,9606.ENSP00000280326,9606.ENSP00000295688,9606.ENSP00000313199,9606.ENSP00000357283,9606.ENSP00000375978,9606.ENSP00000377958	MAPK1,CCT7,PML,CCT5,CCT3,HNRNPD,LMNA,XRCC5,CCT4
GO:0042542	Response to hydrogen peroxide	9	103	8.73786	0.68	0.0081	9606.ENSP00000216714,9606.ENSP00000241052,9606.ENSP00000270142,9606.ENSP00000278572,9606.ENSP00000298510,9606.ENSP00000340278,9606.ENSP00000348170,9606.ENSP00000366109,9606.ENSP00000494175	APEX1,CAT,SOD1,RPS3,PRDX3,PARK7,HP,ANXA1,HBB
GO:0043648	Dicarboxylic acid metabolic process	8	91	8.79121	0.68	0.0156	9606.ENSP00000245206,9606.ENSP00000277865,9606.ENSP00000313432,9606.ENSP00000327070,9606.ENSP00000377284,9606.ENSP00000377696,9606.ENSP00000378782,9606.ENSP00000388183	GOT2,GLUD1,GRHPR,MDH2,FOLR1,NIT2,QPRT,OGDH
GO:0031647	Regulation of protein stability	28	328	8.53659	0.67	5.34e-08	9606.ENSP00000215832,9606.ENSP00000225655,9606.ENSP00000247970,9606.ENSP00000258091,9606.ENSP00000261263,9606.ENSP00000268058,9606.ENSP00000280326,9606.ENSP00000295688,9606.ENSP00000299138,9606.ENSP00000320866,9606.ENSP00000333298,9606.ENSP00000335153,9606.ENSP00000340019,9606.ENSP00000340278,9606.ENSP00000356969,9606.ENSP00000357051,9606.ENSP00000357283,9606.ENSP00000358081,9606.ENSP00000358866,…	MAPK1,PFN1,PIN1,CCT7,RAB21,PML,CCT5,CCT3,VPS35,CALR,LAMP1,HSP90AA1,HSPD1,PARK7,APOA2,PEX19,LMNA,BAG3,FLNA,RPL5,HSP90AB1,HSPA1A,CCT4,GAPDH,IFI30,TF,HSPA8,PTGES3
GO:0009205	Purine ribonucleoside triphosphate metabolic process	16	188	8.51064	0.67	8.69e-05	9606.ENSP00000269848,9606.ENSP00000320171,9606.ENSP00000359991,9606.ENSP00000360124,9606.ENSP00000362413,9606.ENSP00000364802,9606.ENSP00000376886,9606.ENSP00000380070,9606.ENSP00000384330,9606.ENSP00000388183,9606.ENSP00000400175,9606.ENSP00000405573,9606.ENSP00000437125,9606.ENSP00000437402,9606.ENSP00000495530,9606.ENSP00000496166	PFKL,PKM,PGAM1,PGM1,PGK1,HSPA1A,NME2,GAPDH,MYH8,OGDH,RHOA,GPI,HSPA8,ENO2,ENO1,ALDOA
GO:0046034	ATP metabolic process	14	163	8.58896	0.67	0.00031	9606.ENSP00000269848,9606.ENSP00000320171,9606.ENSP00000359991,9606.ENSP00000360124,9606.ENSP00000362413,9606.ENSP00000364802,9606.ENSP00000380070,9606.ENSP00000384330,9606.ENSP00000388183,9606.ENSP00000405573,9606.ENSP00000437125,9606.ENSP00000437402,9606.ENSP00000495530,9606.ENSP00000496166	PFKL,PKM,PGAM1,PGM1,PGK1,HSPA1A,GAPDH,MYH8,OGDH,GPI,HSPA8,ENO2,ENO1,ALDOA
GO:0009636	Response to toxic substance	19	229	8.29694	0.66	1.84e-05	9606.ENSP00000225275,9606.ENSP00000225371,9606.ENSP00000241052,9606.ENSP00000265132,9606.ENSP00000270142,9606.ENSP00000295897,9606.ENSP00000298510,9606.ENSP00000340278,9606.ENSP00000342026,9606.ENSP00000348170,9606.ENSP00000354357,9606.ENSP00000356864,9606.ENSP00000358460,9606.ENSP00000363641,9606.ENSP00000367992,9606.ENSP00000386284,9606.ENSP00000411719,9606.ENSP00000480004,9606.ENSP00000494175	MPO,EPX,CAT,AMBP,SOD1,ALB,PRDX3,PARK7,PRDX6,HP,GSTM3,MGST3,CLIC2,TXN,ESD,ALAD,MPST,EPHX1,HBB
GO:0032271	Regulation of protein polymerization	17	204	8.33333	0.66	6.11e-05	9606.ENSP00000219150,9606.ENSP00000225655,9606.ENSP00000264758,9606.ENSP00000278572,9606.ENSP00000335153,9606.ENSP00000349259,9606.ENSP00000354251,9606.ENSP00000354947,9606.ENSP00000361635,9606.ENSP00000364802,9606.ENSP00000376345,9606.ENSP00000376800,9606.ENSP00000389631,9606.ENSP00000400175,9606.ENSP00000487444,9606.ENSP00000495214,9606.ENSP00000495909	CORO1A,PFN1,ADD1,RPS3,HSP90AA1,SPTBN1,NCKAP1,CAPZA2,VDAC2,HSPA1A,GRB2,MTPN,ARPC1B,RHOA,SPTAN1,SPTA1,SPTB
GO:0051099	Positive regulation of binding	15	181	8.28729	0.66	0.00021	9606.ENSP00000221419,9606.ENSP00000247970,9606.ENSP00000264758,9606.ENSP00000339191,9606.ENSP00000340278,9606.ENSP00000345347,9606.ENSP00000346032,9606.ENSP00000358460,9606.ENSP00000360609,9606.ENSP00000363641,9606.ENSP00000416255,9606.ENSP00000418447,9606.ENSP00000460236,9606.ENSP00000495214,9606.ENSP00000498596	HNRNPL,PIN1,ADD1,CAV1,PARK7,HMGB1,ANXA2,CLIC2,HSP90AB1,TXN,EIF4G1,PPP2CA,SPON1,SPTA1,STING1
GO:0006898	Receptor-mediated endocytosis	14	166	8.43373	0.66	0.00035	9606.ENSP00000309415,9606.ENSP00000338934,9606.ENSP00000339191,9606.ENSP00000353731,9606.ENSP00000361883,9606.ENSP00000363827,9606.ENSP00000373905,9606.ENSP00000376345,9606.ENSP00000377148,9606.ENSP00000377284,9606.ENSP00000379350,9606.ENSP00000385519,9606.ENSP00000479606,9606.ENSP00000483185	CLTB,EZR,CAV1,DPP4,CAP1,HSPG2,DNM2,GRB2,AP1G1,FOLR1,ITGB1,CD14,CLTC,AP2B1
GO:0051701	Biological process involved in interaction with host	13	157	8.28025	0.65	0.00081	9606.ENSP00000292609,9606.ENSP00000301764,9606.ENSP00000333298,9606.ENSP00000339191,9606.ENSP00000345656,9606.ENSP00000345672,9606.ENSP00000353731,9606.ENSP00000360609,9606.ENSP00000364802,9606.ENSP00000379350,9606.ENSP00000389351,9606.ENSP00000416269,9606.ENSP00000419425	PGLYRP2,DDB1,LAMP1,CAV1,VAPA,CTSB,DPP4,HSP90AB1,HSPA1A,ITGB1,RPSA,DDX39B,PPIA
GO:0050878	Regulation of body fluid levels	30	371	8.08625	0.64	4.16e-08	9606.ENSP00000205948,9606.ENSP00000216181,9606.ENSP00000253496,9606.ENSP00000262418,9606.ENSP00000264690,9606.ENSP00000279227,9606.ENSP00000285930,9606.ENSP00000296411,9606.ENSP00000297991,9606.ENSP00000306099,9606.ENSP00000308541,9606.ENSP00000312999,9606.ENSP00000316029,9606.ENSP00000319096,9606.ENSP00000321853,9606.ENSP00000323856,9606.ENSP00000336829,9606.ENSP00000339191,9606.ENSP00000340989,…	APOH,MYH9,F12,SLC4A1,KLKB1,FERMT3,AKR1B1,METAP1,AQP3,FGB,F2,GNAI2,TLN1,RAP2B,SERPINF2,PLEC,FGG,CAV1,SFN,ANXA2,COPA,FLNA,CLIC1,EMILIN1,GPI,PPIA,ACTG1,HBB,FGA,CD59
GO:0042060	Wound healing	27	336	8.03571	0.64	2.7e-07	9606.ENSP00000205948,9606.ENSP00000216181,9606.ENSP00000253496,9606.ENSP00000262418,9606.ENSP00000264690,9606.ENSP00000279227,9606.ENSP00000296411,9606.ENSP00000306099,9606.ENSP00000308541,9606.ENSP00000316029,9606.ENSP00000319096,9606.ENSP00000323856,9606.ENSP00000336829,9606.ENSP00000340510,9606.ENSP00000346550,9606.ENSP00000358866,9606.ENSP00000364935,9606.ENSP00000379350,9606.ENSP00000398632,…	APOH,MYH9,F12,SLC4A1,KLKB1,FERMT3,METAP1,FGB,F2,TLN1,RAP2B,PLEC,FGG,PPL,ANXA6,FLNA,CLIC1,ITGB1,CD44,RHOA,PPIA,CNN2,ACTG1,EPPK1,HBB,FGA,CD59
GO:0046822	Regulation of nucleocytoplasmic transport	9	112	8.03571	0.64	0.0134	9606.ENSP00000261574,9606.ENSP00000335153,9606.ENSP00000340278,9606.ENSP00000340989,9606.ENSP00000358081,9606.ENSP00000358866,9606.ENSP00000360609,9606.ENSP00000363641,9606.ENSP00000384863	IPO5,HSP90AA1,PARK7,SFN,BAG3,FLNA,HSP90AB1,TXN,XPO1
GO:0045921	Positive regulation of exocytosis	7	87	8.04598	0.64	0.0454	9606.ENSP00000306099,9606.ENSP00000333298,9606.ENSP00000336829,9606.ENSP00000346032,9606.ENSP00000377148,9606.ENSP00000411825,9606.ENSP00000498441	FGB,LAMP1,FGG,ANXA2,AP1G1,PDCD6IP,FGA
GO:0030036	Actin cytoskeleton organization	43	547	7.86106	0.63	2.4e-11	9606.ENSP00000216181,9606.ENSP00000219150,9606.ENSP00000225655,9606.ENSP00000246069,9606.ENSP00000252456,9606.ENSP00000252699,9606.ENSP00000264758,9606.ENSP00000312634,9606.ENSP00000316029,9606.ENSP00000320866,9606.ENSP00000323856,9606.ENSP00000324422,9606.ENSP00000338934,9606.ENSP00000348163,9606.ENSP00000349259,9606.ENSP00000354251,9606.ENSP00000354947,9606.ENSP00000357110,9606.ENSP00000358866,…	MYH9,CORO1A,PFN1,DSTN,CNN1,ACTN4,ADD1,PDLIM2,TLN1,CALR,PLEC,ZYX,EZR,PLS3,SPTBN1,NCKAP1,CAPZA2,EPB41L2,FLNA,CNN3,PDLIM1,CAP1,ANXA1,GRB2,ACTN1,ITGB1,MYH11,LCP1,TF,ARPC1B,RHOA,PDCD6IP,FLNB,WDR1,CNN2,ACTG1,SPTAN1,SPTA1,SPTB,ALDOA,TPM2,MYO1C,TPM3
GO:0010038	Response to metal ion	28	362	7.73481	0.63	2.7e-07	9606.ENSP00000215832,9606.ENSP00000228740,9606.ENSP00000241052,9606.ENSP00000254722,9606.ENSP00000264758,9606.ENSP00000268182,9606.ENSP00000270142,9606.ENSP00000297991,9606.ENSP00000306099,9606.ENSP00000313199,9606.ENSP00000320866,9606.ENSP00000336829,9606.ENSP00000339191,9606.ENSP00000340278,9606.ENSP00000362807,9606.ENSP00000363500,9606.ENSP00000377192,9606.ENSP00000378721,9606.ENSP00000385519,…	MAPK1,LTA4H,CAT,SERPINF1,ADD1,IQGAP1,SOD1,AQP3,FGB,HNRNPD,CALR,FGG,CAV1,PARK7,PEF1,CLIC4,G6PD,SEC31A,CD14,TF,ALAD,GDI1,ANXA11,GPI,PPP2CA,ACTG1,FGA,CUTA
GO:0007338	Single fertilization	12	154	7.79221	0.63	0.0025	9606.ENSP00000216181,9606.ENSP00000254810,9606.ENSP00000258091,9606.ENSP00000280326,9606.ENSP00000295688,9606.ENSP00000298223,9606.ENSP00000340278,9606.ENSP00000346300,9606.ENSP00000361635,9606.ENSP00000377284,9606.ENSP00000377958,9606.ENSP00000496166	MYH9,H3-3B,CCT7,CCT5,CCT3,FOLR2,PARK7,CRKL,VDAC2,FOLR1,CCT4,ALDOA
GO:0031333	Negative regulation of protein-containing complex assembly	11	142	7.74648	0.63	0.0049	9606.ENSP00000225655,9606.ENSP00000264758,9606.ENSP00000299138,9606.ENSP00000340278,9606.ENSP00000345347,9606.ENSP00000349259,9606.ENSP00000354947,9606.ENSP00000361635,9606.ENSP00000487444,9606.ENSP00000495214,9606.ENSP00000495909	PFN1,ADD1,VPS35,PARK7,HMGB1,SPTBN1,CAPZA2,VDAC2,SPTAN1,SPTA1,SPTB
GO:0010811	Positive regulation of cell-substrate adhesion	10	128	7.8125	0.63	0.0084	9606.ENSP00000225698,9606.ENSP00000306099,9606.ENSP00000320866,9606.ENSP00000336829,9606.ENSP00000337598,9606.ENSP00000346300,9606.ENSP00000358866,9606.ENSP00000369677,9606.ENSP00000373905,9606.ENSP00000498441	C1QBP,FGB,CALR,FGG,LIMS1,CRKL,FLNA,EMILIN1,DNM2,FGA
GO:0001906	Cell killing	10	129	7.75194	0.63	0.0088	9606.ENSP00000219150,9606.ENSP00000231751,9606.ENSP00000245907,9606.ENSP00000263408,9606.ENSP00000296028,9606.ENSP00000298556,9606.ENSP00000308541,9606.ENSP00000328359,9606.ENSP00000380070,9606.ENSP00000428085	CORO1A,LTF,C3,C9,PPBP,HPRT1,F2,DEFA3,GAPDH,RPL30
GO:0000910	Cytokinesis	9	114	7.89474	0.63	0.0147	9606.ENSP00000216181,9606.ENSP00000323856,9606.ENSP00000349259,9606.ENSP00000391249,9606.ENSP00000398610,9606.ENSP00000400175,9606.ENSP00000411825,9606.ENSP00000422896,9606.ENSP00000479861	MYH9,PLEC,SPTBN1,SEPTIN9,ANXA11,RHOA,PDCD6IP,SEPTIN11,SEPTIN2
GO:0030029	Actin filament-based process	46	609	7.55337	0.62	2e-11	9606.ENSP00000216181,9606.ENSP00000219150,9606.ENSP00000225655,9606.ENSP00000246069,9606.ENSP00000252456,9606.ENSP00000252699,9606.ENSP00000264758,9606.ENSP00000282541,9606.ENSP00000312634,9606.ENSP00000316029,9606.ENSP00000320866,9606.ENSP00000323856,9606.ENSP00000324422,9606.ENSP00000338934,9606.ENSP00000348163,9606.ENSP00000349259,9606.ENSP00000354251,9606.ENSP00000354947,9606.ENSP00000357110,…	MYH9,CORO1A,PFN1,DSTN,CNN1,ACTN4,ADD1,GPD1L,PDLIM2,TLN1,CALR,PLEC,ZYX,EZR,PLS3,SPTBN1,NCKAP1,CAPZA2,EPB41L2,FLNA,CNN3,PDLIM1,CAP1,ANXA1,GRB2,ACTN1,ITGB1,MYH11,LCP1,MYH8,TF,ARPC1B,RHOA,PDCD6IP,FLNB,WDR1,MYL6,CNN2,ACTG1,SPTAN1,SPTA1,SPTB,ALDOA,TPM2,MYO1C,TPM3
GO:0045861	Negative regulation of proteolysis	26	339	7.66962	0.62	8.54e-07	9606.ENSP00000221566,9606.ENSP00000231751,9606.ENSP00000245907,9606.ENSP00000254722,9606.ENSP00000261313,9606.ENSP00000265132,9606.ENSP00000268058,9606.ENSP00000273784,9606.ENSP00000295550,9606.ENSP00000298510,9606.ENSP00000308541,9606.ENSP00000321853,9606.ENSP00000323929,9606.ENSP00000340278,9606.ENSP00000340989,9606.ENSP00000345672,9606.ENSP00000346032,9606.ENSP00000359345,9606.ENSP00000360609,…	SGTA,LTF,C3,SERPINF1,PEBP1,AMBP,PML,AHSG,COL6A3,PRDX3,F2,SERPINF2,A2M,PARK7,SFN,CTSB,ANXA2,RPL5,HSP90AB1,GAPDH,ALAD,CD44,GPI,F8A3,SNX12,SERPINB6
GO:0001667	Ameboidal-type cell migration	15	197	7.61421	0.62	0.00049	9606.ENSP00000216181,9606.ENSP00000219150,9606.ENSP00000252999,9606.ENSP00000267257,9606.ENSP00000268058,9606.ENSP00000268182,9606.ENSP00000323856,9606.ENSP00000346550,9606.ENSP00000353731,9606.ENSP00000357288,9606.ENSP00000360305,9606.ENSP00000361883,9606.ENSP00000377284,9606.ENSP00000379350,9606.ENSP00000400175	MYH9,CORO1A,LAMA5,PXN,PML,IQGAP1,PLEC,ANXA6,DPP4,LAMTOR2,PDLIM1,CAP1,FOLR1,ITGB1,RHOA
GO:0000302	Response to reactive oxygen species	13	169	7.69231	0.62	0.0015	9606.ENSP00000215832,9606.ENSP00000216714,9606.ENSP00000225275,9606.ENSP00000241052,9606.ENSP00000265132,9606.ENSP00000267257,9606.ENSP00000270142,9606.ENSP00000278572,9606.ENSP00000298510,9606.ENSP00000340278,9606.ENSP00000348170,9606.ENSP00000366109,9606.ENSP00000494175	MAPK1,APEX1,MPO,CAT,AMBP,PXN,SOD1,RPS3,PRDX3,PARK7,HP,ANXA1,HBB
GO:2001242	Regulation of intrinsic apoptotic signaling pathway	13	169	7.69231	0.62	0.0015	9606.ENSP00000223136,9606.ENSP00000270142,9606.ENSP00000278572,9606.ENSP00000339191,9606.ENSP00000340278,9606.ENSP00000361635,9606.ENSP00000364802,9606.ENSP00000398632,9606.ENSP00000419425,9606.ENSP00000426909,9606.ENSP00000449089,9606.ENSP00000477781,9606.ENSP00000495530	FIS1,SOD1,RPS3,CAV1,PARK7,VDAC2,HSPA1A,CD44,PPIA,RACK1,DNM1L,TPT1,ENO1
GO:0044403	Biological process involved in symbiotic interaction	19	257	7.393	0.61	6.88e-05	9606.ENSP00000231751,9606.ENSP00000286713,9606.ENSP00000292609,9606.ENSP00000301764,9606.ENSP00000308541,9606.ENSP00000333298,9606.ENSP00000339191,9606.ENSP00000340019,9606.ENSP00000345656,9606.ENSP00000345672,9606.ENSP00000353731,9606.ENSP00000360609,9606.ENSP00000364802,9606.ENSP00000379350,9606.ENSP00000380070,9606.ENSP00000389351,9606.ENSP00000416269,9606.ENSP00000419425,9606.ENSP00000437125	LTF,STOM,PGLYRP2,DDB1,F2,LAMP1,CAV1,HSPD1,VAPA,CTSB,DPP4,HSP90AB1,HSPA1A,ITGB1,GAPDH,RPSA,DDX39B,PPIA,HSPA8
GO:0006457	Protein folding	16	215	7.44186	0.61	0.00035	9606.ENSP00000258091,9606.ENSP00000280326,9606.ENSP00000295688,9606.ENSP00000300289,9606.ENSP00000320866,9606.ENSP00000335153,9606.ENSP00000340019,9606.ENSP00000357051,9606.ENSP00000358081,9606.ENSP00000360609,9606.ENSP00000364802,9606.ENSP00000377958,9606.ENSP00000379042,9606.ENSP00000419425,9606.ENSP00000437125,9606.ENSP00000482075	CCT7,CCT5,CCT3,PDIA3,CALR,HSP90AA1,HSPD1,PEX19,BAG3,HSP90AB1,HSPA1A,CCT4,ERO1A,PPIA,HSPA8,PTGES3
GO:0051702	Biological process involved in interaction with symbiont	8	108	7.40741	0.61	0.0368	9606.ENSP00000231751,9606.ENSP00000286713,9606.ENSP00000301764,9606.ENSP00000308541,9606.ENSP00000340019,9606.ENSP00000345656,9606.ENSP00000380070,9606.ENSP00000437125	LTF,STOM,DDB1,F2,HSPD1,VAPA,GAPDH,HSPA8
GO:0062197	Cellular response to chemical stress	20	272	7.35294	0.6	4.51e-05	9606.ENSP00000215832,9606.ENSP00000216714,9606.ENSP00000225275,9606.ENSP00000241052,9606.ENSP00000265132,9606.ENSP00000267257,9606.ENSP00000268058,9606.ENSP00000270142,9606.ENSP00000278572,9606.ENSP00000285930,9606.ENSP00000298510,9606.ENSP00000323856,9606.ENSP00000339191,9606.ENSP00000340278,9606.ENSP00000364802,9606.ENSP00000366109,9606.ENSP00000375978,9606.ENSP00000377192,9606.ENSP00000419425,…	MAPK1,APEX1,MPO,CAT,AMBP,PXN,PML,SOD1,RPS3,AKR1B1,PRDX3,PLEC,CAV1,PARK7,HSPA1A,ANXA1,XRCC5,G6PD,PPIA,SERPINB6
GO:0007015	Actin filament organization	20	274	7.29927	0.6	4.84e-05	9606.ENSP00000219150,9606.ENSP00000246069,9606.ENSP00000264758,9606.ENSP00000323856,9606.ENSP00000324422,9606.ENSP00000338934,9606.ENSP00000348163,9606.ENSP00000358866,9606.ENSP00000360305,9606.ENSP00000377941,9606.ENSP00000381581,9606.ENSP00000385834,9606.ENSP00000389631,9606.ENSP00000400175,9606.ENSP00000427687,9606.ENSP00000495214,9606.ENSP00000496166,9606.ENSP00000496494,9606.ENSP00000496954,…	CORO1A,DSTN,ADD1,PLEC,ZYX,EZR,PLS3,FLNA,PDLIM1,ACTN1,LCP1,TF,ARPC1B,RHOA,WDR1,SPTA1,ALDOA,TPM2,MYO1C,TPM3
GO:0110053	Regulation of actin filament organization	20	276	7.24638	0.6	5.31e-05	9606.ENSP00000219150,9606.ENSP00000225655,9606.ENSP00000246069,9606.ENSP00000264758,9606.ENSP00000267257,9606.ENSP00000321853,9606.ENSP00000349259,9606.ENSP00000354251,9606.ENSP00000354947,9606.ENSP00000358866,9606.ENSP00000360269,9606.ENSP00000376345,9606.ENSP00000376800,9606.ENSP00000389631,9606.ENSP00000400175,9606.ENSP00000427687,9606.ENSP00000458162,9606.ENSP00000487444,9606.ENSP00000495214,…	CORO1A,PFN1,DSTN,ADD1,PXN,SERPINF2,SPTBN1,NCKAP1,CAPZA2,FLNA,TACSTD2,GRB2,MTPN,ARPC1B,RHOA,WDR1,ACTG1,SPTAN1,SPTA1,SPTB
GO:0010466	Negative regulation of peptidase activity	18	249	7.22892	0.6	0.00015	9606.ENSP00000231751,9606.ENSP00000245907,9606.ENSP00000254722,9606.ENSP00000261313,9606.ENSP00000265132,9606.ENSP00000273784,9606.ENSP00000295550,9606.ENSP00000298510,9606.ENSP00000321853,9606.ENSP00000323929,9606.ENSP00000340278,9606.ENSP00000340989,9606.ENSP00000345672,9606.ENSP00000346032,9606.ENSP00000380070,9606.ENSP00000398632,9606.ENSP00000405573,9606.ENSP00000484343	LTF,C3,SERPINF1,PEBP1,AMBP,AHSG,COL6A3,PRDX3,SERPINF2,A2M,PARK7,SFN,CTSB,ANXA2,GAPDH,CD44,GPI,SERPINB6
GO:0019058	Viral life cycle	13	178	7.30337	0.6	0.0023	9606.ENSP00000301764,9606.ENSP00000305556,9606.ENSP00000333298,9606.ENSP00000339191,9606.ENSP00000345656,9606.ENSP00000345672,9606.ENSP00000353731,9606.ENSP00000360609,9606.ENSP00000364802,9606.ENSP00000379350,9606.ENSP00000389351,9606.ENSP00000411825,9606.ENSP00000419425	DDB1,PCBP1,LAMP1,CAV1,VAPA,CTSB,DPP4,HSP90AB1,HSPA1A,ITGB1,RPSA,PDCD6IP,PPIA
GO:1902904	Negative regulation of supramolecular fiber organization	12	164	7.31707	0.6	0.0041	9606.ENSP00000219150,9606.ENSP00000225655,9606.ENSP00000264758,9606.ENSP00000349259,9606.ENSP00000354947,9606.ENSP00000360269,9606.ENSP00000363827,9606.ENSP00000369677,9606.ENSP00000437125,9606.ENSP00000487444,9606.ENSP00000495214,9606.ENSP00000495909	CORO1A,PFN1,ADD1,SPTBN1,CAPZA2,TACSTD2,HSPG2,EMILIN1,HSPA8,SPTAN1,SPTA1,SPTB
GO:0006518	Peptide metabolic process	39	547	7.1298	0.59	4.75e-09	9606.ENSP00000228740,9606.ENSP00000248342,9606.ENSP00000253039,9606.ENSP00000261772,9606.ENSP00000270142,9606.ENSP00000270625,9606.ENSP00000278572,9606.ENSP00000292609,9606.ENSP00000307940,9606.ENSP00000311430,9606.ENSP00000331901,9606.ENSP00000339063,9606.ENSP00000340278,9606.ENSP00000341885,9606.ENSP00000346015,9606.ENSP00000346088,9606.ENSP00000347495,9606.ENSP00000353731,9606.ENSP00000354357,…	LTA4H,EIF3K,EIF2S3,AARS1,SOD1,RPS11,RPS3,PGLYRP2,EEF2,RPL4,EEF1G,EEF1A1,PARK7,RPS2,RPL27A,RPL22,WARS1,DPP4,GSTM3,RPL12,CLIC2,RPL5,GLO1,RPS4X,CLIC1,RRBP1,EEF1B2,G6PD,ERO1A,RPL14,HAGH,RPSA,EEF1D,EIF4G1,CLIC3,RACK1,RPL30,DNPEP,RPS5
GO:0010035	Response to inorganic substance	38	532	7.14286	0.59	7.73e-09	9606.ENSP00000215832,9606.ENSP00000216714,9606.ENSP00000225275,9606.ENSP00000228740,9606.ENSP00000241052,9606.ENSP00000254722,9606.ENSP00000264758,9606.ENSP00000268182,9606.ENSP00000270142,9606.ENSP00000278572,9606.ENSP00000297991,9606.ENSP00000298510,9606.ENSP00000306099,9606.ENSP00000313199,9606.ENSP00000320866,9606.ENSP00000323856,9606.ENSP00000336829,9606.ENSP00000339191,9606.ENSP00000340278,…	MAPK1,APEX1,MPO,LTA4H,CAT,SERPINF1,ADD1,IQGAP1,SOD1,RPS3,AQP3,PRDX3,FGB,HNRNPD,CALR,PLEC,FGG,CAV1,PARK7,HP,PEF1,CLIC4,TXN,ANXA1,DNM2,G6PD,SEC31A,CD14,TF,ALAD,GDI1,ANXA11,GPI,PPP2CA,ACTG1,HBB,FGA,CUTA
GO:0006091	Generation of precursor metabolites and energy	29	411	7.05596	0.59	6.7e-07	9606.ENSP00000241052,9606.ENSP00000252603,9606.ENSP00000261733,9606.ENSP00000269848,9606.ENSP00000285930,9606.ENSP00000306606,9606.ENSP00000317159,9606.ENSP00000320171,9606.ENSP00000321259,9606.ENSP00000323856,9606.ENSP00000327070,9606.ENSP00000339720,9606.ENSP00000352401,9606.ENSP00000359991,9606.ENSP00000360124,9606.ENSP00000362413,9606.ENSP00000363614,9606.ENSP00000377192,9606.ENSP00000378769,…	CAT,PGLS,ALDH2,PFKL,AKR1B1,ADH1B,CYC1,PKM,TALDO1,PLEC,MDH2,NDUFA4,RPE,PGAM1,PGM1,PGK1,HMGCL,G6PD,PPP1CB,GAPDH,OGDH,GPI,COX7C,ENO2,COX6B1,PTGES3,PHGDH,ENO1,ALDOA
GO:1904951	Positive regulation of establishment of protein localization	23	319	7.21003	0.59	1.15e-05	9606.ENSP00000223136,9606.ENSP00000258091,9606.ENSP00000261574,9606.ENSP00000277865,9606.ENSP00000280326,9606.ENSP00000286713,9606.ENSP00000295688,9606.ENSP00000299138,9606.ENSP00000306099,9606.ENSP00000335153,9606.ENSP00000336829,9606.ENSP00000338934,9606.ENSP00000340989,9606.ENSP00000353099,9606.ENSP00000358081,9606.ENSP00000358866,9606.ENSP00000360609,9606.ENSP00000377958,9606.ENSP00000419425,…	FIS1,CCT7,IPO5,GLUD1,CCT5,STOM,CCT3,VPS35,FGB,HSP90AA1,FGG,EZR,SFN,HLA-DRB1,BAG3,FLNA,HSP90AB1,CCT4,PPIA,RACK1,DNM1L,MYO1C,FGA
GO:0022604	Regulation of cell morphogenesis	22	311	7.07395	0.59	2.37e-05	9606.ENSP00000216181,9606.ENSP00000219150,9606.ENSP00000225698,9606.ENSP00000252699,9606.ENSP00000261263,9606.ENSP00000306099,9606.ENSP00000308541,9606.ENSP00000320866,9606.ENSP00000336829,9606.ENSP00000337598,9606.ENSP00000338934,9606.ENSP00000346300,9606.ENSP00000358866,9606.ENSP00000360269,9606.ENSP00000366109,9606.ENSP00000373905,9606.ENSP00000398632,9606.ENSP00000400175,9606.ENSP00000427687,…	MYH9,CORO1A,C1QBP,ACTN4,RAB21,FGB,F2,CALR,FGG,LIMS1,EZR,CRKL,FLNA,TACSTD2,ANXA1,DNM2,CD44,RHOA,WDR1,SPTA1,ALDOA,FGA
GO:0010951	Negative regulation of endopeptidase activity	17	240	7.08333	0.59	0.00033	9606.ENSP00000231751,9606.ENSP00000245907,9606.ENSP00000254722,9606.ENSP00000261313,9606.ENSP00000265132,9606.ENSP00000273784,9606.ENSP00000295550,9606.ENSP00000298510,9606.ENSP00000321853,9606.ENSP00000323929,9606.ENSP00000340278,9606.ENSP00000340989,9606.ENSP00000346032,9606.ENSP00000380070,9606.ENSP00000398632,9606.ENSP00000405573,9606.ENSP00000484343	LTF,C3,SERPINF1,PEBP1,AMBP,AHSG,COL6A3,PRDX3,SERPINF2,A2M,PARK7,SFN,ANXA2,GAPDH,CD44,GPI,SERPINB6
GO:0007163	Establishment or maintenance of cell polarity	15	212	7.07547	0.59	0.001	9606.ENSP00000216181,9606.ENSP00000265709,9606.ENSP00000335153,9606.ENSP00000338934,9606.ENSP00000346300,9606.ENSP00000353375,9606.ENSP00000357283,9606.ENSP00000360305,9606.ENSP00000360609,9606.ENSP00000361883,9606.ENSP00000363500,9606.ENSP00000379350,9606.ENSP00000400175,9606.ENSP00000411825,9606.ENSP00000427687	MYH9,ANK1,HSP90AA1,EZR,CRKL,MAP4,LMNA,PDLIM1,HSP90AB1,CAP1,CLIC4,ITGB1,RHOA,PDCD6IP,WDR1
GO:0031589	Cell-substrate adhesion	14	195	7.17949	0.59	0.0015	9606.ENSP00000219150,9606.ENSP00000252999,9606.ENSP00000267257,9606.ENSP00000270233,9606.ENSP00000279227,9606.ENSP00000306099,9606.ENSP00000324422,9606.ENSP00000336829,9606.ENSP00000369677,9606.ENSP00000377941,9606.ENSP00000379350,9606.ENSP00000398632,9606.ENSP00000400175,9606.ENSP00000498441	CORO1A,LAMA5,PXN,BCAM,FERMT3,FGB,ZYX,FGG,EMILIN1,ACTN1,ITGB1,CD44,RHOA,FGA
GO:0044000	Movement in host	10	139	7.19424	0.59	0.0144	9606.ENSP00000301764,9606.ENSP00000333298,9606.ENSP00000339191,9606.ENSP00000345656,9606.ENSP00000345672,9606.ENSP00000353731,9606.ENSP00000364802,9606.ENSP00000379350,9606.ENSP00000389351,9606.ENSP00000419425	DDB1,LAMP1,CAV1,VAPA,CTSB,DPP4,HSPA1A,ITGB1,RPSA,PPIA
GO:0045471	Response to ethanol	9	126	7.14286	0.59	0.0257	9606.ENSP00000241052,9606.ENSP00000245206,9606.ENSP00000270142,9606.ENSP00000362744,9606.ENSP00000377192,9606.ENSP00000385519,9606.ENSP00000386284,9606.ENSP00000400175,9606.ENSP00000416255	CAT,GOT2,SOD1,RPS4X,G6PD,CD14,ALAD,RHOA,EIF4G1
GO:0003014	Renal system process	8	111	7.20721	0.59	0.0423	9606.ENSP00000262418,9606.ENSP00000285930,9606.ENSP00000297991,9606.ENSP00000312999,9606.ENSP00000321853,9606.ENSP00000400175,9606.ENSP00000440066,9606.ENSP00000494175	SLC4A1,AKR1B1,AQP3,GNAI2,SERPINF2,RHOA,JCHAIN,HBB
GO:0010810	Regulation of cell-substrate adhesion	15	217	6.91244	0.58	0.0013	9606.ENSP00000225698,9606.ENSP00000252699,9606.ENSP00000306099,9606.ENSP00000316029,9606.ENSP00000320866,9606.ENSP00000336829,9606.ENSP00000337598,9606.ENSP00000346300,9606.ENSP00000358866,9606.ENSP00000360269,9606.ENSP00000369677,9606.ENSP00000373905,9606.ENSP00000400175,9606.ENSP00000458162,9606.ENSP00000498441	C1QBP,ACTN4,FGB,TLN1,CALR,FGG,LIMS1,CRKL,FLNA,TACSTD2,EMILIN1,DNM2,RHOA,ACTG1,FGA
GO:0016485	Protein processing	14	202	6.93069	0.58	0.0021	9606.ENSP00000205948,9606.ENSP00000253496,9606.ENSP00000264690,9606.ENSP00000296411,9606.ENSP00000306099,9606.ENSP00000308541,9606.ENSP00000336829,9606.ENSP00000348170,9606.ENSP00000353731,9606.ENSP00000362413,9606.ENSP00000379042,9606.ENSP00000444271,9606.ENSP00000460236,9606.ENSP00000498441	APOH,F12,KLKB1,METAP1,FGB,F2,FGG,HP,DPP4,PGK1,ERO1A,C1R,SPON1,FGA
GO:0022618	Ribonucleoprotein complex assembly	14	203	6.89655	0.58	0.0022	9606.ENSP00000248342,9606.ENSP00000253039,9606.ENSP00000335153,9606.ENSP00000335321,9606.ENSP00000342374,9606.ENSP00000359345,9606.ENSP00000360609,9606.ENSP00000375978,9606.ENSP00000389351,9606.ENSP00000393388,9606.ENSP00000416269,9606.ENSP00000460348,9606.ENSP00000472985,9606.ENSP00000482075	EIF3K,EIF2S3,HSP90AA1,SF3B1,SNRPD2,RPL5,HSP90AB1,XRCC5,RPSA,SNRPG,DDX39B,PRPF8,RPS5,PTGES3
GO:2000377	Regulation of reactive oxygen species metabolic process	10	143	6.99301	0.58	0.017	9606.ENSP00000270142,9606.ENSP00000303356,9606.ENSP00000308541,9606.ENSP00000312999,9606.ENSP00000340278,9606.ENSP00000348170,9606.ENSP00000370254,9606.ENSP00000376345,9606.ENSP00000377192,9606.ENSP00000400175	SOD1,DCXR,F2,GNAI2,PARK7,HP,AKR1C1,GRB2,G6PD,RHOA
GO:0045727	Positive regulation of translation	10	144	6.94444	0.58	0.0176	9606.ENSP00000221419,9606.ENSP00000225698,9606.ENSP00000253039,9606.ENSP00000307940,9606.ENSP00000313199,9606.ENSP00000320171,9606.ENSP00000359345,9606.ENSP00000362744,9606.ENSP00000400175,9606.ENSP00000416255	HNRNPL,C1QBP,EIF2S3,EEF2,HNRNPD,PKM,RPL5,RPS4X,RHOA,EIF4G1
GO:2001235	Positive regulation of apoptotic signaling pathway	9	130	6.92308	0.58	0.0303	9606.ENSP00000223136,9606.ENSP00000268058,9606.ENSP00000270142,9606.ENSP00000278572,9606.ENSP00000300289,9606.ENSP00000339191,9606.ENSP00000340278,9606.ENSP00000426909,9606.ENSP00000449089	FIS1,PML,SOD1,RPS3,PDIA3,CAV1,PARK7,RACK1,DNM1L
GO:1902903	Regulation of supramolecular fiber organization	26	382	6.80628	0.57	5.44e-06	9606.ENSP00000219150,9606.ENSP00000225655,9606.ENSP00000246069,9606.ENSP00000264758,9606.ENSP00000267257,9606.ENSP00000278572,9606.ENSP00000321853,9606.ENSP00000340278,9606.ENSP00000349259,9606.ENSP00000354251,9606.ENSP00000354947,9606.ENSP00000358866,9606.ENSP00000360269,9606.ENSP00000363827,9606.ENSP00000364802,9606.ENSP00000369677,9606.ENSP00000376345,9606.ENSP00000376800,9606.ENSP00000389631,…	CORO1A,PFN1,DSTN,ADD1,PXN,RPS3,SERPINF2,PARK7,SPTBN1,NCKAP1,CAPZA2,FLNA,TACSTD2,HSPG2,HSPA1A,EMILIN1,GRB2,MTPN,ARPC1B,RHOA,WDR1,HSPA8,ACTG1,SPTAN1,SPTA1,SPTB
GO:0031334	Positive regulation of protein-containing complex assembly	13	193	6.73575	0.57	0.0046	9606.ENSP00000225655,9606.ENSP00000278572,9606.ENSP00000335153,9606.ENSP00000340278,9606.ENSP00000347495,9606.ENSP00000354251,9606.ENSP00000364802,9606.ENSP00000376345,9606.ENSP00000381581,9606.ENSP00000400175,9606.ENSP00000416255,9606.ENSP00000426909,9606.ENSP00000442318	PFN1,RPS3,HSP90AA1,PARK7,WARS1,NCKAP1,HSPA1A,GRB2,LCP1,RHOA,EIF4G1,RACK1,CAND1
GO:0007009	Plasma membrane organization	10	146	6.84932	0.57	0.0192	9606.ENSP00000216181,9606.ENSP00000262418,9606.ENSP00000270142,9606.ENSP00000298223,9606.ENSP00000323856,9606.ENSP00000339191,9606.ENSP00000346550,9606.ENSP00000349259,9606.ENSP00000377284,9606.ENSP00000495214	MYH9,SLC4A1,SOD1,FOLR2,PLEC,CAV1,ANXA6,SPTBN1,FOLR1,SPTA1
GO:0050714	Positive regulation of protein secretion	9	131	6.87023	0.57	0.0318	9606.ENSP00000277865,9606.ENSP00000299138,9606.ENSP00000306099,9606.ENSP00000336829,9606.ENSP00000338934,9606.ENSP00000353099,9606.ENSP00000419425,9606.ENSP00000449089,9606.ENSP00000498441	GLUD1,VPS35,FGB,FGG,EZR,HLA-DRB1,PPIA,DNM1L,FGA
GO:0016051	Carbohydrate biosynthetic process	9	133	6.76692	0.57	0.0345	9606.ENSP00000285930,9606.ENSP00000327070,9606.ENSP00000337746,9606.ENSP00000360124,9606.ENSP00000362413,9606.ENSP00000377192,9606.ENSP00000405573,9606.ENSP00000437402,9606.ENSP00000482075	AKR1B1,MDH2,ISYNA1,PGM1,PGK1,G6PD,GPI,ENO2,PTGES3
GO:0006959	Humoral immune response	18	268	6.71642	0.56	0.00035	9606.ENSP00000225698,9606.ENSP00000231751,9606.ENSP00000245907,9606.ENSP00000263408,9606.ENSP00000296028,9606.ENSP00000306099,9606.ENSP00000308541,9606.ENSP00000328359,9606.ENSP00000353099,9606.ENSP00000356399,9606.ENSP00000380070,9606.ENSP00000385834,9606.ENSP00000405573,9606.ENSP00000416561,9606.ENSP00000428085,9606.ENSP00000440066,9606.ENSP00000444271,9606.ENSP00000498441	C1QBP,LTF,C3,C9,PPBP,FGB,F2,DEFA3,HLA-DRB1,CFH,GAPDH,TF,GPI,CFB,RPL30,JCHAIN,C1R,FGA
GO:0034599	Cellular response to oxidative stress	15	224	6.69643	0.56	0.0017	9606.ENSP00000215832,9606.ENSP00000216714,9606.ENSP00000225275,9606.ENSP00000241052,9606.ENSP00000265132,9606.ENSP00000267257,9606.ENSP00000268058,9606.ENSP00000270142,9606.ENSP00000278572,9606.ENSP00000298510,9606.ENSP00000340278,9606.ENSP00000364802,9606.ENSP00000366109,9606.ENSP00000377192,9606.ENSP00000419425	MAPK1,APEX1,MPO,CAT,AMBP,PXN,PML,SOD1,RPS3,PRDX3,PARK7,HSPA1A,ANXA1,G6PD,PPIA
GO:0009566	Fertilization	13	195	6.66667	0.56	0.005	9606.ENSP00000216181,9606.ENSP00000254810,9606.ENSP00000258091,9606.ENSP00000280326,9606.ENSP00000295688,9606.ENSP00000298223,9606.ENSP00000340278,9606.ENSP00000346300,9606.ENSP00000361635,9606.ENSP00000363500,9606.ENSP00000377284,9606.ENSP00000377958,9606.ENSP00000496166	MYH9,H3-3B,CCT7,CCT5,CCT3,FOLR2,PARK7,CRKL,VDAC2,CLIC4,FOLR1,CCT4,ALDOA
GO:0019730	Antimicrobial humoral response	10	149	6.71141	0.56	0.0216	9606.ENSP00000231751,9606.ENSP00000296028,9606.ENSP00000306099,9606.ENSP00000308541,9606.ENSP00000328359,9606.ENSP00000380070,9606.ENSP00000385834,9606.ENSP00000428085,9606.ENSP00000440066,9606.ENSP00000498441	LTF,PPBP,FGB,F2,DEFA3,GAPDH,TF,RPL30,JCHAIN,FGA
GO:1903829	Positive regulation of protein localization	30	461	6.50759	0.55	1.63e-06	9606.ENSP00000223136,9606.ENSP00000258091,9606.ENSP00000261574,9606.ENSP00000268058,9606.ENSP00000277865,9606.ENSP00000280326,9606.ENSP00000282541,9606.ENSP00000286713,9606.ENSP00000295688,9606.ENSP00000299138,9606.ENSP00000306099,9606.ENSP00000308541,9606.ENSP00000335153,9606.ENSP00000336829,9606.ENSP00000338934,9606.ENSP00000340278,9606.ENSP00000340989,9606.ENSP00000349259,9606.ENSP00000353099,…	FIS1,CCT7,IPO5,PML,GLUD1,CCT5,GPD1L,STOM,CCT3,VPS35,FGB,F2,HSP90AA1,FGG,EZR,PARK7,SFN,SPTBN1,HLA-DRB1,EPB41L2,BAG3,FLNA,HSP90AB1,CCT4,ITGB1,PPIA,RACK1,DNM1L,MYO1C,FGA
GO:0009611	Response to wounding	29	444	6.53153	0.55	2.33e-06	9606.ENSP00000205948,9606.ENSP00000216181,9606.ENSP00000253496,9606.ENSP00000262418,9606.ENSP00000264690,9606.ENSP00000270142,9606.ENSP00000279227,9606.ENSP00000296411,9606.ENSP00000306099,9606.ENSP00000308541,9606.ENSP00000316029,9606.ENSP00000319096,9606.ENSP00000323856,9606.ENSP00000336829,9606.ENSP00000340510,9606.ENSP00000346550,9606.ENSP00000358866,9606.ENSP00000364935,9606.ENSP00000377284,…	APOH,MYH9,F12,SLC4A1,KLKB1,SOD1,FERMT3,METAP1,FGB,F2,TLN1,RAP2B,PLEC,FGG,PPL,ANXA6,FLNA,CLIC1,FOLR1,ITGB1,CD44,RHOA,PPIA,CNN2,ACTG1,EPPK1,HBB,FGA,CD59
GO:0043254	Regulation of protein-containing complex assembly	27	413	6.53753	0.55	6.19e-06	9606.ENSP00000219150,9606.ENSP00000225655,9606.ENSP00000254810,9606.ENSP00000264758,9606.ENSP00000278572,9606.ENSP00000299138,9606.ENSP00000335153,9606.ENSP00000340278,9606.ENSP00000345347,9606.ENSP00000347495,9606.ENSP00000349259,9606.ENSP00000354251,9606.ENSP00000354947,9606.ENSP00000361635,9606.ENSP00000364802,9606.ENSP00000376345,9606.ENSP00000376800,9606.ENSP00000381581,9606.ENSP00000389631,…	CORO1A,PFN1,H3-3B,ADD1,RPS3,VPS35,HSP90AA1,PARK7,HMGB1,WARS1,SPTBN1,NCKAP1,CAPZA2,VDAC2,HSPA1A,GRB2,MTPN,LCP1,ARPC1B,RHOA,EIF4G1,RACK1,HSPA8,CAND1,SPTAN1,SPTA1,SPTB
GO:0032386	Regulation of intracellular transport	22	341	6.45161	0.55	7.57e-05	9606.ENSP00000215832,9606.ENSP00000223136,9606.ENSP00000261263,9606.ENSP00000261574,9606.ENSP00000286713,9606.ENSP00000299138,9606.ENSP00000333298,9606.ENSP00000335153,9606.ENSP00000338934,9606.ENSP00000340278,9606.ENSP00000340989,9606.ENSP00000346032,9606.ENSP00000348965,9606.ENSP00000358081,9606.ENSP00000358866,9606.ENSP00000360609,9606.ENSP00000363641,9606.ENSP00000381581,9606.ENSP00000384863,…	MAPK1,FIS1,RAB21,IPO5,STOM,VPS35,LAMP1,HSP90AA1,EZR,PARK7,SFN,ANXA2,DYNC1H1,BAG3,FLNA,HSP90AB1,TXN,LCP1,XPO1,GDI1,SNX12,MYO1C
GO:0006412	Translation	25	389	6.42674	0.54	2.01e-05	9606.ENSP00000248342,9606.ENSP00000253039,9606.ENSP00000261772,9606.ENSP00000270625,9606.ENSP00000278572,9606.ENSP00000307940,9606.ENSP00000311430,9606.ENSP00000331901,9606.ENSP00000339063,9606.ENSP00000341885,9606.ENSP00000346015,9606.ENSP00000346088,9606.ENSP00000347495,9606.ENSP00000354739,9606.ENSP00000359345,9606.ENSP00000362744,9606.ENSP00000367038,9606.ENSP00000376055,9606.ENSP00000379506,…	EIF3K,EIF2S3,AARS1,RPS11,RPS3,EEF2,RPL4,EEF1G,EEF1A1,RPS2,RPL27A,RPL22,WARS1,RPL12,RPL5,RPS4X,RRBP1,EEF1B2,RPL14,RPSA,EEF1D,EIF4G1,RACK1,RPL30,RPS5
GO:0032388	Positive regulation of intracellular transport	13	203	6.40394	0.54	0.0067	9606.ENSP00000223136,9606.ENSP00000261263,9606.ENSP00000261574,9606.ENSP00000286713,9606.ENSP00000335153,9606.ENSP00000338934,9606.ENSP00000340989,9606.ENSP00000346032,9606.ENSP00000348965,9606.ENSP00000358081,9606.ENSP00000358866,9606.ENSP00000360609,9606.ENSP00000496954	FIS1,RAB21,IPO5,STOM,HSP90AA1,EZR,SFN,ANXA2,DYNC1H1,BAG3,FLNA,HSP90AB1,MYO1C
GO:0043281	Regulation of cysteine-type endopeptidase activity involved in apoptotic process	13	205	6.34146	0.54	0.0073	9606.ENSP00000223136,9606.ENSP00000236671,9606.ENSP00000268058,9606.ENSP00000278572,9606.ENSP00000298510,9606.ENSP00000340019,9606.ENSP00000340278,9606.ENSP00000340989,9606.ENSP00000345347,9606.ENSP00000398632,9606.ENSP00000400175,9606.ENSP00000405573,9606.ENSP00000426909	FIS1,CTSD,PML,RPS3,PRDX3,HSPD1,PARK7,SFN,HMGB1,CD44,RHOA,GPI,RACK1
GO:0002833	Positive regulation of response to biotic stimulus	12	187	6.41711	0.54	0.0109	9606.ENSP00000265983,9606.ENSP00000311747,9606.ENSP00000333298,9606.ENSP00000335153,9606.ENSP00000340019,9606.ENSP00000345347,9606.ENSP00000353099,9606.ENSP00000369677,9606.ENSP00000375978,9606.ENSP00000377148,9606.ENSP00000385519,9606.ENSP00000498596	HPX,RBM14,LAMP1,HSP90AA1,HSPD1,HMGB1,HLA-DRB1,EMILIN1,XRCC5,AP1G1,CD14,STING1
GO:0052547	Regulation of peptidase activity	28	446	6.27803	0.53	7.59e-06	9606.ENSP00000216802,9606.ENSP00000223136,9606.ENSP00000231751,9606.ENSP00000236671,9606.ENSP00000245907,9606.ENSP00000254722,9606.ENSP00000261313,9606.ENSP00000265132,9606.ENSP00000268058,9606.ENSP00000273784,9606.ENSP00000278572,9606.ENSP00000295550,9606.ENSP00000298510,9606.ENSP00000321853,9606.ENSP00000323929,9606.ENSP00000339191,9606.ENSP00000340019,9606.ENSP00000340278,9606.ENSP00000340989,…	PSME2,FIS1,LTF,CTSD,C3,SERPINF1,PEBP1,AMBP,PML,AHSG,RPS3,COL6A3,PRDX3,SERPINF2,A2M,CAV1,HSPD1,PARK7,SFN,HMGB1,CTSB,ANXA2,GAPDH,CD44,RHOA,GPI,RACK1,SERPINB6
GO:0052548	Regulation of endopeptidase activity	26	414	6.28019	0.53	1.83e-05	9606.ENSP00000216802,9606.ENSP00000223136,9606.ENSP00000231751,9606.ENSP00000236671,9606.ENSP00000245907,9606.ENSP00000254722,9606.ENSP00000261313,9606.ENSP00000265132,9606.ENSP00000268058,9606.ENSP00000273784,9606.ENSP00000278572,9606.ENSP00000295550,9606.ENSP00000298510,9606.ENSP00000321853,9606.ENSP00000323929,9606.ENSP00000340019,9606.ENSP00000340278,9606.ENSP00000340989,9606.ENSP00000345347,…	PSME2,FIS1,LTF,CTSD,C3,SERPINF1,PEBP1,AMBP,PML,AHSG,RPS3,COL6A3,PRDX3,SERPINF2,A2M,HSPD1,PARK7,SFN,HMGB1,ANXA2,GAPDH,CD44,RHOA,GPI,RACK1,SERPINB6
GO:0043043	Peptide biosynthetic process	26	417	6.23501	0.53	1.99e-05	9606.ENSP00000248342,9606.ENSP00000253039,9606.ENSP00000261772,9606.ENSP00000270625,9606.ENSP00000278572,9606.ENSP00000307940,9606.ENSP00000311430,9606.ENSP00000331901,9606.ENSP00000339063,9606.ENSP00000341885,9606.ENSP00000346015,9606.ENSP00000346088,9606.ENSP00000347495,9606.ENSP00000354739,9606.ENSP00000359345,9606.ENSP00000362744,9606.ENSP00000367038,9606.ENSP00000376055,9606.ENSP00000379506,…	EIF3K,EIF2S3,AARS1,RPS11,RPS3,EEF2,RPL4,EEF1G,EEF1A1,RPS2,RPL27A,RPL22,WARS1,RPL12,RPL5,RPS4X,RRBP1,EEF1B2,RPL14,HAGH,RPSA,EEF1D,EIF4G1,RACK1,RPL30,RPS5
GO:0006163	Purine nucleotide metabolic process	25	403	6.20347	0.53	3.49e-05	9606.ENSP00000269848,9606.ENSP00000298556,9606.ENSP00000304229,9606.ENSP00000313490,9606.ENSP00000320171,9606.ENSP00000358547,9606.ENSP00000359991,9606.ENSP00000360124,9606.ENSP00000362413,9606.ENSP00000364802,9606.ENSP00000368605,9606.ENSP00000376886,9606.ENSP00000380070,9606.ENSP00000382595,9606.ENSP00000384330,9606.ENSP00000388183,9606.ENSP00000400175,9606.ENSP00000405573,9606.ENSP00000420065,…	PFKL,HPRT1,HINT1,PFAS,PKM,MPP1,PGAM1,PGM1,PGK1,HSPA1A,ACOT9,NME2,GAPDH,PAICS,MYH8,OGDH,RHOA,GPI,ABHD14B,ACSL1,HSPA8,ENO2,SAMHD1,ENO1,ALDOA
GO:0009150	Purine ribonucleotide metabolic process	24	390	6.15385	0.53	6.01e-05	9606.ENSP00000269848,9606.ENSP00000298556,9606.ENSP00000304229,9606.ENSP00000313490,9606.ENSP00000320171,9606.ENSP00000358547,9606.ENSP00000359991,9606.ENSP00000360124,9606.ENSP00000362413,9606.ENSP00000364802,9606.ENSP00000368605,9606.ENSP00000376886,9606.ENSP00000380070,9606.ENSP00000382595,9606.ENSP00000384330,9606.ENSP00000388183,9606.ENSP00000400175,9606.ENSP00000405573,9606.ENSP00000420065,…	PFKL,HPRT1,HINT1,PFAS,PKM,MPP1,PGAM1,PGM1,PGK1,HSPA1A,ACOT9,NME2,GAPDH,PAICS,MYH8,OGDH,RHOA,GPI,ABHD14B,ACSL1,HSPA8,ENO2,ENO1,ALDOA
GO:0006979	Response to oxidative stress	23	368	6.25	0.53	7.23e-05	9606.ENSP00000215832,9606.ENSP00000216714,9606.ENSP00000225275,9606.ENSP00000225371,9606.ENSP00000241052,9606.ENSP00000265132,9606.ENSP00000267257,9606.ENSP00000268058,9606.ENSP00000270142,9606.ENSP00000278572,9606.ENSP00000298510,9606.ENSP00000340278,9606.ENSP00000342026,9606.ENSP00000348170,9606.ENSP00000360305,9606.ENSP00000364802,9606.ENSP00000366109,9606.ENSP00000377192,9606.ENSP00000379042,…	MAPK1,APEX1,MPO,EPX,CAT,AMBP,PXN,PML,SOD1,RPS3,PRDX3,PARK7,PRDX6,HP,PDLIM1,HSPA1A,ANXA1,G6PD,ERO1A,ALAD,PPIA,ATOX1,HBB
GO:0051222	Positive regulation of protein transport	19	303	6.27063	0.53	0.00045	9606.ENSP00000223136,9606.ENSP00000261574,9606.ENSP00000277865,9606.ENSP00000286713,9606.ENSP00000299138,9606.ENSP00000306099,9606.ENSP00000335153,9606.ENSP00000336829,9606.ENSP00000338934,9606.ENSP00000340989,9606.ENSP00000353099,9606.ENSP00000358081,9606.ENSP00000358866,9606.ENSP00000360609,9606.ENSP00000419425,9606.ENSP00000426909,9606.ENSP00000449089,9606.ENSP00000496954,9606.ENSP00000498441	FIS1,IPO5,GLUD1,STOM,VPS35,FGB,HSP90AA1,FGG,EZR,SFN,HLA-DRB1,BAG3,FLNA,HSP90AB1,PPIA,RACK1,DNM1L,MYO1C,FGA
GO:0048193	Golgi vesicle transport	18	292	6.16438	0.53	0.00088	9606.ENSP00000265709,9606.ENSP00000303366,9606.ENSP00000325002,9606.ENSP00000329419,9606.ENSP00000330945,9606.ENSP00000333298,9606.ENSP00000338844,9606.ENSP00000345656,9606.ENSP00000349259,9606.ENSP00000357048,9606.ENSP00000362807,9606.ENSP00000373312,9606.ENSP00000373905,9606.ENSP00000377148,9606.ENSP00000378721,9606.ENSP00000405926,9606.ENSP00000469035,9606.ENSP00000481314	ANK1,LMAN2,COPG1,COPB2,TMED9,LAMP1,SEC23B,VAPA,SPTBN1,COPA,PEF1,SEC13,DNM2,AP1G1,SEC31A,TMED7,COPE,SNX12
GO:0051494	Negative regulation of cytoskeleton organization	10	161	6.21118	0.53	0.0345	9606.ENSP00000219150,9606.ENSP00000225655,9606.ENSP00000264758,9606.ENSP00000311747,9606.ENSP00000349259,9606.ENSP00000354947,9606.ENSP00000360269,9606.ENSP00000487444,9606.ENSP00000495214,9606.ENSP00000495909	CORO1A,PFN1,ADD1,RBM14,SPTBN1,CAPZA2,TACSTD2,SPTAN1,SPTA1,SPTB
GO:0070201	Regulation of establishment of protein localization	32	528	6.06061	0.52	2.2e-06	9606.ENSP00000223136,9606.ENSP00000236671,9606.ENSP00000258091,9606.ENSP00000261574,9606.ENSP00000269848,9606.ENSP00000277865,9606.ENSP00000280326,9606.ENSP00000286713,9606.ENSP00000295688,9606.ENSP00000299138,9606.ENSP00000306099,9606.ENSP00000335153,9606.ENSP00000336829,9606.ENSP00000338934,9606.ENSP00000340278,9606.ENSP00000340989,9606.ENSP00000353099,9606.ENSP00000358081,9606.ENSP00000358866,…	FIS1,CTSD,CCT7,IPO5,PFKL,GLUD1,CCT5,STOM,CCT3,VPS35,FGB,HSP90AA1,FGG,EZR,PARK7,SFN,HLA-DRB1,BAG3,FLNA,HSP90AB1,TXN,CCT4,LCP1,XPO1,GDI1,PPIA,RACK1,HSPA8,DNM1L,SNX12,MYO1C,FGA
GO:0002685	Regulation of leukocyte migration	14	231	6.06061	0.52	0.0066	9606.ENSP00000215832,9606.ENSP00000219150,9606.ENSP00000225698,9606.ENSP00000320866,9606.ENSP00000345347,9606.ENSP00000346300,9606.ENSP00000353731,9606.ENSP00000358547,9606.ENSP00000366109,9606.ENSP00000369677,9606.ENSP00000381386,9606.ENSP00000400175,9606.ENSP00000449089,9606.ENSP00000456436	MAPK1,CORO1A,C1QBP,CALR,HMGB1,CRKL,DPP4,MPP1,ANXA1,EMILIN1,DDT,RHOA,DNM1L,CNN2
GO:0033157	Regulation of intracellular protein transport	14	231	6.06061	0.52	0.0066	9606.ENSP00000223136,9606.ENSP00000261574,9606.ENSP00000286713,9606.ENSP00000335153,9606.ENSP00000340278,9606.ENSP00000340989,9606.ENSP00000358081,9606.ENSP00000358866,9606.ENSP00000360609,9606.ENSP00000363641,9606.ENSP00000381581,9606.ENSP00000384863,9606.ENSP00000394071,9606.ENSP00000496954	FIS1,IPO5,STOM,HSP90AA1,PARK7,SFN,BAG3,FLNA,HSP90AB1,TXN,LCP1,XPO1,GDI1,MYO1C
GO:0005975	Carbohydrate metabolic process	28	470	5.95745	0.51	1.73e-05	9606.ENSP00000252603,9606.ENSP00000258317,9606.ENSP00000261733,9606.ENSP00000269848,9606.ENSP00000282541,9606.ENSP00000285930,9606.ENSP00000297258,9606.ENSP00000303356,9606.ENSP00000320171,9606.ENSP00000321259,9606.ENSP00000325527,9606.ENSP00000327070,9606.ENSP00000337746,9606.ENSP00000352401,9606.ENSP00000359664,9606.ENSP00000359991,9606.ENSP00000360124,9606.ENSP00000362413,9606.ENSP00000362463,…	PGLS,NPL,ALDH2,PFKL,GPD1L,AKR1B1,FABP5,DCXR,PKM,TALDO1,FBN1,MDH2,ISYNA1,RPE,CTBS,PGAM1,PGM1,PGK1,GLO1,G6PD,PPP1CB,GAPDH,OGDH,GPI,ENO2,PTGES3,ENO1,ALDOA
GO:0006417	Regulation of translation	27	456	5.92105	0.51	2.83e-05	9606.ENSP00000221419,9606.ENSP00000225698,9606.ENSP00000248342,9606.ENSP00000253039,9606.ENSP00000261772,9606.ENSP00000263579,9606.ENSP00000268058,9606.ENSP00000278572,9606.ENSP00000296411,9606.ENSP00000302886,9606.ENSP00000305230,9606.ENSP00000307940,9606.ENSP00000313199,9606.ENSP00000320171,9606.ENSP00000320866,9606.ENSP00000331901,9606.ENSP00000339063,9606.ENSP00000346088,9606.ENSP00000359345,…	HNRNPL,C1QBP,EIF3K,EIF2S3,AARS1,DCPS,PML,RPS3,METAP1,PA2G4,SRP9,EEF2,HNRNPD,PKM,CALR,EEF1G,EEF1A1,RPL22,RPL5,RPS4X,EEF1B2,MTPN,GAPDH,RHOA,EEF1D,EIF4G1,RACK1
GO:0019693	Ribose phosphate metabolic process	25	419	5.96659	0.51	6.01e-05	9606.ENSP00000269848,9606.ENSP00000298556,9606.ENSP00000304229,9606.ENSP00000313490,9606.ENSP00000320171,9606.ENSP00000358547,9606.ENSP00000359991,9606.ENSP00000360124,9606.ENSP00000362413,9606.ENSP00000364802,9606.ENSP00000368605,9606.ENSP00000376886,9606.ENSP00000377192,9606.ENSP00000380070,9606.ENSP00000382595,9606.ENSP00000384330,9606.ENSP00000388183,9606.ENSP00000400175,9606.ENSP00000405573,…	PFKL,HPRT1,HINT1,PFAS,PKM,MPP1,PGAM1,PGM1,PGK1,HSPA1A,ACOT9,NME2,G6PD,GAPDH,PAICS,MYH8,OGDH,RHOA,GPI,ABHD14B,ACSL1,HSPA8,ENO2,ENO1,ALDOA
GO:0032970	Regulation of actin filament-based process	24	406	5.91133	0.51	9.72e-05	9606.ENSP00000216181,9606.ENSP00000219150,9606.ENSP00000225655,9606.ENSP00000246069,9606.ENSP00000264758,9606.ENSP00000267257,9606.ENSP00000268182,9606.ENSP00000321853,9606.ENSP00000339191,9606.ENSP00000349259,9606.ENSP00000354251,9606.ENSP00000354947,9606.ENSP00000358866,9606.ENSP00000360269,9606.ENSP00000376345,9606.ENSP00000376800,9606.ENSP00000389631,9606.ENSP00000400175,9606.ENSP00000427687,…	MYH9,CORO1A,PFN1,DSTN,ADD1,PXN,IQGAP1,SERPINF2,CAV1,SPTBN1,NCKAP1,CAPZA2,FLNA,TACSTD2,GRB2,MTPN,ARPC1B,RHOA,WDR1,CNN2,ACTG1,SPTAN1,SPTA1,SPTB
GO:0032535	Regulation of cellular component size	22	370	5.94595	0.51	0.00021	9606.ENSP00000219150,9606.ENSP00000225655,9606.ENSP00000246069,9606.ENSP00000261263,9606.ENSP00000264758,9606.ENSP00000335153,9606.ENSP00000338934,9606.ENSP00000349259,9606.ENSP00000354251,9606.ENSP00000354947,9606.ENSP00000360609,9606.ENSP00000373905,9606.ENSP00000376345,9606.ENSP00000376800,9606.ENSP00000389631,9606.ENSP00000394071,9606.ENSP00000400175,9606.ENSP00000427687,9606.ENSP00000427985,…	CORO1A,PFN1,DSTN,RAB21,ADD1,HSP90AA1,EZR,SPTBN1,NCKAP1,CAPZA2,HSP90AB1,DNM2,GRB2,MTPN,ARPC1B,GDI1,RHOA,WDR1,DPYSL2,SPTAN1,SPTA1,SPTB
GO:0051346	Negative regulation of hydrolase activity	21	354	5.9322	0.51	0.00035	9606.ENSP00000231751,9606.ENSP00000245907,9606.ENSP00000254722,9606.ENSP00000261313,9606.ENSP00000265132,9606.ENSP00000273784,9606.ENSP00000295550,9606.ENSP00000298510,9606.ENSP00000312999,9606.ENSP00000321853,9606.ENSP00000323929,9606.ENSP00000340278,9606.ENSP00000340989,9606.ENSP00000345672,9606.ENSP00000346032,9606.ENSP00000356969,9606.ENSP00000366109,9606.ENSP00000380070,9606.ENSP00000398632,…	LTF,C3,SERPINF1,PEBP1,AMBP,AHSG,COL6A3,PRDX3,GNAI2,SERPINF2,A2M,PARK7,SFN,CTSB,ANXA2,APOA2,ANXA1,GAPDH,CD44,GPI,SERPINB6
GO:2000116	Regulation of cysteine-type endopeptidase activity	14	236	5.9322	0.51	0.0079	9606.ENSP00000223136,9606.ENSP00000231751,9606.ENSP00000236671,9606.ENSP00000268058,9606.ENSP00000278572,9606.ENSP00000298510,9606.ENSP00000340019,9606.ENSP00000340278,9606.ENSP00000340989,9606.ENSP00000345347,9606.ENSP00000398632,9606.ENSP00000400175,9606.ENSP00000405573,9606.ENSP00000426909	FIS1,LTF,CTSD,PML,RPS3,PRDX3,HSPD1,PARK7,SFN,HMGB1,CD44,RHOA,GPI,RACK1
GO:0030162	Regulation of proteolysis	43	739	5.81867	0.5	5.42e-08	9606.ENSP00000216181,9606.ENSP00000216802,9606.ENSP00000221566,9606.ENSP00000223136,9606.ENSP00000229268,9606.ENSP00000231751,9606.ENSP00000236671,9606.ENSP00000245907,9606.ENSP00000253496,9606.ENSP00000254722,9606.ENSP00000261313,9606.ENSP00000264690,9606.ENSP00000265132,9606.ENSP00000268058,9606.ENSP00000273784,9606.ENSP00000278572,9606.ENSP00000295550,9606.ENSP00000298510,9606.ENSP00000308541,…	MYH9,PSME2,SGTA,FIS1,USP5,LTF,CTSD,C3,F12,SERPINF1,PEBP1,KLKB1,AMBP,PML,AHSG,RPS3,COL6A3,PRDX3,F2,SERPINF2,A2M,CAV1,HSPD1,PARK7,SFN,HMGB1,CTSB,ANXA2,RPL5,HSP90AB1,HSPA1A,GAPDH,XPO1,ALAD,CD44,RHOA,GPI,RACK1,SPON1,F8A3,SNX12,SERPINB6,ENO1
GO:0034248	Regulation of cellular amide metabolic process	30	516	5.81395	0.5	1.14e-05	9606.ENSP00000221419,9606.ENSP00000225698,9606.ENSP00000247970,9606.ENSP00000248342,9606.ENSP00000253039,9606.ENSP00000261772,9606.ENSP00000263579,9606.ENSP00000268058,9606.ENSP00000278572,9606.ENSP00000296411,9606.ENSP00000302886,9606.ENSP00000305230,9606.ENSP00000307940,9606.ENSP00000313199,9606.ENSP00000320171,9606.ENSP00000320866,9606.ENSP00000331901,9606.ENSP00000339063,9606.ENSP00000346088,…	HNRNPL,C1QBP,PIN1,EIF3K,EIF2S3,AARS1,DCPS,PML,RPS3,METAP1,PA2G4,SRP9,EEF2,HNRNPD,PKM,CALR,EEF1G,EEF1A1,RPL22,RPL5,PGAM1,RPS4X,EEF1B2,MTPN,GAPDH,RHOA,EEF1D,EIF4G1,RACK1,SPON1
GO:0032956	Regulation of actin cytoskeleton organization	21	365	5.75342	0.5	0.00051	9606.ENSP00000219150,9606.ENSP00000225655,9606.ENSP00000246069,9606.ENSP00000264758,9606.ENSP00000267257,9606.ENSP00000268182,9606.ENSP00000321853,9606.ENSP00000349259,9606.ENSP00000354251,9606.ENSP00000354947,9606.ENSP00000358866,9606.ENSP00000360269,9606.ENSP00000376345,9606.ENSP00000376800,9606.ENSP00000389631,9606.ENSP00000400175,9606.ENSP00000427687,9606.ENSP00000458162,9606.ENSP00000487444,…	CORO1A,PFN1,DSTN,ADD1,PXN,IQGAP1,SERPINF2,SPTBN1,NCKAP1,CAPZA2,FLNA,TACSTD2,GRB2,MTPN,ARPC1B,RHOA,WDR1,ACTG1,SPTAN1,SPTA1,SPTB
GO:2001233	Regulation of apoptotic signaling pathway	21	365	5.75342	0.5	0.00051	9606.ENSP00000223136,9606.ENSP00000268058,9606.ENSP00000270142,9606.ENSP00000278572,9606.ENSP00000285093,9606.ENSP00000300289,9606.ENSP00000306099,9606.ENSP00000312999,9606.ENSP00000336829,9606.ENSP00000339191,9606.ENSP00000340278,9606.ENSP00000357283,9606.ENSP00000361635,9606.ENSP00000364802,9606.ENSP00000398632,9606.ENSP00000419425,9606.ENSP00000426909,9606.ENSP00000449089,9606.ENSP00000477781,…	FIS1,PML,SOD1,RPS3,ACAA2,PDIA3,FGB,GNAI2,FGG,CAV1,PARK7,LMNA,VDAC2,HSPA1A,CD44,PPIA,RACK1,DNM1L,TPT1,ENO1,FGA
GO:0051604	Protein maturation	16	275	5.81818	0.5	0.004	9606.ENSP00000205948,9606.ENSP00000253496,9606.ENSP00000264690,9606.ENSP00000296411,9606.ENSP00000306099,9606.ENSP00000308541,9606.ENSP00000320866,9606.ENSP00000336829,9606.ENSP00000340019,9606.ENSP00000348170,9606.ENSP00000353731,9606.ENSP00000362413,9606.ENSP00000379042,9606.ENSP00000444271,9606.ENSP00000460236,9606.ENSP00000498441	APOH,F12,KLKB1,METAP1,FGB,F2,CALR,FGG,HSPD1,HP,DPP4,PGK1,ERO1A,C1R,SPON1,FGA
GO:0034249	Negative regulation of cellular amide metabolic process	11	191	5.75916	0.5	0.035	9606.ENSP00000247970,9606.ENSP00000263579,9606.ENSP00000268058,9606.ENSP00000278572,9606.ENSP00000305230,9606.ENSP00000313199,9606.ENSP00000320866,9606.ENSP00000380070,9606.ENSP00000416255,9606.ENSP00000426909,9606.ENSP00000460236	PIN1,DCPS,PML,RPS3,SRP9,HNRNPD,CALR,GAPDH,EIF4G1,RACK1,SPON1
GO:0043603	Cellular amide metabolic process	46	810	5.67901	0.49	3.29e-08	9606.ENSP00000228740,9606.ENSP00000248342,9606.ENSP00000253039,9606.ENSP00000258317,9606.ENSP00000261772,9606.ENSP00000270142,9606.ENSP00000270625,9606.ENSP00000278572,9606.ENSP00000292609,9606.ENSP00000307940,9606.ENSP00000311430,9606.ENSP00000331901,9606.ENSP00000339063,9606.ENSP00000340278,9606.ENSP00000341885,9606.ENSP00000345656,9606.ENSP00000346015,9606.ENSP00000346088,9606.ENSP00000347495,…	LTA4H,EIF3K,EIF2S3,NPL,AARS1,SOD1,RPS11,RPS3,PGLYRP2,EEF2,RPL4,EEF1G,EEF1A1,PARK7,RPS2,VAPA,RPL27A,RPL22,WARS1,DPP4,GSTM3,RPL12,CLIC2,RPL5,GLO1,RPS4X,CLIC1,RRBP1,ACOT9,EEF1B2,G6PD,FOLR1,ERO1A,RPL14,HAGH,OGDH,RPSA,EEF1D,EIF4G1,PPP2CA,CLIC3,ACSL1,RACK1,RPL30,DNPEP,RPS5
GO:0010638	Positive regulation of organelle organization	29	508	5.70866	0.49	2.15e-05	9606.ENSP00000215832,9606.ENSP00000223136,9606.ENSP00000225655,9606.ENSP00000246069,9606.ENSP00000258091,9606.ENSP00000267257,9606.ENSP00000268058,9606.ENSP00000278572,9606.ENSP00000280326,9606.ENSP00000295688,9606.ENSP00000299138,9606.ENSP00000313199,9606.ENSP00000321853,9606.ENSP00000330945,9606.ENSP00000340278,9606.ENSP00000346032,9606.ENSP00000348965,9606.ENSP00000354251,9606.ENSP00000364802,…	MAPK1,FIS1,PFN1,DSTN,CCT7,PXN,PML,RPS3,CCT5,CCT3,VPS35,HNRNPD,SERPINF2,TMED9,PARK7,ANXA2,DYNC1H1,NCKAP1,HSPA1A,ANXA1,XRCC5,GRB2,CCT4,LCP1,SEPTIN9,RHOA,PDCD6IP,WDR1,DNM1L
GO:0042176	Regulation of protein catabolic process	21	367	5.72207	0.49	0.00054	9606.ENSP00000216802,9606.ENSP00000221566,9606.ENSP00000229268,9606.ENSP00000247970,9606.ENSP00000283415,9606.ENSP00000299138,9606.ENSP00000301764,9606.ENSP00000335153,9606.ENSP00000338934,9606.ENSP00000339063,9606.ENSP00000339191,9606.ENSP00000340278,9606.ENSP00000346032,9606.ENSP00000358866,9606.ENSP00000360609,9606.ENSP00000364802,9606.ENSP00000384863,9606.ENSP00000386284,9606.ENSP00000426909,…	PSME2,SGTA,USP5,PIN1,LPCAT1,VPS35,DDB1,HSP90AA1,EZR,EEF1A1,CAV1,PARK7,ANXA2,FLNA,HSP90AB1,HSPA1A,XPO1,ALAD,RACK1,F8A3,SNX12
GO:1903050	Regulation of proteolysis involved in protein catabolic process	13	230	5.65217	0.49	0.0176	9606.ENSP00000216802,9606.ENSP00000221566,9606.ENSP00000229268,9606.ENSP00000268058,9606.ENSP00000339191,9606.ENSP00000340278,9606.ENSP00000359345,9606.ENSP00000360609,9606.ENSP00000364802,9606.ENSP00000384863,9606.ENSP00000386284,9606.ENSP00000426909,9606.ENSP00000477530	PSME2,SGTA,USP5,PML,CAV1,PARK7,RPL5,HSP90AB1,HSPA1A,XPO1,ALAD,RACK1,F8A3
GO:2001234	Negative regulation of apoptotic signaling pathway	13	230	5.65217	0.49	0.0176	9606.ENSP00000285093,9606.ENSP00000306099,9606.ENSP00000312999,9606.ENSP00000336829,9606.ENSP00000340278,9606.ENSP00000357283,9606.ENSP00000361635,9606.ENSP00000364802,9606.ENSP00000398632,9606.ENSP00000419425,9606.ENSP00000477781,9606.ENSP00000495530,9606.ENSP00000498441	ACAA2,FGB,GNAI2,FGG,PARK7,LMNA,VDAC2,HSPA1A,CD44,PPIA,TPT1,ENO1,FGA
GO:0051495	Positive regulation of cytoskeleton organization	11	195	5.64103	0.49	0.04	9606.ENSP00000225655,9606.ENSP00000246069,9606.ENSP00000267257,9606.ENSP00000278572,9606.ENSP00000321853,9606.ENSP00000348965,9606.ENSP00000354251,9606.ENSP00000364802,9606.ENSP00000376345,9606.ENSP00000400175,9606.ENSP00000427687	PFN1,DSTN,PXN,RPS3,SERPINF2,DYNC1H1,NCKAP1,HSPA1A,GRB2,RHOA,WDR1
GO:0061136	Regulation of proteasomal protein catabolic process	11	196	5.61224	0.49	0.0414	9606.ENSP00000216802,9606.ENSP00000221566,9606.ENSP00000229268,9606.ENSP00000339191,9606.ENSP00000340278,9606.ENSP00000360609,9606.ENSP00000364802,9606.ENSP00000384863,9606.ENSP00000386284,9606.ENSP00000426909,9606.ENSP00000477530	PSME2,SGTA,USP5,CAV1,PARK7,HSP90AB1,HSPA1A,XPO1,ALAD,RACK1,F8A3
GO:0090066	Regulation of anatomical structure size	28	505	5.54455	0.48	5.31e-05	9606.ENSP00000219150,9606.ENSP00000225655,9606.ENSP00000246069,9606.ENSP00000261263,9606.ENSP00000264758,9606.ENSP00000270142,9606.ENSP00000306099,9606.ENSP00000321853,9606.ENSP00000335153,9606.ENSP00000336829,9606.ENSP00000338934,9606.ENSP00000339191,9606.ENSP00000349259,9606.ENSP00000354251,9606.ENSP00000354947,9606.ENSP00000360609,9606.ENSP00000373905,9606.ENSP00000376345,9606.ENSP00000376800,…	CORO1A,PFN1,DSTN,RAB21,ADD1,SOD1,FGB,SERPINF2,HSP90AA1,FGG,EZR,CAV1,SPTBN1,NCKAP1,CAPZA2,HSP90AB1,DNM2,GRB2,MTPN,ARPC1B,GDI1,RHOA,WDR1,DPYSL2,SPTAN1,SPTA1,SPTB,FGA
GO:0009117	Nucleotide metabolic process	27	493	5.47667	0.48	8.64e-05	9606.ENSP00000269848,9606.ENSP00000298556,9606.ENSP00000304229,9606.ENSP00000313490,9606.ENSP00000320171,9606.ENSP00000340278,9606.ENSP00000358547,9606.ENSP00000359991,9606.ENSP00000360124,9606.ENSP00000362413,9606.ENSP00000364802,9606.ENSP00000368605,9606.ENSP00000376886,9606.ENSP00000378782,9606.ENSP00000380070,9606.ENSP00000382595,9606.ENSP00000384330,9606.ENSP00000388183,9606.ENSP00000400175,…	PFKL,HPRT1,HINT1,PFAS,PKM,PARK7,MPP1,PGAM1,PGM1,PGK1,HSPA1A,ACOT9,NME2,QPRT,GAPDH,PAICS,MYH8,OGDH,RHOA,GPI,ABHD14B,ACSL1,HSPA8,ENO2,SAMHD1,ENO1,ALDOA
GO:0002831	Regulation of response to biotic stimulus	20	361	5.54017	0.48	0.0012	9606.ENSP00000225698,9606.ENSP00000231751,9606.ENSP00000245907,9606.ENSP00000265983,9606.ENSP00000268058,9606.ENSP00000311747,9606.ENSP00000323929,9606.ENSP00000333298,9606.ENSP00000335153,9606.ENSP00000340019,9606.ENSP00000345347,9606.ENSP00000353099,9606.ENSP00000356399,9606.ENSP00000369677,9606.ENSP00000375978,9606.ENSP00000377148,9606.ENSP00000385519,9606.ENSP00000433760,9606.ENSP00000493536,…	C1QBP,LTF,C3,HPX,PML,RBM14,A2M,LAMP1,HSP90AA1,HSPD1,HMGB1,HLA-DRB1,CFH,EMILIN1,XRCC5,AP1G1,CD14,BANF1,SAMHD1,STING1
GO:1901215	Negative regulation of neuron death	12	219	5.47945	0.48	0.0326	9606.ENSP00000219150,9606.ENSP00000254722,9606.ENSP00000261772,9606.ENSP00000270142,9606.ENSP00000299138,9606.ENSP00000340278,9606.ENSP00000360609,9606.ENSP00000400175,9606.ENSP00000405573,9606.ENSP00000416255,9606.ENSP00000426909,9606.ENSP00000437402	CORO1A,SERPINF1,AARS1,SOD1,VPS35,PARK7,HSP90AB1,RHOA,GPI,EIF4G1,RACK1,ENO2
GO:0043393	Regulation of protein binding	11	201	5.47264	0.48	0.0482	9606.ENSP00000247970,9606.ENSP00000264758,9606.ENSP00000339191,9606.ENSP00000340278,9606.ENSP00000346032,9606.ENSP00000360609,9606.ENSP00000418447,9606.ENSP00000426909,9606.ENSP00000460236,9606.ENSP00000495214,9606.ENSP00000498596	PIN1,ADD1,CAV1,PARK7,ANXA2,HSP90AB1,PPP2CA,RACK1,SPON1,SPTA1,STING1
GO:0032787	Monocarboxylic acid metabolic process	27	502	5.37849	0.47	0.00011	9606.ENSP00000221418,9606.ENSP00000245907,9606.ENSP00000269848,9606.ENSP00000285093,9606.ENSP00000285930,9606.ENSP00000304592,9606.ENSP00000306606,9606.ENSP00000313432,9606.ENSP00000320171,9606.ENSP00000325136,9606.ENSP00000340278,9606.ENSP00000359991,9606.ENSP00000360124,9606.ENSP00000362413,9606.ENSP00000370023,9606.ENSP00000370254,9606.ENSP00000380070,9606.ENSP00000380514,9606.ENSP00000388183,…	ECH1,C3,PFKL,ACAA2,AKR1B1,FASN,ADH1B,GRHPR,PKM,HADHB,PARK7,PGAM1,PGM1,PGK1,HADHA,AKR1C1,GAPDH,HAGH,OGDH,GPI,ACSL1,ENO2,EPHX1,PTGES3,PHGDH,ENO1,ALDOA
GO:0051223	Regulation of protein transport	27	503	5.36779	0.47	0.00012	9606.ENSP00000223136,9606.ENSP00000261574,9606.ENSP00000269848,9606.ENSP00000277865,9606.ENSP00000286713,9606.ENSP00000299138,9606.ENSP00000306099,9606.ENSP00000335153,9606.ENSP00000336829,9606.ENSP00000338934,9606.ENSP00000340278,9606.ENSP00000340989,9606.ENSP00000353099,9606.ENSP00000358081,9606.ENSP00000358866,9606.ENSP00000360609,9606.ENSP00000363641,9606.ENSP00000381581,9606.ENSP00000384863,…	FIS1,IPO5,PFKL,GLUD1,STOM,VPS35,FGB,HSP90AA1,FGG,EZR,PARK7,SFN,HLA-DRB1,BAG3,FLNA,HSP90AB1,TXN,LCP1,XPO1,GDI1,PPIA,RACK1,HSPA8,DNM1L,SNX12,MYO1C,FGA
GO:0032102	Negative regulation of response to external stimulus	21	387	5.42636	0.47	0.0011	9606.ENSP00000205948,9606.ENSP00000225698,9606.ENSP00000231751,9606.ENSP00000253496,9606.ENSP00000254722,9606.ENSP00000264690,9606.ENSP00000270142,9606.ENSP00000299138,9606.ENSP00000306099,9606.ENSP00000308541,9606.ENSP00000321853,9606.ENSP00000323929,9606.ENSP00000336829,9606.ENSP00000346032,9606.ENSP00000353099,9606.ENSP00000353731,9606.ENSP00000381386,9606.ENSP00000433760,9606.ENSP00000484472,…	APOH,C1QBP,LTF,F12,SERPINF1,KLKB1,SOD1,VPS35,FGB,F2,SERPINF2,A2M,FGG,ANXA2,HLA-DRB1,DPP4,DDT,BANF1,EPPK1,SAMHD1,FGA
GO:0045088	Regulation of innate immune response	13	238	5.46218	0.47	0.0224	9606.ENSP00000245907,9606.ENSP00000265983,9606.ENSP00000311747,9606.ENSP00000323929,9606.ENSP00000333298,9606.ENSP00000335153,9606.ENSP00000345347,9606.ENSP00000356399,9606.ENSP00000375978,9606.ENSP00000377148,9606.ENSP00000433760,9606.ENSP00000493536,9606.ENSP00000498596	C3,HPX,RBM14,A2M,LAMP1,HSP90AA1,HMGB1,CFH,XRCC5,AP1G1,BANF1,SAMHD1,STING1
GO:0010608	Post-transcriptional regulation of gene expression	29	546	5.31136	0.46	6.72e-05	9606.ENSP00000216714,9606.ENSP00000221419,9606.ENSP00000225698,9606.ENSP00000248342,9606.ENSP00000253039,9606.ENSP00000261772,9606.ENSP00000263579,9606.ENSP00000268058,9606.ENSP00000278572,9606.ENSP00000296411,9606.ENSP00000302886,9606.ENSP00000305230,9606.ENSP00000307940,9606.ENSP00000313199,9606.ENSP00000320171,9606.ENSP00000320866,9606.ENSP00000331901,9606.ENSP00000339063,9606.ENSP00000339191,…	APEX1,HNRNPL,C1QBP,EIF3K,EIF2S3,AARS1,DCPS,PML,RPS3,METAP1,PA2G4,SRP9,EEF2,HNRNPD,PKM,CALR,EEF1G,EEF1A1,CAV1,RPL22,RPL5,RPS4X,EEF1B2,MTPN,GAPDH,RHOA,EEF1D,EIF4G1,RACK1
GO:0060627	Regulation of vesicle-mediated transport	29	551	5.26316	0.46	7.57e-05	9606.ENSP00000215832,9606.ENSP00000219150,9606.ENSP00000245907,9606.ENSP00000261263,9606.ENSP00000270142,9606.ENSP00000273784,9606.ENSP00000303366,9606.ENSP00000306099,9606.ENSP00000312999,9606.ENSP00000320866,9606.ENSP00000333298,9606.ENSP00000336829,9606.ENSP00000338934,9606.ENSP00000339191,9606.ENSP00000345347,9606.ENSP00000346032,9606.ENSP00000356969,9606.ENSP00000366109,9606.ENSP00000373905,…	MAPK1,CORO1A,C3,RAB21,SOD1,AHSG,LMAN2,FGB,GNAI2,CALR,LAMP1,FGG,EZR,CAV1,HMGB1,ANXA2,APOA2,ANXA1,DNM2,AP1G1,CD14,TF,PDCD6IP,CFB,RACK1,CNN2,SEPTIN2,SNX12,FGA
GO:2000146	Negative regulation of cell motility	16	304	5.26316	0.46	0.0099	9606.ENSP00000205948,9606.ENSP00000216714,9606.ENSP00000247970,9606.ENSP00000254722,9606.ENSP00000319096,9606.ENSP00000320866,9606.ENSP00000345347,9606.ENSP00000353731,9606.ENSP00000355771,9606.ENSP00000360269,9606.ENSP00000363500,9606.ENSP00000369677,9606.ENSP00000381386,9606.ENSP00000400175,9606.ENSP00000456436,9606.ENSP00000484472	APOH,APEX1,PIN1,SERPINF1,RAP2B,CALR,HMGB1,DPP4,AFDN,TACSTD2,CLIC4,EMILIN1,DDT,RHOA,CNN2,EPPK1
GO:0030099	Myeloid cell differentiation	14	263	5.32319	0.46	0.0188	9606.ENSP00000216181,9606.ENSP00000222219,9606.ENSP00000262418,9606.ENSP00000268058,9606.ENSP00000298510,9606.ENSP00000304592,9606.ENSP00000346032,9606.ENSP00000353099,9606.ENSP00000358866,9606.ENSP00000362463,9606.ENSP00000377192,9606.ENSP00000377941,9606.ENSP00000385834,9606.ENSP00000427687	MYH9,DNASE2,SLC4A1,PML,PRDX3,FASN,ANXA2,HLA-DRB1,FLNA,GLO1,G6PD,ACTN1,TF,WDR1
GO:0033673	Negative regulation of kinase activity	12	229	5.24017	0.46	0.0437	9606.ENSP00000261574,9606.ENSP00000298510,9606.ENSP00000306330,9606.ENSP00000323856,9606.ENSP00000339191,9606.ENSP00000340278,9606.ENSP00000340989,9606.ENSP00000347495,9606.ENSP00000369042,9606.ENSP00000378760,9606.ENSP00000419425,9606.ENSP00000426909	IPO5,PRDX3,YWHAG,PLEC,CAV1,PARK7,SFN,WARS1,IPO7,MVP,PPIA,RACK1
GO:0051248	Negative regulation of protein metabolic process	54	1038	5.20231	0.45	1.72e-08	9606.ENSP00000221566,9606.ENSP00000231751,9606.ENSP00000245907,9606.ENSP00000247970,9606.ENSP00000254722,9606.ENSP00000261313,9606.ENSP00000261574,9606.ENSP00000263579,9606.ENSP00000265132,9606.ENSP00000268058,9606.ENSP00000273784,9606.ENSP00000278572,9606.ENSP00000282541,9606.ENSP00000295550,9606.ENSP00000298510,9606.ENSP00000299138,9606.ENSP00000305230,9606.ENSP00000306330,9606.ENSP00000308541,…	SGTA,LTF,C3,PIN1,SERPINF1,PEBP1,IPO5,DCPS,AMBP,PML,AHSG,RPS3,GPD1L,COL6A3,PRDX3,VPS35,SRP9,YWHAG,F2,GNAI2,HNRNPD,CALR,SERPINF2,PLEC,A2M,CAV1,PARK7,SFN,CTSB,ANXA2,CRKL,WARS1,FLNA,RPL5,HSP90AB1,HSPG2,HSPA1A,IPO7,EMILIN1,G6PD,MVP,GAPDH,ALAD,CD44,GPI,EIF4G1,PPP2CA,PPIA,RACK1,SPON1,F8A3,SNX12,SERPINB6,FGA
GO:0060341	Regulation of cellular localization	50	963	5.19211	0.45	5.57e-08	9606.ENSP00000215832,9606.ENSP00000223136,9606.ENSP00000236671,9606.ENSP00000247970,9606.ENSP00000258091,9606.ENSP00000261263,9606.ENSP00000261574,9606.ENSP00000268058,9606.ENSP00000269848,9606.ENSP00000277865,9606.ENSP00000280326,9606.ENSP00000282541,9606.ENSP00000286713,9606.ENSP00000295688,9606.ENSP00000299138,9606.ENSP00000306099,9606.ENSP00000308541,9606.ENSP00000333298,9606.ENSP00000335153,…	MAPK1,FIS1,CTSD,PIN1,CCT7,RAB21,IPO5,PML,PFKL,GLUD1,CCT5,GPD1L,STOM,CCT3,VPS35,FGB,F2,LAMP1,HSP90AA1,FGG,EZR,CAV1,PARK7,SFN,ANXA2,CRKL,DYNC1H1,SPTBN1,HLA-DRB1,AFDN,EPB41L2,LMNA,BAG3,FLNA,HSP90AB1,TXN,GDI2,CCT4,ITGB1,LCP1,XPO1,GDI1,PPIA,RACK1,HSPA8,DNM1L,CLTC,SNX12,MYO1C,FGA
GO:0032880	Regulation of protein localization	44	852	5.16432	0.45	5.73e-07	9606.ENSP00000223136,9606.ENSP00000236671,9606.ENSP00000247970,9606.ENSP00000258091,9606.ENSP00000261574,9606.ENSP00000268058,9606.ENSP00000269848,9606.ENSP00000277865,9606.ENSP00000280326,9606.ENSP00000282541,9606.ENSP00000286713,9606.ENSP00000295688,9606.ENSP00000299138,9606.ENSP00000306099,9606.ENSP00000308541,9606.ENSP00000335153,9606.ENSP00000336829,9606.ENSP00000338934,9606.ENSP00000340278,…	FIS1,CTSD,PIN1,CCT7,IPO5,PML,PFKL,GLUD1,CCT5,GPD1L,STOM,CCT3,VPS35,FGB,F2,HSP90AA1,FGG,EZR,PARK7,SFN,CRKL,SPTBN1,HLA-DRB1,AFDN,EPB41L2,LMNA,BAG3,FLNA,HSP90AB1,TXN,GDI2,CCT4,ITGB1,LCP1,XPO1,GDI1,PPIA,RACK1,HSPA8,DNM1L,CLTC,SNX12,MYO1C,FGA
GO:0043604	Amide biosynthetic process	28	536	5.22388	0.45	0.00012	9606.ENSP00000248342,9606.ENSP00000253039,9606.ENSP00000261772,9606.ENSP00000270625,9606.ENSP00000278572,9606.ENSP00000307940,9606.ENSP00000311430,9606.ENSP00000331901,9606.ENSP00000339063,9606.ENSP00000341885,9606.ENSP00000345656,9606.ENSP00000346015,9606.ENSP00000346088,9606.ENSP00000347495,9606.ENSP00000354739,9606.ENSP00000359345,9606.ENSP00000362744,9606.ENSP00000367038,9606.ENSP00000376055,…	EIF3K,EIF2S3,AARS1,RPS11,RPS3,EEF2,RPL4,EEF1G,EEF1A1,RPS2,VAPA,RPL27A,RPL22,WARS1,RPL12,RPL5,RPS4X,RRBP1,EEF1B2,RPL14,HAGH,RPSA,EEF1D,EIF4G1,ACSL1,RACK1,RPL30,RPS5
GO:0055086	Nucleobase-containing small molecule metabolic process	29	567	5.11464	0.45	0.00012	9606.ENSP00000215832,9606.ENSP00000269848,9606.ENSP00000298556,9606.ENSP00000304229,9606.ENSP00000309092,9606.ENSP00000313490,9606.ENSP00000320171,9606.ENSP00000340278,9606.ENSP00000358547,9606.ENSP00000359991,9606.ENSP00000360124,9606.ENSP00000362413,9606.ENSP00000364802,9606.ENSP00000368605,9606.ENSP00000376886,9606.ENSP00000378782,9606.ENSP00000380070,9606.ENSP00000382595,9606.ENSP00000384330,…	MAPK1,PFKL,HPRT1,HINT1,GMPPB,PFAS,PKM,PARK7,MPP1,PGAM1,PGM1,PGK1,HSPA1A,ACOT9,NME2,QPRT,GAPDH,PAICS,MYH8,OGDH,RHOA,GPI,ABHD14B,ACSL1,HSPA8,ENO2,SAMHD1,ENO1,ALDOA
GO:0051493	Regulation of cytoskeleton organization	28	541	5.1756	0.45	0.00014	9606.ENSP00000215832,9606.ENSP00000219150,9606.ENSP00000225655,9606.ENSP00000246069,9606.ENSP00000264758,9606.ENSP00000267257,9606.ENSP00000268182,9606.ENSP00000278572,9606.ENSP00000311747,9606.ENSP00000321853,9606.ENSP00000348965,9606.ENSP00000349259,9606.ENSP00000354251,9606.ENSP00000354947,9606.ENSP00000358866,9606.ENSP00000360269,9606.ENSP00000363500,9606.ENSP00000364802,9606.ENSP00000376345,…	MAPK1,CORO1A,PFN1,DSTN,ADD1,PXN,IQGAP1,RPS3,RBM14,SERPINF2,DYNC1H1,SPTBN1,NCKAP1,CAPZA2,FLNA,TACSTD2,CLIC4,HSPA1A,GRB2,MTPN,ARPC1B,RHOA,WDR1,ACTG1,CLTC,SPTAN1,SPTA1,SPTB
GO:0045936	Negative regulation of phosphate metabolic process	22	424	5.18868	0.45	0.0013	9606.ENSP00000223136,9606.ENSP00000261574,9606.ENSP00000262418,9606.ENSP00000268182,9606.ENSP00000282541,9606.ENSP00000283415,9606.ENSP00000298510,9606.ENSP00000306330,9606.ENSP00000312999,9606.ENSP00000323856,9606.ENSP00000339191,9606.ENSP00000340278,9606.ENSP00000340989,9606.ENSP00000346300,9606.ENSP00000347495,9606.ENSP00000369042,9606.ENSP00000369677,9606.ENSP00000378760,9606.ENSP00000416255,…	FIS1,IPO5,SLC4A1,IQGAP1,GPD1L,LPCAT1,PRDX3,YWHAG,GNAI2,PLEC,CAV1,PARK7,SFN,CRKL,WARS1,IPO7,EMILIN1,MVP,EIF4G1,PPP2CA,PPIA,RACK1
GO:0044282	Small molecule catabolic process	19	369	5.14905	0.45	0.0041	9606.ENSP00000221418,9606.ENSP00000245206,9606.ENSP00000258317,9606.ENSP00000261733,9606.ENSP00000269848,9606.ENSP00000277865,9606.ENSP00000285093,9606.ENSP00000320171,9606.ENSP00000325136,9606.ENSP00000340278,9606.ENSP00000362413,9606.ENSP00000363614,9606.ENSP00000367992,9606.ENSP00000370023,9606.ENSP00000378782,9606.ENSP00000380514,9606.ENSP00000411719,9606.ENSP00000437402,9606.ENSP00000495530	ECH1,GOT2,NPL,ALDH2,PFKL,GLUD1,ACAA2,PKM,HADHB,PARK7,PGK1,HMGCL,ESD,HADHA,QPRT,HAGH,MPST,ENO2,ENO1
GO:0010639	Negative regulation of organelle organization	18	351	5.12821	0.45	0.0061	9606.ENSP00000219150,9606.ENSP00000225655,9606.ENSP00000254810,9606.ENSP00000264758,9606.ENSP00000268058,9606.ENSP00000285093,9606.ENSP00000311747,9606.ENSP00000349259,9606.ENSP00000353375,9606.ENSP00000354947,9606.ENSP00000357283,9606.ENSP00000360269,9606.ENSP00000364802,9606.ENSP00000369538,9606.ENSP00000373905,9606.ENSP00000487444,9606.ENSP00000495214,9606.ENSP00000495909	CORO1A,PFN1,H3-3B,ADD1,PML,ACAA2,RBM14,SPTBN1,MAP4,CAPZA2,LMNA,TACSTD2,HSPA1A,GDI2,DNM2,SPTAN1,SPTA1,SPTB
GO:0009895	Negative regulation of catabolic process	17	329	5.16717	0.45	0.0081	9606.ENSP00000221566,9606.ENSP00000247970,9606.ENSP00000262418,9606.ENSP00000268058,9606.ENSP00000299138,9606.ENSP00000313199,9606.ENSP00000340278,9606.ENSP00000346032,9606.ENSP00000348170,9606.ENSP00000356969,9606.ENSP00000358866,9606.ENSP00000359345,9606.ENSP00000360609,9606.ENSP00000386284,9606.ENSP00000416255,9606.ENSP00000477530,9606.ENSP00000481314	SGTA,PIN1,SLC4A1,PML,VPS35,HNRNPD,PARK7,ANXA2,HP,APOA2,FLNA,RPL5,HSP90AB1,ALAD,EIF4G1,F8A3,SNX12
GO:0030336	Negative regulation of cell migration	15	288	5.20833	0.45	0.0156	9606.ENSP00000205948,9606.ENSP00000216714,9606.ENSP00000254722,9606.ENSP00000319096,9606.ENSP00000320866,9606.ENSP00000345347,9606.ENSP00000353731,9606.ENSP00000355771,9606.ENSP00000360269,9606.ENSP00000363500,9606.ENSP00000369677,9606.ENSP00000381386,9606.ENSP00000400175,9606.ENSP00000456436,9606.ENSP00000484472	APOH,APEX1,SERPINF1,RAP2B,CALR,HMGB1,DPP4,AFDN,TACSTD2,CLIC4,EMILIN1,DDT,RHOA,CNN2,EPPK1
GO:0002253	Activation of immune response	14	271	5.16605	0.45	0.0236	9606.ENSP00000215832,9606.ENSP00000225698,9606.ENSP00000245907,9606.ENSP00000263408,9606.ENSP00000311747,9606.ENSP00000335153,9606.ENSP00000345347,9606.ENSP00000346300,9606.ENSP00000353099,9606.ENSP00000356399,9606.ENSP00000375978,9606.ENSP00000416561,9606.ENSP00000444271,9606.ENSP00000498596	MAPK1,C1QBP,C3,C9,RBM14,HSP90AA1,HMGB1,CRKL,HLA-DRB1,CFH,XRCC5,CFB,C1R,STING1
GO:0051348	Negative regulation of transferase activity	14	274	5.10949	0.45	0.0259	9606.ENSP00000261574,9606.ENSP00000268058,9606.ENSP00000298510,9606.ENSP00000306330,9606.ENSP00000323856,9606.ENSP00000339191,9606.ENSP00000340278,9606.ENSP00000340989,9606.ENSP00000347495,9606.ENSP00000359345,9606.ENSP00000369042,9606.ENSP00000378760,9606.ENSP00000419425,9606.ENSP00000426909	IPO5,PML,PRDX3,YWHAG,PLEC,CAV1,PARK7,SFN,WARS1,RPL5,IPO7,MVP,PPIA,RACK1
GO:0051050	Positive regulation of transport	46	915	5.02732	0.44	5.45e-07	9606.ENSP00000223136,9606.ENSP00000245907,9606.ENSP00000252699,9606.ENSP00000261263,9606.ENSP00000261574,9606.ENSP00000270142,9606.ENSP00000273784,9606.ENSP00000277865,9606.ENSP00000282541,9606.ENSP00000286713,9606.ENSP00000299138,9606.ENSP00000303366,9606.ENSP00000306099,9606.ENSP00000308541,9606.ENSP00000312999,9606.ENSP00000320866,9606.ENSP00000333298,9606.ENSP00000335153,9606.ENSP00000336829,…	FIS1,C3,ACTN4,RAB21,IPO5,SOD1,AHSG,GLUD1,GPD1L,STOM,VPS35,LMAN2,FGB,F2,GNAI2,CALR,LAMP1,HSP90AA1,FGG,EZR,CAV1,NDUFA4,PARK7,SFN,ANXA2,DYNC1H1,HLA-DRB1,APOA2,BAG3,FLNA,HSP90AB1,ANXA1,DNM2,AP1G1,G6PD,ITGB1,CD14,TF,PDCD6IP,CFB,PPIA,ACSL1,RACK1,DNM1L,MYO1C,FGA
GO:0043436	Oxoacid metabolic process	43	846	5.08274	0.44	1.09e-06	9606.ENSP00000221418,9606.ENSP00000225275,9606.ENSP00000228740,9606.ENSP00000245206,9606.ENSP00000245907,9606.ENSP00000258317,9606.ENSP00000261772,9606.ENSP00000269848,9606.ENSP00000277865,9606.ENSP00000285093,9606.ENSP00000285930,9606.ENSP00000304592,9606.ENSP00000306606,9606.ENSP00000313432,9606.ENSP00000313490,9606.ENSP00000320171,9606.ENSP00000325136,9606.ENSP00000327070,9606.ENSP00000340278,…	ECH1,MPO,LTA4H,GOT2,C3,NPL,AARS1,PFKL,GLUD1,ACAA2,AKR1B1,FASN,ADH1B,GRHPR,PFAS,PKM,HADHB,MDH2,PARK7,WARS1,MGST3,PGAM1,PGM1,PGK1,HMGCL,HADHA,AKR1C1,FOLR1,NIT2,QPRT,GAPDH,HAGH,OGDH,GPI,MPST,ABHD14B,ACSL1,ENO2,EPHX1,PTGES3,PHGDH,ENO1,ALDOA
GO:0019752	Carboxylic acid metabolic process	41	819	5.00611	0.44	2.94e-06	9606.ENSP00000221418,9606.ENSP00000228740,9606.ENSP00000245206,9606.ENSP00000245907,9606.ENSP00000258317,9606.ENSP00000261772,9606.ENSP00000269848,9606.ENSP00000277865,9606.ENSP00000285093,9606.ENSP00000285930,9606.ENSP00000304592,9606.ENSP00000306606,9606.ENSP00000313432,9606.ENSP00000313490,9606.ENSP00000320171,9606.ENSP00000325136,9606.ENSP00000327070,9606.ENSP00000340278,9606.ENSP00000347495,…	ECH1,LTA4H,GOT2,C3,NPL,AARS1,PFKL,GLUD1,ACAA2,AKR1B1,FASN,ADH1B,GRHPR,PFAS,PKM,HADHB,MDH2,PARK7,WARS1,MGST3,PGAM1,PGM1,PGK1,HMGCL,HADHA,AKR1C1,FOLR1,NIT2,QPRT,GAPDH,HAGH,OGDH,GPI,MPST,ACSL1,ENO2,EPHX1,PTGES3,PHGDH,ENO1,ALDOA
GO:0097435	Supramolecular fiber organization	29	570	5.08772	0.44	0.00013	9606.ENSP00000219150,9606.ENSP00000246069,9606.ENSP00000264758,9606.ENSP00000321853,9606.ENSP00000323856,9606.ENSP00000324422,9606.ENSP00000338934,9606.ENSP00000346032,9606.ENSP00000348163,9606.ENSP00000348965,9606.ENSP00000358866,9606.ENSP00000360305,9606.ENSP00000360609,9606.ENSP00000369677,9606.ENSP00000377941,9606.ENSP00000379350,9606.ENSP00000379616,9606.ENSP00000381581,9606.ENSP00000385834,…	CORO1A,DSTN,ADD1,SERPINF2,PLEC,ZYX,EZR,ANXA2,PLS3,DYNC1H1,FLNA,PDLIM1,HSP90AB1,EMILIN1,ACTN1,ITGB1,MYH11,LCP1,TF,ARPC1B,RHOA,WDR1,ACTG1,EPPK1,SPTA1,ALDOA,TPM2,MYO1C,TPM3
GO:0045862	Positive regulation of proteolysis	19	375	5.06667	0.44	0.0049	9606.ENSP00000216181,9606.ENSP00000216802,9606.ENSP00000221566,9606.ENSP00000223136,9606.ENSP00000229268,9606.ENSP00000236671,9606.ENSP00000253496,9606.ENSP00000264690,9606.ENSP00000268058,9606.ENSP00000278572,9606.ENSP00000339191,9606.ENSP00000340019,9606.ENSP00000345347,9606.ENSP00000346032,9606.ENSP00000364802,9606.ENSP00000400175,9606.ENSP00000426909,9606.ENSP00000460236,9606.ENSP00000495530	MYH9,PSME2,SGTA,FIS1,USP5,CTSD,F12,KLKB1,PML,RPS3,CAV1,HSPD1,HMGB1,ANXA2,HSPA1A,RHOA,RACK1,SPON1,ENO1
GO:0006790	Sulfur compound metabolic process	17	336	5.05952	0.44	0.0099	9606.ENSP00000270142,9606.ENSP00000327336,9606.ENSP00000331901,9606.ENSP00000340278,9606.ENSP00000354357,9606.ENSP00000358460,9606.ENSP00000362463,9606.ENSP00000364935,9606.ENSP00000368605,9606.ENSP00000377192,9606.ENSP00000380514,9606.ENSP00000388183,9606.ENSP00000411719,9606.ENSP00000419378,9606.ENSP00000420065,9606.ENSP00000422607,9606.ENSP00000493382	SOD1,BGN,EEF1G,PARK7,GSTM3,CLIC2,GLO1,CLIC1,ACOT9,G6PD,HAGH,OGDH,MPST,CLIC3,ABHD14B,ACSL1,PHGDH
GO:0140694	Non-membrane-bounded organelle assembly	16	314	5.09554	0.44	0.0133	9606.ENSP00000225698,9606.ENSP00000278572,9606.ENSP00000311747,9606.ENSP00000323856,9606.ENSP00000338934,9606.ENSP00000348965,9606.ENSP00000358866,9606.ENSP00000359345,9606.ENSP00000375978,9606.ENSP00000379350,9606.ENSP00000379616,9606.ENSP00000389351,9606.ENSP00000400175,9606.ENSP00000427687,9606.ENSP00000458162,9606.ENSP00000472985	C1QBP,RPS3,RBM14,PLEC,EZR,DYNC1H1,FLNA,RPL5,XRCC5,ITGB1,MYH11,RPSA,RHOA,WDR1,ACTG1,RPS5
GO:0001666	Response to hypoxia	14	278	5.03597	0.44	0.0285	9606.ENSP00000241052,9606.ENSP00000247970,9606.ENSP00000252699,9606.ENSP00000268058,9606.ENSP00000285093,9606.ENSP00000297991,9606.ENSP00000339191,9606.ENSP00000353731,9606.ENSP00000357283,9606.ENSP00000360305,9606.ENSP00000362413,9606.ENSP00000379042,9606.ENSP00000386284,9606.ENSP00000400175	CAT,PIN1,ACTN4,PML,ACAA2,AQP3,CAV1,DPP4,LMNA,PDLIM1,PGK1,ERO1A,ALAD,RHOA
GO:0043086	Negative regulation of catalytic activity	38	771	4.92866	0.43	1.18e-05	9606.ENSP00000231751,9606.ENSP00000245907,9606.ENSP00000254722,9606.ENSP00000261313,9606.ENSP00000261574,9606.ENSP00000262418,9606.ENSP00000264908,9606.ENSP00000265132,9606.ENSP00000268058,9606.ENSP00000268182,9606.ENSP00000273784,9606.ENSP00000295550,9606.ENSP00000298510,9606.ENSP00000306330,9606.ENSP00000312999,9606.ENSP00000321853,9606.ENSP00000323856,9606.ENSP00000323929,9606.ENSP00000339191,…	LTF,C3,SERPINF1,PEBP1,IPO5,SLC4A1,ANXA3,AMBP,PML,IQGAP1,AHSG,COL6A3,PRDX3,YWHAG,GNAI2,SERPINF2,PLEC,A2M,CAV1,PARK7,SFN,CTSB,ANXA2,WARS1,HP,APOA2,RPL5,ANXA1,IPO7,MVP,GAPDH,CD44,GPI,PPIA,RACK1,RNH1,CAND1,SERPINB6
GO:0006897	Endocytosis	22	447	4.9217	0.43	0.0024	9606.ENSP00000215832,9606.ENSP00000216181,9606.ENSP00000269886,9606.ENSP00000273784,9606.ENSP00000298223,9606.ENSP00000309415,9606.ENSP00000338934,9606.ENSP00000339191,9606.ENSP00000353731,9606.ENSP00000361883,9606.ENSP00000363827,9606.ENSP00000373905,9606.ENSP00000376345,9606.ENSP00000377148,9606.ENSP00000377284,9606.ENSP00000379350,9606.ENSP00000385519,9606.ENSP00000427985,9606.ENSP00000449089,…	MAPK1,MYH9,SH3GL1,AHSG,FOLR2,CLTB,EZR,CAV1,DPP4,CAP1,HSPG2,DNM2,GRB2,AP1G1,FOLR1,ITGB1,CD14,DPYSL2,DNM1L,ACTG1,CLTC,AP2B1
GO:0042326	Negative regulation of phosphorylation	18	368	4.8913	0.43	0.0097	9606.ENSP00000261574,9606.ENSP00000262418,9606.ENSP00000282541,9606.ENSP00000298510,9606.ENSP00000306330,9606.ENSP00000323856,9606.ENSP00000339191,9606.ENSP00000340278,9606.ENSP00000340989,9606.ENSP00000346300,9606.ENSP00000347495,9606.ENSP00000369042,9606.ENSP00000369677,9606.ENSP00000378760,9606.ENSP00000416255,9606.ENSP00000418447,9606.ENSP00000419425,9606.ENSP00000426909	IPO5,SLC4A1,GPD1L,PRDX3,YWHAG,PLEC,CAV1,PARK7,SFN,CRKL,WARS1,IPO7,EMILIN1,MVP,EIF4G1,PPP2CA,PPIA,RACK1
GO:0022409	Positive regulation of cell-cell adhesion	16	322	4.96894	0.43	0.0164	9606.ENSP00000219150,9606.ENSP00000278572,9606.ENSP00000306099,9606.ENSP00000321853,9606.ENSP00000336829,9606.ENSP00000339191,9606.ENSP00000340019,9606.ENSP00000345347,9606.ENSP00000353099,9606.ENSP00000353731,9606.ENSP00000355771,9606.ENSP00000366109,9606.ENSP00000398632,9606.ENSP00000400175,9606.ENSP00000495214,9606.ENSP00000498441	CORO1A,RPS3,FGB,SERPINF2,FGG,CAV1,HSPD1,HMGB1,HLA-DRB1,DPP4,AFDN,ANXA1,CD44,RHOA,SPTA1,FGA
GO:0001933	Negative regulation of protein phosphorylation	16	326	4.90798	0.43	0.0181	9606.ENSP00000261574,9606.ENSP00000282541,9606.ENSP00000306330,9606.ENSP00000323856,9606.ENSP00000339191,9606.ENSP00000340278,9606.ENSP00000340989,9606.ENSP00000346300,9606.ENSP00000347495,9606.ENSP00000369042,9606.ENSP00000369677,9606.ENSP00000378760,9606.ENSP00000416255,9606.ENSP00000418447,9606.ENSP00000419425,9606.ENSP00000426909	IPO5,GPD1L,YWHAG,PLEC,CAV1,PARK7,SFN,CRKL,WARS1,IPO7,EMILIN1,MVP,EIF4G1,PPP2CA,PPIA,RACK1
GO:0010720	Positive regulation of cell development	15	304	4.93421	0.43	0.0241	9606.ENSP00000225698,9606.ENSP00000254722,9606.ENSP00000261263,9606.ENSP00000264758,9606.ENSP00000306099,9606.ENSP00000320866,9606.ENSP00000336829,9606.ENSP00000337598,9606.ENSP00000346300,9606.ENSP00000358866,9606.ENSP00000373905,9606.ENSP00000375978,9606.ENSP00000379350,9606.ENSP00000394071,9606.ENSP00000498441	C1QBP,SERPINF1,RAB21,ADD1,FGB,CALR,FGG,LIMS1,CRKL,FLNA,DNM2,XRCC5,ITGB1,GDI1,FGA
GO:0001818	Negative regulation of cytokine production	14	284	4.92958	0.43	0.0339	9606.ENSP00000225371,9606.ENSP00000225698,9606.ENSP00000231751,9606.ENSP00000259396,9606.ENSP00000268058,9606.ENSP00000292609,9606.ENSP00000308541,9606.ENSP00000338934,9606.ENSP00000345347,9606.ENSP00000353099,9606.ENSP00000356969,9606.ENSP00000360609,9606.ENSP00000366109,9606.ENSP00000433760	EPX,C1QBP,LTF,ORM1,PML,PGLYRP2,F2,EZR,HMGB1,HLA-DRB1,APOA2,HSP90AB1,ANXA1,BANF1
GO:0048545	Response to steroid hormone	14	285	4.91228	0.43	0.0346	9606.ENSP00000254722,9606.ENSP00000264908,9606.ENSP00000320866,9606.ENSP00000323929,9606.ENSP00000328359,9606.ENSP00000339191,9606.ENSP00000356969,9606.ENSP00000364802,9606.ENSP00000366109,9606.ENSP00000386284,9606.ENSP00000400175,9606.ENSP00000405573,9606.ENSP00000437125,9606.ENSP00000482075	SERPINF1,ANXA3,CALR,A2M,DEFA3,CAV1,APOA2,HSPA1A,ANXA1,ALAD,RHOA,GPI,HSPA8,PTGES3
GO:0032101	Regulation of response to external stimulus	46	964	4.77178	0.42	1.74e-06	9606.ENSP00000205948,9606.ENSP00000215832,9606.ENSP00000225698,9606.ENSP00000231751,9606.ENSP00000245907,9606.ENSP00000253496,9606.ENSP00000254722,9606.ENSP00000264690,9606.ENSP00000265983,9606.ENSP00000268058,9606.ENSP00000270142,9606.ENSP00000273784,9606.ENSP00000292609,9606.ENSP00000299138,9606.ENSP00000306099,9606.ENSP00000308541,9606.ENSP00000311747,9606.ENSP00000320866,9606.ENSP00000321853,…	APOH,MAPK1,C1QBP,LTF,C3,F12,SERPINF1,KLKB1,HPX,PML,SOD1,AHSG,PGLYRP2,VPS35,FGB,F2,RBM14,CALR,SERPINF2,A2M,ZYX,FBN1,LAMP1,HSP90AA1,FGG,CAV1,PARK7,HMGB1,ANXA2,HLA-DRB1,DPP4,CFH,MPP1,FLNA,ANXA1,EMILIN1,XRCC5,AP1G1,DDT,CD14,BANF1,DNM1L,EPPK1,SAMHD1,FGA,STING1
GO:0051129	Negative regulation of cellular component organization	33	691	4.77569	0.42	9.56e-05	9606.ENSP00000219150,9606.ENSP00000225655,9606.ENSP00000254810,9606.ENSP00000264758,9606.ENSP00000268058,9606.ENSP00000285093,9606.ENSP00000299138,9606.ENSP00000311747,9606.ENSP00000339191,9606.ENSP00000340278,9606.ENSP00000345347,9606.ENSP00000346032,9606.ENSP00000349259,9606.ENSP00000353375,9606.ENSP00000353731,9606.ENSP00000354947,9606.ENSP00000356969,9606.ENSP00000357283,9606.ENSP00000358866,…	CORO1A,PFN1,H3-3B,ADD1,PML,ACAA2,VPS35,RBM14,CAV1,PARK7,HMGB1,ANXA2,SPTBN1,MAP4,DPP4,CAPZA2,APOA2,LMNA,FLNA,TACSTD2,VDAC2,HSPG2,HSPA1A,GDI2,EMILIN1,DNM2,XRCC5,GDI1,RHOA,HSPA8,SPTAN1,SPTA1,SPTB
GO:0032103	Positive regulation of response to external stimulus	22	453	4.85651	0.42	0.0028	9606.ENSP00000205948,9606.ENSP00000215832,9606.ENSP00000225698,9606.ENSP00000245907,9606.ENSP00000265983,9606.ENSP00000308541,9606.ENSP00000311747,9606.ENSP00000320866,9606.ENSP00000321853,9606.ENSP00000325527,9606.ENSP00000333298,9606.ENSP00000335153,9606.ENSP00000340278,9606.ENSP00000345347,9606.ENSP00000358866,9606.ENSP00000369677,9606.ENSP00000375978,9606.ENSP00000377148,9606.ENSP00000381386,…	APOH,MAPK1,C1QBP,C3,HPX,F2,RBM14,CALR,SERPINF2,FBN1,LAMP1,HSP90AA1,PARK7,HMGB1,FLNA,EMILIN1,XRCC5,AP1G1,DDT,CD14,DNM1L,STING1
GO:0044419	Biological process involved in interspecies interaction between organisms	70	1490	4.69799	0.41	1.95e-09	9606.ENSP00000215832,9606.ENSP00000219150,9606.ENSP00000225275,9606.ENSP00000225371,9606.ENSP00000225698,9606.ENSP00000231751,9606.ENSP00000245907,9606.ENSP00000253496,9606.ENSP00000263408,9606.ENSP00000264908,9606.ENSP00000265983,9606.ENSP00000268058,9606.ENSP00000280326,9606.ENSP00000286713,9606.ENSP00000292609,9606.ENSP00000296028,9606.ENSP00000298510,9606.ENSP00000301764,9606.ENSP00000306099,…	MAPK1,CORO1A,MPO,EPX,C1QBP,LTF,C3,F12,C9,ANXA3,HPX,PML,CCT5,STOM,PGLYRP2,PPBP,PRDX3,DDB1,FGB,F2,RBM14,CALR,ZYX,HADHB,DEFA3,EEF1G,LAMP1,HSP90AA1,CAV1,HSPD1,HMGB1,VAPA,CTSB,HP,HLA-DRB1,DPP4,CFH,HSP90AB1,CNPY3,HSPA1A,HLA-C,ANXA1,IPO7,HNRNPUL1,XRCC5,ITGB1,GAPDH,CD14,TF,ALAD,RPSA,RHOA,DDX39B,CFB,PPIA,FLNB,RPL30,BANF1,HSPA8,JCHAIN,C1R,NPC2,ACTG1,PRPF8,TPT1,SAMHD1,ENO1,MYO1C,FGA,STING1
GO:0007010	Cytoskeleton organization	58	1229	4.71928	0.41	5.43e-08	9606.ENSP00000216181,9606.ENSP00000219150,9606.ENSP00000225655,9606.ENSP00000246069,9606.ENSP00000248437,9606.ENSP00000252456,9606.ENSP00000252699,9606.ENSP00000258198,9606.ENSP00000264758,9606.ENSP00000265709,9606.ENSP00000270142,9606.ENSP00000278572,9606.ENSP00000311747,9606.ENSP00000312634,9606.ENSP00000316029,9606.ENSP00000320866,9606.ENSP00000323856,9606.ENSP00000324422,9606.ENSP00000338934,…	MYH9,CORO1A,PFN1,DSTN,TUBA4A,CNN1,ACTN4,DYNC1LI2,ADD1,ANK1,SOD1,RPS3,RBM14,PDLIM2,TLN1,CALR,PLEC,ZYX,EZR,PPL,PLS3,DYNC1H1,SPTBN1,HLA-DRB1,MAP4,NCKAP1,CAPZA2,EPB41L2,LMNA,FLNA,CNN3,PDLIM1,CAP1,ANXA1,GRB2,ACTN1,ITGB1,MYH11,GAPDH,LCP1,TF,ARPC1B,RHOA,PDCD6IP,FLNB,WDR1,DPYSL2,TUBA1C,CNN2,ACTG1,EPPK1,SPTAN1,SPTA1,SPTB,ALDOA,TPM2,MYO1C,TPM3
GO:0044087	Regulation of cellular component biogenesis	46	971	4.73738	0.41	2.09e-06	9606.ENSP00000219150,9606.ENSP00000225655,9606.ENSP00000254810,9606.ENSP00000264758,9606.ENSP00000267257,9606.ENSP00000278572,9606.ENSP00000299138,9606.ENSP00000311747,9606.ENSP00000316029,9606.ENSP00000321853,9606.ENSP00000335153,9606.ENSP00000337598,9606.ENSP00000338934,9606.ENSP00000339191,9606.ENSP00000340278,9606.ENSP00000345347,9606.ENSP00000347495,9606.ENSP00000348965,9606.ENSP00000349259,…	CORO1A,PFN1,H3-3B,ADD1,PXN,RPS3,VPS35,RBM14,TLN1,SERPINF2,HSP90AA1,LIMS1,EZR,CAV1,PARK7,HMGB1,WARS1,DYNC1H1,SPTBN1,MAP4,NCKAP1,CAPZA2,FLNA,TACSTD2,VDAC2,HSPA1A,GDI2,EMILIN1,DNM2,XRCC5,GRB2,MTPN,LCP1,ARPC1B,SEPTIN9,RHOA,PDCD6IP,EIF4G1,RACK1,HSPA8,CAND1,ACTG1,SPTAN1,SPTA1,SPTB,MYO1C
GO:0045785	Positive regulation of cell adhesion	23	485	4.74227	0.41	0.0027	9606.ENSP00000219150,9606.ENSP00000225698,9606.ENSP00000278572,9606.ENSP00000306099,9606.ENSP00000320866,9606.ENSP00000321853,9606.ENSP00000336829,9606.ENSP00000337598,9606.ENSP00000339191,9606.ENSP00000340019,9606.ENSP00000345347,9606.ENSP00000346300,9606.ENSP00000353099,9606.ENSP00000353731,9606.ENSP00000355771,9606.ENSP00000358866,9606.ENSP00000366109,9606.ENSP00000369677,9606.ENSP00000373905,…	CORO1A,C1QBP,RPS3,FGB,CALR,SERPINF2,FGG,LIMS1,CAV1,HSPD1,HMGB1,CRKL,HLA-DRB1,DPP4,AFDN,FLNA,ANXA1,EMILIN1,DNM2,CD44,RHOA,SPTA1,FGA
GO:0002697	Regulation of immune effector process	18	383	4.69974	0.41	0.0144	9606.ENSP00000225371,9606.ENSP00000225698,9606.ENSP00000245907,9606.ENSP00000265983,9606.ENSP00000292609,9606.ENSP00000303920,9606.ENSP00000323929,9606.ENSP00000333298,9606.ENSP00000340019,9606.ENSP00000345347,9606.ENSP00000353099,9606.ENSP00000356399,9606.ENSP00000356969,9606.ENSP00000366109,9606.ENSP00000377148,9606.ENSP00000405573,9606.ENSP00000416561,9606.ENSP00000498879	EPX,C1QBP,C3,HPX,PGLYRP2,MZB1,A2M,LAMP1,HSPD1,HMGB1,HLA-DRB1,CFH,APOA2,ANXA1,AP1G1,GPI,CFB,CD59
GO:0071496	Cellular response to external stimulus	15	317	4.73186	0.41	0.0338	9606.ENSP00000215832,9606.ENSP00000221419,9606.ENSP00000263579,9606.ENSP00000295897,9606.ENSP00000297991,9606.ENSP00000298223,9606.ENSP00000323856,9606.ENSP00000339191,9606.ENSP00000354511,9606.ENSP00000358081,9606.ENSP00000376800,9606.ENSP00000377284,9606.ENSP00000416255,9606.ENSP00000437125,9606.ENSP00000456436	MAPK1,HNRNPL,DCPS,ALB,AQP3,FOLR2,PLEC,CAV1,COMT,BAG3,MTPN,FOLR1,EIF4G1,HSPA8,CNN2
GO:0070482	Response to oxygen levels	15	318	4.71698	0.41	0.0346	9606.ENSP00000241052,9606.ENSP00000247970,9606.ENSP00000252699,9606.ENSP00000268058,9606.ENSP00000285093,9606.ENSP00000297991,9606.ENSP00000339191,9606.ENSP00000353731,9606.ENSP00000357283,9606.ENSP00000360305,9606.ENSP00000362413,9606.ENSP00000363162,9606.ENSP00000379042,9606.ENSP00000386284,9606.ENSP00000400175	CAT,PIN1,ACTN4,PML,ACAA2,AQP3,CAV1,DPP4,LMNA,PDLIM1,PGK1,ATP6V1G1,ERO1A,ALAD,RHOA
GO:0031667	Response to nutrient levels	21	461	4.55531	0.4	0.008	9606.ENSP00000215832,9606.ENSP00000221419,9606.ENSP00000225275,9606.ENSP00000241052,9606.ENSP00000263579,9606.ENSP00000270142,9606.ENSP00000295897,9606.ENSP00000297991,9606.ENSP00000298223,9606.ENSP00000312999,9606.ENSP00000323856,9606.ENSP00000323929,9606.ENSP00000325527,9606.ENSP00000339191,9606.ENSP00000354511,9606.ENSP00000377192,9606.ENSP00000377284,9606.ENSP00000386284,9606.ENSP00000416255,…	MAPK1,HNRNPL,MPO,CAT,DCPS,SOD1,ALB,AQP3,FOLR2,GNAI2,PLEC,A2M,FBN1,CAV1,COMT,G6PD,FOLR1,ALAD,EIF4G1,ACSL1,HSPA8
GO:0033043	Regulation of organelle organization	54	1190	4.53782	0.39	5.73e-07	9606.ENSP00000215832,9606.ENSP00000219150,9606.ENSP00000223136,9606.ENSP00000225655,9606.ENSP00000246069,9606.ENSP00000247970,9606.ENSP00000254810,9606.ENSP00000258091,9606.ENSP00000264758,9606.ENSP00000267257,9606.ENSP00000268058,9606.ENSP00000268182,9606.ENSP00000278572,9606.ENSP00000280326,9606.ENSP00000285093,9606.ENSP00000295688,9606.ENSP00000299138,9606.ENSP00000311747,9606.ENSP00000313199,…	MAPK1,CORO1A,FIS1,PFN1,DSTN,PIN1,H3-3B,CCT7,ADD1,PXN,PML,IQGAP1,RPS3,CCT5,ACAA2,CCT3,VPS35,RBM14,HNRNPD,CALR,SERPINF2,TMED9,EZR,PARK7,ANXA2,DYNC1H1,SPTBN1,MAP4,NCKAP1,CAPZA2,LMNA,FLNA,TACSTD2,CLIC4,HSPA1A,ANXA1,GDI2,DNM2,XRCC5,GRB2,MTPN,CCT4,LCP1,ARPC1B,SEPTIN9,RHOA,PDCD6IP,WDR1,DNM1L,ACTG1,CLTC,SPTAN1,SPTA1,SPTB
GO:0010628	Positive regulation of gene expression	52	1146	4.53752	0.39	9.58e-07	9606.ENSP00000215832,9606.ENSP00000216181,9606.ENSP00000221419,9606.ENSP00000225371,9606.ENSP00000225698,9606.ENSP00000245907,9606.ENSP00000253039,9606.ENSP00000253496,9606.ENSP00000259396,9606.ENSP00000264690,9606.ENSP00000265983,9606.ENSP00000270142,9606.ENSP00000278572,9606.ENSP00000299138,9606.ENSP00000303920,9606.ENSP00000307940,9606.ENSP00000313199,9606.ENSP00000320171,9606.ENSP00000320866,…	MAPK1,MYH9,HNRNPL,EPX,C1QBP,C3,EIF2S3,F12,ORM1,KLKB1,HPX,SOD1,RPS3,VPS35,MZB1,EEF2,HNRNPD,PKM,CALR,SERPINF2,HSP90AA1,LIMS1,EZR,CAV1,HSPD1,PARK7,PRDX6,HMGB1,ANXA2,WARS1,SPTBN1,AFDN,APOA2,LMNA,RPL5,FUBP1,RPS4X,HSPA1A,ANXA1,EMILIN1,GAPDH,DDT,CD14,RHOA,GPI,EIF4G1,HSPA8,CNN2,ACTG1,SPON1,ENO1,STING1
GO:0006886	Intracellular protein transport	31	683	4.5388	0.39	0.00043	9606.ENSP00000221566,9606.ENSP00000223136,9606.ENSP00000261263,9606.ENSP00000261574,9606.ENSP00000268058,9606.ENSP00000299138,9606.ENSP00000305230,9606.ENSP00000306330,9606.ENSP00000309415,9606.ENSP00000320866,9606.ENSP00000325002,9606.ENSP00000329419,9606.ENSP00000330945,9606.ENSP00000335153,9606.ENSP00000338844,9606.ENSP00000340019,9606.ENSP00000357048,9606.ENSP00000357051,9606.ENSP00000357283,…	SGTA,FIS1,RAB21,IPO5,PML,VPS35,SRP9,YWHAG,CLTB,CALR,COPG1,COPB2,TMED9,HSP90AA1,SEC23B,HSPD1,COPA,PEX19,LMNA,BAG3,IPO7,YWHAQ,SEC13,AP1G1,SEC31A,XPO1,TMED7,HSPA8,CLTC,AP2B1,MYO1C
GO:0044283	Small molecule biosynthetic process	20	446	4.4843	0.39	0.0128	9606.ENSP00000225275,9606.ENSP00000228740,9606.ENSP00000245206,9606.ENSP00000277865,9606.ENSP00000285093,9606.ENSP00000285930,9606.ENSP00000298556,9606.ENSP00000304592,9606.ENSP00000327070,9606.ENSP00000337746,9606.ENSP00000340278,9606.ENSP00000356864,9606.ENSP00000360124,9606.ENSP00000362413,9606.ENSP00000363614,9606.ENSP00000377192,9606.ENSP00000405573,9606.ENSP00000437402,9606.ENSP00000482075,…	MPO,LTA4H,GOT2,GLUD1,ACAA2,AKR1B1,HPRT1,FASN,MDH2,ISYNA1,PARK7,MGST3,PGM1,PGK1,HMGCL,G6PD,GPI,ENO2,PTGES3,PHGDH
GO:0051098	Regulation of binding	17	375	4.53333	0.39	0.0266	9606.ENSP00000221419,9606.ENSP00000247970,9606.ENSP00000264758,9606.ENSP00000339191,9606.ENSP00000340278,9606.ENSP00000345347,9606.ENSP00000346032,9606.ENSP00000357051,9606.ENSP00000358460,9606.ENSP00000360609,9606.ENSP00000363641,9606.ENSP00000416255,9606.ENSP00000418447,9606.ENSP00000426909,9606.ENSP00000460236,9606.ENSP00000495214,9606.ENSP00000498596	HNRNPL,PIN1,ADD1,CAV1,PARK7,HMGB1,ANXA2,PEX19,CLIC2,HSP90AB1,TXN,EIF4G1,PPP2CA,RACK1,SPON1,SPTA1,STING1
GO:0051130	Positive regulation of cellular component organization	46	1049	4.38513	0.38	1.22e-05	9606.ENSP00000215832,9606.ENSP00000223136,9606.ENSP00000225655,9606.ENSP00000245907,9606.ENSP00000246069,9606.ENSP00000254722,9606.ENSP00000258091,9606.ENSP00000261263,9606.ENSP00000264758,9606.ENSP00000267257,9606.ENSP00000268058,9606.ENSP00000278572,9606.ENSP00000280326,9606.ENSP00000295688,9606.ENSP00000299138,9606.ENSP00000313199,9606.ENSP00000321853,9606.ENSP00000330945,9606.ENSP00000335153,…	MAPK1,FIS1,PFN1,C3,DSTN,SERPINF1,CCT7,RAB21,ADD1,PXN,PML,RPS3,CCT5,CCT3,VPS35,HNRNPD,SERPINF2,TMED9,HSP90AA1,LIMS1,CAV1,PARK7,ANXA2,WARS1,DYNC1H1,NCKAP1,FLNA,HSPA1A,ANXA1,EMILIN1,DNM2,XRCC5,GRB2,CCT4,LCP1,CD14,TF,SEPTIN9,GDI1,RHOA,PDCD6IP,EIF4G1,RACK1,WDR1,CAND1,DNM1L
GO:0060548	Negative regulation of cell death	45	1016	4.42913	0.38	1.28e-05	9606.ENSP00000205948,9606.ENSP00000219150,9606.ENSP00000225275,9606.ENSP00000231751,9606.ENSP00000241052,9606.ENSP00000254722,9606.ENSP00000261772,9606.ENSP00000263579,9606.ENSP00000270142,9606.ENSP00000285093,9606.ENSP00000285930,9606.ENSP00000295897,9606.ENSP00000298510,9606.ENSP00000299138,9606.ENSP00000301764,9606.ENSP00000302886,9606.ENSP00000306099,9606.ENSP00000312999,9606.ENSP00000336829,…	APOH,CORO1A,MPO,LTF,CAT,SERPINF1,AARS1,DCPS,SOD1,ACAA2,AKR1B1,ALB,PRDX3,VPS35,DDB1,PA2G4,FGB,GNAI2,FGG,CAV1,HSPD1,PARK7,SFN,LMNA,BAG3,FLNA,HSP90AB1,VDAC2,GLO1,TXN,HSPG2,HSPA1A,ANXA1,NME2,ITGB1,CD44,RHOA,GPI,EIF4G1,PPIA,RACK1,ENO2,TPT1,ENO1,FGA
GO:0019637	Organophosphate metabolic process	40	914	4.37637	0.38	6.52e-05	9606.ENSP00000252603,9606.ENSP00000269848,9606.ENSP00000282541,9606.ENSP00000283415,9606.ENSP00000297258,9606.ENSP00000298556,9606.ENSP00000299198,9606.ENSP00000304229,9606.ENSP00000313490,9606.ENSP00000320171,9606.ENSP00000321259,9606.ENSP00000337746,9606.ENSP00000340278,9606.ENSP00000342026,9606.ENSP00000345656,9606.ENSP00000352401,9606.ENSP00000356969,9606.ENSP00000358547,9606.ENSP00000359991,…	PGLS,PFKL,GPD1L,LPCAT1,FABP5,HPRT1,CKB,HINT1,PFAS,PKM,TALDO1,ISYNA1,PARK7,PRDX6,VAPA,RPE,APOA2,MPP1,PGAM1,PGM1,PGK1,HSPA1A,ACOT9,HADHA,NME2,G6PD,QPRT,GAPDH,PAICS,MYH8,OGDH,RHOA,GPI,ABHD14B,ACSL1,HSPA8,ENO2,SAMHD1,ENO1,ALDOA
GO:0022603	Regulation of anatomical structure morphogenesis	40	920	4.34783	0.38	7.15e-05	9606.ENSP00000205948,9606.ENSP00000216181,9606.ENSP00000219150,9606.ENSP00000223136,9606.ENSP00000225698,9606.ENSP00000245907,9606.ENSP00000252699,9606.ENSP00000254722,9606.ENSP00000261263,9606.ENSP00000264908,9606.ENSP00000268058,9606.ENSP00000299138,9606.ENSP00000306099,9606.ENSP00000308541,9606.ENSP00000320171,9606.ENSP00000320866,9606.ENSP00000336829,9606.ENSP00000337598,9606.ENSP00000338934,…	APOH,MYH9,CORO1A,FIS1,C1QBP,C3,ACTN4,SERPINF1,RAB21,ANXA3,PML,VPS35,FGB,F2,PKM,CALR,FGG,LIMS1,EZR,CRKL,WARS1,COL4A2,FLNA,TACSTD2,PGK1,HSPG2,ANXA1,EMILIN1,DNM2,ITGB1,GDI1,CD44,RHOA,RACK1,WDR1,RNH1,DNM1L,SPTA1,ALDOA,FGA
GO:0031347	Regulation of defense response	28	638	4.38871	0.38	0.0017	9606.ENSP00000225698,9606.ENSP00000245907,9606.ENSP00000253496,9606.ENSP00000254722,9606.ENSP00000264690,9606.ENSP00000265983,9606.ENSP00000268058,9606.ENSP00000270142,9606.ENSP00000273784,9606.ENSP00000292609,9606.ENSP00000299138,9606.ENSP00000311747,9606.ENSP00000323929,9606.ENSP00000324422,9606.ENSP00000333298,9606.ENSP00000335153,9606.ENSP00000340278,9606.ENSP00000345347,9606.ENSP00000353099,…	C1QBP,C3,F12,SERPINF1,KLKB1,HPX,PML,SOD1,AHSG,PGLYRP2,VPS35,RBM14,A2M,ZYX,LAMP1,HSP90AA1,PARK7,HMGB1,HLA-DRB1,CFH,ANXA1,EMILIN1,XRCC5,AP1G1,DDT,BANF1,SAMHD1,STING1
GO:0098609	Cell-cell adhesion	24	542	4.42804	0.38	0.0048	9606.ENSP00000216181,9606.ENSP00000252999,9606.ENSP00000279227,9606.ENSP00000296411,9606.ENSP00000306099,9606.ENSP00000316029,9606.ENSP00000319096,9606.ENSP00000336829,9606.ENSP00000337598,9606.ENSP00000338934,9606.ENSP00000346032,9606.ENSP00000355771,9606.ENSP00000358866,9606.ENSP00000359225,9606.ENSP00000360305,9606.ENSP00000364935,9606.ENSP00000366109,9606.ENSP00000379350,9606.ENSP00000398632,…	MYH9,LAMA5,FERMT3,METAP1,FGB,TLN1,RAP2B,FGG,LIMS1,EZR,ANXA2,AFDN,FLNA,CNN3,PDLIM1,CLIC1,ANXA1,ITGB1,CD44,PPIA,ACTG1,LPP,HBB,FGA
GO:0044089	Positive regulation of cellular component biogenesis	22	500	4.4	0.38	0.0088	9606.ENSP00000225655,9606.ENSP00000267257,9606.ENSP00000278572,9606.ENSP00000321853,9606.ENSP00000335153,9606.ENSP00000337598,9606.ENSP00000339191,9606.ENSP00000340278,9606.ENSP00000347495,9606.ENSP00000348965,9606.ENSP00000354251,9606.ENSP00000364802,9606.ENSP00000369677,9606.ENSP00000373905,9606.ENSP00000376345,9606.ENSP00000381581,9606.ENSP00000391249,9606.ENSP00000400175,9606.ENSP00000411825,…	PFN1,PXN,RPS3,SERPINF2,HSP90AA1,LIMS1,CAV1,PARK7,WARS1,DYNC1H1,NCKAP1,HSPA1A,EMILIN1,DNM2,GRB2,LCP1,SEPTIN9,RHOA,PDCD6IP,EIF4G1,RACK1,CAND1
GO:0051051	Negative regulation of transport	19	432	4.39815	0.38	0.02	9606.ENSP00000219150,9606.ENSP00000223136,9606.ENSP00000269848,9606.ENSP00000297258,9606.ENSP00000299138,9606.ENSP00000312999,9606.ENSP00000339191,9606.ENSP00000340278,9606.ENSP00000345347,9606.ENSP00000346032,9606.ENSP00000356969,9606.ENSP00000358081,9606.ENSP00000358460,9606.ENSP00000363641,9606.ENSP00000366109,9606.ENSP00000394071,9606.ENSP00000426909,9606.ENSP00000456436,9606.ENSP00000481314	CORO1A,FIS1,PFKL,FABP5,VPS35,GNAI2,CAV1,PARK7,HMGB1,ANXA2,APOA2,BAG3,CLIC2,TXN,ANXA1,GDI1,RACK1,CNN2,SNX12
GO:0007155	Cell adhesion	41	965	4.2487	0.37	8.6e-05	9606.ENSP00000216181,9606.ENSP00000219150,9606.ENSP00000252999,9606.ENSP00000265132,9606.ENSP00000267257,9606.ENSP00000270233,9606.ENSP00000279227,9606.ENSP00000295550,9606.ENSP00000296411,9606.ENSP00000298223,9606.ENSP00000306099,9606.ENSP00000316029,9606.ENSP00000319096,9606.ENSP00000324422,9606.ENSP00000325527,9606.ENSP00000336829,9606.ENSP00000337598,9606.ENSP00000338934,9606.ENSP00000346032,…	MYH9,CORO1A,LAMA5,AMBP,PXN,BCAM,FERMT3,COL6A3,METAP1,FOLR2,FGB,TLN1,RAP2B,ZYX,FBN1,FGG,LIMS1,EZR,ANXA2,DPP4,COL6A1,AFDN,FLNA,CNN3,PDLIM1,CLIC1,ANXA1,EMILIN1,NME2,FOLR1,ACTN1,ITGB1,RPSA,CD44,RHOA,PPIA,ACTG1,SPON1,LPP,HBB,FGA
GO:0051338	Regulation of transferase activity	39	912	4.27632	0.37	0.00013	9606.ENSP00000215832,9606.ENSP00000231751,9606.ENSP00000247970,9606.ENSP00000261574,9606.ENSP00000268058,9606.ENSP00000268182,9606.ENSP00000270142,9606.ENSP00000278572,9606.ENSP00000298510,9606.ENSP00000306330,9606.ENSP00000308541,9606.ENSP00000313199,9606.ENSP00000319096,9606.ENSP00000323856,9606.ENSP00000325527,9606.ENSP00000335153,9606.ENSP00000339063,9606.ENSP00000339191,9606.ENSP00000340278,…	MAPK1,LTF,PIN1,IPO5,PML,IQGAP1,SOD1,RPS3,PRDX3,YWHAG,F2,HNRNPD,RAP2B,PLEC,FBN1,HSP90AA1,EEF1A1,CAV1,PARK7,SFN,RPS2,WARS1,HLA-DRB1,APOA2,RPL5,HSP90AB1,TXN,IPO7,XRCC5,CCT4,MVP,CD44,RHOA,PPP2CA,PPIA,ACSL1,RACK1,DNM1L,PTGES3
GO:0009725	Response to hormone	33	762	4.33071	0.37	0.00052	9606.ENSP00000216714,9606.ENSP00000228740,9606.ENSP00000241052,9606.ENSP00000254722,9606.ENSP00000264908,9606.ENSP00000267257,9606.ENSP00000306099,9606.ENSP00000306330,9606.ENSP00000311747,9606.ENSP00000317159,9606.ENSP00000320171,9606.ENSP00000320866,9606.ENSP00000323929,9606.ENSP00000325527,9606.ENSP00000328359,9606.ENSP00000335153,9606.ENSP00000339191,9606.ENSP00000345672,9606.ENSP00000354357,…	APEX1,LTA4H,CAT,SERPINF1,ANXA3,PXN,FGB,YWHAG,RBM14,CYC1,PKM,CALR,A2M,FBN1,DEFA3,HSP90AA1,CAV1,CTSB,GSTM3,APOA2,HSPA1A,ANXA1,GNB1,HADHA,AKR1C1,GRB2,ALAD,ARPC1B,RHOA,GPI,ACSL1,HSPA8,PTGES3
GO:0061024	Membrane organization	33	773	4.26908	0.37	0.00066	9606.ENSP00000216181,9606.ENSP00000219150,9606.ENSP00000221566,9606.ENSP00000262418,9606.ENSP00000270142,9606.ENSP00000285093,9606.ENSP00000298223,9606.ENSP00000323856,9606.ENSP00000330945,9606.ENSP00000335153,9606.ENSP00000338844,9606.ENSP00000339191,9606.ENSP00000345656,9606.ENSP00000346032,9606.ENSP00000346550,9606.ENSP00000349259,9606.ENSP00000353731,9606.ENSP00000356969,9606.ENSP00000357283,…	MYH9,CORO1A,SGTA,SLC4A1,SOD1,ACAA2,FOLR2,PLEC,TMED9,HSP90AA1,SEC23B,CAV1,VAPA,ANXA2,ANXA6,SPTBN1,DPP4,APOA2,LMNA,VDAC2,PEF1,HSPA1A,SEC13,DNM2,FOLR1,SEC31A,RHOA,PDCD6IP,BANF1,HSPA8,DNM1L,NPC2,SPTA1
GO:0009410	Response to xenobiotic stimulus	18	422	4.2654	0.37	0.0346	9606.ENSP00000216714,9606.ENSP00000241052,9606.ENSP00000270142,9606.ENSP00000313490,9606.ENSP00000320866,9606.ENSP00000335153,9606.ENSP00000346300,9606.ENSP00000354357,9606.ENSP00000356969,9606.ENSP00000360609,9606.ENSP00000370023,9606.ENSP00000370254,9606.ENSP00000375978,9606.ENSP00000386284,9606.ENSP00000400175,9606.ENSP00000422607,9606.ENSP00000437402,9606.ENSP00000480004	APEX1,CAT,SOD1,PFAS,CALR,HSP90AA1,CRKL,GSTM3,APOA2,HSP90AB1,HADHA,AKR1C1,XRCC5,ALAD,RHOA,ACSL1,ENO2,EPHX1
GO:1901700	Response to oxygen-containing compound	65	1547	4.20168	0.36	2.7e-07	9606.ENSP00000215832,9606.ENSP00000216714,9606.ENSP00000221419,9606.ENSP00000225275,9606.ENSP00000228740,9606.ENSP00000241052,9606.ENSP00000245206,9606.ENSP00000254722,9606.ENSP00000261574,9606.ENSP00000263579,9606.ENSP00000265132,9606.ENSP00000267257,9606.ENSP00000269848,9606.ENSP00000270142,9606.ENSP00000278572,9606.ENSP00000296028,9606.ENSP00000297991,9606.ENSP00000298223,9606.ENSP00000298510,…	MAPK1,APEX1,HNRNPL,MPO,LTA4H,CAT,GOT2,SERPINF1,IPO5,DCPS,AMBP,PXN,PFKL,SOD1,RPS3,PPBP,AQP3,FOLR2,PRDX3,YWHAG,GNAI2,HNRNPD,CYC1,PKM,CALR,PLEC,A2M,HADHB,FBN1,DEFA3,HSP90AA1,EZR,CAV1,PARK7,HMGB1,CRKL,HP,COL6A1,APOA2,LAMTOR2,FLNA,HSP90AB1,RPS4X,TXN,ANXA1,GNB1,ESD,HADHA,AKR1C1,DNM2,XRCC5,GRB2,G6PD,FOLR1,CD14,ALAD,ARPC1B,RHOA,GPI,EIF4G1,ACSL1,RACK1,ENO2,PRPF8,HBB
GO:0051707	Response to other organism	56	1328	4.21687	0.36	2.19e-06	9606.ENSP00000215832,9606.ENSP00000219150,9606.ENSP00000225275,9606.ENSP00000225371,9606.ENSP00000225698,9606.ENSP00000231751,9606.ENSP00000245907,9606.ENSP00000253496,9606.ENSP00000263408,9606.ENSP00000264908,9606.ENSP00000265983,9606.ENSP00000268058,9606.ENSP00000280326,9606.ENSP00000292609,9606.ENSP00000296028,9606.ENSP00000298510,9606.ENSP00000306099,9606.ENSP00000308541,9606.ENSP00000311747,…	MAPK1,CORO1A,MPO,EPX,C1QBP,LTF,C3,F12,C9,ANXA3,HPX,PML,CCT5,PGLYRP2,PPBP,PRDX3,FGB,F2,RBM14,CALR,ZYX,HADHB,DEFA3,EEF1G,HSP90AA1,CAV1,HMGB1,HP,HLA-DRB1,CFH,CNPY3,HLA-C,ANXA1,IPO7,HNRNPUL1,XRCC5,GAPDH,CD14,TF,ALAD,RHOA,CFB,FLNB,RPL30,BANF1,JCHAIN,C1R,NPC2,ACTG1,PRPF8,TPT1,SAMHD1,ENO1,MYO1C,FGA,STING1
GO:1902533	Positive regulation of intracellular signal transduction	42	997	4.21264	0.36	7.88e-05	9606.ENSP00000157600,9606.ENSP00000223136,9606.ENSP00000225698,9606.ENSP00000231751,9606.ENSP00000241052,9606.ENSP00000252699,9606.ENSP00000268058,9606.ENSP00000268182,9606.ENSP00000270142,9606.ENSP00000278572,9606.ENSP00000304229,9606.ENSP00000306099,9606.ENSP00000308541,9606.ENSP00000312999,9606.ENSP00000320866,9606.ENSP00000321853,9606.ENSP00000335153,9606.ENSP00000336829,9606.ENSP00000337598,…	LMCD1,FIS1,C1QBP,LTF,CAT,ACTN4,PML,IQGAP1,SOD1,RPS3,HINT1,FGB,F2,GNAI2,CALR,SERPINF2,HSP90AA1,FGG,LIMS1,CAV1,PARK7,HMGB1,VAPA,CRKL,HLA-DRB1,LAMTOR2,FLNA,HSP90AB1,TXN,HSPA1A,SEC13,ITGB1,GAPDH,DDT,CD14,CD44,RHOA,EEF1D,PPIA,RACK1,DNM1L,FGA
GO:0051336	Regulation of hydrolase activity	42	1011	4.1543	0.36	0.0001	9606.ENSP00000205948,9606.ENSP00000216802,9606.ENSP00000223136,9606.ENSP00000231751,9606.ENSP00000236671,9606.ENSP00000245907,9606.ENSP00000247970,9606.ENSP00000254722,9606.ENSP00000261313,9606.ENSP00000265132,9606.ENSP00000268058,9606.ENSP00000268182,9606.ENSP00000270142,9606.ENSP00000273784,9606.ENSP00000278572,9606.ENSP00000295550,9606.ENSP00000298510,9606.ENSP00000312999,9606.ENSP00000321853,…	APOH,PSME2,FIS1,LTF,CTSD,C3,PIN1,SERPINF1,PEBP1,AMBP,PML,IQGAP1,SOD1,AHSG,RPS3,COL6A3,PRDX3,GNAI2,SERPINF2,A2M,LIMS1,CAV1,HSPD1,PARK7,SFN,HMGB1,CTSB,ANXA2,CRKL,AFDN,APOA2,HSP90AB1,HSPA1A,ANXA1,PSAP,ITGB1,GAPDH,CD44,RHOA,GPI,RACK1,SERPINB6
GO:0043069	Negative regulation of programmed cell death	38	911	4.17124	0.36	0.00027	9606.ENSP00000205948,9606.ENSP00000219150,9606.ENSP00000225275,9606.ENSP00000231751,9606.ENSP00000241052,9606.ENSP00000261772,9606.ENSP00000263579,9606.ENSP00000270142,9606.ENSP00000285093,9606.ENSP00000285930,9606.ENSP00000295897,9606.ENSP00000298510,9606.ENSP00000301764,9606.ENSP00000302886,9606.ENSP00000306099,9606.ENSP00000312999,9606.ENSP00000336829,9606.ENSP00000339191,9606.ENSP00000340019,…	APOH,CORO1A,MPO,LTF,CAT,AARS1,DCPS,SOD1,ACAA2,AKR1B1,ALB,PRDX3,DDB1,PA2G4,FGB,GNAI2,FGG,CAV1,HSPD1,PARK7,SFN,LMNA,BAG3,FLNA,HSP90AB1,VDAC2,GLO1,HSPA1A,ANXA1,NME2,ITGB1,CD44,RHOA,GPI,PPIA,TPT1,ENO1,FGA
GO:0043066	Negative regulation of apoptotic process	37	891	4.15264	0.36	0.00038	9606.ENSP00000205948,9606.ENSP00000219150,9606.ENSP00000225275,9606.ENSP00000231751,9606.ENSP00000241052,9606.ENSP00000261772,9606.ENSP00000270142,9606.ENSP00000285093,9606.ENSP00000285930,9606.ENSP00000295897,9606.ENSP00000298510,9606.ENSP00000301764,9606.ENSP00000302886,9606.ENSP00000306099,9606.ENSP00000312999,9606.ENSP00000336829,9606.ENSP00000339191,9606.ENSP00000340019,9606.ENSP00000340278,…	APOH,CORO1A,MPO,LTF,CAT,AARS1,SOD1,ACAA2,AKR1B1,ALB,PRDX3,DDB1,PA2G4,FGB,GNAI2,FGG,CAV1,HSPD1,PARK7,SFN,LMNA,BAG3,FLNA,HSP90AB1,VDAC2,GLO1,HSPA1A,ANXA1,NME2,ITGB1,CD44,RHOA,GPI,PPIA,TPT1,ENO1,FGA
GO:0061061	Muscle structure development	21	498	4.21687	0.36	0.0181	9606.ENSP00000216181,9606.ENSP00000252699,9606.ENSP00000252999,9606.ENSP00000254810,9606.ENSP00000295550,9606.ENSP00000312634,9606.ENSP00000320866,9606.ENSP00000323856,9606.ENSP00000339191,9606.ENSP00000357283,9606.ENSP00000360305,9606.ENSP00000376678,9606.ENSP00000376800,9606.ENSP00000377941,9606.ENSP00000379350,9606.ENSP00000379616,9606.ENSP00000400175,9606.ENSP00000420213,9606.ENSP00000427687,…	MYH9,ACTN4,LAMA5,H3-3B,COL6A3,PDLIM2,CALR,PLEC,CAV1,LMNA,PDLIM1,TAGLN,MTPN,ACTN1,ITGB1,MYH11,RHOA,FLNB,WDR1,MYL6,ACTG1
GO:0050778	Positive regulation of immune response	21	502	4.18327	0.36	0.0198	9606.ENSP00000215832,9606.ENSP00000225698,9606.ENSP00000245907,9606.ENSP00000263408,9606.ENSP00000265983,9606.ENSP00000278572,9606.ENSP00000311747,9606.ENSP00000333298,9606.ENSP00000335153,9606.ENSP00000340019,9606.ENSP00000340278,9606.ENSP00000345347,9606.ENSP00000346300,9606.ENSP00000353099,9606.ENSP00000356399,9606.ENSP00000366109,9606.ENSP00000375978,9606.ENSP00000377148,9606.ENSP00000416561,…	MAPK1,C1QBP,C3,C9,HPX,RPS3,RBM14,LAMP1,HSP90AA1,HSPD1,PARK7,HMGB1,CRKL,HLA-DRB1,CFH,ANXA1,XRCC5,AP1G1,CFB,C1R,STING1
GO:0070848	Response to growth factor	21	503	4.17495	0.36	0.02	9606.ENSP00000215832,9606.ENSP00000219150,9606.ENSP00000241052,9606.ENSP00000258198,9606.ENSP00000264908,9606.ENSP00000267257,9606.ENSP00000268058,9606.ENSP00000268182,9606.ENSP00000324422,9606.ENSP00000325527,9606.ENSP00000337598,9606.ENSP00000339063,9606.ENSP00000339191,9606.ENSP00000346300,9606.ENSP00000353654,9606.ENSP00000366109,9606.ENSP00000376345,9606.ENSP00000387996,9606.ENSP00000398632,…	MAPK1,CORO1A,CAT,DYNC1LI2,ANXA3,PXN,PML,IQGAP1,ZYX,FBN1,LIMS1,EEF1A1,CAV1,CRKL,COL4A2,ANXA1,GRB2,CSTF2,CD44,RACK1,MYO1C
GO:0031400	Negative regulation of protein modification process	21	506	4.1502	0.36	0.0213	9606.ENSP00000261574,9606.ENSP00000278572,9606.ENSP00000282541,9606.ENSP00000306330,9606.ENSP00000312999,9606.ENSP00000323856,9606.ENSP00000339191,9606.ENSP00000340278,9606.ENSP00000340989,9606.ENSP00000346300,9606.ENSP00000347495,9606.ENSP00000359345,9606.ENSP00000364802,9606.ENSP00000369042,9606.ENSP00000369677,9606.ENSP00000377192,9606.ENSP00000378760,9606.ENSP00000416255,9606.ENSP00000418447,…	IPO5,RPS3,GPD1L,YWHAG,GNAI2,PLEC,CAV1,PARK7,SFN,CRKL,WARS1,RPL5,HSPA1A,IPO7,EMILIN1,G6PD,MVP,EIF4G1,PPP2CA,PPIA,RACK1
GO:0060284	Regulation of cell development	21	506	4.1502	0.36	0.0213	9606.ENSP00000225698,9606.ENSP00000231751,9606.ENSP00000252699,9606.ENSP00000254722,9606.ENSP00000261263,9606.ENSP00000264758,9606.ENSP00000306099,9606.ENSP00000308541,9606.ENSP00000320866,9606.ENSP00000325527,9606.ENSP00000336829,9606.ENSP00000337598,9606.ENSP00000346032,9606.ENSP00000346300,9606.ENSP00000358866,9606.ENSP00000360269,9606.ENSP00000373905,9606.ENSP00000375978,9606.ENSP00000379350,…	C1QBP,LTF,ACTN4,SERPINF1,RAB21,ADD1,FGB,F2,CALR,FBN1,FGG,LIMS1,ANXA2,CRKL,FLNA,TACSTD2,DNM2,XRCC5,ITGB1,GDI1,FGA
GO:0001558	Regulation of cell growth	18	428	4.20561	0.36	0.0393	9606.ENSP00000254810,9606.ENSP00000261263,9606.ENSP00000268058,9606.ENSP00000308541,9606.ENSP00000340989,9606.ENSP00000346300,9606.ENSP00000357288,9606.ENSP00000364802,9606.ENSP00000373905,9606.ENSP00000376800,9606.ENSP00000377192,9606.ENSP00000394071,9606.ENSP00000400175,9606.ENSP00000416255,9606.ENSP00000418447,9606.ENSP00000426909,9606.ENSP00000427985,9606.ENSP00000495530	H3-3B,RAB21,PML,F2,SFN,CRKL,LAMTOR2,HSPA1A,DNM2,MTPN,G6PD,GDI1,RHOA,EIF4G1,PPP2CA,RACK1,DPYSL2,ENO1
GO:0002683	Negative regulation of immune system process	18	433	4.15704	0.36	0.0434	9606.ENSP00000225371,9606.ENSP00000231751,9606.ENSP00000265132,9606.ENSP00000292609,9606.ENSP00000323929,9606.ENSP00000325527,9606.ENSP00000338934,9606.ENSP00000345347,9606.ENSP00000353099,9606.ENSP00000353731,9606.ENSP00000356969,9606.ENSP00000366109,9606.ENSP00000369677,9606.ENSP00000381386,9606.ENSP00000433760,9606.ENSP00000456436,9606.ENSP00000493536,9606.ENSP00000498879	EPX,LTF,AMBP,PGLYRP2,A2M,FBN1,EZR,HMGB1,HLA-DRB1,DPP4,APOA2,ANXA1,EMILIN1,DDT,BANF1,CNN2,SAMHD1,CD59
GO:0044281	Small molecule metabolic process	67	1645	4.07295	0.35	3.79e-07	9606.ENSP00000215832,9606.ENSP00000221418,9606.ENSP00000225275,9606.ENSP00000228740,9606.ENSP00000241052,9606.ENSP00000245206,9606.ENSP00000245907,9606.ENSP00000258317,9606.ENSP00000261733,9606.ENSP00000261772,9606.ENSP00000269848,9606.ENSP00000277865,9606.ENSP00000285093,9606.ENSP00000285930,9606.ENSP00000297258,9606.ENSP00000298556,9606.ENSP00000303356,9606.ENSP00000304229,9606.ENSP00000304592,…	MAPK1,ECH1,MPO,LTA4H,CAT,GOT2,C3,NPL,ALDH2,AARS1,PFKL,GLUD1,ACAA2,AKR1B1,FABP5,HPRT1,DCXR,HINT1,FASN,ADH1B,GMPPB,GRHPR,PFAS,PKM,HADHB,FBN1,MDH2,ISYNA1,PARK7,WARS1,MGST3,APOA2,MPP1,PGAM1,PGM1,PGK1,GLO1,HMGCL,HSPA1A,ESD,ACOT9,HADHA,AKR1C1,NME2,G6PD,FOLR1,NIT2,QPRT,GAPDH,HAGH,PAICS,MYH8,OGDH,RHOA,GPI,MPST,ABHD14B,ACSL1,HSPA8,ENO2,NPC2,EPHX1,PTGES3,PHGDH,SAMHD1,ENO1,ALDOA
GO:0009719	Response to endogenous stimulus	56	1363	4.10858	0.35	4.38e-06	9606.ENSP00000215832,9606.ENSP00000216714,9606.ENSP00000219150,9606.ENSP00000228740,9606.ENSP00000241052,9606.ENSP00000254722,9606.ENSP00000258198,9606.ENSP00000261574,9606.ENSP00000264908,9606.ENSP00000267257,9606.ENSP00000268058,9606.ENSP00000268182,9606.ENSP00000270142,9606.ENSP00000298223,9606.ENSP00000306099,9606.ENSP00000306330,9606.ENSP00000311747,9606.ENSP00000313199,9606.ENSP00000317159,…	MAPK1,APEX1,CORO1A,LTA4H,CAT,SERPINF1,DYNC1LI2,IPO5,ANXA3,PXN,PML,IQGAP1,SOD1,FOLR2,FGB,YWHAG,RBM14,HNRNPD,CYC1,PKM,CALR,A2M,ZYX,FBN1,DEFA3,HSP90AA1,LIMS1,EZR,EEF1A1,CAV1,CTSB,CRKL,COL4A2,GSTM3,COL6A1,APOA2,LAMTOR2,FLNA,HSPA1A,ANXA1,GNB1,HADHA,AKR1C1,DNM2,GRB2,FOLR1,ITGB1,ALAD,CSTF2,ARPC1B,CD44,RHOA,GPI,ACSL1,HSPA8,PTGES3
GO:0080134	Regulation of response to stress	56	1373	4.07866	0.35	5.44e-06	9606.ENSP00000205948,9606.ENSP00000215832,9606.ENSP00000221566,9606.ENSP00000225698,9606.ENSP00000245907,9606.ENSP00000253496,9606.ENSP00000254722,9606.ENSP00000264690,9606.ENSP00000265132,9606.ENSP00000265983,9606.ENSP00000268058,9606.ENSP00000268717,9606.ENSP00000270142,9606.ENSP00000273784,9606.ENSP00000278572,9606.ENSP00000292609,9606.ENSP00000299138,9606.ENSP00000306099,9606.ENSP00000308541,…	APOH,MAPK1,SGTA,C1QBP,C3,F12,SERPINF1,KLKB1,AMBP,HPX,PML,COPS3,SOD1,AHSG,RPS3,PGLYRP2,VPS35,FGB,F2,RBM14,SERPINF2,A2M,ZYX,LAMP1,HSP90AA1,FGG,EZR,CAV1,PARK7,HMGB1,ANXA2,HLA-DRB1,CFH,LMNA,FLNA,TXN,HSPA1A,ANXA1,EMILIN1,XRCC5,AP1G1,ITGB1,DDT,CD44,EIF4G1,DDX39B,PPIA,RACK1,BANF1,ACTG1,TPT1,EPPK1,SAMHD1,ENO1,FGA,STING1
GO:0016192	Vesicle-mediated transport	53	1298	4.0832	0.35	1.14e-05	9606.ENSP00000215832,9606.ENSP00000216181,9606.ENSP00000219150,9606.ENSP00000264908,9606.ENSP00000265709,9606.ENSP00000269886,9606.ENSP00000271064,9606.ENSP00000273784,9606.ENSP00000298223,9606.ENSP00000299138,9606.ENSP00000303366,9606.ENSP00000309415,9606.ENSP00000325002,9606.ENSP00000329419,9606.ENSP00000330945,9606.ENSP00000333298,9606.ENSP00000338844,9606.ENSP00000338934,9606.ENSP00000339191,…	MAPK1,MYH9,CORO1A,ANXA3,ANK1,SH3GL1,TINAGL1,AHSG,FOLR2,VPS35,LMAN2,CLTB,COPG1,COPB2,TMED9,LAMP1,SEC23B,EZR,CAV1,HMGB1,VAPA,ANXA2,SPTBN1,DPP4,COPA,FLNA,CAP1,PEF1,HSPG2,HSPA1A,ANXA1,GDI2,SEC13,DNM2,GRB2,AP1G1,FOLR1,SEC31A,ITGB1,CD14,GDI1,ANXA11,TMED7,PDCD6IP,DPYSL2,HSPA8,DNM1L,CNN2,ACTG1,COPE,CLTC,SNX12,AP2B1
GO:0045184	Establishment of protein localization	52	1272	4.08805	0.35	1.33e-05	9606.ENSP00000216181,9606.ENSP00000221566,9606.ENSP00000223136,9606.ENSP00000252699,9606.ENSP00000261263,9606.ENSP00000261574,9606.ENSP00000268058,9606.ENSP00000299138,9606.ENSP00000303366,9606.ENSP00000305230,9606.ENSP00000306330,9606.ENSP00000309415,9606.ENSP00000320866,9606.ENSP00000325002,9606.ENSP00000329419,9606.ENSP00000330945,9606.ENSP00000333298,9606.ENSP00000335153,9606.ENSP00000336829,…	MYH9,SGTA,FIS1,ACTN4,RAB21,IPO5,PML,VPS35,LMAN2,SRP9,YWHAG,CLTB,CALR,COPG1,COPB2,TMED9,LAMP1,HSP90AA1,FGG,LIMS1,SEC23B,CAV1,HSPD1,PARK7,SPTBN1,AFDN,COPA,PEX19,LMNA,BAG3,FLNA,ANXA1,RRBP1,IPO7,GDI2,YWHAQ,SEC13,DNM2,AP1G1,SEC31A,KTN1,MVP,XPO1,GDI1,TMED7,PDCD6IP,HSPA8,COPE,CLTC,SNX12,AP2B1,MYO1C
GO:0015031	Protein transport	48	1180	4.0678	0.35	4.11e-05	9606.ENSP00000216181,9606.ENSP00000221566,9606.ENSP00000223136,9606.ENSP00000252699,9606.ENSP00000261263,9606.ENSP00000261574,9606.ENSP00000268058,9606.ENSP00000299138,9606.ENSP00000303366,9606.ENSP00000305230,9606.ENSP00000306330,9606.ENSP00000309415,9606.ENSP00000320866,9606.ENSP00000325002,9606.ENSP00000329419,9606.ENSP00000330945,9606.ENSP00000335153,9606.ENSP00000336829,9606.ENSP00000338844,…	MYH9,SGTA,FIS1,ACTN4,RAB21,IPO5,PML,VPS35,LMAN2,SRP9,YWHAG,CLTB,CALR,COPG1,COPB2,TMED9,HSP90AA1,FGG,SEC23B,CAV1,HSPD1,PARK7,SPTBN1,COPA,PEX19,LMNA,BAG3,ANXA1,RRBP1,IPO7,GDI2,YWHAQ,SEC13,DNM2,AP1G1,SEC31A,KTN1,MVP,XPO1,GDI1,TMED7,PDCD6IP,HSPA8,COPE,CLTC,SNX12,AP2B1,MYO1C
GO:1901135	Carbohydrate derivative metabolic process	41	998	4.10822	0.35	0.00017	9606.ENSP00000252603,9606.ENSP00000258317,9606.ENSP00000269848,9606.ENSP00000282541,9606.ENSP00000285930,9606.ENSP00000292609,9606.ENSP00000298556,9606.ENSP00000304229,9606.ENSP00000309092,9606.ENSP00000313490,9606.ENSP00000320171,9606.ENSP00000321259,9606.ENSP00000327336,9606.ENSP00000340278,9606.ENSP00000352401,9606.ENSP00000358547,9606.ENSP00000359664,9606.ENSP00000359991,9606.ENSP00000360124,…	PGLS,NPL,PFKL,GPD1L,AKR1B1,PGLYRP2,HPRT1,HINT1,GMPPB,PFAS,PKM,TALDO1,BGN,PARK7,RPE,MPP1,CTBS,PGAM1,PGM1,PGK1,HSPA1A,ACOT9,AKR1C1,HNRNPUL1,NME2,G6PD,GAPDH,PAICS,MYH8,OGDH,CD44,RHOA,GPI,ABHD14B,ACSL1,OSTC,HSPA8,ENO2,SAMHD1,ENO1,ALDOA
GO:0030155	Regulation of cell adhesion	32	784	4.08163	0.35	0.0018	9606.ENSP00000219150,9606.ENSP00000225698,9606.ENSP00000252699,9606.ENSP00000252999,9606.ENSP00000268058,9606.ENSP00000278572,9606.ENSP00000279227,9606.ENSP00000306099,9606.ENSP00000316029,9606.ENSP00000320866,9606.ENSP00000321853,9606.ENSP00000336829,9606.ENSP00000337598,9606.ENSP00000339191,9606.ENSP00000340019,9606.ENSP00000345347,9606.ENSP00000346300,9606.ENSP00000353099,9606.ENSP00000353731,…	CORO1A,C1QBP,ACTN4,LAMA5,PML,RPS3,FERMT3,FGB,TLN1,CALR,SERPINF2,FGG,LIMS1,CAV1,HSPD1,HMGB1,CRKL,HLA-DRB1,DPP4,AFDN,FLNA,TACSTD2,ANXA1,EMILIN1,DNM2,PPP1CB,CD44,RHOA,PPP2CA,ACTG1,SPTA1,FGA
GO:0045087	Innate immune response	31	754	4.11141	0.35	0.002	9606.ENSP00000219150,9606.ENSP00000225698,9606.ENSP00000231751,9606.ENSP00000245907,9606.ENSP00000253496,9606.ENSP00000263408,9606.ENSP00000265983,9606.ENSP00000268058,9606.ENSP00000292609,9606.ENSP00000306099,9606.ENSP00000311747,9606.ENSP00000324422,9606.ENSP00000328359,9606.ENSP00000345347,9606.ENSP00000356399,9606.ENSP00000361926,9606.ENSP00000365402,9606.ENSP00000366109,9606.ENSP00000369042,…	CORO1A,C1QBP,LTF,C3,F12,C9,HPX,PML,PGLYRP2,FGB,RBM14,ZYX,DEFA3,HMGB1,CFH,CNPY3,HLA-C,ANXA1,IPO7,XRCC5,GAPDH,CD14,CFB,FLNB,JCHAIN,C1R,ACTG1,SAMHD1,MYO1C,FGA,STING1
GO:0019725	Cellular homeostasis	26	628	4.14013	0.35	0.0065	9606.ENSP00000215832,9606.ENSP00000216714,9606.ENSP00000223136,9606.ENSP00000254722,9606.ENSP00000262418,9606.ENSP00000264613,9606.ENSP00000265983,9606.ENSP00000268058,9606.ENSP00000270142,9606.ENSP00000298510,9606.ENSP00000299198,9606.ENSP00000308541,9606.ENSP00000320866,9606.ENSP00000339191,9606.ENSP00000342026,9606.ENSP00000346550,9606.ENSP00000358081,9606.ENSP00000363162,9606.ENSP00000363500,…	MAPK1,APEX1,FIS1,SERPINF1,SLC4A1,CP,HPX,PML,SOD1,PRDX3,CKB,F2,CALR,CAV1,PRDX6,ANXA6,BAG3,ATP6V1G1,CLIC4,TXN,ERO1A,TF,RACK1,ATOX1,TPT1,ALDOA
GO:0071407	Cellular response to organic cyclic compound	21	508	4.13386	0.35	0.022	9606.ENSP00000215832,9606.ENSP00000216714,9606.ENSP00000254722,9606.ENSP00000270142,9606.ENSP00000298223,9606.ENSP00000313199,9606.ENSP00000320866,9606.ENSP00000328359,9606.ENSP00000338934,9606.ENSP00000339191,9606.ENSP00000358866,9606.ENSP00000360609,9606.ENSP00000364802,9606.ENSP00000366109,9606.ENSP00000367872,9606.ENSP00000373905,9606.ENSP00000377284,9606.ENSP00000400175,9606.ENSP00000437125,…	MAPK1,APEX1,SERPINF1,SOD1,FOLR2,HNRNPD,CALR,DEFA3,EZR,CAV1,FLNA,HSP90AB1,HSPA1A,ANXA1,GNB1,DNM2,FOLR1,RHOA,HSPA8,PTGES3,STING1
GO:0032870	Cellular response to hormone stimulus	20	489	4.08998	0.35	0.0314	9606.ENSP00000216714,9606.ENSP00000254722,9606.ENSP00000267257,9606.ENSP00000306099,9606.ENSP00000306330,9606.ENSP00000320171,9606.ENSP00000320866,9606.ENSP00000325527,9606.ENSP00000328359,9606.ENSP00000339191,9606.ENSP00000345672,9606.ENSP00000364802,9606.ENSP00000366109,9606.ENSP00000367872,9606.ENSP00000370254,9606.ENSP00000376345,9606.ENSP00000400175,9606.ENSP00000422607,9606.ENSP00000437125,…	APEX1,SERPINF1,PXN,FGB,YWHAG,PKM,CALR,FBN1,DEFA3,CAV1,CTSB,HSPA1A,ANXA1,GNB1,AKR1C1,GRB2,RHOA,ACSL1,HSPA8,PTGES3
GO:0032879	Regulation of localization	84	2103	3.99429	0.34	1.47e-08	9606.ENSP00000215832,9606.ENSP00000219150,9606.ENSP00000223136,9606.ENSP00000236671,9606.ENSP00000245907,9606.ENSP00000247970,9606.ENSP00000252699,9606.ENSP00000258091,9606.ENSP00000261263,9606.ENSP00000261574,9606.ENSP00000268058,9606.ENSP00000269848,9606.ENSP00000270142,9606.ENSP00000273784,9606.ENSP00000277865,9606.ENSP00000280326,9606.ENSP00000282541,9606.ENSP00000285093,9606.ENSP00000286713,…	MAPK1,CORO1A,FIS1,CTSD,C3,PIN1,ACTN4,CCT7,RAB21,IPO5,PML,PFKL,SOD1,AHSG,GLUD1,CCT5,GPD1L,ACAA2,STOM,CCT3,FABP5,VPS35,LMAN2,GNB2,FGB,F2,GNAI2,CALR,LAMP1,HSP90AA1,FGG,EZR,CAV1,NDUFA4,PARK7,SFN,HMGB1,ANXA2,CRKL,ANXA6,DYNC1H1,SPTBN1,HLA-DRB1,AFDN,APOA2,EPB41L2,LMNA,BAG3,CLIC2,FLNA,HSP90AB1,CLIC4,TXN,HSPA1A,CLIC1,ANXA1,GDI2,DNM2,AP1G1,G6PD,CCT4,ERO1A,ITGB1,LCP1,XPO1,CD14,TF,GDI1,RHOA,PDCD6IP,CFB,CLIC3…
GO:0009628	Response to abiotic stimulus	44	1107	3.97471	0.34	0.00016	9606.ENSP00000225275,9606.ENSP00000241052,9606.ENSP00000247970,9606.ENSP00000252699,9606.ENSP00000254722,9606.ENSP00000268058,9606.ENSP00000268717,9606.ENSP00000270142,9606.ENSP00000285093,9606.ENSP00000285930,9606.ENSP00000297991,9606.ENSP00000301764,9606.ENSP00000313199,9606.ENSP00000320866,9606.ENSP00000323856,9606.ENSP00000335153,9606.ENSP00000339191,9606.ENSP00000340019,9606.ENSP00000340510,…	MPO,CAT,PIN1,ACTN4,SERPINF1,PML,COPS3,SOD1,ACAA2,AKR1B1,AQP3,DDB1,HNRNPD,CALR,PLEC,HSP90AA1,CAV1,HSPD1,PPL,DPP4,LMNA,BAG3,PDLIM1,HSP90AB1,PGK1,ATP6V1G1,TXN,HSPA1A,ANXA1,DNM2,XRCC5,GRB2,MTPN,PPP1CB,ERO1A,ITGB1,CD14,ALAD,RHOA,GPI,EEF1D,CNN2,ACTG1,SERPINB6
GO:1901701	Cellular response to oxygen-containing compound	42	1057	3.97351	0.34	0.00026	9606.ENSP00000215832,9606.ENSP00000216714,9606.ENSP00000225275,9606.ENSP00000241052,9606.ENSP00000254722,9606.ENSP00000261574,9606.ENSP00000263579,9606.ENSP00000265132,9606.ENSP00000267257,9606.ENSP00000270142,9606.ENSP00000278572,9606.ENSP00000296028,9606.ENSP00000298223,9606.ENSP00000298510,9606.ENSP00000306330,9606.ENSP00000312999,9606.ENSP00000313199,9606.ENSP00000320171,9606.ENSP00000323856,…	MAPK1,APEX1,MPO,CAT,SERPINF1,IPO5,DCPS,AMBP,PXN,SOD1,RPS3,PPBP,FOLR2,PRDX3,YWHAG,GNAI2,HNRNPD,PKM,PLEC,HADHB,FBN1,DEFA3,EZR,CAV1,PARK7,HMGB1,CRKL,COL6A1,LAMTOR2,FLNA,ANXA1,GNB1,ESD,AKR1C1,DNM2,XRCC5,GRB2,FOLR1,CD14,RHOA,RACK1,PRPF8
GO:0009894	Regulation of catabolic process	40	988	4.04858	0.34	0.00029	9606.ENSP00000216714,9606.ENSP00000216802,9606.ENSP00000221566,9606.ENSP00000229268,9606.ENSP00000247970,9606.ENSP00000262418,9606.ENSP00000263579,9606.ENSP00000268058,9606.ENSP00000273986,9606.ENSP00000283415,9606.ENSP00000299138,9606.ENSP00000301764,9606.ENSP00000313199,9606.ENSP00000335153,9606.ENSP00000338934,9606.ENSP00000339063,9606.ENSP00000339191,9606.ENSP00000340278,9606.ENSP00000345347,…	APEX1,PSME2,SGTA,USP5,PIN1,SLC4A1,DCPS,PML,CISD2,LPCAT1,VPS35,DDB1,HNRNPD,HSP90AA1,EZR,EEF1A1,CAV1,PARK7,HMGB1,ANXA2,HP,APOA2,BAG3,FLNA,RPL5,PGAM1,HSP90AB1,ATP6V1G1,HSPA1A,PSAP,ITGB1,GAPDH,XPO1,ALAD,EIF4G1,RACK1,DNM1L,F8A3,SNX12,STING1
GO:1902532	Negative regulation of intracellular signal transduction	21	519	4.04624	0.34	0.0276	9606.ENSP00000225698,9606.ENSP00000247970,9606.ENSP00000261313,9606.ENSP00000265132,9606.ENSP00000282541,9606.ENSP00000338934,9606.ENSP00000339191,9606.ENSP00000340278,9606.ENSP00000361635,9606.ENSP00000364802,9606.ENSP00000369677,9606.ENSP00000373312,9606.ENSP00000379350,9606.ENSP00000398632,9606.ENSP00000400175,9606.ENSP00000416269,9606.ENSP00000418447,9606.ENSP00000419425,9606.ENSP00000426909,…	C1QBP,PIN1,PEBP1,AMBP,GPD1L,EZR,CAV1,PARK7,VDAC2,HSPA1A,EMILIN1,SEC13,ITGB1,CD44,RHOA,DDX39B,PPP2CA,PPIA,RACK1,TPT1,ENO1
GO:0071363	Cellular response to growth factor stimulus	19	473	4.01691	0.34	0.0465	9606.ENSP00000219150,9606.ENSP00000241052,9606.ENSP00000258198,9606.ENSP00000267257,9606.ENSP00000268058,9606.ENSP00000268182,9606.ENSP00000324422,9606.ENSP00000325527,9606.ENSP00000337598,9606.ENSP00000339063,9606.ENSP00000339191,9606.ENSP00000346300,9606.ENSP00000353654,9606.ENSP00000366109,9606.ENSP00000376345,9606.ENSP00000387996,9606.ENSP00000398632,9606.ENSP00000426909,9606.ENSP00000496954	CORO1A,CAT,DYNC1LI2,PXN,PML,IQGAP1,ZYX,FBN1,LIMS1,EEF1A1,CAV1,CRKL,COL4A2,ANXA1,GRB2,CSTF2,CD44,RACK1,MYO1C
GO:0051246	Regulation of protein metabolic process	102	2622	3.89016	0.33	3.91e-10	9606.ENSP00000215832,9606.ENSP00000216181,9606.ENSP00000216802,9606.ENSP00000221419,9606.ENSP00000221566,9606.ENSP00000223136,9606.ENSP00000225698,9606.ENSP00000229268,9606.ENSP00000231751,9606.ENSP00000236671,9606.ENSP00000245907,9606.ENSP00000247970,9606.ENSP00000248342,9606.ENSP00000253039,9606.ENSP00000253496,9606.ENSP00000254722,9606.ENSP00000261313,9606.ENSP00000261574,9606.ENSP00000261772,…	MAPK1,MYH9,PSME2,HNRNPL,SGTA,FIS1,C1QBP,USP5,LTF,CTSD,C3,PIN1,EIF3K,EIF2S3,F12,SERPINF1,PEBP1,IPO5,AARS1,DCPS,KLKB1,AMBP,HPX,PML,IQGAP1,COPS3,SOD1,AHSG,RPS3,GPD1L,LPCAT1,COL6A3,METAP1,PRDX3,VPS35,DDB1,PA2G4,SRP9,YWHAG,EEF2,F2,GNAI2,HNRNPD,RAP2B,PKM,CALR,SERPINF2,PLEC,A2M,FBN1,EEF1G,HSP90AA1,SF3B1,EZR,EEF1A1,CAV1,HSPD1,PARK7,SFN,RPS2,HMGB1,CTSB,ANXA2,RPL22,CRKL,WARS1,HLA-DRB1,LMNA,FLNA,RPL5,HSP90A…
GO:0051049	Regulation of transport	69	1763	3.91378	0.33	7.77e-07	9606.ENSP00000215832,9606.ENSP00000219150,9606.ENSP00000223136,9606.ENSP00000245907,9606.ENSP00000252699,9606.ENSP00000261263,9606.ENSP00000261574,9606.ENSP00000268058,9606.ENSP00000269848,9606.ENSP00000270142,9606.ENSP00000273784,9606.ENSP00000277865,9606.ENSP00000282541,9606.ENSP00000285093,9606.ENSP00000286713,9606.ENSP00000297258,9606.ENSP00000299138,9606.ENSP00000303366,9606.ENSP00000305260,…	MAPK1,CORO1A,FIS1,C3,ACTN4,RAB21,IPO5,PML,PFKL,SOD1,AHSG,GLUD1,GPD1L,ACAA2,STOM,FABP5,VPS35,LMAN2,GNB2,FGB,F2,GNAI2,CALR,LAMP1,HSP90AA1,FGG,EZR,CAV1,NDUFA4,PARK7,SFN,HMGB1,ANXA2,DYNC1H1,HLA-DRB1,APOA2,BAG3,CLIC2,FLNA,HSP90AB1,CLIC4,TXN,HSPA1A,CLIC1,ANXA1,DNM2,AP1G1,G6PD,ITGB1,LCP1,XPO1,CD14,TF,GDI1,RHOA,PDCD6IP,CFB,CLIC3,PPIA,ACSL1,RACK1,HSPA8,DNM1L,CNN2,ACTG1,SEPTIN2,SNX12,MYO1C,FGA
GO:0010941	Regulation of cell death	65	1651	3.93701	0.33	1.7e-06	9606.ENSP00000205948,9606.ENSP00000216714,9606.ENSP00000219150,9606.ENSP00000223136,9606.ENSP00000225275,9606.ENSP00000225698,9606.ENSP00000231751,9606.ENSP00000236671,9606.ENSP00000241052,9606.ENSP00000245907,9606.ENSP00000252699,9606.ENSP00000254722,9606.ENSP00000261772,9606.ENSP00000263579,9606.ENSP00000268058,9606.ENSP00000270142,9606.ENSP00000278572,9606.ENSP00000285093,9606.ENSP00000285930,…	APOH,APEX1,CORO1A,FIS1,MPO,C1QBP,LTF,CTSD,CAT,C3,ACTN4,SERPINF1,AARS1,DCPS,PML,SOD1,RPS3,ACAA2,AKR1B1,ALB,PRDX3,VPS35,PDIA3,DDB1,PA2G4,FGB,GNAI2,CALR,HSP90AA1,FGG,CAV1,HSPD1,PARK7,SFN,HMGB1,CTSB,HP,LMNA,BAG3,FLNA,HSP90AB1,VDAC2,GLO1,TXN,HSPG2,HSPA1A,ANXA1,DNM2,NME2,G6PD,ACTN1,ITGB1,CD44,RHOA,GPI,EEF1D,EIF4G1,PPIA,RACK1,ENO2,DNM1L,TPT1,HBB,ENO1,FGA
GO:0006952	Defense response	54	1394	3.87374	0.33	3.25e-05	9606.ENSP00000219150,9606.ENSP00000225275,9606.ENSP00000225371,9606.ENSP00000225698,9606.ENSP00000231751,9606.ENSP00000245907,9606.ENSP00000253496,9606.ENSP00000259396,9606.ENSP00000263408,9606.ENSP00000264690,9606.ENSP00000264908,9606.ENSP00000265983,9606.ENSP00000268058,9606.ENSP00000273784,9606.ENSP00000292609,9606.ENSP00000296028,9606.ENSP00000298223,9606.ENSP00000304592,9606.ENSP00000306099,…	CORO1A,MPO,EPX,C1QBP,LTF,C3,F12,ORM1,C9,KLKB1,ANXA3,HPX,PML,AHSG,PGLYRP2,PPBP,FOLR2,FASN,FGB,F2,RBM14,SERPINF2,A2M,ZYX,DEFA3,PARK7,HMGB1,HP,HLA-DRB1,DPP4,CFH,APOA2,CNPY3,HSPG2,HLA-C,ANXA1,IPO7,XRCC5,ITGB1,GAPDH,CD14,TF,CD44,EIF4G1,CFB,FLNB,RPL30,JCHAIN,C1R,ACTG1,SAMHD1,MYO1C,FGA,STING1
GO:0098542	Defense response to other organism	39	989	3.94338	0.33	0.00061	9606.ENSP00000219150,9606.ENSP00000225275,9606.ENSP00000225371,9606.ENSP00000225698,9606.ENSP00000231751,9606.ENSP00000245907,9606.ENSP00000253496,9606.ENSP00000263408,9606.ENSP00000264908,9606.ENSP00000265983,9606.ENSP00000268058,9606.ENSP00000292609,9606.ENSP00000296028,9606.ENSP00000306099,9606.ENSP00000308541,9606.ENSP00000311747,9606.ENSP00000324422,9606.ENSP00000328359,9606.ENSP00000345347,…	CORO1A,MPO,EPX,C1QBP,LTF,C3,F12,C9,ANXA3,HPX,PML,PGLYRP2,PPBP,FGB,F2,RBM14,ZYX,DEFA3,HMGB1,HP,CFH,CNPY3,HLA-C,ANXA1,IPO7,XRCC5,GAPDH,CD14,TF,CFB,FLNB,RPL30,JCHAIN,C1R,ACTG1,SAMHD1,MYO1C,FGA,STING1
GO:0030334	Regulation of cell migration	36	927	3.8835	0.33	0.0016	9606.ENSP00000205948,9606.ENSP00000215832,9606.ENSP00000216714,9606.ENSP00000219150,9606.ENSP00000225655,9606.ENSP00000225698,9606.ENSP00000252699,9606.ENSP00000252999,9606.ENSP00000254722,9606.ENSP00000264908,9606.ENSP00000279227,9606.ENSP00000312999,9606.ENSP00000319096,9606.ENSP00000320866,9606.ENSP00000339191,9606.ENSP00000345347,9606.ENSP00000346300,9606.ENSP00000353731,9606.ENSP00000355771,…	APOH,MAPK1,APEX1,CORO1A,PFN1,C1QBP,ACTN4,LAMA5,SERPINF1,ANXA3,FERMT3,GNAI2,RAP2B,CALR,CAV1,HMGB1,CRKL,DPP4,AFDN,LMNA,MPP1,FLNA,TACSTD2,CLIC4,ANXA1,EMILIN1,ITGB1,DDT,RHOA,GPI,RACK1,DNM1L,CNN2,ACTG1,EPPK1,MYO1C
GO:0010629	Negative regulation of gene expression	35	899	3.89321	0.33	0.0019	9606.ENSP00000221419,9606.ENSP00000225371,9606.ENSP00000225698,9606.ENSP00000231751,9606.ENSP00000254722,9606.ENSP00000254810,9606.ENSP00000259396,9606.ENSP00000263579,9606.ENSP00000268058,9606.ENSP00000278572,9606.ENSP00000292609,9606.ENSP00000299138,9606.ENSP00000305230,9606.ENSP00000308541,9606.ENSP00000313199,9606.ENSP00000320866,9606.ENSP00000321853,9606.ENSP00000338934,9606.ENSP00000340278,…	HNRNPL,EPX,C1QBP,LTF,SERPINF1,H3-3B,ORM1,DCPS,PML,RPS3,PGLYRP2,VPS35,SRP9,F2,HNRNPD,CALR,SERPINF2,EZR,PARK7,HMGB1,CRKL,SND1,HLA-DRB1,APOA2,LMNA,HSP90AB1,HSPA1A,ANXA1,EMILIN1,GAPDH,EIF4G1,RACK1,BANF1,RNH1,SNX12
GO:0014070	Response to organic cyclic compound	34	861	3.9489	0.33	0.0019	9606.ENSP00000215832,9606.ENSP00000216714,9606.ENSP00000241052,9606.ENSP00000254722,9606.ENSP00000264908,9606.ENSP00000270142,9606.ENSP00000297991,9606.ENSP00000298223,9606.ENSP00000313199,9606.ENSP00000320866,9606.ENSP00000323929,9606.ENSP00000328359,9606.ENSP00000335153,9606.ENSP00000338934,9606.ENSP00000339191,9606.ENSP00000356969,9606.ENSP00000358866,9606.ENSP00000360609,9606.ENSP00000364802,…	MAPK1,APEX1,CAT,SERPINF1,ANXA3,SOD1,AQP3,FOLR2,HNRNPD,CALR,A2M,DEFA3,HSP90AA1,EZR,CAV1,APOA2,FLNA,HSP90AB1,HSPA1A,ANXA1,GNB1,DNM2,G6PD,FOLR1,ALAD,ARPC1B,RHOA,GPI,ACSL1,HSPA8,ENO2,EPHX1,PTGES3,STING1
GO:0050776	Regulation of immune response	33	844	3.90995	0.33	0.0028	9606.ENSP00000215832,9606.ENSP00000222219,9606.ENSP00000225698,9606.ENSP00000231751,9606.ENSP00000245907,9606.ENSP00000263408,9606.ENSP00000265132,9606.ENSP00000265983,9606.ENSP00000278572,9606.ENSP00000292609,9606.ENSP00000311747,9606.ENSP00000323929,9606.ENSP00000333298,9606.ENSP00000335153,9606.ENSP00000338934,9606.ENSP00000339191,9606.ENSP00000340019,9606.ENSP00000340278,9606.ENSP00000345347,…	MAPK1,DNASE2,C1QBP,LTF,C3,C9,AMBP,HPX,RPS3,PGLYRP2,RBM14,A2M,LAMP1,HSP90AA1,EZR,CAV1,HSPD1,PARK7,HMGB1,CRKL,HLA-DRB1,CFH,HSPA1A,ANXA1,XRCC5,AP1G1,CD14,CFB,BANF1,C1R,SAMHD1,STING1,CD59
GO:0009617	Response to bacterium	26	663	3.92157	0.33	0.013	9606.ENSP00000215832,9606.ENSP00000225275,9606.ENSP00000225371,9606.ENSP00000231751,9606.ENSP00000245907,9606.ENSP00000264908,9606.ENSP00000292609,9606.ENSP00000296028,9606.ENSP00000298510,9606.ENSP00000306099,9606.ENSP00000308541,9606.ENSP00000325136,9606.ENSP00000328359,9606.ENSP00000339191,9606.ENSP00000345347,9606.ENSP00000348170,9606.ENSP00000353099,9606.ENSP00000385519,9606.ENSP00000385834,…	MAPK1,MPO,EPX,LTF,C3,ANXA3,PGLYRP2,PPBP,PRDX3,FGB,F2,HADHB,DEFA3,CAV1,HMGB1,HP,HLA-DRB1,CD14,TF,ALAD,RHOA,CFB,RPL30,JCHAIN,PRPF8,FGA
GO:0051347	Positive regulation of transferase activity	23	586	3.92491	0.33	0.0241	9606.ENSP00000215832,9606.ENSP00000231751,9606.ENSP00000247970,9606.ENSP00000268182,9606.ENSP00000278572,9606.ENSP00000308541,9606.ENSP00000313199,9606.ENSP00000325527,9606.ENSP00000335153,9606.ENSP00000340278,9606.ENSP00000341885,9606.ENSP00000353099,9606.ENSP00000356969,9606.ENSP00000360609,9606.ENSP00000363641,9606.ENSP00000375978,9606.ENSP00000377958,9606.ENSP00000398632,9606.ENSP00000400175,…	MAPK1,LTF,PIN1,IQGAP1,RPS3,F2,HNRNPD,FBN1,HSP90AA1,PARK7,RPS2,HLA-DRB1,APOA2,HSP90AB1,TXN,XRCC5,CCT4,CD44,RHOA,PPP2CA,PPIA,ACSL1,PTGES3
GO:0006954	Inflammatory response	21	538	3.90335	0.33	0.0393	9606.ENSP00000245907,9606.ENSP00000253496,9606.ENSP00000259396,9606.ENSP00000264690,9606.ENSP00000273784,9606.ENSP00000296028,9606.ENSP00000298223,9606.ENSP00000304592,9606.ENSP00000308541,9606.ENSP00000321853,9606.ENSP00000323929,9606.ENSP00000340278,9606.ENSP00000345347,9606.ENSP00000348170,9606.ENSP00000353099,9606.ENSP00000356969,9606.ENSP00000363827,9606.ENSP00000366109,9606.ENSP00000379350,…	C3,F12,ORM1,KLKB1,AHSG,PPBP,FOLR2,FASN,F2,SERPINF2,A2M,PARK7,HMGB1,HP,HLA-DRB1,APOA2,HSPG2,ANXA1,ITGB1,CD14,CD44
GO:0009056	Catabolic process	75	1976	3.79555	0.32	5.73e-07	9606.ENSP00000044462,9606.ENSP00000216714,9606.ENSP00000221418,9606.ENSP00000221566,9606.ENSP00000222219,9606.ENSP00000223136,9606.ENSP00000225275,9606.ENSP00000225371,9606.ENSP00000228740,9606.ENSP00000229268,9606.ENSP00000236671,9606.ENSP00000241052,9606.ENSP00000245206,9606.ENSP00000258317,9606.ENSP00000261733,9606.ENSP00000263368,9606.ENSP00000263579,9606.ENSP00000265132,9606.ENSP00000268058,…	PSMA4,APEX1,ECH1,SGTA,DNASE2,FIS1,MPO,EPX,LTA4H,USP5,CTSD,CAT,GOT2,NPL,ALDH2,BLVRB,DCPS,AMBP,PML,COPS3,PFKL,CISD2,GLUD1,GPD1L,LPCAT1,ACAA2,PGLYRP2,PRDX3,HPRT1,DDB1,HINT1,HNRNPD,PKM,CALR,HADHB,HSP90AA1,PARK7,MAOA,PRDX6,HMGB1,CTSB,SND1,GSTM3,COMT,APOA2,BAG3,CTBS,PGAM1,PGM1,PGK1,HMGCL,HSPA1A,ESD,HADHA,QPRT,GAPDH,HAGH,PCYOX1,OGDH,CD44,GPI,MPST,PDCD6IP,ACSL1,RNH1,HSPA8,ENO2,PAFAH1B3,CLTC,EPHX1,SAMHD1,…
GO:0051247	Positive regulation of protein metabolic process	58	1512	3.83598	0.32	1.73e-05	9606.ENSP00000215832,9606.ENSP00000216181,9606.ENSP00000216802,9606.ENSP00000221419,9606.ENSP00000221566,9606.ENSP00000223136,9606.ENSP00000225698,9606.ENSP00000229268,9606.ENSP00000231751,9606.ENSP00000236671,9606.ENSP00000245907,9606.ENSP00000247970,9606.ENSP00000253039,9606.ENSP00000253496,9606.ENSP00000264690,9606.ENSP00000265983,9606.ENSP00000268058,9606.ENSP00000268182,9606.ENSP00000278572,…	MAPK1,MYH9,PSME2,HNRNPL,SGTA,FIS1,C1QBP,USP5,LTF,CTSD,C3,PIN1,EIF2S3,F12,KLKB1,HPX,PML,IQGAP1,RPS3,LPCAT1,VPS35,DDB1,EEF2,F2,HNRNPD,RAP2B,PKM,FBN1,HSP90AA1,SF3B1,EZR,CAV1,HSPD1,PARK7,RPS2,HMGB1,ANXA2,CRKL,HLA-DRB1,LMNA,RPL5,HSP90AB1,RPS4X,PEF1,TXN,HSPA1A,XRCC5,MTPN,CD44,RHOA,EIF4G1,PPP2CA,PPIA,ACSL1,RACK1,SPON1,ENO1,MYO1C
GO:0046907	Intracellular transport	52	1365	3.80952	0.32	7.1e-05	9606.ENSP00000219150,9606.ENSP00000221566,9606.ENSP00000223136,9606.ENSP00000252699,9606.ENSP00000261263,9606.ENSP00000261574,9606.ENSP00000265709,9606.ENSP00000268058,9606.ENSP00000270142,9606.ENSP00000271064,9606.ENSP00000285093,9606.ENSP00000299138,9606.ENSP00000303366,9606.ENSP00000305230,9606.ENSP00000306330,9606.ENSP00000309415,9606.ENSP00000320866,9606.ENSP00000325002,9606.ENSP00000329419,…	CORO1A,SGTA,FIS1,ACTN4,RAB21,IPO5,ANK1,PML,SOD1,TINAGL1,ACAA2,VPS35,LMAN2,SRP9,YWHAG,CLTB,CALR,COPG1,COPB2,TMED9,LAMP1,HSP90AA1,SEC23B,HSPD1,VAPA,DYNC1H1,COPA,PEX19,LMNA,BAG3,FLNA,VDAC2,PEF1,HSPA1A,IPO7,YWHAQ,SEC13,AP1G1,PSAP,SEC31A,XPO1,TMED7,DDX39B,HSPA8,TUBA1C,NPC2,COPE,F8A3,CLTC,SNX12,AP2B1,MYO1C
GO:0071495	Cellular response to endogenous stimulus	42	1103	3.8078	0.32	0.00061	9606.ENSP00000215832,9606.ENSP00000216714,9606.ENSP00000219150,9606.ENSP00000254722,9606.ENSP00000258198,9606.ENSP00000261574,9606.ENSP00000267257,9606.ENSP00000268058,9606.ENSP00000268182,9606.ENSP00000270142,9606.ENSP00000298223,9606.ENSP00000306099,9606.ENSP00000306330,9606.ENSP00000313199,9606.ENSP00000320171,9606.ENSP00000320866,9606.ENSP00000324422,9606.ENSP00000325527,9606.ENSP00000328359,…	MAPK1,APEX1,CORO1A,SERPINF1,DYNC1LI2,IPO5,PXN,PML,IQGAP1,SOD1,FOLR2,FGB,YWHAG,HNRNPD,PKM,CALR,ZYX,FBN1,DEFA3,LIMS1,EZR,EEF1A1,CAV1,CTSB,CRKL,COL4A2,COL6A1,LAMTOR2,FLNA,HSPA1A,ANXA1,GNB1,AKR1C1,DNM2,GRB2,FOLR1,CSTF2,CD44,RHOA,ACSL1,HSPA8,PTGES3
GO:0051241	Negative regulation of multicellular organismal process	40	1035	3.86473	0.32	0.00071	9606.ENSP00000205948,9606.ENSP00000225371,9606.ENSP00000225698,9606.ENSP00000231751,9606.ENSP00000253496,9606.ENSP00000254722,9606.ENSP00000259396,9606.ENSP00000264690,9606.ENSP00000268058,9606.ENSP00000270142,9606.ENSP00000273784,9606.ENSP00000292609,9606.ENSP00000306099,9606.ENSP00000308541,9606.ENSP00000312999,9606.ENSP00000320866,9606.ENSP00000321853,9606.ENSP00000325527,9606.ENSP00000336829,…	APOH,EPX,C1QBP,LTF,F12,SERPINF1,ORM1,KLKB1,PML,SOD1,AHSG,PGLYRP2,FGB,F2,GNAI2,CALR,SERPINF2,FBN1,FGG,EZR,HMGB1,ANXA2,HLA-DRB1,COL4A2,APOA2,LMNA,TACSTD2,HSP90AB1,PGK1,HSPG2,ANXA1,EMILIN1,G6PD,EFEMP1,GDI1,RHOA,PPP2CA,BANF1,EPPK1,FGA
GO:2000145	Regulation of cell motility	38	988	3.84615	0.32	0.0012	9606.ENSP00000205948,9606.ENSP00000215832,9606.ENSP00000216714,9606.ENSP00000219150,9606.ENSP00000225655,9606.ENSP00000225698,9606.ENSP00000247970,9606.ENSP00000252699,9606.ENSP00000252999,9606.ENSP00000254722,9606.ENSP00000264908,9606.ENSP00000279227,9606.ENSP00000312999,9606.ENSP00000319096,9606.ENSP00000320866,9606.ENSP00000339191,9606.ENSP00000345347,9606.ENSP00000346300,9606.ENSP00000353731,…	APOH,MAPK1,APEX1,CORO1A,PFN1,C1QBP,PIN1,ACTN4,LAMA5,SERPINF1,ANXA3,FERMT3,GNAI2,RAP2B,CALR,CAV1,HMGB1,CRKL,DPP4,AFDN,LMNA,MPP1,FLNA,TACSTD2,CLIC4,ANXA1,EMILIN1,ITGB1,DDT,TF,RHOA,GPI,RACK1,DNM1L,CNN2,ACTG1,EPPK1,MYO1C
GO:0001817	Regulation of cytokine production	28	739	3.7889	0.32	0.0131	9606.ENSP00000225371,9606.ENSP00000225698,9606.ENSP00000231751,9606.ENSP00000245907,9606.ENSP00000259396,9606.ENSP00000268058,9606.ENSP00000268182,9606.ENSP00000270142,9606.ENSP00000278572,9606.ENSP00000292609,9606.ENSP00000308541,9606.ENSP00000321853,9606.ENSP00000335153,9606.ENSP00000338934,9606.ENSP00000340019,9606.ENSP00000340278,9606.ENSP00000345347,9606.ENSP00000349259,9606.ENSP00000353099,…	EPX,C1QBP,LTF,C3,ORM1,PML,IQGAP1,SOD1,RPS3,PGLYRP2,F2,SERPINF2,HSP90AA1,EZR,HSPD1,PARK7,HMGB1,SPTBN1,HLA-DRB1,APOA2,HSP90AB1,HSPA1A,ANXA1,GAPDH,DDT,CD14,BANF1,STING1
GO:0071345	Cellular response to cytokine stimulus	27	711	3.79747	0.32	0.0155	9606.ENSP00000215832,9606.ENSP00000219150,9606.ENSP00000252699,9606.ENSP00000265983,9606.ENSP00000268058,9606.ENSP00000278572,9606.ENSP00000296028,9606.ENSP00000300289,9606.ENSP00000304592,9606.ENSP00000306099,9606.ENSP00000324422,9606.ENSP00000336829,9606.ENSP00000337598,9606.ENSP00000339191,9606.ENSP00000346300,9606.ENSP00000360609,9606.ENSP00000375978,9606.ENSP00000380070,9606.ENSP00000386284,…	MAPK1,CORO1A,ACTN4,HPX,PML,RPS3,PPBP,PDIA3,FASN,FGB,ZYX,FGG,LIMS1,CAV1,CRKL,HSP90AB1,XRCC5,GAPDH,ALAD,CD44,RHOA,FLNB,ACSL1,ACTG1,PRPF8,MYO1C,STING1
GO:0040017	Positive regulation of locomotion	22	570	3.85965	0.32	0.0354	9606.ENSP00000215832,9606.ENSP00000219150,9606.ENSP00000225655,9606.ENSP00000225698,9606.ENSP00000252699,9606.ENSP00000264908,9606.ENSP00000279227,9606.ENSP00000299138,9606.ENSP00000312999,9606.ENSP00000320866,9606.ENSP00000339191,9606.ENSP00000345347,9606.ENSP00000346300,9606.ENSP00000366109,9606.ENSP00000379350,9606.ENSP00000385834,9606.ENSP00000400175,9606.ENSP00000405573,9606.ENSP00000426909,…	MAPK1,CORO1A,PFN1,C1QBP,ACTN4,ANXA3,FERMT3,VPS35,GNAI2,CALR,CAV1,HMGB1,CRKL,ANXA1,ITGB1,TF,RHOA,GPI,RACK1,DNM1L,ACTG1,MYO1C
GO:0051128	Regulation of cellular component organization	88	2365	3.72093	0.31	6.42e-08	9606.ENSP00000215832,9606.ENSP00000216181,9606.ENSP00000219150,9606.ENSP00000223136,9606.ENSP00000225655,9606.ENSP00000245907,9606.ENSP00000246069,9606.ENSP00000247970,9606.ENSP00000254722,9606.ENSP00000254810,9606.ENSP00000258091,9606.ENSP00000261263,9606.ENSP00000264758,9606.ENSP00000267257,9606.ENSP00000268058,9606.ENSP00000268182,9606.ENSP00000278572,9606.ENSP00000280326,9606.ENSP00000285093,…	MAPK1,MYH9,CORO1A,FIS1,PFN1,C3,DSTN,PIN1,SERPINF1,H3-3B,CCT7,RAB21,ADD1,PXN,PML,IQGAP1,RPS3,CCT5,ACAA2,CCT3,VPS35,F2,RBM14,HNRNPD,TLN1,CALR,SERPINF2,TMED9,HSP90AA1,LIMS1,EZR,CAV1,PARK7,SFN,HMGB1,ANXA2,CRKL,WARS1,DYNC1H1,SPTBN1,MAP4,DPP4,NCKAP1,CAPZA2,APOA2,LMNA,LAMTOR2,FLNA,TACSTD2,VDAC2,CLIC4,HSPG2,HSPA1A,ANXA1,GDI2,EMILIN1,DNM2,XRCC5,GRB2,MTPN,G6PD,CCT4,LCP1,XPO1,CD14,TF,ARPC1B,SEPTIN9,GDI1,CD4…
GO:0043067	Regulation of programmed cell death	56	1492	3.75335	0.31	4.75e-05	9606.ENSP00000205948,9606.ENSP00000216714,9606.ENSP00000219150,9606.ENSP00000223136,9606.ENSP00000225275,9606.ENSP00000225698,9606.ENSP00000231751,9606.ENSP00000236671,9606.ENSP00000241052,9606.ENSP00000245907,9606.ENSP00000252699,9606.ENSP00000261772,9606.ENSP00000263579,9606.ENSP00000268058,9606.ENSP00000270142,9606.ENSP00000278572,9606.ENSP00000285093,9606.ENSP00000285930,9606.ENSP00000295897,…	APOH,APEX1,CORO1A,FIS1,MPO,C1QBP,LTF,CTSD,CAT,C3,ACTN4,AARS1,DCPS,PML,SOD1,RPS3,ACAA2,AKR1B1,ALB,PRDX3,PDIA3,DDB1,PA2G4,FGB,GNAI2,CALR,HSP90AA1,FGG,CAV1,HSPD1,PARK7,SFN,HMGB1,CTSB,LMNA,BAG3,FLNA,HSP90AB1,VDAC2,GLO1,HSPA1A,ANXA1,DNM2,NME2,G6PD,ACTN1,ITGB1,CD44,RHOA,GPI,PPIA,RACK1,DNM1L,TPT1,ENO1,FGA
GO:0042981	Regulation of apoptotic process	55	1462	3.76197	0.31	5.35e-05	9606.ENSP00000205948,9606.ENSP00000216714,9606.ENSP00000219150,9606.ENSP00000223136,9606.ENSP00000225275,9606.ENSP00000225698,9606.ENSP00000231751,9606.ENSP00000236671,9606.ENSP00000241052,9606.ENSP00000245907,9606.ENSP00000252699,9606.ENSP00000261772,9606.ENSP00000268058,9606.ENSP00000270142,9606.ENSP00000278572,9606.ENSP00000285093,9606.ENSP00000285930,9606.ENSP00000295897,9606.ENSP00000298510,…	APOH,APEX1,CORO1A,FIS1,MPO,C1QBP,LTF,CTSD,CAT,C3,ACTN4,AARS1,PML,SOD1,RPS3,ACAA2,AKR1B1,ALB,PRDX3,PDIA3,DDB1,PA2G4,FGB,GNAI2,CALR,HSP90AA1,FGG,CAV1,HSPD1,PARK7,SFN,HMGB1,CTSB,LMNA,BAG3,FLNA,HSP90AB1,VDAC2,GLO1,HSPA1A,ANXA1,DNM2,NME2,G6PD,ACTN1,ITGB1,CD44,RHOA,GPI,PPIA,RACK1,DNM1L,TPT1,ENO1,FGA
GO:0044092	Negative regulation of molecular function	43	1143	3.76203	0.31	0.00063	9606.ENSP00000231751,9606.ENSP00000241052,9606.ENSP00000245907,9606.ENSP00000247970,9606.ENSP00000254722,9606.ENSP00000261313,9606.ENSP00000261574,9606.ENSP00000262418,9606.ENSP00000264908,9606.ENSP00000265132,9606.ENSP00000268058,9606.ENSP00000268182,9606.ENSP00000273784,9606.ENSP00000295550,9606.ENSP00000298510,9606.ENSP00000306330,9606.ENSP00000312999,9606.ENSP00000321853,9606.ENSP00000323856,…	LTF,CAT,C3,PIN1,SERPINF1,PEBP1,IPO5,SLC4A1,ANXA3,AMBP,PML,IQGAP1,AHSG,COL6A3,PRDX3,YWHAG,GNAI2,SERPINF2,PLEC,A2M,CAV1,PARK7,SFN,CTSB,ANXA2,WARS1,HP,APOA2,PEX19,CLIC2,FLNA,RPL5,ANXA1,IPO7,MVP,GAPDH,CD44,GPI,PPIA,RACK1,RNH1,CAND1,SERPINB6
GO:1901698	Response to nitrogen compound	40	1058	3.78072	0.31	0.0011	9606.ENSP00000215832,9606.ENSP00000216714,9606.ENSP00000221419,9606.ENSP00000221566,9606.ENSP00000228740,9606.ENSP00000241052,9606.ENSP00000254722,9606.ENSP00000261574,9606.ENSP00000267257,9606.ENSP00000270142,9606.ENSP00000298223,9606.ENSP00000298556,9606.ENSP00000306330,9606.ENSP00000312999,9606.ENSP00000313199,9606.ENSP00000317159,9606.ENSP00000320171,9606.ENSP00000320866,9606.ENSP00000325527,…	MAPK1,APEX1,HNRNPL,SGTA,LTA4H,CAT,SERPINF1,IPO5,PXN,SOD1,FOLR2,HPRT1,YWHAG,GNAI2,HNRNPD,CYC1,PKM,CALR,FBN1,HSP90AA1,EZR,CAV1,CRKL,GSTM3,COL6A1,LAMTOR2,FLNA,HSP90AB1,TXN,ANXA1,GNB1,HADHA,DNM2,GRB2,FOLR1,ITGB1,ALAD,RHOA,GPI,STING1
GO:0040012	Regulation of locomotion	39	1032	3.77907	0.31	0.0014	9606.ENSP00000205948,9606.ENSP00000215832,9606.ENSP00000216714,9606.ENSP00000219150,9606.ENSP00000225655,9606.ENSP00000225698,9606.ENSP00000247970,9606.ENSP00000252699,9606.ENSP00000252999,9606.ENSP00000254722,9606.ENSP00000264908,9606.ENSP00000279227,9606.ENSP00000299138,9606.ENSP00000312999,9606.ENSP00000319096,9606.ENSP00000320866,9606.ENSP00000339191,9606.ENSP00000345347,9606.ENSP00000346300,…	APOH,MAPK1,APEX1,CORO1A,PFN1,C1QBP,PIN1,ACTN4,LAMA5,SERPINF1,ANXA3,FERMT3,VPS35,GNAI2,RAP2B,CALR,CAV1,HMGB1,CRKL,DPP4,AFDN,LMNA,MPP1,FLNA,TACSTD2,CLIC4,ANXA1,EMILIN1,ITGB1,DDT,TF,RHOA,GPI,RACK1,DNM1L,CNN2,ACTG1,EPPK1,MYO1C
GO:0048878	Chemical homeostasis	34	904	3.76106	0.31	0.0043	9606.ENSP00000215832,9606.ENSP00000223136,9606.ENSP00000231751,9606.ENSP00000254722,9606.ENSP00000262418,9606.ENSP00000263401,9606.ENSP00000264613,9606.ENSP00000265983,9606.ENSP00000268058,9606.ENSP00000270142,9606.ENSP00000283415,9606.ENSP00000285930,9606.ENSP00000297258,9606.ENSP00000297991,9606.ENSP00000299198,9606.ENSP00000301764,9606.ENSP00000308541,9606.ENSP00000320866,9606.ENSP00000323856,…	MAPK1,FIS1,LTF,SERPINF1,SLC4A1,COMMD9,CP,HPX,PML,SOD1,LPCAT1,AKR1B1,FABP5,AQP3,CKB,DDB1,F2,CALR,PLEC,FBN1,CAV1,PARK7,SFN,ANXA6,APOA2,ATP6V1G1,CLIC4,AKR1C1,TF,GPI,RACK1,ATOX1,NPC2,TPT1
GO:0034645	Cellular macromolecule biosynthetic process	29	778	3.72751	0.31	0.0133	9606.ENSP00000248342,9606.ENSP00000253039,9606.ENSP00000261772,9606.ENSP00000270625,9606.ENSP00000278572,9606.ENSP00000307940,9606.ENSP00000309092,9606.ENSP00000311430,9606.ENSP00000331901,9606.ENSP00000339063,9606.ENSP00000341885,9606.ENSP00000346015,9606.ENSP00000346088,9606.ENSP00000347495,9606.ENSP00000354739,9606.ENSP00000359345,9606.ENSP00000362744,9606.ENSP00000367038,9606.ENSP00000375863,…	EIF3K,EIF2S3,AARS1,RPS11,RPS3,EEF2,GMPPB,RPL4,EEF1G,EEF1A1,RPS2,RPL27A,RPL22,WARS1,RPL12,RPL5,RPS4X,RRBP1,HNRNPUL1,EEF1B2,RPL14,RPSA,EEF1D,EIF4G1,OSTC,RACK1,RPL30,RPS5,PTGES3
GO:0043549	Regulation of kinase activity	29	778	3.72751	0.31	0.0133	9606.ENSP00000231751,9606.ENSP00000261574,9606.ENSP00000268182,9606.ENSP00000270142,9606.ENSP00000278572,9606.ENSP00000298510,9606.ENSP00000306330,9606.ENSP00000308541,9606.ENSP00000319096,9606.ENSP00000323856,9606.ENSP00000325527,9606.ENSP00000335153,9606.ENSP00000339063,9606.ENSP00000339191,9606.ENSP00000340278,9606.ENSP00000340989,9606.ENSP00000347495,9606.ENSP00000353099,9606.ENSP00000360609,…	LTF,IPO5,IQGAP1,SOD1,RPS3,PRDX3,YWHAG,F2,RAP2B,PLEC,FBN1,HSP90AA1,EEF1A1,CAV1,PARK7,SFN,WARS1,HLA-DRB1,HSP90AB1,TXN,IPO7,XRCC5,MVP,CD44,RHOA,PPP2CA,PPIA,ACSL1,RACK1
GO:0002520	Immune system development	28	749	3.73832	0.31	0.0155	9606.ENSP00000215832,9606.ENSP00000216181,9606.ENSP00000222219,9606.ENSP00000262418,9606.ENSP00000268058,9606.ENSP00000270142,9606.ENSP00000298510,9606.ENSP00000304592,9606.ENSP00000307940,9606.ENSP00000340019,9606.ENSP00000345347,9606.ENSP00000346032,9606.ENSP00000346088,9606.ENSP00000346300,9606.ENSP00000353099,9606.ENSP00000358866,9606.ENSP00000362463,9606.ENSP00000366109,9606.ENSP00000375978,…	MAPK1,MYH9,DNASE2,SLC4A1,PML,SOD1,PRDX3,FASN,EEF2,HSPD1,HMGB1,ANXA2,RPL22,CRKL,HLA-DRB1,FLNA,GLO1,ANXA1,XRCC5,G6PD,ACTN1,ITGB1,TF,RHOA,WDR1,CNN2,SAMHD1,SPTA1
GO:0001775	Cell activation	26	693	3.7518	0.31	0.0216	9606.ENSP00000216181,9606.ENSP00000219150,9606.ENSP00000264908,9606.ENSP00000279227,9606.ENSP00000296411,9606.ENSP00000298556,9606.ENSP00000306099,9606.ENSP00000308541,9606.ENSP00000316029,9606.ENSP00000319096,9606.ENSP00000336829,9606.ENSP00000340019,9606.ENSP00000345347,9606.ENSP00000346088,9606.ENSP00000353731,9606.ENSP00000358866,9606.ENSP00000364935,9606.ENSP00000366109,9606.ENSP00000379350,…	MYH9,CORO1A,ANXA3,FERMT3,METAP1,HPRT1,FGB,F2,TLN1,RAP2B,FGG,HSPD1,HMGB1,RPL22,DPP4,FLNA,CLIC1,ANXA1,ITGB1,LCP1,CD44,RHOA,PPIA,ACTG1,HBB,FGA
GO:0070887	Cellular response to chemical stimulus	96	2609	3.67957	0.3	2.08e-08	9606.ENSP00000215832,9606.ENSP00000216714,9606.ENSP00000219150,9606.ENSP00000225275,9606.ENSP00000225371,9606.ENSP00000241052,9606.ENSP00000252699,9606.ENSP00000254722,9606.ENSP00000258198,9606.ENSP00000261574,9606.ENSP00000263579,9606.ENSP00000264758,9606.ENSP00000265132,9606.ENSP00000265983,9606.ENSP00000267257,9606.ENSP00000268058,9606.ENSP00000268182,9606.ENSP00000270142,9606.ENSP00000278572,…	MAPK1,APEX1,CORO1A,MPO,EPX,CAT,ACTN4,SERPINF1,DYNC1LI2,IPO5,DCPS,ADD1,AMBP,HPX,PXN,PML,IQGAP1,SOD1,RPS3,ACAA2,AKR1B1,ALB,PPBP,AQP3,FOLR2,PRDX3,PDIA3,FASN,FGB,YWHAG,GNAI2,HNRNPD,PKM,CALR,PLEC,ZYX,HADHB,FBN1,DEFA3,FGG,LIMS1,EZR,EEF1A1,CAV1,HSPD1,PARK7,PRDX6,HMGB1,CTSB,CRKL,HP,COL4A2,GSTM3,COL6A1,MGST3,LMNA,LAMTOR2,BAG3,CLIC2,FLNA,HSP90AB1,PGK1,ATP6V1G1,CLIC4,TXN,HSPA1A,ANXA1,GNB1,ESD,AKR1C1,DNM2,XR…
GO:0051649	Establishment of localization in cell	64	1756	3.64465	0.3	1.95e-05	9606.ENSP00000216181,9606.ENSP00000219150,9606.ENSP00000221566,9606.ENSP00000223136,9606.ENSP00000252699,9606.ENSP00000261263,9606.ENSP00000261574,9606.ENSP00000264908,9606.ENSP00000265709,9606.ENSP00000268058,9606.ENSP00000269886,9606.ENSP00000270142,9606.ENSP00000271064,9606.ENSP00000285093,9606.ENSP00000297991,9606.ENSP00000299138,9606.ENSP00000303366,9606.ENSP00000305230,9606.ENSP00000306330,…	MYH9,CORO1A,SGTA,FIS1,ACTN4,RAB21,IPO5,ANXA3,ANK1,PML,SH3GL1,SOD1,TINAGL1,ACAA2,AQP3,VPS35,LMAN2,SRP9,YWHAG,CLTB,CALR,COPG1,COPB2,TMED9,LAMP1,HSP90AA1,SEC23B,EZR,CAV1,HSPD1,PARK7,VAPA,DYNC1H1,MAP4,COPA,PEX19,LMNA,BAG3,FLNA,VDAC2,PEF1,HSPA1A,IPO7,YWHAQ,SEC13,DNM2,AP1G1,PSAP,SEC31A,ITGB1,XPO1,TMED7,DDX39B,HSPA8,TUBA1C,NPC2,CNN2,ACTG1,COPE,F8A3,CLTC,SNX12,AP2B1,MYO1C
GO:1901575	Organic substance catabolic process	62	1686	3.67734	0.3	2.25e-05	9606.ENSP00000044462,9606.ENSP00000216714,9606.ENSP00000221418,9606.ENSP00000221566,9606.ENSP00000222219,9606.ENSP00000228740,9606.ENSP00000229268,9606.ENSP00000236671,9606.ENSP00000245206,9606.ENSP00000258317,9606.ENSP00000261733,9606.ENSP00000263368,9606.ENSP00000263579,9606.ENSP00000265132,9606.ENSP00000268058,9606.ENSP00000268717,9606.ENSP00000269848,9606.ENSP00000277865,9606.ENSP00000282541,…	PSMA4,APEX1,ECH1,SGTA,DNASE2,LTA4H,USP5,CTSD,GOT2,NPL,ALDH2,BLVRB,DCPS,AMBP,PML,COPS3,PFKL,GLUD1,GPD1L,LPCAT1,ACAA2,PGLYRP2,HPRT1,DDB1,HINT1,HNRNPD,PKM,CALR,HADHB,HSP90AA1,PARK7,MAOA,PRDX6,CTSB,SND1,COMT,APOA2,BAG3,CTBS,PGAM1,PGM1,PGK1,HMGCL,HSPA1A,ESD,HADHA,QPRT,GAPDH,HAGH,PCYOX1,OGDH,CD44,GPI,MPST,PDCD6IP,RNH1,HSPA8,ENO2,PAFAH1B3,SAMHD1,ENO1,ALDOA
GO:0042592	Homeostatic process	52	1406	3.69844	0.3	0.00014	9606.ENSP00000215832,9606.ENSP00000216714,9606.ENSP00000219150,9606.ENSP00000222219,9606.ENSP00000223136,9606.ENSP00000231751,9606.ENSP00000254722,9606.ENSP00000262418,9606.ENSP00000263401,9606.ENSP00000264613,9606.ENSP00000265983,9606.ENSP00000268058,9606.ENSP00000270142,9606.ENSP00000283415,9606.ENSP00000285930,9606.ENSP00000295897,9606.ENSP00000297258,9606.ENSP00000297991,9606.ENSP00000298510,…	MAPK1,APEX1,CORO1A,DNASE2,FIS1,LTF,SERPINF1,SLC4A1,COMMD9,CP,HPX,PML,SOD1,LPCAT1,AKR1B1,ALB,FABP5,AQP3,PRDX3,CKB,DDB1,F2,CALR,PLEC,FBN1,CAV1,PARK7,SFN,PRDX6,HMGB1,ANXA6,APOA2,BAG3,ATP6V1G1,CLIC4,TXN,ANXA1,AKR1C1,G6PD,ERO1A,ITGB1,TF,GPI,EIF4G1,RACK1,ATOX1,JCHAIN,NPC2,ACTG1,TPT1,SPTA1,ALDOA
GO:0043933	Protein-containing complex organization	53	1465	3.61775	0.3	0.00019	9606.ENSP00000210313,9606.ENSP00000225275,9606.ENSP00000246069,9606.ENSP00000248342,9606.ENSP00000253039,9606.ENSP00000254810,9606.ENSP00000263408,9606.ENSP00000267257,9606.ENSP00000268058,9606.ENSP00000269886,9606.ENSP00000279227,9606.ENSP00000295688,9606.ENSP00000298556,9606.ENSP00000300289,9606.ENSP00000303920,9606.ENSP00000306099,9606.ENSP00000316029,9606.ENSP00000320866,9606.ENSP00000323856,…	PSMD5,MPO,DSTN,EIF3K,EIF2S3,H3-3B,C9,PXN,PML,SH3GL1,FERMT3,CCT3,HPRT1,PDIA3,MZB1,FGB,TLN1,CALR,PLEC,HSP90AA1,SF3B1,FGG,HSPD1,SNRPD2,ALDH9A1,HLA-DRB1,CAPZA2,AFDN,APOA2,RPL5,HSP90AB1,PEF1,HSPA1A,XRCC5,MYH11,ALAD,RPSA,SNRPG,PDCD6IP,DDX39B,WDR1,HSPA8,JCHAIN,CAND1,DNM1L,PRPF8,RPS5,CLTC,PTGES3,SAMHD1,ALDOA,FGA,STING1
GO:0010243	Response to organonitrogen compound	35	963	3.63448	0.3	0.0059	9606.ENSP00000215832,9606.ENSP00000216714,9606.ENSP00000221419,9606.ENSP00000221566,9606.ENSP00000228740,9606.ENSP00000241052,9606.ENSP00000254722,9606.ENSP00000261574,9606.ENSP00000267257,9606.ENSP00000270142,9606.ENSP00000298223,9606.ENSP00000298556,9606.ENSP00000306330,9606.ENSP00000313199,9606.ENSP00000317159,9606.ENSP00000320171,9606.ENSP00000320866,9606.ENSP00000325527,9606.ENSP00000335153,…	MAPK1,APEX1,HNRNPL,SGTA,LTA4H,CAT,SERPINF1,IPO5,PXN,SOD1,FOLR2,HPRT1,YWHAG,HNRNPD,CYC1,PKM,CALR,FBN1,HSP90AA1,EZR,CAV1,COL6A1,LAMTOR2,FLNA,HSP90AB1,ANXA1,GNB1,HADHA,DNM2,GRB2,FOLR1,ITGB1,ALAD,RHOA,GPI
GO:0033993	Response to lipid	30	827	3.62757	0.3	0.0156	9606.ENSP00000215832,9606.ENSP00000225275,9606.ENSP00000241052,9606.ENSP00000254722,9606.ENSP00000264908,9606.ENSP00000296028,9606.ENSP00000297991,9606.ENSP00000298510,9606.ENSP00000313199,9606.ENSP00000320866,9606.ENSP00000323929,9606.ENSP00000325136,9606.ENSP00000328359,9606.ENSP00000339191,9606.ENSP00000345347,9606.ENSP00000356969,9606.ENSP00000364802,9606.ENSP00000366109,9606.ENSP00000370254,…	MAPK1,MPO,CAT,SERPINF1,ANXA3,PPBP,AQP3,PRDX3,HNRNPD,CALR,A2M,HADHB,DEFA3,CAV1,HMGB1,APOA2,HSPA1A,ANXA1,AKR1C1,XRCC5,CD14,ALAD,ARPC1B,RHOA,GPI,ACSL1,HSPA8,ENO2,PRPF8,PTGES3
GO:0048534	Hematopoietic or lymphoid organ development	26	705	3.68794	0.3	0.0266	9606.ENSP00000215832,9606.ENSP00000216181,9606.ENSP00000222219,9606.ENSP00000262418,9606.ENSP00000268058,9606.ENSP00000270142,9606.ENSP00000298510,9606.ENSP00000304592,9606.ENSP00000307940,9606.ENSP00000345347,9606.ENSP00000346032,9606.ENSP00000346088,9606.ENSP00000346300,9606.ENSP00000353099,9606.ENSP00000358866,9606.ENSP00000362463,9606.ENSP00000366109,9606.ENSP00000375978,9606.ENSP00000377192,…	MAPK1,MYH9,DNASE2,SLC4A1,PML,SOD1,PRDX3,FASN,EEF2,HMGB1,ANXA2,RPL22,CRKL,HLA-DRB1,FLNA,GLO1,ANXA1,XRCC5,G6PD,ACTN1,ITGB1,TF,RHOA,WDR1,CNN2,SPTA1
GO:0045859	Regulation of protein kinase activity	24	663	3.61991	0.3	0.0468	9606.ENSP00000231751,9606.ENSP00000261574,9606.ENSP00000268182,9606.ENSP00000270142,9606.ENSP00000278572,9606.ENSP00000306330,9606.ENSP00000319096,9606.ENSP00000323856,9606.ENSP00000325527,9606.ENSP00000335153,9606.ENSP00000339191,9606.ENSP00000340278,9606.ENSP00000340989,9606.ENSP00000347495,9606.ENSP00000360609,9606.ENSP00000363641,9606.ENSP00000369042,9606.ENSP00000375978,9606.ENSP00000378760,…	LTF,IPO5,IQGAP1,SOD1,RPS3,YWHAG,RAP2B,PLEC,FBN1,HSP90AA1,CAV1,PARK7,SFN,WARS1,HSP90AB1,TXN,IPO7,XRCC5,MVP,RHOA,PPP2CA,PPIA,ACSL1,RACK1
GO:0065008	Regulation of biological quality	131	3654	3.58511	0.29	2e-11	9606.ENSP00000205948,9606.ENSP00000215832,9606.ENSP00000216181,9606.ENSP00000216714,9606.ENSP00000219150,9606.ENSP00000222219,9606.ENSP00000223136,9606.ENSP00000225655,9606.ENSP00000231751,9606.ENSP00000246069,9606.ENSP00000247970,9606.ENSP00000253039,9606.ENSP00000253496,9606.ENSP00000254722,9606.ENSP00000258091,9606.ENSP00000261263,9606.ENSP00000261772,9606.ENSP00000262418,9606.ENSP00000263401,…	APOH,MAPK1,MYH9,APEX1,CORO1A,DNASE2,FIS1,PFN1,LTF,DSTN,PIN1,EIF2S3,F12,SERPINF1,CCT7,RAB21,AARS1,SLC4A1,COMMD9,DCPS,CP,KLKB1,ADD1,HPX,PML,PFKL,SOD1,GLUD1,FERMT3,CCT5,GPD1L,LPCAT1,ACAA2,AKR1B1,CCT3,ALB,METAP1,FABP5,AQP3,PRDX3,VPS35,CKB,DDB1,FGB,YWHAG,ADH1B,F2,GNAI2,HNRNPD,TLN1,RAP2B,CALR,SERPINF2,PLEC,FBN1,LAMP1,HSP90AA1,FGG,EZR,CAV1,HSPD1,PARK7,MAOA,SFN,PRDX6,HMGB1,CTSB,ANXA2,ANXA6,ALDH9A1,DYNC1H…
GO:0010033	Response to organic substance	97	2692	3.60327	0.29	4.13e-08	9606.ENSP00000215832,9606.ENSP00000216714,9606.ENSP00000219150,9606.ENSP00000221419,9606.ENSP00000221566,9606.ENSP00000225275,9606.ENSP00000228740,9606.ENSP00000241052,9606.ENSP00000245206,9606.ENSP00000252699,9606.ENSP00000253496,9606.ENSP00000254722,9606.ENSP00000258198,9606.ENSP00000261574,9606.ENSP00000263579,9606.ENSP00000264908,9606.ENSP00000265983,9606.ENSP00000267257,9606.ENSP00000268058,…	MAPK1,APEX1,CORO1A,HNRNPL,SGTA,MPO,LTA4H,CAT,GOT2,ACTN4,F12,SERPINF1,DYNC1LI2,IPO5,DCPS,ANXA3,HPX,PXN,PML,IQGAP1,PFKL,SOD1,RPS3,PPBP,AQP3,FOLR2,PRDX3,HPRT1,PDIA3,FASN,FGB,YWHAG,RBM14,GNAI2,HNRNPD,CYC1,PKM,CALR,A2M,ZYX,HADHB,FBN1,DEFA3,HSP90AA1,FGG,LIMS1,EZR,EEF1A1,CAV1,HSPD1,PARK7,HMGB1,CTSB,CRKL,COL4A2,GSTM3,COL6A1,APOA2,LAMTOR2,BAG3,FLNA,HSP90AB1,RPS4X,HSPA1A,ANXA1,GNB1,ESD,HADHA,AKR1C1,DNM2,XR…
GO:0009605	Response to external stimulus	85	2355	3.60934	0.29	4.04e-07	9606.ENSP00000215832,9606.ENSP00000219150,9606.ENSP00000221419,9606.ENSP00000225275,9606.ENSP00000225371,9606.ENSP00000225698,9606.ENSP00000231751,9606.ENSP00000241052,9606.ENSP00000245907,9606.ENSP00000252999,9606.ENSP00000253496,9606.ENSP00000263408,9606.ENSP00000263579,9606.ENSP00000264908,9606.ENSP00000265983,9606.ENSP00000268058,9606.ENSP00000270142,9606.ENSP00000280326,9606.ENSP00000292609,…	MAPK1,CORO1A,HNRNPL,MPO,EPX,C1QBP,LTF,CAT,C3,LAMA5,F12,C9,DCPS,ANXA3,HPX,PML,SOD1,CCT5,PGLYRP2,ALB,PPBP,AQP3,FOLR2,PRDX3,FGB,F2,RBM14,GNAI2,CALR,PLEC,A2M,ZYX,HADHB,FBN1,DEFA3,EEF1G,HSP90AA1,CAV1,PPL,HMGB1,CRKL,HP,HLA-DRB1,DPP4,COMT,CFH,BAG3,CNPY3,HLA-C,ANXA1,IPO7,HNRNPUL1,XRCC5,MTPN,AP1G1,G6PD,FOLR1,PPP1CB,GAPDH,CD14,TF,ALAD,RHOA,GPI,EIF4G1,CFB,PPIA,FLNB,ACSL1,DPYSL2,RPL30,BANF1,HSPA8,JCHAIN,C1R,…
GO:0002376	Immune system process	76	2121	3.58322	0.29	2.97e-06	9606.ENSP00000215832,9606.ENSP00000216181,9606.ENSP00000219150,9606.ENSP00000222219,9606.ENSP00000225275,9606.ENSP00000225371,9606.ENSP00000225698,9606.ENSP00000231751,9606.ENSP00000236671,9606.ENSP00000245907,9606.ENSP00000253496,9606.ENSP00000262418,9606.ENSP00000263408,9606.ENSP00000264908,9606.ENSP00000265983,9606.ENSP00000268058,9606.ENSP00000270142,9606.ENSP00000292609,9606.ENSP00000296028,…	MAPK1,MYH9,CORO1A,DNASE2,MPO,EPX,C1QBP,LTF,CTSD,C3,F12,SLC4A1,C9,ANXA3,HPX,PML,SOD1,PGLYRP2,PPBP,PRDX3,HPRT1,PDIA3,FASN,FGB,EEF2,F2,RBM14,CALR,PLEC,A2M,ZYX,DEFA3,HSP90AA1,CAV1,HSPD1,HMGB1,ANXA2,RPL22,CRKL,HP,HLA-DRB1,DPP4,CFH,FLNA,CNPY3,GLO1,HLA-C,ANXA1,IPO7,DNM2,XRCC5,G6PD,ACTN1,ITGB1,GAPDH,LCP1,IFI30,CD14,TF,CD44,RHOA,GPI,CFB,PPIA,FLNB,WDR1,RPL30,JCHAIN,C1R,CNN2,ACTG1,SAMHD1,SPTA1,MYO1C,FGA,STI…
GO:0008104	Protein localization	70	1943	3.60268	0.29	8.98e-06	9606.ENSP00000216181,9606.ENSP00000221566,9606.ENSP00000223136,9606.ENSP00000252699,9606.ENSP00000252999,9606.ENSP00000254810,9606.ENSP00000261263,9606.ENSP00000261574,9606.ENSP00000262418,9606.ENSP00000265709,9606.ENSP00000268058,9606.ENSP00000299138,9606.ENSP00000303366,9606.ENSP00000305230,9606.ENSP00000306330,9606.ENSP00000309415,9606.ENSP00000320866,9606.ENSP00000323856,9606.ENSP00000325002,…	MYH9,SGTA,FIS1,ACTN4,LAMA5,H3-3B,RAB21,IPO5,SLC4A1,ANK1,PML,VPS35,LMAN2,SRP9,YWHAG,CLTB,CALR,PLEC,COPG1,FBN1,COPB2,TMED9,LAMP1,HSP90AA1,FGG,LIMS1,SEC23B,EZR,CAV1,HSPD1,PARK7,SFN,VAPA,SPTBN1,AFDN,COPA,PEX19,LMNA,LAMTOR2,BAG3,FLNA,TXN,ANXA1,RRBP1,IPO7,GDI2,YWHAQ,SEC13,DNM2,XRCC5,AP1G1,SEC31A,KTN1,MVP,XPO1,SEPTIN9,GDI1,TMED7,PDCD6IP,SEPTIN11,HSPA8,DNM1L,ACTG1,COPE,CLTC,SEPTIN2,SNX12,AP2B1,MYO1C,CUTA
GO:0044093	Positive regulation of molecular function	57	1587	3.59168	0.29	0.00011	9606.ENSP00000205948,9606.ENSP00000215832,9606.ENSP00000216802,9606.ENSP00000221419,9606.ENSP00000223136,9606.ENSP00000225655,9606.ENSP00000231751,9606.ENSP00000236671,9606.ENSP00000241052,9606.ENSP00000247970,9606.ENSP00000252699,9606.ENSP00000264758,9606.ENSP00000264908,9606.ENSP00000268058,9606.ENSP00000268182,9606.ENSP00000270142,9606.ENSP00000278572,9606.ENSP00000298510,9606.ENSP00000308541,…	APOH,MAPK1,PSME2,HNRNPL,FIS1,PFN1,LTF,CTSD,CAT,PIN1,ACTN4,ADD1,ANXA3,PML,IQGAP1,SOD1,RPS3,PRDX3,F2,GNAI2,HNRNPD,FBN1,HSP90AA1,LIMS1,CAV1,NDUFA4,HSPD1,PARK7,RPS2,HMGB1,ANXA2,CRKL,HLA-DRB1,AFDN,APOA2,CLIC2,HSP90AB1,CAP1,TXN,HSPA1A,DNM2,XRCC5,MTPN,CCT4,PSAP,ITGB1,CD44,RHOA,EIF4G1,PPP2CA,PPIA,ACSL1,RACK1,SPON1,PTGES3,SPTA1,STING1
GO:0071705	Nitrogen compound transport	56	1580	3.5443	0.29	0.00018	9606.ENSP00000216181,9606.ENSP00000221566,9606.ENSP00000223136,9606.ENSP00000252699,9606.ENSP00000261263,9606.ENSP00000261574,9606.ENSP00000265983,9606.ENSP00000268058,9606.ENSP00000297991,9606.ENSP00000298223,9606.ENSP00000299138,9606.ENSP00000303366,9606.ENSP00000305230,9606.ENSP00000306330,9606.ENSP00000309415,9606.ENSP00000320866,9606.ENSP00000325002,9606.ENSP00000329419,9606.ENSP00000330945,…	MYH9,SGTA,FIS1,ACTN4,RAB21,IPO5,HPX,PML,AQP3,FOLR2,VPS35,LMAN2,SRP9,YWHAG,CLTB,CALR,COPG1,COPB2,TMED9,HSP90AA1,FGG,SEC23B,CAV1,HSPD1,PARK7,VAPA,SPTBN1,COPA,PEX19,LMNA,BAG3,ANXA1,RRBP1,IPO7,GDI2,YWHAQ,SEC13,DNM2,AP1G1,FOLR1,PSAP,SEC31A,KTN1,MVP,XPO1,GDI1,TMED7,PDCD6IP,DDX39B,HSPA8,COPE,CLTC,SNX12,AP2B1,HBB,MYO1C
GO:0002682	Regulation of immune system process	51	1438	3.54659	0.29	0.00046	9606.ENSP00000215832,9606.ENSP00000219150,9606.ENSP00000222219,9606.ENSP00000225371,9606.ENSP00000225698,9606.ENSP00000231751,9606.ENSP00000245907,9606.ENSP00000259396,9606.ENSP00000263408,9606.ENSP00000265132,9606.ENSP00000265983,9606.ENSP00000270142,9606.ENSP00000278572,9606.ENSP00000292609,9606.ENSP00000297991,9606.ENSP00000303920,9606.ENSP00000311747,9606.ENSP00000320866,9606.ENSP00000323929,…	MAPK1,CORO1A,DNASE2,EPX,C1QBP,LTF,C3,ORM1,C9,AMBP,HPX,SOD1,RPS3,PGLYRP2,AQP3,MZB1,RBM14,CALR,A2M,FBN1,LAMP1,HSP90AA1,EZR,CAV1,HSPD1,PARK7,HMGB1,CRKL,HLA-DRB1,DPP4,CFH,APOA2,MPP1,HSPA1A,ANXA1,EMILIN1,XRCC5,AP1G1,DDT,CD14,RHOA,GPI,CFB,BANF1,C1R,DNM1L,CNN2,SAMHD1,SPTA1,STING1,CD59
GO:0065003	Protein-containing complex assembly	47	1303	3.60706	0.29	0.00067	9606.ENSP00000210313,9606.ENSP00000248342,9606.ENSP00000253039,9606.ENSP00000254810,9606.ENSP00000263408,9606.ENSP00000267257,9606.ENSP00000268058,9606.ENSP00000279227,9606.ENSP00000295688,9606.ENSP00000298556,9606.ENSP00000300289,9606.ENSP00000303920,9606.ENSP00000306099,9606.ENSP00000316029,9606.ENSP00000320866,9606.ENSP00000335153,9606.ENSP00000335321,9606.ENSP00000336829,9606.ENSP00000340019,…	PSMD5,EIF3K,EIF2S3,H3-3B,C9,PXN,PML,FERMT3,CCT3,HPRT1,PDIA3,MZB1,FGB,TLN1,CALR,HSP90AA1,SF3B1,FGG,HSPD1,SNRPD2,ALDH9A1,HLA-DRB1,CAPZA2,AFDN,APOA2,RPL5,HSP90AB1,PEF1,HSPA1A,XRCC5,MYH11,ALAD,RPSA,SNRPG,PDCD6IP,DDX39B,JCHAIN,CAND1,DNM1L,PRPF8,RPS5,CLTC,PTGES3,SAMHD1,ALDOA,FGA,STING1
GO:0002684	Positive regulation of immune system process	31	874	3.54691	0.29	0.0175	9606.ENSP00000215832,9606.ENSP00000219150,9606.ENSP00000225698,9606.ENSP00000245907,9606.ENSP00000263408,9606.ENSP00000265983,9606.ENSP00000278572,9606.ENSP00000297991,9606.ENSP00000303920,9606.ENSP00000311747,9606.ENSP00000320866,9606.ENSP00000333298,9606.ENSP00000335153,9606.ENSP00000339191,9606.ENSP00000340019,9606.ENSP00000340278,9606.ENSP00000345347,9606.ENSP00000346300,9606.ENSP00000353099,…	MAPK1,CORO1A,C1QBP,C3,C9,HPX,RPS3,AQP3,MZB1,RBM14,CALR,LAMP1,HSP90AA1,CAV1,HSPD1,PARK7,HMGB1,CRKL,HLA-DRB1,DPP4,CFH,ANXA1,XRCC5,AP1G1,RHOA,GPI,CFB,C1R,DNM1L,SPTA1,STING1
GO:0034097	Response to cytokine	29	804	3.60697	0.29	0.02	9606.ENSP00000215832,9606.ENSP00000219150,9606.ENSP00000252699,9606.ENSP00000265983,9606.ENSP00000268058,9606.ENSP00000278572,9606.ENSP00000296028,9606.ENSP00000300289,9606.ENSP00000304592,9606.ENSP00000306099,9606.ENSP00000324422,9606.ENSP00000336829,9606.ENSP00000337598,9606.ENSP00000339191,9606.ENSP00000346300,9606.ENSP00000360609,9606.ENSP00000366109,9606.ENSP00000375978,9606.ENSP00000380070,…	MAPK1,CORO1A,ACTN4,HPX,PML,RPS3,PPBP,PDIA3,FASN,FGB,ZYX,FGG,LIMS1,CAV1,CRKL,HSP90AB1,ANXA1,XRCC5,GAPDH,CD14,ALAD,CD44,RHOA,FLNB,ACSL1,ACTG1,PRPF8,MYO1C,STING1
GO:0044248	Cellular catabolic process	56	1620	3.45679	0.28	0.00034	9606.ENSP00000044462,9606.ENSP00000216714,9606.ENSP00000221418,9606.ENSP00000221566,9606.ENSP00000222219,9606.ENSP00000223136,9606.ENSP00000225275,9606.ENSP00000225371,9606.ENSP00000228740,9606.ENSP00000229268,9606.ENSP00000236671,9606.ENSP00000241052,9606.ENSP00000245206,9606.ENSP00000258317,9606.ENSP00000261733,9606.ENSP00000263368,9606.ENSP00000263579,9606.ENSP00000265132,9606.ENSP00000268058,…	PSMA4,APEX1,ECH1,SGTA,DNASE2,FIS1,MPO,EPX,LTA4H,USP5,CTSD,CAT,GOT2,NPL,ALDH2,BLVRB,DCPS,AMBP,PML,COPS3,CISD2,GLUD1,ACAA2,PRDX3,HPRT1,DDB1,HINT1,HNRNPD,CALR,HADHB,HSP90AA1,PARK7,MAOA,PRDX6,HMGB1,SND1,GSTM3,COMT,APOA2,BAG3,HMGCL,HSPA1A,ESD,HADHA,QPRT,HAGH,PCYOX1,MPST,ACSL1,RNH1,HSPA8,CLTC,EPHX1,SAMHD1,HBB,STING1
GO:1901566	Organonitrogen compound biosynthetic process	47	1338	3.51271	0.28	0.0012	9606.ENSP00000245206,9606.ENSP00000248342,9606.ENSP00000253039,9606.ENSP00000261772,9606.ENSP00000270625,9606.ENSP00000277865,9606.ENSP00000278572,9606.ENSP00000283415,9606.ENSP00000297258,9606.ENSP00000298556,9606.ENSP00000299198,9606.ENSP00000307940,9606.ENSP00000309092,9606.ENSP00000311430,9606.ENSP00000313490,9606.ENSP00000331901,9606.ENSP00000339063,9606.ENSP00000341885,9606.ENSP00000345656,…	GOT2,EIF3K,EIF2S3,AARS1,RPS11,GLUD1,RPS3,LPCAT1,FABP5,HPRT1,CKB,EEF2,GMPPB,RPL4,PFAS,EEF1G,EEF1A1,RPS2,VAPA,RPL27A,RPL22,ALDH9A1,WARS1,RPL12,APOA2,RPL5,RPS4X,RRBP1,HNRNPUL1,EEF1B2,NME2,QPRT,RPL14,HAGH,PAICS,ALAD,RPSA,EEF1D,EIF4G1,ACSL1,OSTC,RACK1,RPL30,RPS5,PHGDH,SPTA1,ALDOA
GO:0043085	Positive regulation of catalytic activity	42	1191	3.52645	0.28	0.0027	9606.ENSP00000205948,9606.ENSP00000215832,9606.ENSP00000216802,9606.ENSP00000223136,9606.ENSP00000231751,9606.ENSP00000236671,9606.ENSP00000247970,9606.ENSP00000268058,9606.ENSP00000268182,9606.ENSP00000270142,9606.ENSP00000278572,9606.ENSP00000308541,9606.ENSP00000312999,9606.ENSP00000313199,9606.ENSP00000325527,9606.ENSP00000335153,9606.ENSP00000337598,9606.ENSP00000339191,9606.ENSP00000339720,…	APOH,MAPK1,PSME2,FIS1,LTF,CTSD,PIN1,PML,IQGAP1,SOD1,RPS3,F2,GNAI2,HNRNPD,FBN1,HSP90AA1,LIMS1,CAV1,NDUFA4,HSPD1,PARK7,RPS2,HMGB1,CRKL,HLA-DRB1,AFDN,APOA2,HSP90AB1,CAP1,TXN,HSPA1A,XRCC5,CCT4,PSAP,ITGB1,CD44,RHOA,PPP2CA,PPIA,ACSL1,RACK1,PTGES3
GO:0060429	Epithelium development	37	1069	3.46118	0.28	0.0089	9606.ENSP00000215832,9606.ENSP00000225655,9606.ENSP00000228740,9606.ENSP00000241052,9606.ENSP00000245907,9606.ENSP00000252999,9606.ENSP00000268058,9606.ENSP00000268182,9606.ENSP00000270142,9606.ENSP00000285930,9606.ENSP00000304592,9606.ENSP00000323856,9606.ENSP00000338934,9606.ENSP00000339191,9606.ENSP00000340510,9606.ENSP00000340989,9606.ENSP00000345672,9606.ENSP00000354357,9606.ENSP00000355771,…	MAPK1,PFN1,LTA4H,CAT,C3,LAMA5,PML,IQGAP1,SOD1,AKR1B1,FASN,PLEC,EZR,CAV1,PPL,SFN,CTSB,GSTM3,AFDN,FLNA,CNN3,TACSTD2,PGK1,CLIC4,ANXA1,AKR1C1,GRB2,TAGLN,FOLR1,PSAP,ITGB1,CD44,RHOA,FLNB,WDR1,ACTG1,PHGDH
GO:0006950	Response to stress	115	3358	3.42466	0.27	1.4e-08	9606.ENSP00000205948,9606.ENSP00000215832,9606.ENSP00000216181,9606.ENSP00000216714,9606.ENSP00000219150,9606.ENSP00000221419,9606.ENSP00000221566,9606.ENSP00000225275,9606.ENSP00000225371,9606.ENSP00000225698,9606.ENSP00000231751,9606.ENSP00000241052,9606.ENSP00000245907,9606.ENSP00000247970,9606.ENSP00000252699,9606.ENSP00000253496,9606.ENSP00000259396,9606.ENSP00000262418,9606.ENSP00000263408,…	APOH,MAPK1,MYH9,APEX1,CORO1A,HNRNPL,SGTA,MPO,EPX,C1QBP,LTF,CAT,C3,PIN1,ACTN4,F12,ORM1,SLC4A1,C9,KLKB1,ANXA3,AMBP,HPX,PXN,PML,SOD1,AHSG,RPS3,FERMT3,ACAA2,AKR1B1,PGLYRP2,ALB,PPBP,METAP1,AQP3,FOLR2,PRDX3,PDIA3,DDB1,FASN,FGB,F2,RBM14,TLN1,RAP2B,CALR,SERPINF2,PLEC,A2M,ZYX,DEFA3,HSP90AA1,FGG,CAV1,HSPD1,PARK7,PPL,SFN,PRDX6,HMGB1,CRKL,ANXA6,HP,HLA-DRB1,DPP4,GSTM3,COMT,CFH,APOA2,LMNA,BAG3,FLNA,PDLIM1,HSP9…
GO:0033036	Macromolecule localization	80	2356	3.39559	0.27	9.36e-06	9606.ENSP00000205948,9606.ENSP00000216181,9606.ENSP00000221566,9606.ENSP00000223136,9606.ENSP00000245206,9606.ENSP00000252699,9606.ENSP00000252999,9606.ENSP00000254810,9606.ENSP00000261263,9606.ENSP00000261574,9606.ENSP00000262418,9606.ENSP00000265709,9606.ENSP00000268058,9606.ENSP00000297258,9606.ENSP00000299138,9606.ENSP00000303366,9606.ENSP00000305230,9606.ENSP00000306330,9606.ENSP00000309415,…	APOH,MYH9,SGTA,FIS1,GOT2,ACTN4,LAMA5,H3-3B,RAB21,IPO5,SLC4A1,ANK1,PML,FABP5,VPS35,LMAN2,SRP9,YWHAG,CLTB,CALR,PLEC,COPG1,FBN1,COPB2,TMED9,LAMP1,HSP90AA1,FGG,LIMS1,SEC23B,EZR,CAV1,HSPD1,PARK7,SFN,VAPA,SPTBN1,AFDN,APOA2,COPA,PEX19,LMNA,LAMTOR2,BAG3,FLNA,TXN,ANXA1,RRBP1,IPO7,GDI2,AKR1C1,YWHAQ,SEC13,DNM2,XRCC5,AP1G1,CCT4,PSAP,SEC31A,KTN1,MVP,XPO1,SEPTIN9,GDI1,TMED7,PDCD6IP,DDX39B,ACSL1,SEPTIN11,HSPA8,…
GO:0071702	Organic substance transport	67	1957	3.42361	0.27	6.52e-05	9606.ENSP00000205948,9606.ENSP00000216181,9606.ENSP00000221566,9606.ENSP00000223136,9606.ENSP00000245206,9606.ENSP00000252699,9606.ENSP00000261263,9606.ENSP00000261574,9606.ENSP00000262418,9606.ENSP00000265983,9606.ENSP00000268058,9606.ENSP00000296028,9606.ENSP00000297258,9606.ENSP00000297991,9606.ENSP00000298223,9606.ENSP00000299138,9606.ENSP00000303366,9606.ENSP00000305230,9606.ENSP00000306330,…	APOH,MYH9,SGTA,FIS1,GOT2,ACTN4,RAB21,IPO5,SLC4A1,HPX,PML,PPBP,FABP5,AQP3,FOLR2,VPS35,LMAN2,SRP9,YWHAG,CLTB,CALR,COPG1,COPB2,TMED9,HSP90AA1,FGG,SEC23B,EZR,CAV1,HSPD1,PARK7,VAPA,SPTBN1,CYB5R1,APOA2,COPA,PEX19,LMNA,BAG3,ANXA1,RRBP1,IPO7,GDI2,AKR1C1,YWHAQ,SEC13,DNM2,AP1G1,FOLR1,PSAP,SEC31A,KTN1,MVP,XPO1,GDI1,TMED7,PDCD6IP,DDX39B,ACSL1,HSPA8,NPC2,COPE,CLTC,SNX12,AP2B1,HBB,MYO1C
GO:0048585	Negative regulation of response to stimulus	55	1612	3.41191	0.27	0.00054	9606.ENSP00000205948,9606.ENSP00000221566,9606.ENSP00000225698,9606.ENSP00000231751,9606.ENSP00000247970,9606.ENSP00000253496,9606.ENSP00000254722,9606.ENSP00000261313,9606.ENSP00000264690,9606.ENSP00000265132,9606.ENSP00000270142,9606.ENSP00000273784,9606.ENSP00000278572,9606.ENSP00000282541,9606.ENSP00000285093,9606.ENSP00000292609,9606.ENSP00000299138,9606.ENSP00000306099,9606.ENSP00000308541,…	APOH,SGTA,C1QBP,LTF,PIN1,F12,SERPINF1,PEBP1,KLKB1,AMBP,SOD1,AHSG,RPS3,GPD1L,ACAA2,PGLYRP2,VPS35,FGB,F2,GNAI2,CALR,SERPINF2,A2M,FBN1,FGG,EZR,CAV1,PARK7,ANXA2,HLA-DRB1,DPP4,LMNA,VDAC2,TXN,HSPA1A,ANXA1,EMILIN1,SEC13,DNM2,MVP,ITGB1,DDT,CD44,RHOA,DDX39B,PPP2CA,PPIA,RACK1,BANF1,TPT1,EPPK1,SAMHD1,ENO1,FGA,CD59
GO:0051641	Cellular localization	90	2677	3.36197	0.26	2.19e-06	9606.ENSP00000216181,9606.ENSP00000219150,9606.ENSP00000221566,9606.ENSP00000223136,9606.ENSP00000252699,9606.ENSP00000252999,9606.ENSP00000254810,9606.ENSP00000261263,9606.ENSP00000261574,9606.ENSP00000262418,9606.ENSP00000264908,9606.ENSP00000265709,9606.ENSP00000268058,9606.ENSP00000269886,9606.ENSP00000270142,9606.ENSP00000271064,9606.ENSP00000285093,9606.ENSP00000295897,9606.ENSP00000297991,…	MYH9,CORO1A,SGTA,FIS1,ACTN4,LAMA5,H3-3B,RAB21,IPO5,SLC4A1,ANXA3,ANK1,PML,SH3GL1,SOD1,TINAGL1,ACAA2,ALB,AQP3,VPS35,LMAN2,SRP9,YWHAG,CLTB,CALR,PLEC,COPG1,FBN1,COPB2,TMED9,LAMP1,HSP90AA1,FGG,LIMS1,SEC23B,EZR,CAV1,HSPD1,PARK7,SFN,VAPA,DYNC1H1,SPTBN1,MAP4,AFDN,COPA,PEX19,LMNA,LAMTOR2,BAG3,FLNA,VDAC2,PEF1,TXN,HSPA1A,ANXA1,RRBP1,IPO7,GDI2,YWHAQ,SEC13,DNM2,XRCC5,AP1G1,PSAP,SEC31A,KTN1,MVP,ITGB1,XPO1,SEPT…
GO:0050790	Regulation of catalytic activity	79	2370	3.33333	0.26	1.93e-05	9606.ENSP00000205948,9606.ENSP00000215832,9606.ENSP00000216802,9606.ENSP00000223136,9606.ENSP00000231751,9606.ENSP00000236671,9606.ENSP00000245907,9606.ENSP00000247970,9606.ENSP00000254722,9606.ENSP00000261313,9606.ENSP00000261574,9606.ENSP00000262418,9606.ENSP00000264908,9606.ENSP00000265132,9606.ENSP00000268058,9606.ENSP00000268182,9606.ENSP00000270142,9606.ENSP00000273784,9606.ENSP00000278572,…	APOH,MAPK1,PSME2,FIS1,LTF,CTSD,C3,PIN1,SERPINF1,PEBP1,IPO5,SLC4A1,ANXA3,AMBP,PML,IQGAP1,SOD1,AHSG,RPS3,COL6A3,PRDX3,YWHAG,F2,GNAI2,HNRNPD,RAP2B,SERPINF2,PLEC,A2M,FBN1,HSP90AA1,LIMS1,SEC23B,EEF1A1,CAV1,NDUFA4,HSPD1,PARK7,SFN,RPS2,HMGB1,CTSB,ANXA2,CRKL,WARS1,HP,HLA-DRB1,AFDN,APOA2,LAMTOR2,RPL5,HSP90AB1,CAP1,TXN,HSPA1A,ANXA1,IPO7,GDI2,XRCC5,EEF1B2,CCT4,PSAP,MVP,ITGB1,GAPDH,GDI1,CD44,RHOA,GPI,EEF1D,P…
GO:0071310	Cellular response to organic substance	68	2019	3.368	0.26	8.47e-05	9606.ENSP00000215832,9606.ENSP00000216714,9606.ENSP00000219150,9606.ENSP00000241052,9606.ENSP00000252699,9606.ENSP00000254722,9606.ENSP00000258198,9606.ENSP00000261574,9606.ENSP00000263579,9606.ENSP00000265983,9606.ENSP00000267257,9606.ENSP00000268058,9606.ENSP00000268182,9606.ENSP00000270142,9606.ENSP00000278572,9606.ENSP00000296028,9606.ENSP00000298223,9606.ENSP00000300289,9606.ENSP00000304592,…	MAPK1,APEX1,CORO1A,CAT,ACTN4,SERPINF1,DYNC1LI2,IPO5,DCPS,HPX,PXN,PML,IQGAP1,SOD1,RPS3,PPBP,FOLR2,PDIA3,FASN,FGB,YWHAG,HNRNPD,PKM,CALR,ZYX,HADHB,FBN1,DEFA3,FGG,LIMS1,EZR,EEF1A1,CAV1,HSPD1,PARK7,HMGB1,CTSB,CRKL,COL4A2,COL6A1,LAMTOR2,BAG3,FLNA,HSP90AB1,HSPA1A,ANXA1,GNB1,AKR1C1,DNM2,XRCC5,GRB2,FOLR1,ERO1A,GAPDH,CD14,ALAD,CSTF2,CD44,RHOA,FLNB,ACSL1,RACK1,HSPA8,ACTG1,PRPF8,PTGES3,MYO1C,STING1
GO:1902531	Regulation of intracellular signal transduction	58	1726	3.36037	0.26	0.00048	9606.ENSP00000157600,9606.ENSP00000215832,9606.ENSP00000223136,9606.ENSP00000225698,9606.ENSP00000231751,9606.ENSP00000241052,9606.ENSP00000247970,9606.ENSP00000252699,9606.ENSP00000261313,9606.ENSP00000265132,9606.ENSP00000268058,9606.ENSP00000268182,9606.ENSP00000268717,9606.ENSP00000270142,9606.ENSP00000278572,9606.ENSP00000282541,9606.ENSP00000304229,9606.ENSP00000306099,9606.ENSP00000308541,…	LMCD1,MAPK1,FIS1,C1QBP,LTF,CAT,PIN1,ACTN4,PEBP1,AMBP,PML,IQGAP1,COPS3,SOD1,RPS3,GPD1L,HINT1,FGB,F2,GNAI2,CALR,SERPINF2,HSP90AA1,FGG,LIMS1,EZR,CAV1,PARK7,HMGB1,VAPA,CRKL,HLA-DRB1,LAMTOR2,FLNA,RPL5,HSP90AB1,VDAC2,TXN,HSPA1A,EMILIN1,SEC13,DNM2,GRB2,ITGB1,GAPDH,DDT,CD14,CD44,RHOA,EEF1D,DDX39B,PPP2CA,PPIA,RACK1,DNM1L,TPT1,ENO1,FGA
GO:0009967	Positive regulation of signal transduction	51	1525	3.34426	0.26	0.0017	9606.ENSP00000157600,9606.ENSP00000223136,9606.ENSP00000225698,9606.ENSP00000231751,9606.ENSP00000241052,9606.ENSP00000245907,9606.ENSP00000247970,9606.ENSP00000252699,9606.ENSP00000265983,9606.ENSP00000268058,9606.ENSP00000268182,9606.ENSP00000270142,9606.ENSP00000278572,9606.ENSP00000297258,9606.ENSP00000299138,9606.ENSP00000300289,9606.ENSP00000304229,9606.ENSP00000306099,9606.ENSP00000308541,…	LMCD1,FIS1,C1QBP,LTF,CAT,C3,PIN1,ACTN4,HPX,PML,IQGAP1,SOD1,RPS3,FABP5,VPS35,PDIA3,HINT1,FGB,F2,GNAI2,CALR,SERPINF2,HSP90AA1,FGG,LIMS1,CAV1,PARK7,MAOA,HMGB1,VAPA,CRKL,HLA-DRB1,LAMTOR2,FLNA,HSP90AB1,TXN,HSPA1A,SEC13,ITGB1,GAPDH,DDT,CD14,CD44,RHOA,EEF1D,PPIA,RACK1,DNM1L,MYO1C,FGA,STING1
GO:0008219	Cell death	37	1118	3.30948	0.26	0.0179	9606.ENSP00000215832,9606.ENSP00000219150,9606.ENSP00000222219,9606.ENSP00000223136,9606.ENSP00000225698,9606.ENSP00000261772,9606.ENSP00000268058,9606.ENSP00000270142,9606.ENSP00000278572,9606.ENSP00000285093,9606.ENSP00000298510,9606.ENSP00000299138,9606.ENSP00000300289,9606.ENSP00000301764,9606.ENSP00000303920,9606.ENSP00000304229,9606.ENSP00000320171,9606.ENSP00000333298,9606.ENSP00000335153,…	MAPK1,CORO1A,DNASE2,FIS1,C1QBP,AARS1,PML,SOD1,RPS3,ACAA2,PRDX3,VPS35,PDIA3,DDB1,MZB1,HINT1,PKM,LAMP1,HSP90AA1,CAV1,HSPD1,SFN,VAPA,CRKL,ANXA6,NCKAP1,BAG3,VDAC2,ERO1A,GAPDH,CD14,RHOA,PDCD6IP,PPP2CA,PPIA,RACK1,DNM1L
GO:0012501	Programmed cell death	36	1084	3.32103	0.26	0.0198	9606.ENSP00000215832,9606.ENSP00000219150,9606.ENSP00000222219,9606.ENSP00000223136,9606.ENSP00000225698,9606.ENSP00000261772,9606.ENSP00000268058,9606.ENSP00000270142,9606.ENSP00000278572,9606.ENSP00000285093,9606.ENSP00000298510,9606.ENSP00000299138,9606.ENSP00000300289,9606.ENSP00000301764,9606.ENSP00000303920,9606.ENSP00000304229,9606.ENSP00000320171,9606.ENSP00000333298,9606.ENSP00000335153,…	MAPK1,CORO1A,DNASE2,FIS1,C1QBP,AARS1,PML,SOD1,RPS3,ACAA2,PRDX3,VPS35,PDIA3,DDB1,MZB1,HINT1,PKM,LAMP1,HSP90AA1,CAV1,HSPD1,SFN,CRKL,ANXA6,NCKAP1,BAG3,VDAC2,ERO1A,GAPDH,CD14,RHOA,PDCD6IP,PPP2CA,PPIA,RACK1,DNM1L
GO:0016477	Cell migration	30	903	3.32226	0.26	0.0468	9606.ENSP00000216181,9606.ENSP00000219150,9606.ENSP00000225371,9606.ENSP00000252999,9606.ENSP00000267257,9606.ENSP00000268058,9606.ENSP00000268182,9606.ENSP00000296028,9606.ENSP00000323856,9606.ENSP00000335153,9606.ENSP00000345347,9606.ENSP00000346300,9606.ENSP00000346550,9606.ENSP00000353731,9606.ENSP00000354251,9606.ENSP00000357288,9606.ENSP00000358866,9606.ENSP00000360305,9606.ENSP00000361883,…	MYH9,CORO1A,EPX,LAMA5,PXN,PML,IQGAP1,PPBP,PLEC,HSP90AA1,HMGB1,CRKL,ANXA6,DPP4,NCKAP1,LAMTOR2,FLNA,PDLIM1,CAP1,ANXA1,EMILIN1,FOLR1,ITGB1,LCP1,OGDH,CD44,RHOA,PPIA,WDR1,CNN2
GO:0034641	Cellular nitrogen compound metabolic process	112	3463	3.23419	0.25	2.7e-07	9606.ENSP00000215832,9606.ENSP00000216714,9606.ENSP00000221419,9606.ENSP00000222219,9606.ENSP00000225698,9606.ENSP00000228740,9606.ENSP00000248342,9606.ENSP00000253039,9606.ENSP00000253363,9606.ENSP00000258317,9606.ENSP00000261772,9606.ENSP00000263368,9606.ENSP00000263579,9606.ENSP00000265132,9606.ENSP00000269848,9606.ENSP00000270142,9606.ENSP00000270625,9606.ENSP00000278572,9606.ENSP00000292609,…	MAPK1,APEX1,HNRNPL,DNASE2,C1QBP,LTA4H,EIF3K,EIF2S3,RBM39,NPL,AARS1,BLVRB,DCPS,AMBP,PFKL,SOD1,RPS11,RPS3,PGLYRP2,HPRT1,DDB1,PA2G4,HINT1,EEF2,GMPPB,RPL4,RBM14,HNRNPD,PFAS,PKM,EEF1G,HSP90AA1,SF3B1,EEF1A1,CAV1,HSPD1,PARK7,MAOA,RPS2,SNRPD2,HMGB1,VAPA,RPL27A,ANXA2,RPL22,SND1,ALDH9A1,WARS1,COL4A2,DPP4,GSTM3,COMT,RPL12,CLIC2,MPP1,RPL5,PGAM1,PGM1,HSP90AB1,PGK1,GLO1,RPS4X,HSPA1A,CLIC1,RRBP1,ACOT9,HNRNPUL1,…
GO:0022607	Cellular component assembly	81	2467	3.28334	0.25	2.25e-05	9606.ENSP00000210313,9606.ENSP00000219150,9606.ENSP00000225698,9606.ENSP00000236671,9606.ENSP00000248342,9606.ENSP00000252999,9606.ENSP00000253039,9606.ENSP00000254810,9606.ENSP00000263408,9606.ENSP00000264758,9606.ENSP00000267257,9606.ENSP00000268058,9606.ENSP00000278572,9606.ENSP00000279227,9606.ENSP00000295688,9606.ENSP00000298556,9606.ENSP00000299138,9606.ENSP00000300289,9606.ENSP00000303920,…	PSMD5,CORO1A,C1QBP,CTSD,EIF3K,LAMA5,EIF2S3,H3-3B,C9,ADD1,PXN,PML,RPS3,FERMT3,CCT3,HPRT1,VPS35,PDIA3,MZB1,FGB,RBM14,TLN1,CALR,PLEC,ZYX,HSP90AA1,SF3B1,FGG,EZR,CAV1,HSPD1,SNRPD2,HMGB1,ANXA2,CRKL,ALDH9A1,PLS3,DYNC1H1,SPTBN1,HLA-DRB1,NCKAP1,CAPZA2,AFDN,APOA2,LMNA,BAG3,FLNA,RPL5,PDLIM1,HSP90AB1,PEF1,HSPA1A,EMILIN1,XRCC5,AP1G1,ACTN1,ITGB1,MYH11,LCP1,ALAD,RPSA,SNRPG,RHOA,PDCD6IP,DDX39B,WDR1,BANF1,JCHAIN,…
GO:0019220	Regulation of phosphate metabolic process	46	1405	3.27402	0.25	0.0057	9606.ENSP00000215832,9606.ENSP00000223136,9606.ENSP00000231751,9606.ENSP00000245907,9606.ENSP00000247970,9606.ENSP00000261574,9606.ENSP00000262418,9606.ENSP00000265983,9606.ENSP00000268182,9606.ENSP00000270142,9606.ENSP00000278572,9606.ENSP00000282541,9606.ENSP00000283415,9606.ENSP00000298510,9606.ENSP00000306330,9606.ENSP00000308541,9606.ENSP00000312999,9606.ENSP00000319096,9606.ENSP00000323856,…	MAPK1,FIS1,LTF,C3,PIN1,IPO5,SLC4A1,HPX,IQGAP1,SOD1,RPS3,GPD1L,LPCAT1,PRDX3,YWHAG,F2,GNAI2,RAP2B,PLEC,FBN1,HSP90AA1,EEF1A1,CAV1,PARK7,SFN,CRKL,WARS1,HLA-DRB1,PGAM1,HSP90AB1,TXN,IPO7,EMILIN1,XRCC5,MVP,TF,CD44,RHOA,EIF4G1,PPP2CA,PPIA,ACSL1,RACK1,DNM1L,PTGES3,ENO1
GO:0006955	Immune response	43	1321	3.25511	0.25	0.0099	9606.ENSP00000219150,9606.ENSP00000225698,9606.ENSP00000231751,9606.ENSP00000245907,9606.ENSP00000253496,9606.ENSP00000263408,9606.ENSP00000264908,9606.ENSP00000265983,9606.ENSP00000268058,9606.ENSP00000292609,9606.ENSP00000296028,9606.ENSP00000298556,9606.ENSP00000306099,9606.ENSP00000308541,9606.ENSP00000311747,9606.ENSP00000323856,9606.ENSP00000323929,9606.ENSP00000324422,9606.ENSP00000328359,…	CORO1A,C1QBP,LTF,C3,F12,C9,ANXA3,HPX,PML,PGLYRP2,PPBP,HPRT1,FGB,F2,RBM14,PLEC,A2M,ZYX,DEFA3,HSPD1,HMGB1,HLA-DRB1,CFH,CNPY3,HLA-C,ANXA1,IPO7,XRCC5,GAPDH,LCP1,CD14,TF,GPI,CFB,FLNB,RPL30,JCHAIN,C1R,ACTG1,SAMHD1,MYO1C,FGA,STING1
GO:0042325	Regulation of phosphorylation	41	1251	3.27738	0.25	0.0119	9606.ENSP00000215832,9606.ENSP00000231751,9606.ENSP00000245907,9606.ENSP00000247970,9606.ENSP00000261574,9606.ENSP00000262418,9606.ENSP00000265983,9606.ENSP00000268182,9606.ENSP00000270142,9606.ENSP00000278572,9606.ENSP00000282541,9606.ENSP00000298510,9606.ENSP00000306330,9606.ENSP00000308541,9606.ENSP00000319096,9606.ENSP00000323856,9606.ENSP00000325527,9606.ENSP00000335153,9606.ENSP00000339063,…	MAPK1,LTF,C3,PIN1,IPO5,SLC4A1,HPX,IQGAP1,SOD1,RPS3,GPD1L,PRDX3,YWHAG,F2,RAP2B,PLEC,FBN1,HSP90AA1,EEF1A1,CAV1,PARK7,SFN,CRKL,WARS1,HLA-DRB1,PGAM1,HSP90AB1,TXN,IPO7,EMILIN1,XRCC5,MVP,TF,CD44,RHOA,EIF4G1,PPP2CA,PPIA,ACSL1,RACK1,PTGES3
GO:0006915	Apoptotic process	34	1041	3.26609	0.25	0.0333	9606.ENSP00000215832,9606.ENSP00000219150,9606.ENSP00000222219,9606.ENSP00000223136,9606.ENSP00000225698,9606.ENSP00000261772,9606.ENSP00000268058,9606.ENSP00000270142,9606.ENSP00000278572,9606.ENSP00000285093,9606.ENSP00000298510,9606.ENSP00000299138,9606.ENSP00000300289,9606.ENSP00000301764,9606.ENSP00000303920,9606.ENSP00000304229,9606.ENSP00000335153,9606.ENSP00000339191,9606.ENSP00000340019,…	MAPK1,CORO1A,DNASE2,FIS1,C1QBP,AARS1,PML,SOD1,RPS3,ACAA2,PRDX3,VPS35,PDIA3,DDB1,MZB1,HINT1,HSP90AA1,CAV1,HSPD1,SFN,CRKL,ANXA6,NCKAP1,BAG3,VDAC2,ERO1A,GAPDH,CD14,RHOA,PDCD6IP,PPP2CA,PPIA,RACK1,DNM1L
GO:0042221	Response to chemical	128	4010	3.19202	0.24	3.29e-08	9606.ENSP00000215832,9606.ENSP00000216714,9606.ENSP00000219150,9606.ENSP00000221419,9606.ENSP00000221566,9606.ENSP00000225275,9606.ENSP00000225371,9606.ENSP00000228740,9606.ENSP00000241052,9606.ENSP00000245206,9606.ENSP00000252699,9606.ENSP00000252999,9606.ENSP00000253496,9606.ENSP00000254722,9606.ENSP00000258198,9606.ENSP00000261574,9606.ENSP00000263579,9606.ENSP00000264758,9606.ENSP00000264908,…	MAPK1,APEX1,CORO1A,HNRNPL,SGTA,MPO,EPX,LTA4H,CAT,GOT2,ACTN4,LAMA5,F12,SERPINF1,DYNC1LI2,IPO5,DCPS,ADD1,ANXA3,AMBP,HPX,PXN,PML,IQGAP1,PFKL,SOD1,RPS3,ACAA2,AKR1B1,ALB,PPBP,AQP3,FOLR2,PRDX3,HPRT1,PDIA3,FASN,FGB,YWHAG,RBM14,GNAI2,HNRNPD,PFAS,CYC1,PKM,CALR,PLEC,A2M,ZYX,HADHB,FBN1,DEFA3,HSP90AA1,FGG,LIMS1,EZR,EEF1A1,CAV1,HSPD1,PARK7,PRDX6,HMGB1,CTSB,CRKL,HP,COL4A2,DPP4,GSTM3,COL6A1,MGST3,APOA2,LMNA,LAM…
GO:0006810	Transport	120	3785	3.17041	0.24	1.78e-07	9606.ENSP00000205948,9606.ENSP00000215832,9606.ENSP00000216181,9606.ENSP00000219150,9606.ENSP00000221566,9606.ENSP00000223136,9606.ENSP00000228318,9606.ENSP00000231751,9606.ENSP00000245206,9606.ENSP00000252699,9606.ENSP00000258091,9606.ENSP00000261263,9606.ENSP00000261574,9606.ENSP00000262418,9606.ENSP00000263401,9606.ENSP00000264613,9606.ENSP00000264908,9606.ENSP00000265709,9606.ENSP00000265983,…	APOH,MAPK1,MYH9,CORO1A,SGTA,FIS1,SLC25A3,LTF,GOT2,ACTN4,CCT7,RAB21,IPO5,SLC4A1,COMMD9,CP,ANXA3,ANK1,HPX,PML,SH3GL1,SOD1,TINAGL1,AHSG,CCT5,ACAA2,CCT3,PPBP,FABP5,AQP3,FOLR2,VPS35,LMAN2,SRP9,YWHAG,CLTB,CYC1,CALR,COPG1,COPB2,TMED9,LAMP1,HSP90AA1,FGG,SEC23B,EZR,CAV1,NDUFA4,HSPD1,PARK7,HMGB1,VAPA,ANXA2,ANXA6,DYNC1H1,SPTBN1,DPP4,CYB5R1,APOA2,COPA,PEX19,LMNA,S100A6,BAG3,CLIC2,FLNA,VDAC2,CAP1,PEF1,ATP6V1G…
GO:0048584	Positive regulation of response to stimulus	68	2131	3.19099	0.24	0.00039	9606.ENSP00000157600,9606.ENSP00000205948,9606.ENSP00000215832,9606.ENSP00000221566,9606.ENSP00000223136,9606.ENSP00000225698,9606.ENSP00000231751,9606.ENSP00000241052,9606.ENSP00000245907,9606.ENSP00000247970,9606.ENSP00000252699,9606.ENSP00000253496,9606.ENSP00000263408,9606.ENSP00000265983,9606.ENSP00000268058,9606.ENSP00000268182,9606.ENSP00000270142,9606.ENSP00000278572,9606.ENSP00000297258,…	LMCD1,APOH,MAPK1,SGTA,FIS1,C1QBP,LTF,CAT,C3,PIN1,ACTN4,F12,C9,HPX,PML,IQGAP1,SOD1,RPS3,FABP5,VPS35,PDIA3,HINT1,FGB,F2,RBM14,GNAI2,CALR,SERPINF2,FBN1,LAMP1,HSP90AA1,FGG,LIMS1,CAV1,HSPD1,PARK7,MAOA,HMGB1,VAPA,CRKL,HLA-DRB1,CFH,LAMTOR2,FLNA,HSP90AB1,TXN,HSPA1A,ANXA1,EMILIN1,SEC13,XRCC5,AP1G1,ITGB1,GAPDH,DDT,CD14,CD44,RHOA,EEF1D,CFB,PPIA,RACK1,C1R,DNM1L,ACTG1,MYO1C,FGA,STING1
GO:0023056	Positive regulation of signaling	54	1698	3.18021	0.24	0.0033	9606.ENSP00000157600,9606.ENSP00000215832,9606.ENSP00000223136,9606.ENSP00000225698,9606.ENSP00000231751,9606.ENSP00000241052,9606.ENSP00000245907,9606.ENSP00000247970,9606.ENSP00000252699,9606.ENSP00000265983,9606.ENSP00000268058,9606.ENSP00000268182,9606.ENSP00000270142,9606.ENSP00000277865,9606.ENSP00000278572,9606.ENSP00000297258,9606.ENSP00000299138,9606.ENSP00000300289,9606.ENSP00000304229,…	LMCD1,MAPK1,FIS1,C1QBP,LTF,CAT,C3,PIN1,ACTN4,HPX,PML,IQGAP1,SOD1,GLUD1,RPS3,FABP5,VPS35,PDIA3,HINT1,FGB,F2,GNAI2,CALR,SERPINF2,HSP90AA1,FGG,LIMS1,CAV1,PARK7,MAOA,HMGB1,VAPA,ANXA2,CRKL,HLA-DRB1,LAMTOR2,FLNA,HSP90AB1,TXN,HSPA1A,SEC13,ITGB1,GAPDH,DDT,CD14,CD44,RHOA,EEF1D,PPIA,RACK1,DNM1L,MYO1C,FGA,STING1
GO:0051240	Positive regulation of multicellular organismal process	48	1505	3.18937	0.24	0.007	9606.ENSP00000205948,9606.ENSP00000225371,9606.ENSP00000225698,9606.ENSP00000231751,9606.ENSP00000245907,9606.ENSP00000253496,9606.ENSP00000254722,9606.ENSP00000259396,9606.ENSP00000261263,9606.ENSP00000264908,9606.ENSP00000270142,9606.ENSP00000278572,9606.ENSP00000297258,9606.ENSP00000299138,9606.ENSP00000306099,9606.ENSP00000308541,9606.ENSP00000312999,9606.ENSP00000320171,9606.ENSP00000321853,…	APOH,EPX,C1QBP,LTF,C3,F12,SERPINF1,ORM1,RAB21,ANXA3,SOD1,RPS3,FABP5,VPS35,FGB,F2,GNAI2,PKM,SERPINF2,HSP90AA1,FGG,EZR,CAV1,HSPD1,PARK7,HMGB1,ANXA2,DYNC1H1,SPTBN1,HLA-DRB1,APOA2,HSPA1A,ANXA1,EMILIN1,XRCC5,MTPN,NME2,ITGB1,GAPDH,DDT,CD14,GDI1,RHOA,ACSL1,RACK1,ENO1,FGA,STING1
GO:0001932	Regulation of protein phosphorylation	35	1108	3.15884	0.24	0.0454	9606.ENSP00000215832,9606.ENSP00000231751,9606.ENSP00000245907,9606.ENSP00000247970,9606.ENSP00000261574,9606.ENSP00000265983,9606.ENSP00000268182,9606.ENSP00000270142,9606.ENSP00000278572,9606.ENSP00000282541,9606.ENSP00000306330,9606.ENSP00000308541,9606.ENSP00000319096,9606.ENSP00000323856,9606.ENSP00000325527,9606.ENSP00000335153,9606.ENSP00000339191,9606.ENSP00000340278,9606.ENSP00000340989,…	MAPK1,LTF,C3,PIN1,IPO5,HPX,IQGAP1,SOD1,RPS3,GPD1L,YWHAG,F2,RAP2B,PLEC,FBN1,HSP90AA1,CAV1,PARK7,SFN,CRKL,WARS1,HLA-DRB1,HSP90AB1,TXN,IPO7,EMILIN1,XRCC5,MVP,CD44,RHOA,EIF4G1,PPP2CA,PPIA,ACSL1,RACK1
GO:0051234	Establishment of localization	123	3946	3.11708	0.23	2.54e-07	9606.ENSP00000205948,9606.ENSP00000215832,9606.ENSP00000216181,9606.ENSP00000219150,9606.ENSP00000221566,9606.ENSP00000223136,9606.ENSP00000228318,9606.ENSP00000231751,9606.ENSP00000245206,9606.ENSP00000252699,9606.ENSP00000258091,9606.ENSP00000261263,9606.ENSP00000261574,9606.ENSP00000262418,9606.ENSP00000263401,9606.ENSP00000264613,9606.ENSP00000264908,9606.ENSP00000265709,9606.ENSP00000265983,…	APOH,MAPK1,MYH9,CORO1A,SGTA,FIS1,SLC25A3,LTF,GOT2,ACTN4,CCT7,RAB21,IPO5,SLC4A1,COMMD9,CP,ANXA3,ANK1,HPX,PML,SH3GL1,SOD1,TINAGL1,AHSG,CCT5,ACAA2,CCT3,PPBP,FABP5,AQP3,FOLR2,VPS35,LMAN2,SRP9,YWHAG,CLTB,CYC1,CALR,COPG1,COPB2,TMED9,LAMP1,HSP90AA1,FGG,LIMS1,SEC23B,EZR,CAV1,NDUFA4,HSPD1,PARK7,HMGB1,VAPA,ANXA2,ANXA6,DYNC1H1,SPTBN1,MAP4,DPP4,AFDN,CYB5R1,APOA2,COPA,PEX19,LMNA,S100A6,BAG3,CLIC2,FLNA,VDAC2,C…
GO:0065009	Regulation of molecular function	96	3085	3.11183	0.23	1.54e-05	9606.ENSP00000205948,9606.ENSP00000215832,9606.ENSP00000216802,9606.ENSP00000221419,9606.ENSP00000223136,9606.ENSP00000225655,9606.ENSP00000231751,9606.ENSP00000236671,9606.ENSP00000241052,9606.ENSP00000245907,9606.ENSP00000247970,9606.ENSP00000252699,9606.ENSP00000254722,9606.ENSP00000261313,9606.ENSP00000261574,9606.ENSP00000262418,9606.ENSP00000264758,9606.ENSP00000264908,9606.ENSP00000265132,…	APOH,MAPK1,PSME2,HNRNPL,FIS1,PFN1,LTF,CTSD,CAT,C3,PIN1,ACTN4,SERPINF1,PEBP1,IPO5,SLC4A1,ADD1,ANXA3,AMBP,PML,IQGAP1,SOD1,AHSG,RPS3,GPD1L,STOM,COL6A3,PRDX3,YWHAG,F2,GNAI2,HNRNPD,RAP2B,SERPINF2,PLEC,A2M,FBN1,HSP90AA1,LIMS1,SEC23B,EEF1A1,CAV1,NDUFA4,HSPD1,PARK7,SFN,RPS2,HMGB1,CTSB,ANXA2,CRKL,WARS1,HP,HLA-DRB1,AFDN,APOA2,PEX19,LAMTOR2,CLIC2,FLNA,RPL5,HSP90AB1,CAP1,TXN,HSPA1A,ANXA1,IPO7,GDI2,DNM2,XRCC5…
GO:0044085	Cellular component biogenesis	85	2702	3.14582	0.23	5.31e-05	9606.ENSP00000210313,9606.ENSP00000219150,9606.ENSP00000225698,9606.ENSP00000236671,9606.ENSP00000248342,9606.ENSP00000252999,9606.ENSP00000253039,9606.ENSP00000254810,9606.ENSP00000263408,9606.ENSP00000264758,9606.ENSP00000267257,9606.ENSP00000268058,9606.ENSP00000278572,9606.ENSP00000279227,9606.ENSP00000295688,9606.ENSP00000298556,9606.ENSP00000299138,9606.ENSP00000300289,9606.ENSP00000302886,…	PSMD5,CORO1A,C1QBP,CTSD,EIF3K,LAMA5,EIF2S3,H3-3B,C9,ADD1,PXN,PML,RPS3,FERMT3,CCT3,HPRT1,VPS35,PDIA3,PA2G4,MZB1,FGB,RBM14,TLN1,CALR,PLEC,ZYX,HSP90AA1,SF3B1,FGG,EZR,CAV1,HSPD1,SNRPD2,HMGB1,ANXA2,CRKL,ALDH9A1,PLS3,DYNC1H1,SPTBN1,HLA-DRB1,NCKAP1,CAPZA2,AFDN,APOA2,PEX19,LMNA,BAG3,FLNA,RPL5,PDLIM1,HSP90AB1,PEF1,HSPA1A,EMILIN1,XRCC5,AP1G1,ACTN1,ITGB1,RPL14,MYH11,LCP1,XPO1,ALAD,RPSA,SNRPG,RHOA,PDCD6IP,DD…
GO:0010467	Gene expression	65	2101	3.09376	0.23	0.0014	9606.ENSP00000205948,9606.ENSP00000221419,9606.ENSP00000225698,9606.ENSP00000248342,9606.ENSP00000253039,9606.ENSP00000253363,9606.ENSP00000253496,9606.ENSP00000261772,9606.ENSP00000263579,9606.ENSP00000264690,9606.ENSP00000270625,9606.ENSP00000278572,9606.ENSP00000296411,9606.ENSP00000302886,9606.ENSP00000306099,9606.ENSP00000307940,9606.ENSP00000308541,9606.ENSP00000311430,9606.ENSP00000311747,…	APOH,HNRNPL,C1QBP,EIF3K,EIF2S3,RBM39,F12,AARS1,DCPS,KLKB1,RPS11,RPS3,METAP1,PA2G4,FGB,EEF2,F2,RPL4,RBM14,HNRNPD,CALR,PLEC,HADHB,EEF1G,SF3B1,FGG,EEF1A1,HSPD1,RPS2,SNRPD2,RPL27A,ANXA2,RPL22,WARS1,HP,COL4A2,DPP4,RPL12,RPL5,PGK1,RPS4X,RRBP1,HNRNPUL1,EEF1B2,HNRNPA3,ERO1A,RPL14,CSTF2,RPSA,SNRPG,HNRNPF,EEF1D,EIF4G1,DDX39B,PPP2CA,RACK1,RPL30,HSPA8,C1R,SPON1,PRPF8,RPS5,CPSF1,SAMHD1,FGA
GO:0010647	Positive regulation of cell communication	53	1693	3.13054	0.23	0.0053	9606.ENSP00000157600,9606.ENSP00000215832,9606.ENSP00000223136,9606.ENSP00000225698,9606.ENSP00000231751,9606.ENSP00000241052,9606.ENSP00000245907,9606.ENSP00000247970,9606.ENSP00000252699,9606.ENSP00000265983,9606.ENSP00000268058,9606.ENSP00000268182,9606.ENSP00000270142,9606.ENSP00000277865,9606.ENSP00000278572,9606.ENSP00000297258,9606.ENSP00000299138,9606.ENSP00000300289,9606.ENSP00000304229,…	LMCD1,MAPK1,FIS1,C1QBP,LTF,CAT,C3,PIN1,ACTN4,HPX,PML,IQGAP1,SOD1,GLUD1,RPS3,FABP5,VPS35,PDIA3,HINT1,FGB,F2,GNAI2,CALR,SERPINF2,HSP90AA1,FGG,LIMS1,CAV1,PARK7,MAOA,HMGB1,VAPA,CRKL,HLA-DRB1,LAMTOR2,FLNA,HSP90AB1,TXN,HSPA1A,SEC13,ITGB1,GAPDH,DDT,CD14,CD44,RHOA,EEF1D,PPIA,RACK1,DNM1L,MYO1C,FGA,STING1
GO:0044271	Cellular nitrogen compound biosynthetic process	46	1494	3.07898	0.23	0.0175	9606.ENSP00000248342,9606.ENSP00000253039,9606.ENSP00000261772,9606.ENSP00000270625,9606.ENSP00000278572,9606.ENSP00000298556,9606.ENSP00000307940,9606.ENSP00000309092,9606.ENSP00000311430,9606.ENSP00000313199,9606.ENSP00000313490,9606.ENSP00000331901,9606.ENSP00000335153,9606.ENSP00000339063,9606.ENSP00000339191,9606.ENSP00000341885,9606.ENSP00000345656,9606.ENSP00000346015,9606.ENSP00000346032,…	EIF3K,EIF2S3,AARS1,RPS11,RPS3,HPRT1,EEF2,GMPPB,RPL4,HNRNPD,PFAS,EEF1G,HSP90AA1,EEF1A1,CAV1,RPS2,VAPA,RPL27A,ANXA2,RPL22,ALDH9A1,WARS1,COL4A2,RPL12,MPP1,RPL5,HSP90AB1,RPS4X,RRBP1,EEF1B2,NME2,QPRT,RPL14,HAGH,PAICS,ALAD,RPSA,EEF1D,EIF4G1,ACSL1,RACK1,RPL30,RPS5,PTGES3,SPTA1,ALDOA
GO:0051179	Localization	137	4512	3.03635	0.22	8.82e-08	9606.ENSP00000205948,9606.ENSP00000215832,9606.ENSP00000216181,9606.ENSP00000219150,9606.ENSP00000221566,9606.ENSP00000223136,9606.ENSP00000228318,9606.ENSP00000231751,9606.ENSP00000245206,9606.ENSP00000252699,9606.ENSP00000252999,9606.ENSP00000254810,9606.ENSP00000258091,9606.ENSP00000258198,9606.ENSP00000261263,9606.ENSP00000261574,9606.ENSP00000262418,9606.ENSP00000263401,9606.ENSP00000264613,…	APOH,MAPK1,MYH9,CORO1A,SGTA,FIS1,SLC25A3,LTF,GOT2,ACTN4,LAMA5,H3-3B,CCT7,DYNC1LI2,RAB21,IPO5,SLC4A1,COMMD9,CP,ANXA3,ANK1,HPX,PML,SH3GL1,SOD1,TINAGL1,AHSG,CCT5,ACAA2,CCT3,ALB,PPBP,FABP5,AQP3,FOLR2,VPS35,LMAN2,SRP9,YWHAG,CLTB,CYC1,CALR,PLEC,COPG1,FBN1,COPB2,TMED9,LAMP1,HSP90AA1,FGG,LIMS1,SEC23B,EZR,CAV1,NDUFA4,HSPD1,PARK7,SFN,HMGB1,VAPA,ANXA2,ANXA6,DYNC1H1,SPTBN1,MAP4,DPP4,AFDN,CYB5R1,APOA2,COPA,PE…
GO:0006996	Organelle organization	103	3470	2.9683	0.21	3.57e-05	9606.ENSP00000216181,9606.ENSP00000216714,9606.ENSP00000219150,9606.ENSP00000221566,9606.ENSP00000223136,9606.ENSP00000225655,9606.ENSP00000225698,9606.ENSP00000236671,9606.ENSP00000246069,9606.ENSP00000248437,9606.ENSP00000252456,9606.ENSP00000252699,9606.ENSP00000252999,9606.ENSP00000254810,9606.ENSP00000258198,9606.ENSP00000264758,9606.ENSP00000265709,9606.ENSP00000268058,9606.ENSP00000270142,…	MYH9,APEX1,CORO1A,SGTA,FIS1,PFN1,C1QBP,CTSD,DSTN,TUBA4A,CNN1,ACTN4,LAMA5,H3-3B,DYNC1LI2,ADD1,ANK1,PML,SOD1,CISD2,RPS3,ACAA2,PRDX3,VPS35,LMAN2,RBM14,PDLIM2,TLN1,CALR,PLEC,ZYX,TMED9,HSP90AA1,SF3B1,SEC23B,EZR,CAV1,HSPD1,PARK7,PPL,SFN,HMGB1,VAPA,ANXA2,PLS3,DYNC1H1,SPTBN1,HLA-DRB1,MAP4,NCKAP1,CAPZA2,PEX19,EPB41L2,LMNA,BAG3,FLNA,CNN3,RPL5,PDLIM1,HSP90AB1,VDAC2,CAP1,PEF1,HMGCL,HSPA1A,ANXA1,SEC13,XRCC5,G…
GO:0051239	Regulation of multicellular organismal process	81	2749	2.94653	0.21	0.0007	9606.ENSP00000157600,9606.ENSP00000205948,9606.ENSP00000215832,9606.ENSP00000225371,9606.ENSP00000225655,9606.ENSP00000225698,9606.ENSP00000231751,9606.ENSP00000245907,9606.ENSP00000252456,9606.ENSP00000252999,9606.ENSP00000253496,9606.ENSP00000254722,9606.ENSP00000259396,9606.ENSP00000261263,9606.ENSP00000264690,9606.ENSP00000264758,9606.ENSP00000264908,9606.ENSP00000268058,9606.ENSP00000268182,…	LMCD1,APOH,MAPK1,EPX,PFN1,C1QBP,LTF,C3,CNN1,LAMA5,F12,SERPINF1,ORM1,RAB21,KLKB1,ADD1,ANXA3,PML,IQGAP1,SOD1,AHSG,RPS3,GPD1L,PGLYRP2,FABP5,AQP3,VPS35,FGB,F2,GNAI2,PKM,CALR,SERPINF2,FBN1,HSP90AA1,FGG,EZR,CAV1,HSPD1,PARK7,SFN,HMGB1,ANXA2,ANXA6,WARS1,DYNC1H1,SPTBN1,HLA-DRB1,COL4A2,APOA2,LMNA,CLIC2,TACSTD2,HSP90AB1,PGK1,HSPG2,HSPA1A,ANXA1,EMILIN1,XRCC5,MTPN,NME2,G6PD,EFEMP1,ITGB1,GAPDH,DDT,CD14,TF,GDI1…
GO:0051172	Negative regulation of nitrogen compound metabolic process	72	2403	2.99625	0.21	0.0013	9606.ENSP00000157600,9606.ENSP00000216714,9606.ENSP00000221419,9606.ENSP00000221566,9606.ENSP00000223136,9606.ENSP00000225698,9606.ENSP00000231751,9606.ENSP00000245907,9606.ENSP00000247970,9606.ENSP00000254722,9606.ENSP00000261313,9606.ENSP00000261574,9606.ENSP00000262418,9606.ENSP00000263579,9606.ENSP00000265132,9606.ENSP00000268058,9606.ENSP00000273784,9606.ENSP00000278572,9606.ENSP00000282541,…	LMCD1,APEX1,HNRNPL,SGTA,FIS1,C1QBP,LTF,C3,PIN1,SERPINF1,PEBP1,IPO5,SLC4A1,DCPS,AMBP,PML,AHSG,RPS3,GPD1L,LPCAT1,COL6A3,PRDX3,VPS35,PA2G4,SRP9,YWHAG,F2,GNAI2,HNRNPD,CALR,SERPINF2,PLEC,A2M,LIMS1,EZR,CAV1,PARK7,SFN,HMGB1,CTSB,ANXA2,CRKL,WARS1,BAG3,FLNA,RPL5,HSP90AB1,TXN,HSPG2,HSPA1A,IPO7,EMILIN1,YWHAQ,XRCC5,G6PD,MVP,GAPDH,ALAD,CD44,GPI,EIF4G1,PPP2CA,PPIA,RACK1,HSPA8,SPON1,F8A3,CLTC,SNX12,SERPINB6,ENO…
GO:0009058	Biosynthetic process	74	2506	2.95291	0.21	0.0015	9606.ENSP00000225275,9606.ENSP00000228740,9606.ENSP00000245206,9606.ENSP00000248342,9606.ENSP00000253039,9606.ENSP00000261772,9606.ENSP00000270142,9606.ENSP00000270625,9606.ENSP00000277865,9606.ENSP00000278572,9606.ENSP00000283415,9606.ENSP00000285093,9606.ENSP00000285930,9606.ENSP00000297258,9606.ENSP00000298556,9606.ENSP00000299198,9606.ENSP00000304592,9606.ENSP00000307940,9606.ENSP00000309092,…	MPO,LTA4H,GOT2,EIF3K,EIF2S3,AARS1,SOD1,RPS11,GLUD1,RPS3,LPCAT1,ACAA2,AKR1B1,FABP5,HPRT1,CKB,FASN,EEF2,GMPPB,RPL4,HNRNPD,PFAS,MDH2,EEF1G,HSP90AA1,ISYNA1,EEF1A1,CAV1,PARK7,RPS2,VAPA,RPL27A,ANXA2,RPL22,ALDH9A1,WARS1,COL4A2,RPL12,CYB5R1,MGST3,APOA2,MPP1,RPL5,PGM1,HSP90AB1,PGK1,RPS4X,HMGCL,RRBP1,HNRNPUL1,EEF1B2,NME2,G6PD,QPRT,RPL14,HAGH,DDT,PAICS,ALAD,RPSA,GPI,EEF1D,MPST,EIF4G1,ACSL1,OSTC,RACK1,RPL30,…
GO:0009888	Tissue development	51	1723	2.95995	0.21	0.02	9606.ENSP00000215832,9606.ENSP00000225655,9606.ENSP00000228740,9606.ENSP00000241052,9606.ENSP00000245907,9606.ENSP00000252999,9606.ENSP00000268058,9606.ENSP00000268182,9606.ENSP00000270142,9606.ENSP00000285930,9606.ENSP00000297258,9606.ENSP00000304592,9606.ENSP00000320866,9606.ENSP00000323856,9606.ENSP00000327336,9606.ENSP00000338934,9606.ENSP00000339191,9606.ENSP00000340510,9606.ENSP00000340989,…	MAPK1,PFN1,LTA4H,CAT,C3,LAMA5,PML,IQGAP1,SOD1,AKR1B1,FABP5,FASN,CALR,PLEC,BGN,EZR,CAV1,PPL,SFN,CTSB,ANXA6,HLA-DRB1,COL4A2,GSTM3,COL6A1,AFDN,LMNA,FLNA,CNN3,TACSTD2,PGK1,PEF1,CLIC4,HSPG2,ANXA1,AKR1C1,GRB2,TAGLN,FOLR1,PSAP,ITGB1,MYH11,CD44,RHOA,GPI,PPP2CA,FLNB,WDR1,MYL6,ACTG1,PHGDH
GO:0031399	Regulation of protein modification process	46	1560	2.94872	0.21	0.0357	9606.ENSP00000215832,9606.ENSP00000231751,9606.ENSP00000245907,9606.ENSP00000247970,9606.ENSP00000261574,9606.ENSP00000265983,9606.ENSP00000268058,9606.ENSP00000268182,9606.ENSP00000268717,9606.ENSP00000270142,9606.ENSP00000278572,9606.ENSP00000282541,9606.ENSP00000306330,9606.ENSP00000308541,9606.ENSP00000312999,9606.ENSP00000319096,9606.ENSP00000323856,9606.ENSP00000325527,9606.ENSP00000335153,…	MAPK1,LTF,C3,PIN1,IPO5,HPX,PML,IQGAP1,COPS3,SOD1,RPS3,GPD1L,YWHAG,F2,GNAI2,RAP2B,PLEC,FBN1,HSP90AA1,SF3B1,CAV1,PARK7,SFN,RPS2,CRKL,WARS1,HLA-DRB1,LMNA,RPL5,HSP90AB1,PEF1,TXN,HSPA1A,IPO7,EMILIN1,XRCC5,G6PD,MVP,CD44,RHOA,EIF4G1,PPP2CA,PPIA,ACSL1,RACK1,MYO1C
GO:0009892	Negative regulation of metabolic process	87	2982	2.91751	0.2	0.00047	9606.ENSP00000157600,9606.ENSP00000216714,9606.ENSP00000221419,9606.ENSP00000221566,9606.ENSP00000223136,9606.ENSP00000225371,9606.ENSP00000225698,9606.ENSP00000231751,9606.ENSP00000245907,9606.ENSP00000247970,9606.ENSP00000254722,9606.ENSP00000254810,9606.ENSP00000259396,9606.ENSP00000261313,9606.ENSP00000261574,9606.ENSP00000262418,9606.ENSP00000263579,9606.ENSP00000265132,9606.ENSP00000268058,…	LMCD1,APEX1,HNRNPL,SGTA,FIS1,EPX,C1QBP,LTF,C3,PIN1,SERPINF1,H3-3B,ORM1,PEBP1,IPO5,SLC4A1,DCPS,AMBP,PML,IQGAP1,SOD1,AHSG,RPS3,GPD1L,LPCAT1,PGLYRP2,COL6A3,PRDX3,VPS35,PA2G4,SRP9,YWHAG,F2,GNAI2,HNRNPD,CALR,SERPINF2,PLEC,A2M,LIMS1,EZR,CAV1,PARK7,SFN,HMGB1,CTSB,ANXA2,CRKL,SND1,WARS1,HP,HLA-DRB1,APOA2,LMNA,BAG3,FLNA,RPL5,HSP90AB1,TXN,HSPG2,HSPA1A,ANXA1,IPO7,EMILIN1,YWHAQ,XRCC5,G6PD,MVP,GAPDH,ALAD,CD44,…
GO:0010605	Negative regulation of macromolecule metabolic process	80	2760	2.89855	0.2	0.0013	9606.ENSP00000157600,9606.ENSP00000216714,9606.ENSP00000221419,9606.ENSP00000221566,9606.ENSP00000225371,9606.ENSP00000225698,9606.ENSP00000231751,9606.ENSP00000245907,9606.ENSP00000247970,9606.ENSP00000254722,9606.ENSP00000254810,9606.ENSP00000259396,9606.ENSP00000261313,9606.ENSP00000261574,9606.ENSP00000263579,9606.ENSP00000265132,9606.ENSP00000268058,9606.ENSP00000273784,9606.ENSP00000278572,…	LMCD1,APEX1,HNRNPL,SGTA,EPX,C1QBP,LTF,C3,PIN1,SERPINF1,H3-3B,ORM1,PEBP1,IPO5,DCPS,AMBP,PML,AHSG,RPS3,GPD1L,PGLYRP2,COL6A3,PRDX3,VPS35,PA2G4,SRP9,YWHAG,F2,GNAI2,HNRNPD,CALR,SERPINF2,PLEC,A2M,LIMS1,EZR,CAV1,PARK7,SFN,HMGB1,CTSB,ANXA2,CRKL,SND1,WARS1,HLA-DRB1,APOA2,LMNA,BAG3,FLNA,RPL5,HSP90AB1,TXN,HSPG2,HSPA1A,ANXA1,IPO7,EMILIN1,YWHAQ,XRCC5,G6PD,MVP,GAPDH,ALAD,CD44,GPI,EIF4G1,PPP2CA,PPIA,RACK1,BANF1…
GO:1901576	Organic substance biosynthetic process	70	2438	2.87121	0.2	0.0052	9606.ENSP00000228740,9606.ENSP00000245206,9606.ENSP00000248342,9606.ENSP00000253039,9606.ENSP00000261772,9606.ENSP00000270625,9606.ENSP00000277865,9606.ENSP00000278572,9606.ENSP00000283415,9606.ENSP00000285093,9606.ENSP00000285930,9606.ENSP00000297258,9606.ENSP00000298556,9606.ENSP00000299198,9606.ENSP00000304592,9606.ENSP00000307940,9606.ENSP00000309092,9606.ENSP00000311430,9606.ENSP00000313199,…	LTA4H,GOT2,EIF3K,EIF2S3,AARS1,RPS11,GLUD1,RPS3,LPCAT1,ACAA2,AKR1B1,FABP5,HPRT1,CKB,FASN,EEF2,GMPPB,RPL4,HNRNPD,PFAS,MDH2,EEF1G,HSP90AA1,ISYNA1,EEF1A1,PARK7,RPS2,VAPA,RPL27A,ANXA2,RPL22,ALDH9A1,WARS1,COL4A2,RPL12,CYB5R1,MGST3,APOA2,MPP1,RPL5,PGM1,HSP90AB1,PGK1,RPS4X,HMGCL,RRBP1,HNRNPUL1,EEF1B2,NME2,G6PD,QPRT,RPL14,HAGH,DDT,PAICS,ALAD,RPSA,GPI,EEF1D,EIF4G1,ACSL1,OSTC,RACK1,RPL30,ENO2,RPS5,PTGES3,PH…
GO:0033554	Cellular response to stress	46	1572	2.92621	0.2	0.0407	9606.ENSP00000215832,9606.ENSP00000216714,9606.ENSP00000221419,9606.ENSP00000221566,9606.ENSP00000225275,9606.ENSP00000241052,9606.ENSP00000265132,9606.ENSP00000267257,9606.ENSP00000268058,9606.ENSP00000270142,9606.ENSP00000278572,9606.ENSP00000285093,9606.ENSP00000285930,9606.ENSP00000295897,9606.ENSP00000297991,9606.ENSP00000298510,9606.ENSP00000300289,9606.ENSP00000301764,9606.ENSP00000320866,…	MAPK1,APEX1,HNRNPL,SGTA,MPO,CAT,AMBP,PXN,PML,SOD1,RPS3,ACAA2,AKR1B1,ALB,AQP3,PRDX3,PDIA3,DDB1,CALR,PLEC,HSP90AA1,CAV1,HSPD1,PARK7,SFN,HMGB1,CRKL,GSTM3,COMT,LMNA,BAG3,HSP90AB1,PGK1,HSPA1A,ANXA1,XRCC5,GRB2,G6PD,FOLR1,ERO1A,RHOA,EIF4G1,PPIA,HSPA8,SERPINB6,SAMHD1
GO:0016043	Cellular component organization	153	5436	2.81457	0.19	5.73e-07	9606.ENSP00000210313,9606.ENSP00000216181,9606.ENSP00000216714,9606.ENSP00000219150,9606.ENSP00000221566,9606.ENSP00000222219,9606.ENSP00000223136,9606.ENSP00000225275,9606.ENSP00000225655,9606.ENSP00000225698,9606.ENSP00000236671,9606.ENSP00000245907,9606.ENSP00000246069,9606.ENSP00000247970,9606.ENSP00000248342,9606.ENSP00000248437,9606.ENSP00000252456,9606.ENSP00000252699,9606.ENSP00000252999,…	PSMD5,MYH9,APEX1,CORO1A,SGTA,DNASE2,FIS1,MPO,PFN1,C1QBP,CTSD,C3,DSTN,PIN1,EIF3K,TUBA4A,CNN1,ACTN4,LAMA5,EIF2S3,H3-3B,DYNC1LI2,RAB21,SLC4A1,C9,ADD1,ANK1,PXN,PML,IQGAP1,SH3GL1,SOD1,CISD2,RPS3,FERMT3,ACAA2,CCT3,FOLR2,PRDX3,HPRT1,VPS35,PDIA3,LMAN2,MZB1,FGB,RBM14,PDLIM2,TLN1,CALR,SERPINF2,PLEC,ZYX,TMED9,HSP90AA1,SF3B1,FGG,LIMS1,SEC23B,EZR,CAV1,HSPD1,PARK7,PPL,SFN,SNRPD2,HMGB1,VAPA,ANXA2,CRKL,ANXA6,ALD…
GO:1901564	Organonitrogen compound metabolic process	143	4981	2.87091	0.19	7.42e-07	9606.ENSP00000044462,9606.ENSP00000205948,9606.ENSP00000215832,9606.ENSP00000216181,9606.ENSP00000221566,9606.ENSP00000226299,9606.ENSP00000228740,9606.ENSP00000229268,9606.ENSP00000231751,9606.ENSP00000236671,9606.ENSP00000241052,9606.ENSP00000245206,9606.ENSP00000245907,9606.ENSP00000247970,9606.ENSP00000248342,9606.ENSP00000253039,9606.ENSP00000253496,9606.ENSP00000254810,9606.ENSP00000258317,…	PSMA4,APOH,MAPK1,MYH9,SGTA,LAP3,LTA4H,USP5,LTF,CTSD,CAT,GOT2,C3,PIN1,EIF3K,EIF2S3,F12,H3-3B,NPL,AARS1,BLVRB,KLKB1,AMBP,HPX,PML,COPS3,PFKL,SOD1,RPS11,TINAGL1,GLUD1,RPS3,LPCAT1,PGLYRP2,RNPEP,METAP1,FABP5,PRDX3,HPRT1,CKB,DDB1,HINT1,FGB,EEF2,F2,GMPPB,RPL4,RBM14,PFAS,PKM,CALR,BGN,EEF1G,HSP90AA1,FGG,EEF1A1,CAV1,HSPD1,PARK7,MAOA,RPS2,VAPA,CTSB,RPL27A,RPL22,ALDH9A1,WARS1,HP,SPTBN1,DPP4,GSTM3,COMT,RPL12,C…
GO:0009893	Positive regulation of metabolic process	110	3847	2.85937	0.19	6.47e-05	9606.ENSP00000215832,9606.ENSP00000216181,9606.ENSP00000216714,9606.ENSP00000216802,9606.ENSP00000221419,9606.ENSP00000221566,9606.ENSP00000223136,9606.ENSP00000225371,9606.ENSP00000225698,9606.ENSP00000229268,9606.ENSP00000231751,9606.ENSP00000236671,9606.ENSP00000245907,9606.ENSP00000247970,9606.ENSP00000252699,9606.ENSP00000253039,9606.ENSP00000253496,9606.ENSP00000258091,9606.ENSP00000259396,…	MAPK1,MYH9,APEX1,PSME2,HNRNPL,SGTA,FIS1,EPX,C1QBP,USP5,LTF,CTSD,C3,PIN1,ACTN4,EIF2S3,F12,CCT7,ORM1,DCPS,KLKB1,ANXA3,HPX,PML,IQGAP1,SOD1,RPS3,CCT5,LPCAT1,CCT3,FABP5,HPRT1,VPS35,DDB1,DCXR,MZB1,PCBP1,EEF2,F2,RBM14,GNAI2,HNRNPD,RAP2B,PKM,CALR,SERPINF2,FBN1,HSP90AA1,SF3B1,LIMS1,EZR,CAV1,HSPD1,PARK7,RPS2,PRDX6,HMGB1,ANXA2,CRKL,WARS1,DYNC1H1,SPTBN1,HLA-DRB1,AFDN,APOA2,LMNA,BAG3,RPL5,FUBP1,PDLIM1,HSP90AB…
GO:0010604	Positive regulation of macromolecule metabolic process	100	3533	2.83046	0.19	0.0003	9606.ENSP00000215832,9606.ENSP00000216181,9606.ENSP00000216714,9606.ENSP00000216802,9606.ENSP00000221419,9606.ENSP00000221566,9606.ENSP00000223136,9606.ENSP00000225371,9606.ENSP00000225698,9606.ENSP00000229268,9606.ENSP00000231751,9606.ENSP00000236671,9606.ENSP00000245907,9606.ENSP00000247970,9606.ENSP00000252699,9606.ENSP00000253039,9606.ENSP00000253496,9606.ENSP00000258091,9606.ENSP00000259396,…	MAPK1,MYH9,APEX1,PSME2,HNRNPL,SGTA,FIS1,EPX,C1QBP,USP5,LTF,CTSD,C3,PIN1,ACTN4,EIF2S3,F12,CCT7,ORM1,DCPS,KLKB1,ANXA3,HPX,PML,IQGAP1,SOD1,RPS3,CCT5,LPCAT1,CCT3,VPS35,DDB1,MZB1,PCBP1,EEF2,F2,RBM14,HNRNPD,RAP2B,PKM,CALR,SERPINF2,FBN1,HSP90AA1,SF3B1,LIMS1,EZR,CAV1,HSPD1,PARK7,RPS2,PRDX6,HMGB1,ANXA2,CRKL,WARS1,SPTBN1,HLA-DRB1,AFDN,APOA2,LMNA,RPL5,FUBP1,PDLIM1,HSP90AB1,RPS4X,PEF1,TXN,HSPA1A,ANXA1,EMILIN…
GO:0006725	Cellular aromatic compound metabolic process	83	2936	2.82698	0.19	0.002	9606.ENSP00000215832,9606.ENSP00000216714,9606.ENSP00000221419,9606.ENSP00000222219,9606.ENSP00000225698,9606.ENSP00000245206,9606.ENSP00000253363,9606.ENSP00000261772,9606.ENSP00000263368,9606.ENSP00000263579,9606.ENSP00000265132,9606.ENSP00000265983,9606.ENSP00000269848,9606.ENSP00000278572,9606.ENSP00000285930,9606.ENSP00000298556,9606.ENSP00000301764,9606.ENSP00000302886,9606.ENSP00000304229,…	MAPK1,APEX1,HNRNPL,DNASE2,C1QBP,GOT2,RBM39,AARS1,BLVRB,DCPS,AMBP,HPX,PFKL,RPS3,AKR1B1,HPRT1,DDB1,PA2G4,HINT1,GMPPB,RBM14,HNRNPD,PFAS,PKM,HSP90AA1,SF3B1,HSPD1,PARK7,MAOA,SNRPD2,HMGB1,CTSB,ANXA2,SND1,WARS1,COL4A2,GSTM3,COMT,MPP1,RPL5,PGAM1,PGM1,HSP90AB1,PGK1,HSPA1A,ACOT9,AKR1C1,HNRNPUL1,XRCC5,HNRNPA3,MTPN,NME2,FOLR1,QPRT,RPL14,GAPDH,DDT,PAICS,MYH8,ALAD,CSTF2,OGDH,SNRPG,RHOA,HNRNPF,GPI,EEF1D,DDX39B,…
GO:0050793	Regulation of developmental process	71	2492	2.84912	0.19	0.0056	9606.ENSP00000205948,9606.ENSP00000215832,9606.ENSP00000216181,9606.ENSP00000219150,9606.ENSP00000223136,9606.ENSP00000225698,9606.ENSP00000231751,9606.ENSP00000245907,9606.ENSP00000252699,9606.ENSP00000252999,9606.ENSP00000254722,9606.ENSP00000261263,9606.ENSP00000264758,9606.ENSP00000264908,9606.ENSP00000268058,9606.ENSP00000270142,9606.ENSP00000273784,9606.ENSP00000292609,9606.ENSP00000297991,…	APOH,MAPK1,MYH9,CORO1A,FIS1,C1QBP,LTF,C3,ACTN4,LAMA5,SERPINF1,RAB21,ADD1,ANXA3,PML,SOD1,AHSG,PGLYRP2,AQP3,VPS35,DDB1,PA2G4,FGB,YWHAG,F2,PKM,CALR,SERPINF2,FBN1,FGG,LIMS1,EZR,CAV1,SFN,HMGB1,ANXA2,CRKL,WARS1,HLA-DRB1,COL4A2,FLNA,TACSTD2,HSP90AB1,PGK1,HSPG2,HSPA1A,CLIC1,ANXA1,EMILIN1,DNM2,XRCC5,MTPN,NME2,G6PD,EFEMP1,ITGB1,GDI1,CD44,RHOA,EIF4G1,PPP2CA,RACK1,WDR1,DPYSL2,RNH1,DNM1L,TPT1,EPPK1,SPTA1,ALDO…
GO:0071840	Cellular component organization or biogenesis	156	5639	2.76645	0.18	1.01e-06	9606.ENSP00000210313,9606.ENSP00000216181,9606.ENSP00000216714,9606.ENSP00000219150,9606.ENSP00000221566,9606.ENSP00000222219,9606.ENSP00000223136,9606.ENSP00000225275,9606.ENSP00000225655,9606.ENSP00000225698,9606.ENSP00000236671,9606.ENSP00000245907,9606.ENSP00000246069,9606.ENSP00000247970,9606.ENSP00000248342,9606.ENSP00000248437,9606.ENSP00000252456,9606.ENSP00000252699,9606.ENSP00000252999,…	PSMD5,MYH9,APEX1,CORO1A,SGTA,DNASE2,FIS1,MPO,PFN1,C1QBP,CTSD,C3,DSTN,PIN1,EIF3K,TUBA4A,CNN1,ACTN4,LAMA5,EIF2S3,H3-3B,DYNC1LI2,RAB21,SLC4A1,C9,ADD1,ANK1,PXN,PML,IQGAP1,SH3GL1,SOD1,CISD2,RPS3,FERMT3,ACAA2,CCT3,FOLR2,PRDX3,HPRT1,VPS35,PDIA3,PA2G4,LMAN2,MZB1,FGB,RBM14,PDLIM2,TLN1,CALR,SERPINF2,PLEC,ZYX,TMED9,HSP90AA1,SF3B1,FGG,LIMS1,SEC23B,EZR,CAV1,HSPD1,PARK7,PPL,SFN,SNRPD2,HMGB1,VAPA,ANXA2,CRKL,ANX…
GO:0048519	Negative regulation of biological process	146	5313	2.74798	0.18	5.44e-06	9606.ENSP00000157600,9606.ENSP00000205948,9606.ENSP00000215832,9606.ENSP00000216181,9606.ENSP00000216714,9606.ENSP00000219150,9606.ENSP00000221419,9606.ENSP00000221566,9606.ENSP00000223136,9606.ENSP00000225275,9606.ENSP00000225371,9606.ENSP00000225655,9606.ENSP00000225698,9606.ENSP00000231751,9606.ENSP00000241052,9606.ENSP00000245907,9606.ENSP00000247970,9606.ENSP00000252456,9606.ENSP00000252699,…	LMCD1,APOH,MAPK1,MYH9,APEX1,CORO1A,HNRNPL,SGTA,FIS1,MPO,EPX,PFN1,C1QBP,LTF,CAT,C3,PIN1,CNN1,ACTN4,F12,SERPINF1,H3-3B,ORM1,PEBP1,IPO5,AARS1,SLC4A1,DCPS,KLKB1,ADD1,AMBP,PML,IQGAP1,PFKL,SOD1,AHSG,RPS3,GPD1L,LPCAT1,ACAA2,AKR1B1,PGLYRP2,COL6A3,ALB,FABP5,PRDX3,VPS35,DDB1,PA2G4,SRP9,FGB,YWHAG,F2,RBM14,GNAI2,HNRNPD,RAP2B,CALR,SERPINF2,PLEC,A2M,FBN1,FGG,LIMS1,EZR,CAV1,HSPD1,PARK7,SFN,HMGB1,CTSB,ANXA2,CRKL…
GO:1901360	Organic cyclic compound metabolic process	89	3181	2.79786	0.18	0.0015	9606.ENSP00000215832,9606.ENSP00000216714,9606.ENSP00000221419,9606.ENSP00000222219,9606.ENSP00000225698,9606.ENSP00000241052,9606.ENSP00000245206,9606.ENSP00000253363,9606.ENSP00000261772,9606.ENSP00000263368,9606.ENSP00000263579,9606.ENSP00000265132,9606.ENSP00000265983,9606.ENSP00000269848,9606.ENSP00000278572,9606.ENSP00000285093,9606.ENSP00000285930,9606.ENSP00000298556,9606.ENSP00000301764,…	MAPK1,APEX1,HNRNPL,DNASE2,C1QBP,CAT,GOT2,RBM39,AARS1,BLVRB,DCPS,AMBP,HPX,PFKL,RPS3,ACAA2,AKR1B1,HPRT1,DDB1,PA2G4,HINT1,GMPPB,RBM14,HNRNPD,PFAS,PKM,HSP90AA1,SF3B1,HSPD1,PARK7,MAOA,SNRPD2,HMGB1,CTSB,ANXA2,SND1,WARS1,COL4A2,GSTM3,COMT,CYB5R1,APOA2,MPP1,RPL5,PGAM1,PGM1,HSP90AB1,PGK1,HSPA1A,ACOT9,AKR1C1,HNRNPUL1,XRCC5,HNRNPA3,MTPN,NME2,G6PD,FOLR1,QPRT,RPL14,GAPDH,DDT,PAICS,MYH8,ALAD,CSTF2,OGDH,SNRPG,R…
GO:0044237	Cellular metabolic process	178	6568	2.71011	0.17	2.2e-07	9606.ENSP00000044462,9606.ENSP00000205948,9606.ENSP00000215832,9606.ENSP00000216714,9606.ENSP00000221418,9606.ENSP00000221419,9606.ENSP00000221566,9606.ENSP00000222219,9606.ENSP00000223136,9606.ENSP00000225275,9606.ENSP00000225371,9606.ENSP00000225698,9606.ENSP00000228740,9606.ENSP00000229268,9606.ENSP00000236671,9606.ENSP00000241052,9606.ENSP00000245206,9606.ENSP00000245907,9606.ENSP00000248342,…	PSMA4,APOH,MAPK1,APEX1,ECH1,HNRNPL,SGTA,DNASE2,FIS1,MPO,EPX,C1QBP,LTA4H,USP5,CTSD,CAT,GOT2,C3,EIF3K,PGLS,EIF2S3,RBM39,H3-3B,NPL,ALDH2,AARS1,BLVRB,DCPS,AMBP,HPX,PML,COPS3,PFKL,SOD1,RPS11,CISD2,GLUD1,RPS3,GPD1L,LPCAT1,ACAA2,AKR1B1,PGLYRP2,FABP5,PRDX3,HPRT1,CKB,DDB1,PA2G4,HINT1,FASN,ADH1B,EEF2,GMPPB,RPL4,RBM14,HNRNPD,GRHPR,PFAS,CYC1,PKM,CALR,TALDO1,PLEC,HADHB,MDH2,BGN,EEF1G,HSP90AA1,SF3B1,ISYNA1,EEF…
GO:0048518	Positive regulation of biological process	170	6207	2.73884	0.17	2.79e-07	9606.ENSP00000157600,9606.ENSP00000205948,9606.ENSP00000215832,9606.ENSP00000216181,9606.ENSP00000216714,9606.ENSP00000216802,9606.ENSP00000219150,9606.ENSP00000221419,9606.ENSP00000221566,9606.ENSP00000223136,9606.ENSP00000225371,9606.ENSP00000225655,9606.ENSP00000225698,9606.ENSP00000229268,9606.ENSP00000231751,9606.ENSP00000236671,9606.ENSP00000241052,9606.ENSP00000245907,9606.ENSP00000246069,…	LMCD1,APOH,MAPK1,MYH9,APEX1,PSME2,CORO1A,HNRNPL,SGTA,FIS1,EPX,PFN1,C1QBP,USP5,LTF,CTSD,CAT,C3,DSTN,PIN1,ACTN4,EIF2S3,F12,SERPINF1,H3-3B,CCT7,ORM1,RAB21,IPO5,C9,DCPS,KLKB1,ADD1,ANXA3,HPX,PXN,PML,IQGAP1,SOD1,AHSG,GLUD1,RPS3,FERMT3,CCT5,GPD1L,LPCAT1,STOM,CCT3,PPBP,FABP5,AQP3,FOLR2,PRDX3,HPRT1,VPS35,PDIA3,DDB1,PA2G4,DCXR,LMAN2,MZB1,HINT1,PCBP1,FGB,EEF2,F2,RBM14,GNAI2,HNRNPD,RAP2B,PKM,CALR,SERPINF2,FB…
GO:0048523	Negative regulation of cellular process	128	4736	2.7027	0.17	8.82e-05	9606.ENSP00000157600,9606.ENSP00000205948,9606.ENSP00000215832,9606.ENSP00000216181,9606.ENSP00000216714,9606.ENSP00000219150,9606.ENSP00000221419,9606.ENSP00000221566,9606.ENSP00000223136,9606.ENSP00000225275,9606.ENSP00000225655,9606.ENSP00000225698,9606.ENSP00000231751,9606.ENSP00000241052,9606.ENSP00000247970,9606.ENSP00000252456,9606.ENSP00000252699,9606.ENSP00000254722,9606.ENSP00000254810,…	LMCD1,APOH,MAPK1,MYH9,APEX1,CORO1A,HNRNPL,SGTA,FIS1,MPO,PFN1,C1QBP,LTF,CAT,PIN1,CNN1,ACTN4,SERPINF1,H3-3B,PEBP1,IPO5,AARS1,SLC4A1,DCPS,ADD1,AMBP,PML,IQGAP1,PFKL,SOD1,AHSG,RPS3,GPD1L,LPCAT1,ACAA2,AKR1B1,PGLYRP2,ALB,FABP5,PRDX3,VPS35,DDB1,PA2G4,SRP9,FGB,YWHAG,F2,RBM14,GNAI2,HNRNPD,RAP2B,CALR,PLEC,FBN1,FGG,LIMS1,EZR,CAV1,HSPD1,PARK7,SFN,HMGB1,ANXA2,CRKL,ANXA6,WARS1,HP,SPTBN1,SUSD2,HLA-DRB1,MAP4,DPP4…
GO:0048583	Regulation of response to stimulus	106	3931	2.69651	0.17	0.00095	9606.ENSP00000157600,9606.ENSP00000205948,9606.ENSP00000215832,9606.ENSP00000221566,9606.ENSP00000222219,9606.ENSP00000223136,9606.ENSP00000225698,9606.ENSP00000231751,9606.ENSP00000241052,9606.ENSP00000245907,9606.ENSP00000247970,9606.ENSP00000252699,9606.ENSP00000253496,9606.ENSP00000254722,9606.ENSP00000261313,9606.ENSP00000263408,9606.ENSP00000264690,9606.ENSP00000265132,9606.ENSP00000265983,…	LMCD1,APOH,MAPK1,SGTA,DNASE2,FIS1,C1QBP,LTF,CAT,C3,PIN1,ACTN4,F12,SERPINF1,PEBP1,C9,KLKB1,AMBP,HPX,PXN,PML,IQGAP1,COPS3,SOD1,AHSG,RPS3,GPD1L,ACAA2,PGLYRP2,FABP5,VPS35,PDIA3,MZB1,HINT1,FGB,YWHAG,F2,RBM14,GNAI2,CALR,SERPINF2,A2M,ZYX,FBN1,LAMP1,HSP90AA1,FGG,LIMS1,EZR,CAV1,HSPD1,PARK7,MAOA,HMGB1,VAPA,ANXA2,CRKL,SPTBN1,HLA-DRB1,DPP4,CFH,LMNA,LAMTOR2,MPP1,FLNA,RPL5,HSP90AB1,VDAC2,TXN,HSPA1A,ANXA1,EMILI…
GO:0048513	Animal organ development	87	3246	2.68022	0.17	0.0065	9606.ENSP00000215832,9606.ENSP00000216181,9606.ENSP00000222219,9606.ENSP00000228740,9606.ENSP00000231751,9606.ENSP00000241052,9606.ENSP00000252999,9606.ENSP00000254722,9606.ENSP00000254810,9606.ENSP00000261772,9606.ENSP00000262418,9606.ENSP00000264908,9606.ENSP00000268058,9606.ENSP00000268182,9606.ENSP00000270142,9606.ENSP00000277865,9606.ENSP00000283415,9606.ENSP00000285930,9606.ENSP00000295550,…	MAPK1,MYH9,DNASE2,LTA4H,LTF,CAT,LAMA5,SERPINF1,H3-3B,AARS1,SLC4A1,ANXA3,PML,IQGAP1,SOD1,GLUD1,LPCAT1,AKR1B1,COL6A3,AQP3,PRDX3,HPRT1,CKB,FASN,EEF2,PDLIM2,HNRNPD,CALR,PLEC,A2M,FBN1,BGN,CAV1,PPL,SFN,HMGB1,CTSB,ANXA2,RPL22,CRKL,ANXA6,PLS3,HLA-DRB1,APOA2,LMNA,BAG3,FLNA,TACSTD2,PDLIM1,HSP90AB1,GLO1,PEF1,CLIC4,HSPG2,ANXA1,GNB1,EMILIN1,YWHAQ,XRCC5,GRB2,TAGLN,MTPN,G6PD,FOLR1,ACTN1,EFEMP1,PSAP,ITGB1,MYH11,…
GO:0044249	Cellular biosynthetic process	64	2362	2.70957	0.17	0.0333	9606.ENSP00000228740,9606.ENSP00000245206,9606.ENSP00000248342,9606.ENSP00000253039,9606.ENSP00000261772,9606.ENSP00000270142,9606.ENSP00000270625,9606.ENSP00000277865,9606.ENSP00000278572,9606.ENSP00000283415,9606.ENSP00000285930,9606.ENSP00000297258,9606.ENSP00000298556,9606.ENSP00000304592,9606.ENSP00000307940,9606.ENSP00000309092,9606.ENSP00000311430,9606.ENSP00000313199,9606.ENSP00000313490,…	LTA4H,GOT2,EIF3K,EIF2S3,AARS1,SOD1,RPS11,GLUD1,RPS3,LPCAT1,AKR1B1,FABP5,HPRT1,FASN,EEF2,GMPPB,RPL4,HNRNPD,PFAS,EEF1G,HSP90AA1,ISYNA1,EEF1A1,CAV1,PARK7,RPS2,VAPA,RPL27A,ANXA2,RPL22,ALDH9A1,WARS1,COL4A2,RPL12,MGST3,APOA2,MPP1,RPL5,HSP90AB1,RPS4X,HMGCL,RRBP1,HNRNPUL1,EEF1B2,NME2,QPRT,RPL14,HAGH,DDT,PAICS,ALAD,RPSA,EEF1D,MPST,EIF4G1,ACSL1,OSTC,RACK1,RPL30,RPS5,PTGES3,PHGDH,SPTA1,ALDOA
GO:0050896	Response to stimulus	208	7835	2.65475	0.16	1.47e-08	9606.ENSP00000205948,9606.ENSP00000215832,9606.ENSP00000216181,9606.ENSP00000216714,9606.ENSP00000219150,9606.ENSP00000221419,9606.ENSP00000221566,9606.ENSP00000223136,9606.ENSP00000225275,9606.ENSP00000225371,9606.ENSP00000225698,9606.ENSP00000228740,9606.ENSP00000231751,9606.ENSP00000241052,9606.ENSP00000245206,9606.ENSP00000245907,9606.ENSP00000247970,9606.ENSP00000252699,9606.ENSP00000252999,…	APOH,MAPK1,MYH9,APEX1,CORO1A,HNRNPL,SGTA,FIS1,MPO,EPX,C1QBP,LTA4H,LTF,CAT,GOT2,C3,PIN1,ACTN4,LAMA5,F12,SERPINF1,DYNC1LI2,ORM1,RAB21,IPO5,SLC4A1,C9,DCPS,KLKB1,ADD1,ANXA3,AMBP,ANK1,HPX,PXN,PML,IQGAP1,COPS3,PFKL,SH3GL1,SOD1,BCAM,AHSG,RPS3,FERMT3,CCT5,ACAA2,AKR1B1,PGLYRP2,ALB,PPBP,METAP1,AQP3,FOLR2,PRDX3,HPRT1,VPS35,PDIA3,DDB1,HINT1,FASN,GNB2,FGB,YWHAG,F2,RBM14,GNAI2,HNRNPD,PFAS,TLN1,CYC1,RAP2B,PKM,C…
GO:0008152	Metabolic process	210	7988	2.62894	0.16	1.97e-08	9606.ENSP00000044462,9606.ENSP00000205948,9606.ENSP00000215832,9606.ENSP00000216181,9606.ENSP00000216714,9606.ENSP00000221418,9606.ENSP00000221419,9606.ENSP00000221566,9606.ENSP00000222219,9606.ENSP00000223136,9606.ENSP00000225275,9606.ENSP00000225371,9606.ENSP00000225698,9606.ENSP00000226299,9606.ENSP00000228740,9606.ENSP00000229268,9606.ENSP00000231751,9606.ENSP00000236671,9606.ENSP00000241052,…	PSMA4,APOH,MAPK1,MYH9,APEX1,ECH1,HNRNPL,SGTA,DNASE2,FIS1,MPO,EPX,C1QBP,LAP3,LTA4H,USP5,LTF,CTSD,CAT,GOT2,C3,PIN1,EIF3K,PGLS,EIF2S3,RBM39,F12,H3-3B,NPL,ALDH2,AARS1,BLVRB,DCPS,KLKB1,AMBP,HPX,PML,COPS3,PFKL,SOD1,RPS11,TINAGL1,CISD2,GLUD1,RPS3,GPD1L,LPCAT1,ACAA2,AKR1B1,PGLYRP2,RNPEP,METAP1,FABP5,PRDX3,HPRT1,CKB,DDB1,PA2G4,DCXR,HINT1,FASN,FGB,ADH1B,EEF2,F2,GMPPB,RPL4,RBM14,HNRNPD,GRHPR,PFAS,CYC1,PKM,C…
GO:0071704	Organic substance metabolic process	199	7522	2.64557	0.16	5.42e-08	9606.ENSP00000044462,9606.ENSP00000205948,9606.ENSP00000215832,9606.ENSP00000216181,9606.ENSP00000216714,9606.ENSP00000221418,9606.ENSP00000221419,9606.ENSP00000221566,9606.ENSP00000222219,9606.ENSP00000225275,9606.ENSP00000225698,9606.ENSP00000226299,9606.ENSP00000228740,9606.ENSP00000229268,9606.ENSP00000231751,9606.ENSP00000236671,9606.ENSP00000241052,9606.ENSP00000245206,9606.ENSP00000245907,…	PSMA4,APOH,MAPK1,MYH9,APEX1,ECH1,HNRNPL,SGTA,DNASE2,MPO,C1QBP,LAP3,LTA4H,USP5,LTF,CTSD,CAT,GOT2,C3,PIN1,EIF3K,PGLS,EIF2S3,RBM39,F12,H3-3B,NPL,ALDH2,AARS1,BLVRB,DCPS,KLKB1,AMBP,HPX,PML,COPS3,PFKL,SOD1,RPS11,TINAGL1,GLUD1,RPS3,GPD1L,LPCAT1,ACAA2,AKR1B1,PGLYRP2,RNPEP,METAP1,FABP5,PRDX3,HPRT1,CKB,DDB1,PA2G4,DCXR,HINT1,FASN,FGB,ADH1B,EEF2,F2,GMPPB,RPL4,RBM14,HNRNPD,GRHPR,PFAS,PKM,CALR,TALDO1,PLEC,HADH…
GO:0048522	Positive regulation of cellular process	149	5584	2.66834	0.16	1.83e-05	9606.ENSP00000157600,9606.ENSP00000215832,9606.ENSP00000216714,9606.ENSP00000219150,9606.ENSP00000221419,9606.ENSP00000221566,9606.ENSP00000223136,9606.ENSP00000225655,9606.ENSP00000225698,9606.ENSP00000229268,9606.ENSP00000231751,9606.ENSP00000236671,9606.ENSP00000241052,9606.ENSP00000245907,9606.ENSP00000246069,9606.ENSP00000247970,9606.ENSP00000252699,9606.ENSP00000253039,9606.ENSP00000254722,…	LMCD1,MAPK1,APEX1,CORO1A,HNRNPL,SGTA,FIS1,PFN1,C1QBP,USP5,LTF,CTSD,CAT,C3,DSTN,PIN1,ACTN4,EIF2S3,SERPINF1,H3-3B,CCT7,RAB21,IPO5,DCPS,ADD1,ANXA3,HPX,PXN,PML,IQGAP1,SOD1,GLUD1,RPS3,FERMT3,CCT5,GPD1L,STOM,CCT3,PPBP,FABP5,FOLR2,PRDX3,HPRT1,VPS35,PDIA3,DDB1,PA2G4,DCXR,MZB1,HINT1,PCBP1,FGB,EEF2,F2,RBM14,GNAI2,HNRNPD,RAP2B,PKM,CALR,SERPINF2,FBN1,TMED9,LAMP1,HSP90AA1,SF3B1,FGG,LIMS1,EZR,CAV1,NDUFA4,HSPD1…
GO:0051173	Positive regulation of nitrogen compound metabolic process	83	3166	2.6216	0.16	0.0166	9606.ENSP00000215832,9606.ENSP00000216181,9606.ENSP00000216714,9606.ENSP00000216802,9606.ENSP00000221419,9606.ENSP00000221566,9606.ENSP00000223136,9606.ENSP00000225698,9606.ENSP00000229268,9606.ENSP00000231751,9606.ENSP00000236671,9606.ENSP00000245907,9606.ENSP00000247970,9606.ENSP00000252699,9606.ENSP00000253039,9606.ENSP00000253496,9606.ENSP00000258091,9606.ENSP00000263579,9606.ENSP00000264690,…	MAPK1,MYH9,APEX1,PSME2,HNRNPL,SGTA,FIS1,C1QBP,USP5,LTF,CTSD,C3,PIN1,ACTN4,EIF2S3,F12,CCT7,DCPS,KLKB1,ANXA3,HPX,PML,IQGAP1,RPS3,CCT5,LPCAT1,CCT3,HPRT1,VPS35,DDB1,PCBP1,EEF2,F2,RBM14,HNRNPD,RAP2B,PKM,SERPINF2,FBN1,HSP90AA1,SF3B1,EZR,CAV1,HSPD1,PARK7,RPS2,PRDX6,HMGB1,ANXA2,CRKL,HLA-DRB1,LMNA,RPL5,PDLIM1,HSP90AB1,RPS4X,PEF1,TXN,HSPA1A,DNM2,XRCC5,MTPN,NME2,ACTN1,CCT4,TF,CD44,RHOA,EIF4G1,DDX39B,PPP2CA,…
GO:0019222	Regulation of metabolic process	174	6784	2.56486	0.15	1.14e-05	9606.ENSP00000157600,9606.ENSP00000215832,9606.ENSP00000216181,9606.ENSP00000216714,9606.ENSP00000216802,9606.ENSP00000221419,9606.ENSP00000221566,9606.ENSP00000223136,9606.ENSP00000225371,9606.ENSP00000225655,9606.ENSP00000225698,9606.ENSP00000229268,9606.ENSP00000231751,9606.ENSP00000236671,9606.ENSP00000241052,9606.ENSP00000245907,9606.ENSP00000247970,9606.ENSP00000248342,9606.ENSP00000252699,…	LMCD1,MAPK1,MYH9,APEX1,PSME2,HNRNPL,SGTA,FIS1,EPX,PFN1,C1QBP,USP5,LTF,CTSD,CAT,C3,PIN1,EIF3K,ACTN4,EIF2S3,RBM39,F12,SERPINF1,H3-3B,CCT7,ORM1,PEBP1,IPO5,ALDH2,AARS1,SLC4A1,DCPS,KLKB1,ANXA3,AMBP,HPX,PXN,PML,IQGAP1,COPS3,SOD1,AHSG,CISD2,RPS3,CCT5,GPD1L,LPCAT1,PGLYRP2,COL6A3,CCT3,METAP1,FABP5,PRDX3,HPRT1,VPS35,DDB1,PA2G4,DCXR,MZB1,HINT1,SRP9,PCBP1,YWHAG,EEF2,F2,RBM14,GNAI2,HNRNPD,RAP2B,PKM,CALR,SERPI…
GO:0006807	Nitrogen compound metabolic process	171	6643	2.57414	0.15	1.22e-05	9606.ENSP00000044462,9606.ENSP00000205948,9606.ENSP00000215832,9606.ENSP00000216181,9606.ENSP00000216714,9606.ENSP00000221419,9606.ENSP00000221566,9606.ENSP00000222219,9606.ENSP00000225698,9606.ENSP00000226299,9606.ENSP00000228740,9606.ENSP00000229268,9606.ENSP00000231751,9606.ENSP00000236671,9606.ENSP00000241052,9606.ENSP00000245206,9606.ENSP00000245907,9606.ENSP00000247970,9606.ENSP00000248342,…	PSMA4,APOH,MAPK1,MYH9,APEX1,HNRNPL,SGTA,DNASE2,C1QBP,LAP3,LTA4H,USP5,LTF,CTSD,CAT,GOT2,C3,PIN1,EIF3K,EIF2S3,RBM39,F12,H3-3B,NPL,AARS1,BLVRB,DCPS,KLKB1,AMBP,HPX,PML,COPS3,PFKL,SOD1,RPS11,TINAGL1,GLUD1,RPS3,LPCAT1,AKR1B1,PGLYRP2,RNPEP,METAP1,FABP5,PRDX3,HPRT1,CKB,DDB1,PA2G4,HINT1,FGB,EEF2,F2,GMPPB,RPL4,RBM14,HNRNPD,PFAS,PKM,CALR,BGN,EEF1G,HSP90AA1,SF3B1,FGG,EEF1A1,CAV1,HSPD1,PARK7,MAOA,RPS2,SNRPD2,…
GO:0009966	Regulation of signal transduction	77	2978	2.58563	0.15	0.035	9606.ENSP00000157600,9606.ENSP00000215832,9606.ENSP00000223136,9606.ENSP00000225698,9606.ENSP00000231751,9606.ENSP00000241052,9606.ENSP00000245907,9606.ENSP00000247970,9606.ENSP00000252699,9606.ENSP00000261313,9606.ENSP00000265132,9606.ENSP00000265983,9606.ENSP00000267257,9606.ENSP00000268058,9606.ENSP00000268182,9606.ENSP00000268717,9606.ENSP00000270142,9606.ENSP00000273784,9606.ENSP00000278572,…	LMCD1,MAPK1,FIS1,C1QBP,LTF,CAT,C3,PIN1,ACTN4,PEBP1,AMBP,HPX,PXN,PML,IQGAP1,COPS3,SOD1,AHSG,RPS3,GPD1L,ACAA2,FABP5,VPS35,PDIA3,MZB1,HINT1,FGB,YWHAG,F2,GNAI2,CALR,SERPINF2,FBN1,HSP90AA1,FGG,LIMS1,EZR,CAV1,PARK7,MAOA,HMGB1,VAPA,CRKL,SPTBN1,HLA-DRB1,LMNA,LAMTOR2,FLNA,RPL5,HSP90AB1,VDAC2,TXN,HSPA1A,EMILIN1,SEC13,DNM2,GRB2,FOLR1,MVP,ITGB1,GAPDH,DDT,CD14,CD44,RHOA,EEF1D,DDX39B,PPP2CA,PPIA,RACK1,DNM1L,TP…
GO:0060255	Regulation of macromolecule metabolic process	157	6249	2.5124	0.14	0.00018	9606.ENSP00000157600,9606.ENSP00000215832,9606.ENSP00000216181,9606.ENSP00000216714,9606.ENSP00000216802,9606.ENSP00000221419,9606.ENSP00000221566,9606.ENSP00000223136,9606.ENSP00000225371,9606.ENSP00000225655,9606.ENSP00000225698,9606.ENSP00000229268,9606.ENSP00000231751,9606.ENSP00000236671,9606.ENSP00000241052,9606.ENSP00000245907,9606.ENSP00000247970,9606.ENSP00000248342,9606.ENSP00000252699,…	LMCD1,MAPK1,MYH9,APEX1,PSME2,HNRNPL,SGTA,FIS1,EPX,PFN1,C1QBP,USP5,LTF,CTSD,CAT,C3,PIN1,EIF3K,ACTN4,EIF2S3,RBM39,F12,SERPINF1,H3-3B,CCT7,ORM1,PEBP1,IPO5,AARS1,DCPS,KLKB1,ANXA3,AMBP,HPX,PXN,PML,IQGAP1,COPS3,SOD1,AHSG,RPS3,CCT5,GPD1L,LPCAT1,PGLYRP2,COL6A3,CCT3,METAP1,PRDX3,VPS35,DDB1,PA2G4,MZB1,HINT1,SRP9,PCBP1,YWHAG,EEF2,F2,RBM14,GNAI2,HNRNPD,RAP2B,PKM,CALR,SERPINF2,PLEC,A2M,FBN1,EEF1G,HSP90AA1,SF3…
GO:0080090	Regulation of primary metabolic process	148	5899	2.5089	0.14	0.00044	9606.ENSP00000157600,9606.ENSP00000215832,9606.ENSP00000216181,9606.ENSP00000216714,9606.ENSP00000216802,9606.ENSP00000221419,9606.ENSP00000221566,9606.ENSP00000223136,9606.ENSP00000225655,9606.ENSP00000225698,9606.ENSP00000229268,9606.ENSP00000231751,9606.ENSP00000236671,9606.ENSP00000241052,9606.ENSP00000245907,9606.ENSP00000247970,9606.ENSP00000248342,9606.ENSP00000252699,9606.ENSP00000253039,…	LMCD1,MAPK1,MYH9,APEX1,PSME2,HNRNPL,SGTA,FIS1,PFN1,C1QBP,USP5,LTF,CTSD,CAT,C3,PIN1,EIF3K,ACTN4,EIF2S3,RBM39,F12,SERPINF1,CCT7,PEBP1,IPO5,ALDH2,AARS1,SLC4A1,DCPS,KLKB1,ANXA3,AMBP,HPX,PXN,PML,IQGAP1,COPS3,SOD1,AHSG,RPS3,CCT5,GPD1L,LPCAT1,COL6A3,CCT3,METAP1,FABP5,PRDX3,HPRT1,VPS35,DDB1,PA2G4,HINT1,SRP9,PCBP1,YWHAG,EEF2,F2,RBM14,GNAI2,HNRNPD,RAP2B,PKM,CALR,SERPINF2,PLEC,A2M,FBN1,EEF1G,HSP90AA1,SF3B1,…
GO:0051171	Regulation of nitrogen compound metabolic process	144	5734	2.51134	0.14	0.00059	9606.ENSP00000157600,9606.ENSP00000215832,9606.ENSP00000216181,9606.ENSP00000216714,9606.ENSP00000216802,9606.ENSP00000221419,9606.ENSP00000221566,9606.ENSP00000223136,9606.ENSP00000225655,9606.ENSP00000225698,9606.ENSP00000229268,9606.ENSP00000231751,9606.ENSP00000236671,9606.ENSP00000241052,9606.ENSP00000245907,9606.ENSP00000247970,9606.ENSP00000248342,9606.ENSP00000252699,9606.ENSP00000253039,…	LMCD1,MAPK1,MYH9,APEX1,PSME2,HNRNPL,SGTA,FIS1,PFN1,C1QBP,USP5,LTF,CTSD,CAT,C3,PIN1,EIF3K,ACTN4,EIF2S3,RBM39,F12,SERPINF1,CCT7,PEBP1,IPO5,ALDH2,AARS1,SLC4A1,DCPS,KLKB1,ANXA3,AMBP,HPX,PXN,PML,IQGAP1,COPS3,SOD1,AHSG,RPS3,CCT5,GPD1L,LPCAT1,COL6A3,CCT3,METAP1,PRDX3,HPRT1,VPS35,DDB1,PA2G4,HINT1,SRP9,PCBP1,YWHAG,EEF2,F2,RBM14,GNAI2,HNRNPD,RAP2B,PKM,CALR,SERPINF2,PLEC,A2M,FBN1,EEF1G,HSP90AA1,SF3B1,LIMS1,…
GO:0048856	Anatomical structure development	128	5117	2.50147	0.14	0.0026	9606.ENSP00000215832,9606.ENSP00000216181,9606.ENSP00000222219,9606.ENSP00000223136,9606.ENSP00000225655,9606.ENSP00000228740,9606.ENSP00000231751,9606.ENSP00000241052,9606.ENSP00000245907,9606.ENSP00000247970,9606.ENSP00000252699,9606.ENSP00000252999,9606.ENSP00000254722,9606.ENSP00000254810,9606.ENSP00000261772,9606.ENSP00000262418,9606.ENSP00000264908,9606.ENSP00000267257,9606.ENSP00000268058,…	MAPK1,MYH9,DNASE2,FIS1,PFN1,LTA4H,LTF,CAT,C3,PIN1,ACTN4,LAMA5,SERPINF1,H3-3B,AARS1,SLC4A1,ANXA3,PXN,PML,IQGAP1,COPS3,SH3GL1,SOD1,AHSG,GLUD1,FERMT3,LPCAT1,AKR1B1,COL6A3,FABP5,AQP3,PRDX3,HPRT1,VPS35,CKB,DDB1,FASN,EEF2,PDLIM2,HNRNPD,PFAS,CALR,SERPINF2,PLEC,A2M,FBN1,BGN,HSP90AA1,FGG,EZR,CAV1,HSPD1,PPL,SFN,HMGB1,VAPA,CTSB,ANXA2,RPL22,CRKL,ANXA6,WARS1,PLS3,SPTBN1,HLA-DRB1,MAP4,COL4A2,NCKAP1,GSTM3,COL6A…
GO:0048731	System development	98	3867	2.53426	0.14	0.0146	9606.ENSP00000215832,9606.ENSP00000216181,9606.ENSP00000222219,9606.ENSP00000225655,9606.ENSP00000228740,9606.ENSP00000231751,9606.ENSP00000241052,9606.ENSP00000245907,9606.ENSP00000247970,9606.ENSP00000252999,9606.ENSP00000254722,9606.ENSP00000254810,9606.ENSP00000261772,9606.ENSP00000262418,9606.ENSP00000264908,9606.ENSP00000268058,9606.ENSP00000268182,9606.ENSP00000269886,9606.ENSP00000270142,…	MAPK1,MYH9,DNASE2,PFN1,LTA4H,LTF,CAT,C3,PIN1,LAMA5,SERPINF1,H3-3B,AARS1,SLC4A1,ANXA3,PML,IQGAP1,SH3GL1,SOD1,AHSG,GLUD1,LPCAT1,AKR1B1,PRDX3,HPRT1,VPS35,CKB,FASN,EEF2,PDLIM2,HNRNPD,CALR,SERPINF2,PLEC,A2M,FBN1,BGN,HSP90AA1,CAV1,HSPD1,HMGB1,VAPA,CTSB,ANXA2,RPL22,CRKL,ANXA6,WARS1,PLS3,SPTBN1,HLA-DRB1,MAP4,COL4A2,NCKAP1,GSTM3,LMNA,S100A6,BAG3,FLNA,TACSTD2,PDLIM1,HSP90AB1,GLO1,CLIC4,HSPG2,ANXA1,GNB1,EMI…
GO:0044238	Primary metabolic process	178	7156	2.48742	0.13	4.75e-05	9606.ENSP00000044462,9606.ENSP00000205948,9606.ENSP00000215832,9606.ENSP00000216181,9606.ENSP00000216714,9606.ENSP00000221418,9606.ENSP00000221419,9606.ENSP00000221566,9606.ENSP00000222219,9606.ENSP00000225698,9606.ENSP00000226299,9606.ENSP00000228740,9606.ENSP00000229268,9606.ENSP00000231751,9606.ENSP00000236671,9606.ENSP00000241052,9606.ENSP00000245206,9606.ENSP00000245907,9606.ENSP00000247970,…	PSMA4,APOH,MAPK1,MYH9,APEX1,ECH1,HNRNPL,SGTA,DNASE2,C1QBP,LAP3,LTA4H,USP5,LTF,CTSD,CAT,GOT2,C3,PIN1,EIF3K,PGLS,EIF2S3,RBM39,F12,H3-3B,NPL,ALDH2,AARS1,DCPS,KLKB1,AMBP,HPX,PML,COPS3,PFKL,RPS11,TINAGL1,GLUD1,RPS3,GPD1L,LPCAT1,ACAA2,AKR1B1,RNPEP,METAP1,FABP5,PRDX3,HPRT1,DDB1,PA2G4,DCXR,HINT1,FASN,FGB,ADH1B,EEF2,F2,GMPPB,RPL4,RBM14,HNRNPD,PFAS,PKM,CALR,TALDO1,HADHB,FBN1,MDH2,BGN,EEF1G,HSP90AA1,SF3B1,F…
GO:0051716	Cellular response to stimulus	156	6357	2.45399	0.13	0.00067	9606.ENSP00000215832,9606.ENSP00000216181,9606.ENSP00000216714,9606.ENSP00000219150,9606.ENSP00000221419,9606.ENSP00000221566,9606.ENSP00000223136,9606.ENSP00000225275,9606.ENSP00000225371,9606.ENSP00000225698,9606.ENSP00000241052,9606.ENSP00000245907,9606.ENSP00000252699,9606.ENSP00000252999,9606.ENSP00000254722,9606.ENSP00000258198,9606.ENSP00000261263,9606.ENSP00000261574,9606.ENSP00000263579,…	MAPK1,MYH9,APEX1,CORO1A,HNRNPL,SGTA,FIS1,MPO,EPX,C1QBP,CAT,C3,ACTN4,LAMA5,SERPINF1,DYNC1LI2,RAB21,IPO5,DCPS,ADD1,AMBP,ANK1,HPX,PXN,PML,IQGAP1,COPS3,SH3GL1,SOD1,BCAM,RPS3,FERMT3,ACAA2,AKR1B1,ALB,PPBP,AQP3,FOLR2,PRDX3,VPS35,PDIA3,DDB1,HINT1,FASN,GNB2,FGB,YWHAG,F2,RBM14,GNAI2,HNRNPD,TLN1,RAP2B,PKM,CALR,PLEC,ZYX,HADHB,FBN1,DEFA3,LAMP1,HSP90AA1,FGG,LIMS1,EZR,EEF1A1,CAV1,HSPD1,PARK7,SFN,PRDX6,HMGB1,CTS…
GO:0032502	Developmental process	139	5657	2.45713	0.13	0.0024	9606.ENSP00000215832,9606.ENSP00000216181,9606.ENSP00000216714,9606.ENSP00000222219,9606.ENSP00000223136,9606.ENSP00000225275,9606.ENSP00000225655,9606.ENSP00000228740,9606.ENSP00000231751,9606.ENSP00000241052,9606.ENSP00000245907,9606.ENSP00000247970,9606.ENSP00000252699,9606.ENSP00000252999,9606.ENSP00000254722,9606.ENSP00000254810,9606.ENSP00000261772,9606.ENSP00000262418,9606.ENSP00000264908,…	MAPK1,MYH9,APEX1,DNASE2,FIS1,MPO,PFN1,LTA4H,LTF,CAT,C3,PIN1,ACTN4,LAMA5,SERPINF1,H3-3B,AARS1,SLC4A1,ANXA3,PXN,PML,IQGAP1,COPS3,SH3GL1,SOD1,AHSG,GLUD1,FERMT3,LPCAT1,AKR1B1,COL6A3,FABP5,AQP3,PRDX3,HPRT1,VPS35,CKB,DDB1,FASN,EEF2,PDLIM2,HNRNPD,PFAS,CALR,SERPINF2,PLEC,A2M,FBN1,BGN,HSP90AA1,FGG,EZR,CAV1,HSPD1,PPL,SFN,HMGB1,VAPA,CTSB,ANXA2,RPL22,CRKL,ANXA6,SND1,WARS1,PLS3,SPTBN1,HLA-DRB1,MAP4,COL4A2,NCK…
GO:0007275	Multicellular organism development	103	4209	2.44714	0.13	0.0287	9606.ENSP00000215832,9606.ENSP00000216181,9606.ENSP00000222219,9606.ENSP00000225655,9606.ENSP00000228740,9606.ENSP00000231751,9606.ENSP00000241052,9606.ENSP00000245907,9606.ENSP00000247970,9606.ENSP00000252999,9606.ENSP00000254722,9606.ENSP00000254810,9606.ENSP00000261772,9606.ENSP00000262418,9606.ENSP00000264908,9606.ENSP00000268058,9606.ENSP00000268182,9606.ENSP00000268717,9606.ENSP00000269886,…	MAPK1,MYH9,DNASE2,PFN1,LTA4H,LTF,CAT,C3,PIN1,LAMA5,SERPINF1,H3-3B,AARS1,SLC4A1,ANXA3,PML,IQGAP1,COPS3,SH3GL1,SOD1,AHSG,GLUD1,LPCAT1,AKR1B1,PRDX3,HPRT1,VPS35,CKB,FASN,EEF2,PDLIM2,HNRNPD,CALR,SERPINF2,PLEC,A2M,FBN1,BGN,HSP90AA1,CAV1,HSPD1,HMGB1,VAPA,CTSB,ANXA2,RPL22,CRKL,ANXA6,WARS1,PLS3,SPTBN1,HLA-DRB1,MAP4,COL4A2,NCKAP1,GSTM3,COL6A1,LMNA,S100A6,BAG3,FLNA,TACSTD2,PDLIM1,HSP90AB1,GLO1,PEF1,CLIC4,HS…
GO:0048869	Cellular developmental process	88	3530	2.49292	0.13	0.0421	9606.ENSP00000215832,9606.ENSP00000216181,9606.ENSP00000222219,9606.ENSP00000223136,9606.ENSP00000228740,9606.ENSP00000241052,9606.ENSP00000245907,9606.ENSP00000247970,9606.ENSP00000252699,9606.ENSP00000252999,9606.ENSP00000254810,9606.ENSP00000262418,9606.ENSP00000267257,9606.ENSP00000268058,9606.ENSP00000268182,9606.ENSP00000270142,9606.ENSP00000279227,9606.ENSP00000285930,9606.ENSP00000298510,…	MAPK1,MYH9,DNASE2,FIS1,LTA4H,CAT,C3,PIN1,ACTN4,LAMA5,H3-3B,SLC4A1,PXN,PML,IQGAP1,SOD1,FERMT3,AKR1B1,PRDX3,HPRT1,DDB1,FASN,EEF2,HNRNPD,CALR,PLEC,A2M,HSP90AA1,FGG,EZR,CAV1,PPL,SFN,HMGB1,VAPA,CTSB,ANXA2,RPL22,CRKL,ANXA6,SND1,HLA-DRB1,MAP4,COL4A2,NCKAP1,GSTM3,COL6A1,AFDN,LMNA,S100A6,FLNA,CNN3,HSP90AB1,PGK1,GLO1,PEF1,CLIC4,HSPG2,ANXA1,RRBP1,AKR1C1,DNM2,XRCC5,GRB2,TAGLN,MTPN,AP1G1,G6PD,FOLR1,ACTN1,PSAP…
GO:0032501	Multicellular organismal process	150	6490	2.31125	0.1	0.0159	9606.ENSP00000205948,9606.ENSP00000215832,9606.ENSP00000216181,9606.ENSP00000219150,9606.ENSP00000222219,9606.ENSP00000225275,9606.ENSP00000225655,9606.ENSP00000228740,9606.ENSP00000231751,9606.ENSP00000241052,9606.ENSP00000245907,9606.ENSP00000247970,9606.ENSP00000252999,9606.ENSP00000253496,9606.ENSP00000254722,9606.ENSP00000254810,9606.ENSP00000261772,9606.ENSP00000262418,9606.ENSP00000264690,…	APOH,MAPK1,MYH9,CORO1A,DNASE2,MPO,PFN1,LTA4H,LTF,CAT,C3,PIN1,LAMA5,F12,SERPINF1,H3-3B,AARS1,SLC4A1,KLKB1,ANXA3,AMBP,PXN,PML,IQGAP1,COPS3,SH3GL1,SOD1,AHSG,GLUD1,FERMT3,GPD1L,LPCAT1,AKR1B1,ALB,METAP1,FABP5,AQP3,FOLR2,PRDX3,HPRT1,VPS35,CKB,FASN,FGB,EEF2,F2,PDLIM2,GNAI2,HNRNPD,TLN1,RAP2B,CALR,SERPINF2,PLEC,A2M,FBN1,BGN,HSP90AA1,FGG,EZR,CAV1,HSPD1,PARK7,PPL,SFN,HMGB1,VAPA,CTSB,ANXA2,RPL22,CRKL,ANXA6,S…
[truncated: 5 more rows]
