# Supplementary material for: Increased antioxidative defense and reduced advanced glycation end-product formation by metabolic adaptation in non-small-cell-lung-cancer patients
Source: Nat Commun. 2025 Jun 3;16:5157. doi: 10.1038/s41467-025-60326-y (PMC12134105; doi:10.1038/s41467-025-60326-y)
Supplement: Supplementary file 9 — Supplementary Data 7 [file 41467_2025_60326_MOESM9_ESM.xlsx]

## Sheet: S7.1_global.modsummary
Modification	Mass Shift	mean PSMs	mean PSMs %	Mass Shift	10H_PSMs	10T_PSMs	11H_PSMs	11T_PSMs	12H_PSMs	12T_PSMs	13H_PSMs	13T_PSMs	14H_PSMs	14T_PSMs	15H_PSMs	15T_PSMs	16H_PSMs	16T_PSMs	17H_PSMs	17T_PSMs	18H_PSMs	18T_PSMs	19H_PSMs	19T_PSMs	1H_PSMs	1T_PSMs	20H_PSMs	20T_PSMs	21H_PSMs	21T_PSMs	22H_PSMs	22T_PSMs	23H_PSMs	23T_PSMs	24H_PSMs	24T_PSMs	25H_PSMs	25T_PSMs	26H_PSMs	26T_PSMs	27H_PSMs	27T_PSMs	28H_PSMs	28T_PSMs	29H_PSMs	29T_PSMs	2H_PSMs	2T_PSMs	30H_PSMs
None	0	23979.9	54.8434	0	45758	33797	49544	43664	35150	40678	36675	52559	28263	48036	41837	40443	43653	62112	38275	60422	57197	70814	44200	27984	26505	41231	45122	42513	50290	75538	35050	53583	47705	44498	46996	57662	40490	53370	45972	64930	53102	74471	41814	71732	53480	69125	29638	35959	47515
D5 N-ethylmaleimide on cysteines	130.079	4448.65	10.1743	130.079	10663	9393	10104	10780	8518	11191	7382	9964	8803	8974	9394	6533	8888	11253	8548	9275	9476	8739	7760	6541	8291	11202	8526	5036	8703	8780	6783	9520	9507	7960	7772	8617	6518	8758	9126	6976	6302	9132	9417	9466	7259	7350	7976	9746	8540
D5 N-ethylmaleimide+water on cysteines	148.09	2317.62	5.30053	148.09	5595	5345	5454	6254	4641	6852	3901	5533	5712	4280	4708	3426	4753	6203	5078	4661	4211	4146	4371	3569	5896	6974	4275	2233	4267	3585	3585	3517	4805	3764	3954	3753	3407	4896	3971	3431	2994	4123	5381	5256	3531	3337	4943	6085	4366
N-ethylmaleimide on cysteines	125.048	2143.65	4.90266	125.048	3824	1524	4166	4300	3613	3396	3764	4935	3113	4917	4188	3052	2984	5117	3201	4659	5282	6456	3973	3241	2884	3693	3907	4828	4471	7406	2812	5758	3887	3272	3687	4934	4434	3272	4188	5696	4447	6428	3642	6130	4154	6609	3998	4216	3981
Nethylmaleimidehydrolysis	143.058	1404.46	3.21209	143.058	2738	1325	2743	3274	2474	2779	2449	3569	2124	3508	2346	2408	1994	3511	2048	2990	2939	3858	2259	2386	2932	3153	2269	2532	2798	4405	1799	3021	2443	1935	2203	2735	2415	2236	2112	3841	2581	3924	2444	4353	2617	4547	3096	3663	2316
First isotopic peak	1.00235	1168.79	2.67309	1.00235	2256	1860	2526	2439	1660	1945	1888	2634	1312	2473	2041	1835	2021	3067	1754	2915	2698	3382	2083	1639	1123	2179	1943	1870	2446	3826	1610	2550	2420	2216	2059	2697	1928	2500	1983	3013	2263	3416	1965	3431	2252	3341	1540	1790	2033
Deamidation	0.984016	919.505	2.10296	0.984016	1820	2497	1907	1834	1299	1519	1387	1918	967	1954	1521	1318	1446	2248	1412	2125	2018	2428	1602	1581	799	1676	1388	1380	1954	2788	1225	1931	1946	1799	1707	1946	1403	2087	1378	2388	1733	2697	1512	2640	1760	2535	1209	1311	1530
Acetaldehyde +26	26.0157	918.671	2.10105	26.0157	533	1264	251	743	274	153	844	260	180	1059	434	183	49	35	102	87	1376	192	215	803	188	225	2196	950	542	1607	271	6621	1300	1485	2263	392	1883	678	7194	1179	1180	2469	896	65	3539	1692	164	143	1444
Isotopic peak error	-1.00235	623.316	1.42556	-1.00235	1082	971	1281	1171	857	882	910	1389	567	1306	997	745	999	1845	798	1586	1492	1879	1053	854	587	899	1069	971	1318	2342	769	1544	1165	985	1083	1381	1054	1262	1319	1798	1195	2169	1036	2050	1358	1971	705	773	1104
Second isotopic peak	2.0047	503.647	1.15187	2.0047	1047	705	1065	1096	716	895	772	1146	500	1182	845	721	838	1366	705	1285	1166	1496	839	715	511	995	835	733	1096	1638	661	1018	1026	1017	916	1170	806	1192	831	1352	978	1531	823	1492	1023	1395	596	834	818
Pyro-glu from Q/Loss of ammonia	-17.0265	433.151	0.99064	-17.0265	766	656	779	869	563	676	585	911	463	844	660	596	671	982	546	896	1014	1073	635	557	785	772	979	616	771	1265	514	953	796	686	767	761	643	911	841	1084	761	1301	644	1219	921	1105	467	644	751
Third isotopic peak	3.00705	419.113	0.958536	3.00705	824	755	879	921	708	731	694	917	623	826	726	526	667	984	601	898	909	1072	795	668	658	884	709	572	809	1142	685	826	849	735	705	804	711	978	762	1045	775	1119	726	1050	813	931	713	739	652
Dehydration/Pyro-glu from E	-18.0106	410.273	0.938317	-18.0106	891	854	712	982	699	685	501	887	782	767	738	444	479	988	697	700	1375	543	622	726	1542	827	1728	552	615	1218	531	1646	850	589	908	317	887	858	1338	1073	498	1200	694	1090	1278	815	552	698	837
Oxidation or Hydroxylation	15.9949	208.142	0.476032	15.9949	365	225	444	588	526	408	367	336	364	367	424	356	182	400	403	240	277	331	401	387	335	357	313	276	874	143	324	268	533	701	564	239	412	140	453	453	340	199	503	214	396	250	449	380	252
Addition of lysine due to transpeptidation/Addition of K	128.095	203.802	0.466106	128.095	398	306	431	478	408	415	425	465	375	486	410	321	327	392	408	472	498	461	401	404	587	454	481	368	436	484	281	539	397	367	527	353	518	441	492	405	380	559	461	494	628	538	415	434	404
dihydroxy	31.9898	168.908	0.386302	31.9898	213	140	277	315	256	206	307	236	128	335	254	197	140	255	189	249	242	347	262	300	122	242	222	225	439	273	168	150	383	406	369	309	288	257	305	482	339	333	414	259	359	310	229	247	228
2-amino-3-oxo-butanoic_acid	-2.01565	138.221	0.316119	-2.01565	288	276	290	309	226	280	269	264	198	259	269	251	166	248	223	236	299	366	266	310	254	307	240	219	265	297	192	237	290	267	236	278	277	276	277	314	255	315	372	280	353	333	248	291	224
Dehydroalanine (from Cysteine)	-33.9877	102.883	0.235299	-33.9877	246	217	242	230	204	222	224	234	169	237	207	132	148	178	157	145	179	193	164	211	227	247	166	148	203	193	184	211	200	189	173	161	189	224	171	211	168	194	155	184	185	184	223	234	145
carbamidomethylated Cys that undergoes beta-elimination and Michael addition of methylamine	-2.94552	94.5755	0.216299	-2.94552	192	151	238	178	176	152	108	206	116	166	140	171	210	292	147	279	251	273	195	107	103	191	159	171	170	292	105	187	189	136	149	196	139	244	188	261	202	312	131	307	191	239	97	130	193
Addition of Q	128.059	90.2228	0.206344	128.059	151	131	166	214	201	147	222	208	137	209	179	62	70	133	152	142	191	218	193	240	155	167	164	191	184	297	114	213	217	170	202	174	282	134	225	214	154	232	181	188	241	204	185	178	187
Unannotated mass-shift -3.9762	-3.9762	89.7921	0.205359	-3.9762	161	143	171	161	124	159	138	195	99	173	148	94	122	255	122	233	199	243	145	124	102	147	128	122	156	312	110	197	176	150	145	202	138	195	201	250	170	277	170	288	177	265	105	146	134
Deletion of V	-99.0684	86.5695	0.197989	-99.0684	167	192	174	181	188	137	165	205	210	158	228	110	268	220	220	306	213	108	179	233	320	157	292	116	162	169	147	254	192	125	198	110	260	180	277	149	144	161	197	155	237	126	154	141	180
Formylation	27.9949	83.1813	0.19024	27.9949	138	153	144	202	201	159	264	159	177	192	160	78	56	88	149	90	93	108	162	231	188	157	148	143	154	103	116	178	185	149	111	106	219	93	237	147	110	103	183	117	196	134	223	181	154
Phosphorylation	79.9663	78.6626	0.179906	79.9663	131	76	167	201	120	112	108	208	124	173	103	68	36	211	107	159	160	247	117	146	243	197	182	136	176	430	102	119	117	107	155	113	158	104	140	306	84	194	147	327	207	282	110	125	135
4-methyl-delta-1-pyrroline-5-carboxyl	109.053	75.1307	0.171828	109.053	170	133	156	163	172	151	183	193	191	169	143	93	54	123	129	108	162	167	138	165	224	158	178	101	156	234	90	196	153	116	125	116	171	112	198	108	89	181	179	163	165	171	180	174	134
tryptophan oxidation to kynurenin	3.99492	73.2668	0.167565	3.99492	132	151	125	141	134	106	144	182	85	147	139	97	101	141	127	149	118	180	143	167	92	117	102	104	134	161	102	104	146	136	97	132	146	156	91	167	126	152	156	153	136	184	118	100	105
Addition of arginine due to transpeptidation/Addition of R	156.101	72.9057	0.166739	156.101	88	165	81	112	67	67	113	91	48	123	108	84	107	121	77	130	132	99	91	122	95	122	155	105	101	140	190	337	120	157	210	93	213	139	395	129	115	179	83	124	314	110	50	48	124
Unannotated mass-shift -26.0216	-26.0216	71.3096	0.163089	-26.0216	149	126	124	136	104	132	108	142	86	134	105	89	119	174	101	174	133	181	120	156	101	145	103	74	151	198	92	182	133	112	109	141	95	143	131	150	102	170	93	192	115	142	97	118	105
Unannotated mass-shift -16.9570	-16.957	67.7595	0.15497	-16.957	179	94	142	178	118	137	120	167	90	155	119	90	115	179	120	150	133	163	120	88	129	141	125	72	148	179	62	141	130	101	111	138	103	136	128	131	93	162	127	143	117	136	82	129	116
13C4 Methionine label	4.01342	67.7338	0.154911	4.01342	129	105	150	117	118	140	96	161	89	141	115	101	115	187	117	177	161	199	120	82	67	128	101	105	128	191	99	126	144	121	103	137	131	157	94	159	115	188	98	149	110	151	126	116	101
Deletion of I/Deletion of L	-113.084	67.4202	0.154194	-113.084	142	118	141	132	119	114	112	163	108	136	131	86	194	230	105	216	229	161	124	106	201	129	237	114	142	209	90	237	155	108	172	102	126	118	181	149	116	220	107	190	173	148	125	146	129
Unannotated mass-shift -3.0478	-3.0478	66.7592	0.152682	-3.0478	90	74	133	85	71	106	87	139	67	119	90	87	107	207	75	180	159	242	86	46	56	99	101	107	105	258	68	150	102	95	95	169	101	124	107	247	152	264	79	266	107	289	67	97	129
Methylation	14.0157	58.7571	0.134381	14.0157	95	102	102	63	98	110	96	92	74	86	102	85	99	134	80	135	131	199	131	127	61	104	103	83	130	160	84	118	113	117	102	135	130	173	115	131	125	173	108	143	114	136	84	89	107
Lysine oxidation to aminoadipic semialdehyde	-1.03163	55.2984	0.126471	-1.03163	106	84	134	101	81	79	123	155	65	98	96	47	64	157	72	150	128	146	91	92	48	80	88	80	114	198	58	70	93	84	85	116	106	124	97	194	114	171	112	155	120	169	78	76	92
Sodium adduct	21.9819	54.8507	0.125447	21.9819	131	91	133	127	115	128	142	117	79	142	157	49	32	68	58	61	60	137	112	126	50	112	50	54	99	139	92	92	108	96	77	85	162	108	113	168	94	172	146	118	132	190	145	106	81
Addition of O	114.079	51.7674	0.118395	114.079	123	105	130	100	90	126	66	141	82	121	119	70	106	164	112	129	113	117	101	55	72	127	95	50	98	144	69	113	87	69	83	123	63	77	100	91	78	129	161	127	90	102	89	132	87
deuterated methyl ester	17.0345	50.1432	0.11468	17.0345	61	54	86	80	61	92	87	78	45	134	56	54	46	40	61	56	34	143	94	59	44	110	35	61	89	55	165	39	78	103	57	147	64	82	48	77	75	52	56	36	45	111	98	103	46
Unannotated mass-shift -1.0664	-1.0664	45.0175	0.102957	-1.0664	99	53	91	72	46	55	36	96	25	85	58	46	72	182	43	157	132	140	58	29	24	64	72	69	87	203	31	92	74	64	67	114	42	117	60	179	93	178	54	166	70	134	30	44	69
monomethylation	18.0378	44.3121	0.101344	18.0378	61	46	66	65	69	43	58	52	82	57	44	25	40	50	41	54	84	53	114	84	215	111	92	31	73	55	996	186	51	111	71	40	90	50	54	51	15	43	40	42	102	39	52	73	37
Deletion of A	-71.0371	43.9369	0.100486	-71.0371	87	131	67	208	70	95	62	141	47	94	66	57	97	149	54	114	83	139	47	45	87	89	110	50	65	190	57	131	72	75	74	70	84	100	114	131	88	152	42	131	86	114	42	78	127
Pyro-Glu from E + Methylation	-3.99492	43.0489	0.0984552	-3.99492	80	50	105	87	47	70	59	94	37	97	51	51	63	116	54	119	110	117	46	43	42	75	79	63	80	142	54	109	92	67	60	84	61	111	91	152	84	168	69	155	88	137	43	70	70
Unannotated mass-shift -31.0526	-31.0526	42.1329	0.0963602	-31.0526	74	32	84	58	40	75	46	104	27	85	41	57	83	161	54	115	106	137	57	34	34	68	69	78	70	222	34	101	72	42	66	125	52	84	60	131	94	157	30	148	67	143	45	62	61
proline oxidation to pyroglutamic acid/Tryptophan oxidation to oxolactone/aldehyde and ketone modifications	13.9793	41.6688	0.0952988	13.9793	57	94	82	61	80	54	99	67	62	58	70	37	28	49	47	41	71	53	87	111	77	67	75	44	109	52	42	46	86	78	94	52	125	38	89	107	51	55	105	57	82	71	86	70	91
Unannotated mass-shift -2.9262	-2.9262	40.7706	0.0932445	-2.9262	72	46	86	64	42	70	35	110	21	79	57	44	69	163	60	135	112	115	48	19	40	87	57	41	83	189	31	116	55	68	53	92	29	88	74	137	86	141	62	159	78	116	34	71	61
Condensation product of 3-deoxyglucosone/S-(2-dimethylsuccinyl) cysteine	144.042	40.2142	0.091972	144.042	88	52	95	112	108	107	107	111	96	107	81	44	29	49	77	61	59	64	80	134	96	99	57	102	95	66	66	71	70	56	82	65	119	45	74	71	48	68	82	57	93	92	140	126	68
di-Methylation/Acetaldehyde +28/Ethylation	28.0313	38.306	0.087608	28.0313	50	53	42	57	41	31	76	49	28	59	46	38	37	45	45	51	66	67	55	62	31	34	57	50	65	71	41	149	75	65	75	57	107	82	137	68	80	104	61	63	111	75	37	22	74
Deletion of F	-147.068	35.9464	0.0822114	-147.068	73	61	62	78	71	62	70	80	51	58	66	49	89	105	57	98	95	50	74	58	54	74	86	109	59	97	50	88	73	53	74	69	60	63	74	108	94	80	57	106	62	91	41	56	100
lactic acid from N-term Ser/ISD (z+2)-series	-15.0109	33.7654	0.0772233	-15.0109	57	82	72	65	48	57	51	73	40	53	56	31	61	60	50	52	69	106	69	59	43	77	48	43	77	92	41	76	56	47	57	59	56	67	53	65	55	87	61	99	76	99	50	60	46
13C(9) 15N(1) Silac label	10.0272	31.5798	0.0722247	10.0272	23	31	27	18	24	19	23	21	16	25	23	16	21	11	24	15	36	38	17	28	7	17	47	14	17	54	20	230	35	45	56	33	36	50	271	26	40	118	35	21	100	80	15	12	34
tryptophan oxidation to hydroxykynurenin	19.9898	31.0162	0.0709358	19.9898	76	88	88	91	62	71	59	84	51	57	81	61	47	82	54	62	63	92	55	44	64	88	50	9	73	65	40	46	63	44	53	44	43	52	57	66	24	45	88	81	61	67	56	64	64
Unannotated mass-shift -127.0586	-127.059	28.4095	0.0649741	-127.059	68	36	69	65	36	57	51	56	35	85	52	30	58	51	45	61	59	55	40	20	22	51	85	45	55	62	44	103	61	48	38	67	32	62	58	65	59	99	59	66	48	71	19	63	71
Ammonium-quenched monolink of BS2-G crosslinker	113.048	28.2317	0.0645674	113.048	74	78	62	66	56	48	55	55	65	65	45	20	52	59	62	43	56	47	55	71	75	41	75	37	54	57	49	48	75	71	39	41	74	83	59	48	42	50	33	55	61	33	46	46	53
Replacement of 3 protons by aluminium	23.9581	27.1048	0.0619903	23.9581	52	50	62	81	59	42	60	72	39	67	53	23	26	47	44	38	42	70	67	65	19	60	42	37	66	114	49	54	56	50	47	44	67	51	35	65	37	52	43	52	58	71	47	55	30
Unannotated mass-shift 408.2496	408.25	27.0666	0.0619029	408.25	76	79	90	36	51	73	43	41	87	50	58	19	56	30	46	35	54	22	37	56	44	61	88	43	41	16	62	17	81	77	64	40	64	119	49	53	54	30	15	20	41	18	51	97	44
Unannotated mass-shift -8.0108	-8.0108	26.4716	0.0605421	-8.0108	57	60	42	61	37	69	43	57	35	53	32	18	43	73	38	47	40	74	49	30	44	73	50	29	68	62	40	43	58	38	57	49	37	47	52	48	37	58	46	76	52	59	47	55	43
Deletion of O	-114.079	25.9134	0.0592654	-114.079	46	2	55	48	39	52	53	66	29	99	54	25	41	56	38	65	56	91	31	9	10	46	58	39	61	72	37	61	37	49	35	57	25	62	57	68	81	101	53	65	62	114	14	58	64
Unannotated mass-shift 185.1158	185.116	25.304	0.0578716	185.116	44	72	41	51	46	56	54	38	71	52	50	37	49	40	58	59	52	43	47	44	79	68	75	52	37	66	40	58	51	55	66	37	57	70	58	39	103	85	78	49	72	40	77	64	62
Loss of C-terminal K from Heavy Chain of MAb/Deletion of K	-128.095	25.0032	0.0571837	-128.095	50	109	52	58	43	47	47	53	37	79	78	57	131	97	79	132	58	55	64	103	41	65	31	48	41	37	39	52	55	40	44	46	44	82	46	69	83	64	36	55	29	26	40	50	68
Representative mass and accurate mass for 116 & 117/mTRAQ medium	144.102	24.147	0.0552256	144.102	46	33	42	50	34	38	31	51	17	26	32	32	43	89	30	81	64	71	41	25	20	40	33	36	31	72	19	66	34	41	32	43	39	52	44	66	58	66	25	65	45	79	28	31	39
Unannotated mass-shift 369.2064	369.206	23.932	0.0547338	369.206	51	41	46	41	70	55	38	53	103	39	65	19	20	27	66	19	48	37	55	45	65	38	36	48	51	29	37	53	58	29	57	46	59	19	61	19	28	28	82	22	41	32	99	65	56
Unannotated mass-shift -1.0926	-1.0926	23.5776	0.0539234	-1.0926	62	29	53	33	27	25	24	64	8	49	35	38	34	84	26	73	58	72	30	23	12	39	34	36	41	110	12	52	43	29	30	67	23	68	36	76	52	108	20	101	46	70	8	33	38
alpha-amino adipic acid	14.9633	23.5211	0.0537941	14.9633	35	29	38	30	22	26	25	45	19	44	24	34	36	77	14	66	35	102	26	27	22	39	24	23	41	114	26	53	25	42	31	33	40	28	30	90	44	89	27	107	30	84	36	48	33
reduction	-15.9949	23.4899	0.0537226	-15.9949	44	42	42	44	41	33	39	44	31	52	33	23	33	39	40	38	49	47	40	44	45	27	54	33	29	75	25	62	46	61	48	37	62	86	54	63	50	66	38	51	62	70	40	39	40
DMPO spin-trap nitrone adduct	111.068	22.7585	0.05205	111.068	68	56	48	82	58	51	57	55	79	57	58	28	12	20	61	30	55	14	45	72	81	57	72	39	55	15	53	52	55	44	46	22	59	24	53	28	22	20	75	17	67	22	61	70	47
formaldehyde adduct	12	22.5621	0.0516008	12	38	40	40	59	103	46	47	33	59	26	43	17	5	12	49	12	19	35	56	63	85	57	44	43	21	21	36	56	39	31	34	15	74	25	40	29	10	18	52	12	52	25	60	68	21
Unannotated mass-shift 17.0486	17.0486	22.4327	0.0513047	17.0486	51	27	42	86	33	69	44	55	32	66	30	30	26	35	39	40	26	48	57	37	50	80	30	14	44	59	66	46	34	27	30	50	22	37	28	36	27	40	38	40	20	52	39	52	28
Unannotated mass-shift 64.9236	64.9236	21.3491	0.0488265	64.9236	56	45	60	44	56	63	50	60	31	86	61	20	4	25	27	28	17	59	58	50	12	51	15	14	44	38	27	20	50	46	20	37	39	40	17	43	18	28	38	28	19	72	66	59	15
mTRAQ heavy	148.109	20.5063	0.0468991	148.109	33	22	36	36	25	26	27	21	18	31	29	9	23	25	34	23	35	20	57	18	29	37	21	6	39	21	822	59	37	42	25	18	34	30	26	18	15	28	25	32	46	13	31	42	15
Bruker Daltonics SERVA-ICPL(TM) quantification chemistry, +10 Da form	115.067	20.4872	0.0468553	115.067	33	58	41	45	30	31	42	60	22	47	49	25	40	49	32	49	36	26	34	30	28	33	52	27	44	65	40	52	35	35	45	29	42	40	49	53	42	41	40	51	64	49	33	48	42
Acetylation	42.0106	20.1726	0.0461359	42.0106	37	42	30	109	35	34	49	44	32	53	31	24	9	21	32	28	79	44	53	27	38	47	50	29	41	43	45	36	45	41	36	38	53	31	38	47	20	44	42	40	50	49	42	44	29
Dimethylation of proline residue	29.0391	19.8837	0.0454751	29.0391	14	8	11	22	21	13	17	15	12	19	14	11	10	13	9	20	48	14	52	53	72	121	19	19	24	11	485	136	15	41	31	15	84	20	26	32	13	18	21	17	34	14	8	19	36
hydroxymethyl/formaldehyde induced modifications	30.0106	19.2328	0.0439864	30.0106	20	29	30	35	64	44	49	37	46	25	28	31	41	26	51	47	37	53	29	46	34	62	26	26	23	33	36	43	33	34	29	30	52	48	40	40	32	41	66	65	31	28	55	32	35
Unannotated mass-shift -0.1200	-0.12	18.9556	0.0433525	-0.12	28	25	24	34	27	32	29	52	18	39	32	34	44	66	29	53	50	66	18	14	21	40	37	33	23	68	27	51	30	37	29	29	28	53	18	49	31	69	21	63	26	48	27	25	40
N-Succinimidyl-2-morpholine acetate	127.063	18.4307	0.042152	127.063	43	12	45	38	37	17	44	45	24	44	27	20	15	49	19	40	37	69	41	26	24	32	27	24	42	89	24	32	33	31	22	35	36	28	29	53	33	67	21	67	56	92	32	41	32
Replacement of 2 protons by calcium	37.9469	17.7549	0.0406065	37.9469	44	38	37	39	26	22	28	36	19	35	25	15	14	28	18	14	42	47	33	33	11	37	39	28	33	68	24	37	41	33	43	25	33	38	37	38	20	56	33	49	42	58	28	29	24
Iodoacetic acid derivative	58.0055	17.6707	0.040414	58.0055	55	43	35	70	55	63	38	37	75	37	41	11	17	11	47	24	19	23	34	56	53	65	26	13	25	29	25	26	44	20	10	13	57	21	30	29	17	14	50	31	36	18	64	62	22
cysteine oxidation to cysteic acid	47.9847	17.6695	0.0404112	47.9847	15	9	26	21	25	13	30	11	13	33	17	26	10	25	9	12	16	19	18	22	8	27	20	15	61	13	20	17	46	62	60	20	41	14	39	58	20	10	26	9	43	5	21	13	8
Removal of initiator methionine from protein N-terminus, then acetylation of the new N-terminus	-89.0299	17.1799	0.0392914	-89.0299	37	16	44	52	35	43	26	47	26	42	30	24	26	39	41	36	31	38	35	23	25	45	32	32	41	58	37	35	33	34	33	41	35	42	30	43	42	40	21	34	31	42	28	49	33
cyano	24.9952	16.2731	0.0372175	24.9952	33	33	26	41	61	30	39	28	31	39	28	14	3	3	22	11	33	20	57	76	47	57	24	24	32	11	51	45	41	49	18	9	73	16	36	24	20	5	33	9	37	17	43	27	31
Unannotated mass-shift -4.1510	-4.151	16.1419	0.0369175	-4.151	34	30	37	26	14	22	24	36	11	36	21	25	37	40	24	46	39	35	19	13	15	29	31	27	30	57	11	27	32	22	26	27	22	43	30	48	24	49	21	63	25	51	16	23	27
N-ethylmaleimide on cysteine sulfenic acid	141.043	16.0043	0.0366028	141.043	18	8	17	70	47	20	41	21	24	46	26	34	15	17	28	8	25	36	25	111	40	49	17	25	17	21	20	26	15	26	19	19	78	16	17	39	21	28	29	17	52	15	64	49	22
Acetylhypusine/Addition of I/Addition of L	113.084	15.8142	0.0361679	113.084	24	33	30	38	32	33	24	38	30	29	37	34	103	61	74	101	30	25	41	36	32	28	30	32	27	31	26	26	26	39	38	32	47	48	32	24	56	46	19	40	28	30	31	27	43
Carbamylation	43.0058	15.6643	0.0358252	43.0058	28	55	41	40	24	26	47	42	21	34	35	16	8	5	25	8	31	30	39	37	32	44	20	23	34	20	23	23	35	34	26	23	45	17	27	20	15	18	32	9	29	20	49	45	30
Hexose	162.053	15.4857	0.0354166	162.053	36	31	39	35	34	25	47	34	22	34	39	22	12	15	35	20	23	15	40	43	28	31	22	31	46	16	27	18	39	32	32	17	36	30	27	36	26	18	35	23	42	39	35	26	35
Unannotated mass-shift -13.0426	-13.0426	15.3913	0.0352007	-13.0426	20	18	18	29	13	32	16	37	7	40	13	20	27	51	11	43	26	77	16	26	20	21	18	18	20	52	12	24	28	27	22	31	15	30	20	37	34	66	14	53	30	68	30	30	30
Proline oxidation to pyrrolidinone/Decarboxylation	-30.0106	15.1557	0.034662	-30.0106	10	33	32	19	39	31	26	33	21	26	23	27	32	37	25	21	27	68	18	42	23	20	30	13	17	53	15	30	17	16	24	34	21	65	23	42	26	44	25	53	41	48	21	24	21
Unannotated mass-shift -5.1104	-5.1104	15.0939	0.0345206	-5.1104	23	14	34	20	18	20	14	37	7	39	9	10	27	47	14	38	48	43	18	10	5	15	25	19	40	66	11	38	30	25	30	50	21	46	30	66	37	86	20	86	39	69	6	15	25
dimethylation	36.0757	14.5454	0.0332661	36.0757	13	4	15	8	5	9	7	16	3	11	8	9	10	26	5	14	14	16	18	2	0	11	4	8	58	16	631	30	8	126	14	14	10	12	6	19	11	10	9	8	21	11	6	8	9
Unannotated mass-shift 241.1792	241.179	13.5684	0.0310317	241.179	34	25	23	43	25	25	26	39	28	30	36	23	17	35	17	19	37	34	22	8	27	32	29	20	30	51	14	34	25	26	31	29	20	22	34	31	24	50	20	44	44	34	17	26	30
Deletion of T	-101.048	13.4147	0.0306801	-101.048	29	33	24	39	23	28	14	30	23	30	29	21	27	36	26	38	40	26	22	21	37	28	54	20	21	43	28	86	27	13	26	16	15	22	54	21	27	40	16	35	42	23	18	22	19
Addition of F	147.068	13.2793	0.0303705	147.068	28	22	36	33	26	22	26	26	18	29	23	18	21	28	20	22	21	15	19	24	20	27	34	35	29	20	31	14	23	21	26	29	24	36	27	40	25	28	22	36	19	23	32	32	36
quinone	29.9742	12.4535	0.0284817	29.9742	19	10	18	17	40	18	32	15	17	22	14	23	14	10	17	16	11	15	27	37	18	19	16	11	21	4	20	16	27	28	27	15	27	19	26	39	25	14	34	8	27	7	20	19	24
Tris-quenched monolink of DSS/BS3 crosslinker	259.142	12.0424	0.0275417	259.142	29	25	30	26	28	41	28	19	27	30	33	8	16	19	34	17	31	24	35	22	14	39	17	17	33	16	22	25	32	32	25	22	26	6	32	9	9	15	30	12	25	15	31	42	24
Deletion of N	-114.043	11.7844	0.0269515	-114.043	17	31	21	32	23	18	13	20	21	17	24	12	30	34	20	17	24	33	25	17	43	27	27	17	16	32	15	34	21	17	19	18	12	17	29	32	25	34	40	27	30	30	14	13	29
Deletion of Q	-128.059	11.6911	0.0267383	-128.059	40	22	32	40	19	35	16	31	11	33	25	25	31	34	15	31	49	25	13	23	28	22	37	18	22	42	13	25	28	23	26	16	17	24	30	36	23	34	7	35	39	27	10	20	21
monoglutamyl/Nmethylmaleimidehydrolysis/Photo-induced Proline adduct/Addition of E	129.043	11.413	0.0261021	129.043	15	18	23	14	27	18	18	28	15	23	20	16	11	10	11	12	23	21	19	36	26	17	19	17	18	21	16	26	33	11	16	12	28	8	17	23	22	19	49	19	34	20	33	14	11
Unannotated mass-shift -137.0854	-137.085	11.3096	0.0258656	-137.085	31	29	32	30	34	22	27	29	23	23	30	13	20	20	33	19	23	18	33	22	28	29	27	20	21	10	25	13	26	26	17	14	37	12	13	12	9	10	28	17	15	14	33	36	24
5-hydroxy-N6,N6,N6-trimethyl	59.0497	11.159	0.0255213	59.0497	34	20	33	41	18	25	26	30	21	27	24	13	12	14	26	29	17	22	18	18	20	40	15	12	19	30	26	23	13	13	15	15	22	19	18	28	16	30	26	15	18	21	27	33	20
Unannotated mass-shift 480.1902	480.19	11.0269	0.0252192	480.19	42	36	38	26	42	29	38	28	46	35	33	0	22	23	26	20	15	1	28	30	56	35	17	10	17	7	23	9	21	15	14	16	14	34	18	31	20	9	0	23	16	10	37	35	12
Unannotated mass-shift 279.1772	279.177	10.8095	0.0247219	279.177	20	31	35	30	41	46	12	44	39	15	48	13	8	10	38	6	12	10	35	27	40	36	16	4	33	4	31	11	17	20	7	10	17	12	15	6	5	1	45	7	12	5	63	46	16
Addition of Y	163.063	10.4691	0.0239435	163.063	15	14	17	14	27	20	14	11	36	12	25	9	29	21	21	11	26	11	16	16	21	16	25	79	16	13	19	6	15	12	33	42	14	12	23	42	37	20	18	48	14	18	18	17	64
Unannotated mass-shift -149.0296	-149.03	10.3625	0.0236996	-149.03	27	20	23	28	35	35	21	27	53	14	28	14	16	8	40	17	23	5	32	33	47	23	32	24	16	6	26	23	16	11	18	16	32	4	44	7	14	3	29	7	22	11	36	22	24
Unannotated mass-shift 209.1772	209.177	10.2981	0.0235523	209.177	16	36	15	20	28	11	60	23	24	16	36	7	0	0	11	6	15	5	28	44	24	9	16	10	18	3	33	17	28	19	51	8	69	10	41	13	4	6	37	4	28	6	40	13	18
Proline oxidation to 5-hydroxy-2-aminovaleric acid	18.0106	10.2296	0.0233956	18.0106	24	25	29	18	19	21	16	7	42	28	17	2	17	9	14	9	10	4	24	26	30	20	38	9	8	4	35	13	33	37	24	6	22	40	15	25	19	25	23	21	17	20	16	17	7
Unannotated mass-shift -89.0840	-89.084	10.1081	0.0231178	-89.084	21	21	26	26	27	17	28	27	20	18	18	13	13	9	25	19	19	10	26	40	33	26	24	20	29	7	26	25	19	18	18	14	36	19	31	11	19	4	16	6	25	14	23	25	25
Deuterium Methylation of Lysine	16.0282	10.0718	0.0230347	16.0282	26	27	17	14	15	17	10	16	9	21	8	10	12	23	9	14	8	18	15	15	22	33	23	10	18	15	35	30	16	16	11	11	25	25	18	23	14	17	16	16	12	28	5	12	15
ubiquitinylation residue/Double Carbamidomethylation/Addition of N	114.043	10.029	0.0229369	114.043	11	25	20	12	17	9	11	19	20	18	11	12	20	16	23	20	29	27	18	15	28	17	31	19	15	19	14	17	24	25	37	15	20	30	21	27	23	16	24	30	20	16	11	22	18
Unannotated mass-shift 345.2074	345.207	9.86893	0.0225708	345.207	36	29	20	31	30	56	14	24	61	22	28	11	13	18	41	16	16	8	20	9	52	48	20	4	19	5	11	24	23	5	9	6	17	7	15	6	6	7	39	11	5	9	49	51	18
Carboxylation	43.9898	9.80746	0.0224302	43.9898	12	18	16	34	25	11	25	7	8	16	27	6	11	12	25	12	18	16	27	27	15	17	8	11	14	11	31	16	16	22	17	16	28	18	18	12	15	21	22	9	21	13	19	14	16
Unannotated mass-shift 359.2202	359.22	9.38248	0.0214583	359.22	13	12	14	17	13	21	8	18	29	8	26	12	25	20	31	22	14	7	18	11	32	20	14	13	11	12	14	26	7	7	17	7	34	4	43	7	10	8	30	13	9	12	17	27	68
octanoyl	126.104	9.26423	0.0211878	126.104	21	19	27	36	30	17	24	24	28	21	23	11	9	14	20	14	19	16	24	17	27	26	21	9	20	9	21	23	25	14	18	12	27	10	25	14	13	8	22	12	25	14	27	23	17
Unannotated mass-shift -109.0474	-109.047	9.12384	0.0208667	-109.047	16	3	26	30	6	21	8	20	10	31	10	7	23	26	19	30	22	20	2	2	7	23	21	10	26	25	9	19	7	12	15	10	7	36	9	14	15	38	24	30	21	44	18	16	22
4-Oxononenal (ONE)	154.099	9.04302	0.0206819	154.099	15	25	13	20	15	9	37	13	15	8	20	3	3	2	11	5	7	4	26	13	17	12	10	8	19	3	33	17	27	18	19	6	35	6	15	4	10	6	14	5	14	8	18	17	12
tri-Methylation/Propyl	42.047	8.64882	0.0197803	42.047	18	18	17	27	14	19	18	32	14	27	18	15	15	26	16	18	20	30	22	12	23	28	11	16	10	18	41	24	13	14	17	14	15	16	11	18	13	19	13	22	15	19	11	25	14
N-Acetylhexosamine	203.079	8.59511	0.0196575	203.079	16	14	16	24	13	15	10	16	6	13	17	7	8	27	13	14	24	27	23	23	27	22	17	22	12	28	14	22	8	8	23	14	20	16	11	24	21	40	21	32	33	25	18	21	18
Deletion of H	-137.059	8.34133	0.0190771	-137.059	23	18	22	12	9	18	17	16	11	20	13	13	10	11	19	15	13	17	9	16	22	21	18	8	11	16	8	18	17	11	11	13	17	16	23	10	13	16	10	14	18	18	16	20	18
In Bachi as Formylaspargine (typo?)	4.97893	8.11593	0.0185616	4.97893	16	9	12	11	15	11	19	31	7	14	15	10	12	14	9	16	14	16	16	13	10	14	11	11	11	30	5	10	13	14	11	16	17	19	7	20	16	13	10	17	9	13	14	13	5
Unannotated mass-shift 82.0784	82.0784	7.87324	0.0180065	82.0784	8	32	4	23	8	7	59	6	10	28	5	2	16	3	6	8	5	1	13	34	19	11	11	6	9	4	1	7	6	21	3	4	10	33	11	44	6	7	22	6	7	8	20	10	6
Deletion of G	-57.0215	7.83682	0.0179232	-57.0215	17	9	9	12	10	9	13	12	13	8	9	11	12	18	8	6	43	22	6	4	11	13	9	8	14	36	7	9	21	10	14	12	19	22	13	21	20	28	19	19	18	31	8	11	17
Cysteinylation	119.004	7.38706	0.0168946	119.004	10	38	10	8	14	9	16	9	17	17	14	37	19	12	15	14	18	36	18	24	17	9	17	15	17	8	14	7	20	17	12	12	19	32	10	17	45	21	34	12	15	14	12	12	11
MDA adduct +54/Methylglyoxal-derived hydroimidazolone/Alkene fragment of DSSO crosslinker	54.0106	7.1765	0.0164131	54.0106	28	17	13	98	21	9	14	13	25	10	12	2	3	4	14	5	3	1	10	35	18	13	9	5	3	3	4	15	6	13	8	1	25	6	27	10	2	4	15	2	14	7	25	38	5
N-isopropylcarboxamidomethyl/Addition of V	99.0684	7.15443	0.0163626	99.0684	9	4	14	8	14	11	18	23	18	15	19	28	101	57	56	110	13	7	27	10	11	8	13	15	9	7	5	7	14	9	20	6	25	41	13	11	34	17	11	20	16	6	8	6	23
Unannotated mass-shift 390.1910	390.191	6.98278	0.01597	390.191	14	14	15	12	17	18	17	18	18	16	16	14	16	8	12	13	10	11	9	11	21	18	10	17	14	15	10	16	13	8	15	13	9	20	16	13	15	13	14	13	17	11	12	17	20
glycidamide adduct/Addition of S	87.032	6.46435	0.0147843	87.032	8	11	20	7	10	11	8	9	9	8	12	6	17	15	5	14	12	15	9	15	8	7	11	5	11	17	11	12	10	9	9	2	26	10	14	14	14	10	5	9	14	9	7	6	9
mTRAQ light/Water quenched monolink of DMP crosslinker	140.095	6.20709	0.014196	140.095	9	13	10	5	16	6	11	13	5	12	11	1	2	2	4	4	14	4	5	25	9	3	16	5	8	4	13	32	13	16	14	4	23	12	25	12	7	5	12	2	22	9	9	10	10
Propionate labeling reagent heavy form (+3amu), N-term K	59.0363	6.15696	0.0140813	59.0363	8	8	21	17	20	14	7	17	20	13	18	11	21	10	17	17	10	18	17	15	28	16	15	12	9	17	8	12	10	18	13	8	6	13	7	10	13	19	13	9	7	13	10	11	7
Unannotated mass-shift 335.1610	335.161	6.01775	0.0137629	335.161	8	13	8	11	17	5	14	10	14	8	11	4	3	2	11	3	9	4	17	25	16	16	10	7	10	3	7	6	8	12	6	5	23	6	9	12	4	1	20	2	15	6	15	10	9
Unannotated mass-shift -111.0988	-111.099	5.91695	0.0135324	-111.099	12	2	19	13	7	26	7	12	9	14	9	16	10	21	10	13	17	18	1	1	16	20	10	9	10	17	1	16	3	4	1	5	0	7	11	9	4	19	16	12	8	14	4	15	11
2-ammonio-6-[4-(hydroxymethyl)-3-oxidopyridinium-1-yl]- hexanoate	108.021	5.84232	0.0133617	108.021	10	13	9	18	10	11	9	13	12	12	13	0	4	13	5	4	5	9	12	26	43	9	19	11	5	10	5	16	10	12	8	1	27	12	17	12	3	11	2	10	14	5	13	18	2
Homoserine lactone/Prompt loss of side chain from oxidised Met	-48.0034	5.83515	0.0133453	-48.0034	17	11	15	25	13	13	17	21	14	12	12	6	6	5	11	9	10	11	14	14	21	14	10	6	13	8	13	10	10	15	12	6	20	6	15	6	4	6	8	2	11	5	13	14	2
Replacement of 2 protons by iron	53.9193	5.62431	0.0128631	53.9193	11	13	9	10	15	12	17	21	7	12	6	8	3	3	9	3	3	6	10	9	2	14	5	3	7	2	3	3	11	8	6	7	28	15	9	16	9	7	22	9	14	10	20	18	10
carboxyethyl/Dihydroxy methylglyoxal adduct/Ethoxyformylation	72.0211	5.54932	0.0126916	72.0211	6	15	8	22	16	6	12	13	18	7	17	7	6	1	8	2	8	6	13	42	21	20	12	3	9	9	5	8	6	5	12	5	38	10	8	7	13	11	11	5	10	7	19	15	8
Deamidation followed by a methylation	14.9997	5.30586	0.0121348	14.9997	14	10	15	30	2	11	9	4	6	5	7	4	5	3	6	5	21	8	3	4	22	77	6	0	8	4	13	8	2	19	11	4	13	2	5	9	5	49	6	20	3	10	6	41	2
Cleavage product of EGS protein crosslinks by hydroylamine treatment/Addition of D	115.027	4.97342	0.0113745	115.027	12	6	13	8	12	7	14	18	10	15	8	10	5	6	8	9	5	5	8	16	19	15	7	7	10	7	11	7	6	7	7	13	10	17	2	12	13	15	10	6	5	9	12	15	7
Deletion of C	-103.009	4.96991	0.0113665	-103.009	10	13	8	9	14	11	12	8	9	5	10	12	11	7	11	8	12	16	15	14	10	13	9	8	8	11	8	6	9	9	8	12	10	18	8	8	7	5	7	5	6	11	10	6	7
Homoserine	-29.9928	4.90893	0.011227	-29.9928	8	5	13	6	12	6	10	2	10	6	14	4	13	10	12	11	13	16	15	19	8	7	6	11	9	13	4	12	11	12	3	4	21	19	13	3	17	9	12	18	10	10	8	6	12
Methionine oxidation to aspartic semialdehyde	-32.0085	4.88424	0.0111705	-32.0085	9	9	15	12	18	14	12	15	12	14	10	0	5	2	8	2	5	4	12	19	9	9	15	12	17	5	10	10	11	12	10	5	14	6	12	4	5	7	8	8	7	8	18	15	10
Unannotated mass-shift 227.1626	227.163	4.86999	0.0111379	227.163	8	7	19	18	21	6	11	16	7	16	17	5	2	6	7	14	16	13	16	23	9	9	18	4	12	11	8	16	16	10	15	7	23	7	20	9	8	5	8	10	37	11	20	9	7
Propionaldehyde +40	40.0313	4.55886	0.0104264	40.0313	5	14	4	4	7	0	14	1	1	4	6	0	0	0	1	0	4	1	3	19	2	0	16	11	3	0	1	15	14	11	13	0	24	1	32	12	2	0	9	0	28	0	3	2	9
Unannotated mass-shift 261.0968	261.097	4.52651	0.0103524	261.097	14	13	11	5	7	9	5	9	11	15	6	0	4	5	9	4	6	0	6	6	1	6	6	6	8	8	13	3	15	11	9	1	13	21	3	8	10	9	2	8	7	4	11	8	4
Unannotated mass-shift 26.0752	26.0752	4.44435	0.0101645	26.0752	5	16	5	5	6	7	12	4	5	8	9	8	6	1	7	6	3	6	7	12	1	4	5	3	3	2	5	18	11	6	8	7	18	6	19	2	13	5	7	2	7	6	8	8	11
maleimide	97.0164	4.41944	0.0101075	97.0164	13	14	15	9	17	7	16	16	11	10	13	3	1	7	7	3	15	4	9	22	24	8	18	14	3	8	11	9	13	10	14	4	19	10	14	8	5	13	9	9	18	5	11	9	14
glycosyl-L-hydroxyproline	148.037	4.29409	0.00982081	148.037	14	13	8	8	8	10	8	7	5	8	6	4	6	6	7	11	10	6	7	8	8	11	11	9	11	1	6	9	9	14	6	6	13	9	12	6	10	15	11	9	8	13	6	4	12
Acrylamide adduct/Addition of A	71.0371	4.2512	0.00972273	71.0371	3	2	7	3	15	2	5	7	3	4	3	8	21	12	15	25	22	10	19	3	1	6	8	13	3	0	12	7	5	5	11	5	4	14	6	5	18	19	3	15	8	4	10	4	8
13C(6) 15N(2) Silac label	8.0142	4.21191	0.00963287	8.0142	3	5	1	8	4	1	1	0	0	0	2	0	2	1	0	0	9	0	2	17	10	0	22	2	0	0	3	33	4	3	8	1	23	0	51	1	0	1	7	1	25	1	0	1	8
Unannotated mass-shift 443.2410	443.241	4.12283	0.00942913	443.241	10	9	9	9	13	13	6	14	25	8	18	9	8	5	25	13	11	3	18	14	26	12	12	11	5	8	4	9	9	4	8	6	20	8	11	8	14	5	17	8	10	4	12	8	13
Unannotated mass-shift 421.2224	421.222	3.92276	0.00897156	421.222	12	7	12	13	16	36	3	11	50	2	17	11	2	1	22	5	5	3	17	4	30	23	5	7	6	1	9	5	7	3	4	6	3	0	1	7	10	3	39	8	4	5	32	24	7
Deletion of S	-87.032	3.74685	0.00856926	-87.032	8	8	7	10	4	7	4	9	3	9	6	9	11	8	4	10	9	11	3	2	3	11	9	5	8	22	7	8	7	6	5	6	3	13	7	16	9	14	4	11	11	8	3	8	9
Unannotated mass-shift -7.9352	-7.9352	3.67522	0.00840543	-7.9352	5	11	3	4	2	2	2	4	1	4	2	2	5	12	4	6	9	8	2	2	2	8	7	5	6	15	3	21	8	4	1	8	5	9	11	19	7	14	6	13	14	13	2	3	9
Unannotated mass-shift 256.0634	256.063	3.64689	0.00834065	256.063	5	0	8	0	1	1	2	6	3	2	1	1	4	2	2	0	4	8	7	7	3	0	2	2	2	2	31	6	3	35	4	2	18	6	8	17	24	2	15	2	2	2	3	0	7
Unannotated mass-shift 0.1380	0.138	3.4108	0.00780068	0.138	4	5	11	5	7	3	4	4	5	11	11	6	9	9	5	5	9	11	8	3	7	10	10	4	0	15	6	7	3	7	4	6	6	13	2	14	6	7	8	10	8	5	7	4	5
Unannotated mass-shift 471.2092	471.209	3.33931	0.0076372	471.209	6	5	8	1	5	1	2	3	2	2	2	3	9	11	3	9	18	9	3	1	5	0	12	14	8	13	4	10	2	8	14	11	10	3	9	10	12	10	7	12	17	9	2	0	13
3-fold methylation with fully labelled methyl groups	54.1135	3.04276	0.00695896	54.1135	7	4	6	10	14	5	10	8	9	6	6	0	1	2	6	5	3	4	7	8	6	2	4	6	4	6	26	3	3	14	4	7	15	4	7	8	4	4	8	5	14	6	10	9	12
Unannotated mass-shift 461.1920	461.192	3.03572	0.00694287	461.192	9	8	9	5	5	5	4	7	4	6	4	3	3	2	9	4	6	4	2	11	7	7	6	9	5	3	4	2	5	8	9	2	9	3	5	6	3	2	4	2	9	2	12	8	8
Unannotated mass-shift -130.0854	-130.085	2.91017	0.00665573	-130.085	0	5	3	5	3	2	3	5	4	2	3	0	1	6	5	6	7	7	1	2	3	2	13	5	7	10	2	11	2	9	1	4	9	5	17	8	6	16	3	8	8	12	0	1	8
Unannotated mass-shift 49.0870	49.087	2.88211	0.00659154	49.087	5	6	8	9	18	19	3	9	27	4	7	0	0	1	9	1	8	0	11	3	15	15	7	7	1	0	5	9	4	1	7	0	11	0	9	0	1	0	7	0	7	0	23	13	3
Pyrrolidone from Proline	-27.9949	2.83521	0.00648429	-27.9949	5	4	9	4	5	5	5	4	5	4	3	8	3	5	6	5	7	9	3	3	1	3	3	4	8	7	3	7	5	6	6	7	2	7	2	16	9	11	3	5	8	5	4	5	2
Deletion of P	-97.0528	2.72439	0.00623084	-97.0528	6	3	3	17	5	5	4	7	3	5	5	4	6	6	5	10	6	9	4	7	4	6	4	1	3	10	9	3	8	2	4	6	8	1	6	3	3	4	9	2	5	7	4	10	3
Unannotated mass-shift -1.8536	-1.8536	2.70296	0.00618182	-1.8536	7	0	6	6	5	4	0	9	7	1	5	3	4	10	6	4	9	3	3	1	4	9	0	5	3	9	2	3	4	5	8	5	4	5	7	4	7	11	3	14	3	7	4	10	7
Unannotated mass-shift -50.0190	-50.019	2.68885	0.00614956	-50.019	4	4	1	6	7	4	4	8	11	1	5	2	0	1	2	1	4	2	2	16	4	2	4	1	0	3	5	4	5	2	3	0	12	8	8	5	1	1	4	0	12	0	7	3	3
Unannotated mass-shift 250.1626	250.163	2.61734	0.00598599	250.163	5	5	7	8	6	8	7	4	10	6	9	1	6	6	9	3	3	0	4	1	7	4	1	0	6	1	7	7	8	4	4	0	2	2	6	2	1	0	10	4	1	1	4	8	4
Tryptophan oxidation to dihydroxy-N-formaylkynurenine	63.9797	2.58852	0.00592008	63.9797	1	0	4	4	2	0	3	1	0	15	2	7	1	1	3	3	2	2	1	1	0	6	4	2	10	6	1	2	7	7	11	4	1	1	4	11	3	2	1	3	10	1	0	2	1
CLIP_TRAQ_3	271.149	2.54219	0.00581414	271.149	4	4	4	6	6	2	7	4	6	9	8	1	1	2	5	1	7	9	5	8	15	7	2	5	6	14	9	9	4	6	4	3	9	2	7	5	1	6	7	6	4	6	12	7	2
reaction with phenyl vinyl sulfone	168.024	2.52442	0.00577348	168.024	4	10	4	2	9	7	10	6	8	5	6	0	1	2	3	1	1	0	8	10	2	3	5	2	8	2	2	1	7	8	4	2	7	7	6	0	2	2	8	0	6	0	7	8	0
Nmethylmaleimide/BuUr fragment of BuUrBu crosslinker	111.032	2.39206	0.00547077	111.032	3	2	6	2	7	0	6	8	5	3	7	0	1	4	3	2	4	2	8	9	0	4	2	2	3	8	7	2	2	5	3	1	6	1	3	6	2	1	7	2	4	0	11	8	2
Unannotated mass-shift 314.1580	314.158	2.29527	0.00524942	314.158	2	4	4	4	3	2	1	5	4	7	2	3	7	5	2	3	8	8	2	4	4	5	7	14	3	11	3	9	2	1	6	3	4	9	6	4	5	11	4	6	6	7	0	0	12
S-(2-succinyl) cysteine	116.011	2.19178	0.00501272	116.011	6	7	4	6	8	5	10	7	6	6	1	1	2	10	3	2	10	2	3	2	8	4	2	5	4	4	2	2	0	0	4	0	8	2	4	3	10	11	2	3	4	7	12	4	3
Side reaction of PG with Side chain of aspartic or glutamic acid	154.074	2.16682	0.00495564	154.074	2	0	2	1	2	3	0	1	0	5	2	22	0	0	1	2	2	1	8	6	2	3	1	1	2	0	14	2	2	1	2	0	11	4	8	0	2	1	2	1	5	2	3	6	1
Aspartylurea	-10.032	2.0774	0.00475114	-10.032	4	4	1	3	3	1	6	3	3	3	3	0	0	0	3	2	6	0	4	5	2	4	4	4	13	4	2	1	4	7	10	6	12	1	4	6	2	1	5	1	8	4	2	1	9
Unannotated mass-shift 456.2544	456.254	1.95594	0.00447335	456.254	7	5	5	6	9	13	4	8	17	5	6	0	0	1	9	1	4	0	8	4	12	9	7	2	4	1	4	10	3	1	4	0	6	1	6	1	0	0	11	0	4	0	11	8	4
Removal of initiator methionine from protein N-terminus/Deletion of M	-131.04	1.94135	0.00443997	-131.04	5	8	3	3	1	2	0	4	2	1	1	2	3	7	1	3	14	7	0	6	15	2	15	0	1	7	1	9	1	2	9	5	2	2	8	8	2	12	7	12	10	2	0	1	3
Oxidised 2H(3) labelled Methionine	19.0137	1.90933	0.00436674	19.0137	3	3	2	6	1	2	7	5	0	1	2	0	0	0	2	2	3	1	0	2	2	2	3	2	4	1	5	2	7	4	6	3	7	1	12	5	3	1	2	2	3	1	1	1	13
Unannotated mass-shift -3.7664	-3.7664	1.9092	0.00436645	-3.7664	3	0	3	3	5	4	6	1	5	5	5	2	1	2	5	3	5	2	5	2	1	1	4	1	9	3	5	1	8	7	6	6	2	7	4	3	3	5	6	2	5	3	4	2	4
13C6 labeled ubiquitinylation residue	120.063	1.8521	0.00423586	120.063	2	4	3	6	6	7	6	6	3	3	2	2	5	4	4	4	3	5	3	4	3	1	4	4	4	1	5	5	3	7	4	7	4	1	3	6	3	4	2	3	4	0	1	3	4
Hydroxyphenylglyoxal arginine/Chemical modification of the diiodinated sites of thyroglobulin by Suzuki reaction	132.021	1.82706	0.00417858	132.021	4	0	3	7	5	4	3	4	5	4	3	0	2	5	3	6	2	4	4	1	2	3	3	5	3	3	2	3	1	2	4	6	6	3	4	3	6	5	5	3	5	2	3	2	5
pyrophosphorylation of Ser/Thr	159.933	1.81974	0.00416184	159.933	1	1	1	6	2	4	1	4	1	8	2	0	1	5	3	7	1	13	2	0	3	5	0	2	4	14	3	1	3	2	0	3	1	3	2	4	3	2	6	11	5	9	2	2	3
Unannotated mass-shift -0.1974	-0.1974	1.70183	0.00389218	-0.1974	5	4	6	2	4	4	3	2	1	4	6	4	5	1	5	2	4	4	3	4	1	4	1	3	3	4	1	4	3	4	3	3	1	6	3	5	3	5	3	4	3	2	3	4	1
Unannotated mass-shift 341.9860	341.986	1.6233	0.00371258	341.986	1	3	7	0	0	6	8	4	1	13	4	3	2	0	6	3	1	6	7	4	0	0	0	3	13	0	8	2	5	11	0	8	6	2	6	10	10	15	21	8	0	25	1	4	5
Acetyl_13C(6) 15N(2) Silac label	50.0248	1.54479	0.00353303	50.0248	2	6	1	2	6	1	20	4	5	4	1	0	0	0	4	1	0	0	5	14	8	6	2	0	0	0	7	0	1	1	2	0	6	0	1	4	0	0	7	0	2	0	4	3	0
glutathione disulfide	305.068	1.46609	0.00335303	305.068	7	2	2	20	5	9	5	16	8	11	2	11	0	0	1	0	0	4	5	5	10	22	2	1	0	0	3	5	0	0	0	0	2	1	1	3	2	2	10	0	4	2	8	14	3
Unannotated mass-shift -147.0538	-147.054	1.20849	0.00276389	-147.054	5	3	2	3	5	1	2	2	3	2	4	3	1	2	4	2	2	2	3	3	4	2	3	3	3	1	1	1	3	1	3	1	5	0	4	3	4	2	1	3	3	3	2	2	5
Unannotated mass-shift -59.0840	-59.084	1.07254	0.00245295	-59.084	1	1	2	1	0	2	1	0	0	4	2	3	1	2	2	2	1	2	1	1	1	3	0	3	3	4	1	1	1	3	2	2	0	3	3	5	3	4	1	5	2	4	0	3	1
Label:2H(6)15N(1)	7.0347	0.679304	0.00155361	7.0347	3	1	0	0	1	2	1	0	0	0	1	0	2	0	1	0	4	0	1	1	1	2	0	0	0	0	0	0	1	0	1	1	2	0	0	0	0	1	4	11	3	1	1	0	1
Unannotated mass-shift -128.1624	-128.162	0.636496	0.0014557	-128.162	6	3	4	4	5	4	3	4	4	4	3	2	0	0	3	2	1	0	3	6	8	4	2	0	1	0	3	0	2	1	0	0	1	0	1	0	0	1	2	0	0	0	3	5	1
Unannotated mass-shift 15.0512	15.0512	0.554171	0.00126742	15.0512	0	1	2	0	1	0	4	1	1	0	3	0	2	0	0	0	1	0	0	1	1	1	0	0	0	1	3	2	0	0	0	4	2	6	0	2	2	0	0	0	0	0	0	0	0
Cys modification by (1-oxyl-2,2,5,5-tetramethyl-3-pyrroline-3-methyl)methanesulfonate (MTSL)	184.08	0.45765	0.00104667	184.08	0	0	0	4	0	0	1	0	0	0	0	0	3	0	1	3	0	0	0	0	2	0	1	0	1	0	1	1	2	3	0	0	1	2	2	0	3	0	3	2	2	0	2	0	0
Unannotated mass-shift -27.9062	-27.9062	0.40755	0.00093209	-27.9062	0	0	1	0	0	1	0	1	0	1	0	0	0	1	0	1	0	2	2	0	0	1	0	0	1	2	0	0	0	0	0	2	0	0	0	1	1	2	0	2	0	2	0	1	0
[truncated: 235 more columns]

## Sheet: S7.2_MG_H1_directed
Significant	negative log p-value	log2 FC Healthy to Tumor	FC Healthy to Tumor	Modified Sequence	Protein	Assigned Modifications	Protein ID	Entry Name	Gene	Protein Description	GOBP	GOMF	GOCC	Start	End	10H	10T	11H	11T	12H	12T	13H	13T	14H	14T	15H	15T	16H	16T	17H	17T	18H	18T	19H	19T	1H	1T	20H	20T	21H	21T	22H	22T	23H	23T	24H	24T	25H	25T
+	12.2087	3.87583	14.6805	RAPSPVK[54.0106]PASLER[54.0106]	sp|Q9BYB0|SHAN3_HUMAN	13R(54.0106),7K(54.0106)	Q9BYB0	SHAN3_HUMAN	SHANK3	SH3 and multiple ankyrin repeat domains protein 3	GO:0000165;GO:0003008;GO:0006884;GO:0006996;GO:0007165;GO:0007416;GO:0007610;GO:0007611;GO:0007612;GO:0007613;GO:0007638;GO:0008104;GO:0008361;GO:0009653;GO:0009887;GO:0009966;GO:0009967;GO:0009987;GO:0010469;GO:0010639;GO:0010646;GO:0010647;GO:0010720;GO:0010975;GO:0016043;GO:0019725;GO:0021773;GO:0021879;GO:0021953;GO:0022603;GO:0022607;GO:0022898;GO:0023051;GO:0023056;GO:0030030;GO:0030154;GO:…	GO:0003779;GO:0005102;GO:0005488;GO:0005515;GO:0008092;GO:0008270;GO:0017124;GO:0019904;GO:0030159;GO:0030160;GO:0030674;GO:0035254;GO:0035255;GO:0035591;GO:0043167;GO:0043169;GO:0043621;GO:0046872;GO:0046914;GO:0060090;GO:0097110	GO:0005829;GO:0005886;GO:0014069;GO:0016020;GO:0031090;GO:0031253;GO:0042995;GO:0043005;GO:0043197;GO:0043226;GO:0044309;GO:0060170;GO:0098588;GO:0098590;GO:0098794;GO:0099572;GO:0110165;GO:0120025	1574	1586	18.0714	20.9313	17.6909	13.7638	21.6047	20.6431	18.7171	12.755	22.088	13.4826	17.8057	12.8917	13.1708	13.1481	20.5754	12.2103	13.5682	11.3929	20.4837	19.3944	20.4208	14.291	14.6128	13.246	12.2575	11.6258	16.3882	13.5958	20.0219	17.9069	19.6371	12.8718	13.1106	12.3217
+	8.37596	3.61819	12.2796	KVVQLDVR[54.0106]DNMVK[54.0106]	sp|O95831|AIFM1_HUMAN	13K(54.0106),8R(54.0106)	O95831	AIFM1_HUMAN	AIFM1	Apoptosis-inducing factor 1, mitochondrial	GO:0000302;GO:0001101;GO:0002931;GO:0006810;GO:0006839;GO:0006915;GO:0006919;GO:0006950;GO:0006979;GO:0006996;GO:0007154;GO:0007165;GO:0008104;GO:0008219;GO:0009605;GO:0009628;GO:0009636;GO:0009719;GO:0009725;GO:0009893;GO:0009894;GO:0009987;GO:0009991;GO:0010033;GO:0010035;GO:0010243;GO:0010257;GO:0010604;GO:0010950;GO:0010952;GO:0012501;GO:0014070;GO:0015031;GO:0016043;GO:0019219;GO:0019222;GO:…	GO:0000166;GO:0003676;GO:0003677;GO:0003824;GO:0003954;GO:0005488;GO:0005515;GO:0016174;GO:0016491;GO:0016651;GO:0036094;GO:0043167;GO:0043168;GO:0046983;GO:0050660;GO:0050664;GO:0071949;GO:0072572;GO:0097159;GO:0097367;GO:1901265;GO:1901363	GO:0005634;GO:0005737;GO:0005739;GO:0005743;GO:0005758;GO:0005829;GO:0016020;GO:0019866;GO:0031090;GO:0031966;GO:0031970;GO:0031974;GO:0043226;GO:0043227;GO:0043229;GO:0043231;GO:0043233;GO:0048471;GO:0070013;GO:0110165	232	244	20.329	20.2172	13.2541	14.1837	22.1073	19.6966	21.6569	13.3638	20.9572	12.9815	21.9842	12.9499	18.1776	12.5004	21.0845	18.9037	12.575	17.7743	13.3612	22.6634	12.8463	13.9861	13.3177	14.0492	12.7357	12.1046	20.9567	13.2164	21.3368	21.9778	21.2053	19.3362	22.2454	12.4483
+	7.43374	3.16326	8.95852	PGGCSR[54.0106]GPAAGDGRLR	sp|Q13641|TPBG_HUMAN	6R(54.0106)	Q13641	TPBG_HUMAN	TPBG	Trophoblast glycoprotein	GO:0001667;GO:0003008;GO:0006935;GO:0007154;GO:0007155;GO:0007267;GO:0007268;GO:0007610;GO:0007611;GO:0007612;GO:0007635;GO:0008104;GO:0008285;GO:0008306;GO:0008355;GO:0009653;GO:0009966;GO:0009967;GO:0009968;GO:0009987;GO:0010646;GO:0010647;GO:0010648;GO:0016043;GO:0016477;GO:0023051;GO:0023052;GO:0023056;GO:0023057;GO:0030030;GO:0030111;GO:0030178;GO:0032101;GO:0032103;GO:0032501;GO:0032502;GO:…		GO:0005783;GO:0005886;GO:0009986;GO:0016020;GO:0030425;GO:0042995;GO:0043005;GO:0043226;GO:0043227;GO:0043229;GO:0043231;GO:0043679;GO:0044306;GO:0098793;GO:0110165;GO:0120025	2	17	12.839	13.9014	13.958	13.785	13.0072	12.9199	13.632	12.2829	12.934	13.5035	13.1561	11.8398	12.2616	12.1305	19.2888	12.6561	14.1767	11.7951	17.7794	13.5181	11.9486	14.1539	11.7799	11.7656	13.8538	12.9511	12.4033	12.8939	22.4186	12.7112	13.3052	12.0025	12.9029	12.2662
+	5.16459	2.95669	7.76342	SLCASTLTVSSGSSR[54.0106]GSLASSRGSLASSR	sp|Q9ULE0|WWC3_HUMAN	15R(54.0106)	Q9ULE0	WWC3_HUMAN	WWC3	Protein WWC3	GO:0000122;GO:0006355;GO:0006357;GO:0009889;GO:0009890;GO:0009892;GO:0009966;GO:0009968;GO:0009987;GO:0010468;GO:0010556;GO:0010558;GO:0010605;GO:0010646;GO:0010648;GO:0016477;GO:0019219;GO:0019222;GO:0023051;GO:0023057;GO:0031323;GO:0031324;GO:0031326;GO:0031327;GO:0035330;GO:0035331;GO:0040008;GO:0045892;GO:0045926;GO:0045934;GO:0046620;GO:0046621;GO:0048519;GO:0048523;GO:0048583;GO:0048585;GO:…	GO:0005488;GO:0005515;GO:0019899;GO:0019900;GO:0060090	GO:0005737;GO:0005829;GO:0110165	355	383	21.7142	22.0019	21.8111	13.2789	22.7387	14.1629	22.5876	12.4408	22.6018	12.5196	22.0064	12.5044	13.0643	12.5314	18.6013	12.9953	15.6697	11.6919	18.968	23.5387	12.3706	14.3849	19.8653	12.3036	12.7923	13.7403	22.5017	12.9536	12.4245	12.9874	18.941	12.7665	14.2292	11.5786
+	8.59632	2.91511	7.54283	KIVIR[54.0106]PEPNLFHDGR[54.0106]EHSVHVER[54.0106]	sp|P24043|LAMA2_HUMAN	15R(54.0106),23R(54.0106),5R(54.0106)	P24043	LAMA2_HUMAN	LAMA2	Laminin subunit alpha-2	GO:0001894;GO:0007155;GO:0007411;GO:0007517;GO:0009966;GO:0009967;GO:0009987;GO:0010001;GO:0010646;GO:0010647;GO:0014037;GO:0016043;GO:0023051;GO:0023056;GO:0030030;GO:0030154;GO:0030155;GO:0030334;GO:0031175;GO:0032222;GO:0032224;GO:0032501;GO:0032502;GO:0035633;GO:0040012;GO:0042592;GO:0045595;GO:0045597;GO:0045785;GO:0045995;GO:0048513;GO:0048518;GO:0048522;GO:0048583;GO:0048584;GO:0048856;GO:…	GO:0005102;GO:0005198;GO:0005488;GO:0005515	GO:0005576;GO:0005604;GO:0005886;GO:0016020;GO:0030054;GO:0030312;GO:0031012;GO:0031594;GO:0032991;GO:0042383;GO:0042995;GO:0043005;GO:0043083;GO:0043197;GO:0044309;GO:0045202;GO:0062023;GO:0098636;GO:0098637;GO:0098794;GO:0110165;GO:0120025	2608	2630	20.3261	13.3027	20.1795	13.5215	13.1733	13.7123	20.019	12.5732	13.6356	13.0391	13.5011	18.2598	12.6682	12.2462	21.2042	12.5237	12.8528	12.6317	20.8587	14.999	12.8119	14.1242	20.2827	18.3694	12.1027	12.8404	20.0496	20.0753	15.208	17.5773	12.0276	12.1547	20.4948	12.5981
+	5.47128	2.70646	6.52718	YK[54.0106]MHLYGLHEGQR[54.0106]	sp|P22105|TENX_HUMAN	13R(54.0106),2K(54.0106)	P22105	TENX_HUMAN	TNXB	Tenascin-X	GO:0001817;GO:0001819;GO:0006082;GO:0006629;GO:0006631;GO:0006638;GO:0006639;GO:0006641;GO:0006996;GO:0007010;GO:0007155;GO:0007160;GO:0008152;GO:0008284;GO:0009889;GO:0009891;GO:0009893;GO:0009966;GO:0009967;GO:0009987;GO:0010468;GO:0010556;GO:0010557;GO:0010604;GO:0010628;GO:0010646;GO:0010647;GO:0010717;GO:0010718;GO:0016043;GO:0017015;GO:0019222;GO:0019752;GO:0022607;GO:0023051;GO:0023056;GO:…	GO:0005102;GO:0005178;GO:0005198;GO:0005201;GO:0005488;GO:0005515;GO:0005518;GO:0005539;GO:0008201;GO:0044877;GO:0050839;GO:0097367;GO:0098633;GO:1901681	GO:0005576;GO:0005615;GO:0030312;GO:0031012;GO:0031982;GO:0032991;GO:0043226;GO:0043227;GO:0043229;GO:0043230;GO:0043231;GO:0062023;GO:0065010;GO:0070062;GO:0090733;GO:0098636;GO:0098637;GO:0110165;GO:1903561	1436	1448	13.6923	20.8054	12.364	19.4977	21.3405	20.0648	21.028	12.6221	13.5634	19.4908	20.7978	12.3919	13.1827	12.9254	21.0632	13.0813	19.4588	12.2699	21.0217	22.2321	12.3219	19.7887	21.0744	20.498	20.0988	12.0708	21.1146	13.6433	20.8826	20.1751	13.2978	12.8302	21.0771	12.0012
+	6.32394	2.69843	6.49095	VTGVYELSLC[125.0477]HVADAGSPGMQR[54.0106]	sp|Q12756|KIF1A_HUMAN	10C(125.0477),22R(54.0106)	Q12756	KIF1A_HUMAN	KIF1A	Kinesin-like protein KIF1A	GO:0006810;GO:0007017;GO:0007018;GO:0008088;GO:0008089;GO:0008090;GO:0009987;GO:0010970;GO:0010975;GO:0016192;GO:0016482;GO:0022603;GO:0030705;GO:0031344;GO:0032252;GO:0032253;GO:0046907;GO:0047496;GO:0050789;GO:0050793;GO:0050794;GO:0050807;GO:0051128;GO:0051179;GO:0051234;GO:0051640;GO:0051641;GO:0051648;GO:0051649;GO:0051650;GO:0051656;GO:0060998;GO:0061001;GO:0065007;GO:0072384;GO:0098930;GO:…	GO:0000166;GO:0003774;GO:0003777;GO:0003824;GO:0005488;GO:0005515;GO:0005524;GO:0008017;GO:0008092;GO:0008574;GO:0015631;GO:0016462;GO:0016787;GO:0016817;GO:0016818;GO:0016887;GO:0017076;GO:0017111;GO:0030554;GO:0032553;GO:0032555;GO:0032559;GO:0035639;GO:0036094;GO:0042802;GO:0043167;GO:0043168;GO:0097159;GO:0097367;GO:0140657;GO:1901265;GO:1901363	GO:0005737;GO:0005871;GO:0005874;GO:0005875;GO:0012506;GO:0016020;GO:0030054;GO:0030141;GO:0030424;GO:0030425;GO:0030659;GO:0030667;GO:0031045;GO:0031090;GO:0031410;GO:0031982;GO:0032127;GO:0032838;GO:0032991;GO:0042995;GO:0043005;GO:0043226;GO:0043227;GO:0043229;GO:0043231;GO:0045202;GO:0048471;GO:0097708;GO:0098588;GO:0098992;GO:0099012;GO:0099080;GO:0099081;GO:0099503;GO:0099512;GO:0099513;GO:…	1321	1342	19.4847	13.7623	19.3153	19.173	20.6569	19.3578	20.0959	19.3728	20.717	18.4732	20.0666	16.4542	13.5699	12.234	20.1511	13.3771	18.6069	11.8018	20.3788	21.4193	13.0071	19.362	12.8163	19.7926	19.1054	12.4284	20.1977	13.2453	19.9803	18.8551	13.9628	12.469	12.3554	11.8691
+	8.283	2.55698	5.88474	ICGVEDAVSEMTRR[54.0106]AM[15.9949]GGAVPFK[54.0106]	sp|P78330|SERB_HUMAN	14R(54.0106),16M(15.9949),23K(54.0106)	P78330	SERB_HUMAN	PSPH	Phosphoserine phosphatase	GO:0001701;GO:0006082;GO:0006520;GO:0006563;GO:0006564;GO:0006793;GO:0006796;GO:0006807;GO:0007275;GO:0008152;GO:0008652;GO:0009058;GO:0009069;GO:0009070;GO:0009605;GO:0009612;GO:0009628;GO:0009790;GO:0009792;GO:0009987;GO:0009991;GO:0010033;GO:0014070;GO:0016053;GO:0016311;GO:0019752;GO:0031667;GO:0032501;GO:0032502;GO:0033574;GO:0033993;GO:0042221;GO:0043009;GO:0043436;GO:0044237;GO:0044238;GO:…	GO:0000287;GO:0003824;GO:0005488;GO:0005515;GO:0016787;GO:0016788;GO:0016791;GO:0036424;GO:0042578;GO:0042802;GO:0042803;GO:0043167;GO:0043169;GO:0046872;GO:0046983	GO:0005737;GO:0005829;GO:0110165	37	59	14.3734	13.5615	18.8458	13.457	13.6006	13.9679	13.2996	12.2588	12.7125	13.4965	13.3293	12.5985	12.2565	12.536	13.2072	12.1998	12.8754	12.6083	13.389	13.2729	12.7864	13.6227	14.1561	13.7867	20.8658	12.4926	13.0741	13.0594	20.4724	12.171	13.4604	12.9627	13.2289	13.3843
+	5.11986	2.5447	5.83485	ER[54.0106]LDDLC[125.0477]TRLQM[15.9949]TSTK	sp|Q6NXT1|ANR54_HUMAN	12M(15.9949),2R(54.0106),7C(125.0477)	Q6NXT1	ANR54_HUMAN	ANKRD54	Ankyrin repeat domain-containing protein 54	GO:0002682;GO:0006810;GO:0006913;GO:0009966;GO:0009987;GO:0010646;GO:0023051;GO:0045595;GO:0045597;GO:0045637;GO:0045639;GO:0045646;GO:0045648;GO:0046907;GO:0048518;GO:0048522;GO:0048583;GO:0050789;GO:0050793;GO:0050794;GO:0051094;GO:0051169;GO:0051179;GO:0051234;GO:0051239;GO:0051641;GO:0051649;GO:0060284;GO:0065007;GO:1902531;GO:1903706;GO:2000026	GO:0005488;GO:0019207;GO:0019887;GO:0030234;GO:0044877;GO:0098772	GO:0005634;GO:0005737;GO:0030496;GO:0043226;GO:0043227;GO:0043229;GO:0043231;GO:0110165	259	274	14.202	14.0275	19.2601	13.7731	13.3456	12.6256	12.8723	12.6204	14.2471	12.8142	18.7236	13.6444	18.3856	13.0561	17.5119	17.2526	12.9782	11.2597	15.3592	14.0706	12.5255	14.686	11.9138	17.4849	20.1609	12.6057	18.4722	12.5392	20.7503	20.0675	20.757	17.2625	16.5513	15.9849
+	7.10706	2.51442	5.71368	KLHLYEQGGR[54.0106]	sp|Q9NPG3|UBN1_HUMAN	10R(54.0106)	Q9NPG3	UBN1_HUMAN	UBN1	Ubinuclein-1	GO:0006325;GO:0006334;GO:0006338;GO:0009987;GO:0016043;GO:0022607;GO:0034728;GO:0043933;GO:0065003;GO:0065004;GO:0071824;GO:0071840	GO:0003676;GO:0003677;GO:0005488;GO:0097159	GO:0005634;GO:0005654;GO:0005911;GO:0005923;GO:0016604;GO:0016605;GO:0030054;GO:0034451;GO:0043226;GO:0043227;GO:0043229;GO:0043231;GO:0070160;GO:0070161;GO:0110165	431	440	19.6359	13.0008	19.6581	19.1846	20.8213	16.2003	20.2701	19.419	18.9848	18.7543	16.7637	12.4341	12.4311	12.7897	20.0821	12.1362	18.8324	11.9274	20.3312	20.2031	12.5812	13.6332	19.6131	19.7958	19.186	12.9043	18.4736	12.8972	19.9406	19.3396	19.5281	13.9301	17.2812	12.2413
+	8.91355	2.48797	5.6099	VQTTPSKPGGDR[54.0106]	sp|Q12834|CDC20_HUMAN	12R(54.0106)	Q12834	CDC20_HUMAN	CDC20	Cell division cycle protein 20 homolog	GO:0000075;GO:0000226;GO:0006508;GO:0006511;GO:0006807;GO:0006996;GO:0007010;GO:0007017;GO:0007051;GO:0007052;GO:0007062;GO:0007064;GO:0007088;GO:0007093;GO:0007094;GO:0007165;GO:0007346;GO:0007399;GO:0008152;GO:0009056;GO:0009057;GO:0009893;GO:0009894;GO:0009896;GO:0009987;GO:0010498;GO:0010564;GO:0010604;GO:0010638;GO:0010639;GO:0010646;GO:0010948;GO:0010965;GO:0016043;GO:0016567;GO:0019222;GO:…	GO:0005488;GO:0008047;GO:0010997;GO:0030234;GO:0044877;GO:0055106;GO:0097027;GO:0098772;GO:0140677;GO:1990757	GO:0000151;GO:0000152;GO:0000776;GO:0000922;GO:0005654;GO:0005680;GO:0005813;GO:0005815;GO:0005819;GO:0005829;GO:0031461;GO:0032991;GO:0033597;GO:0043226;GO:0043228;GO:0043229;GO:0043232;GO:0099080;GO:0110165;GO:0140513;GO:0140535;GO:1902494;GO:1990234	67	78	13.0069	18.0885	17.636	12.8228	19.148	13.1283	12.8806	12.2203	19.366	12.8217	13.8798	12.9323	13.2659	11.9908	13.4372	12.5934	13.6158	11.3274	12.8328	20.2897	11.5821	13.7963	12.5793	13.249	17.9389	11.9815	13.764	12.1901	18.2174	12.872	13.2361	13.5259	12.2887	12.7406
+	11.684	2.48106	5.58307	GR[54.0106]SPMLNHLK	sp|A8TX70|CO6A5_HUMAN	2R(54.0106)	A8TX70	CO6A5_HUMAN	COL6A5	Collagen alpha-5(VI) chain	GO:0007155;GO:0009987	GO:0005198;GO:0005201;GO:0030020	GO:0005576;GO:0005581;GO:0030312;GO:0031012;GO:0032991;GO:0062023;GO:0110165	89	98	18.7698	15.5537	18.767	18.7388	18.5138	17.1393	19.287	12.2442	17.8528	16.6641	19.0622	12.5255	15.6617	16.4859	16.8702	16.197	17.1388	15.6704	16.4086	13.3076	10.2673	16.2054	18.733	17.0178	16.9262	15.4361	17.197	12.7549	18.564	12.5303	18.8671	12.6768	17.2972	12.5003
+	9.9372	2.45979	5.50136	R[54.0106]CLQLEPYNEVC[130.0791]QYM[15.9949]K	sp|Q8NBP0|TTC13_HUMAN	12C(130.0791),15M(15.9949),1R(54.0106)	Q8NBP0	TTC13_HUMAN	TTC13	Tetratricopeptide repeat protein 13				376	391	13.6881	12.5893	12.2057	12.5521	13.779	14.023	17.2837	13.155	15.139	12.8105	13.8123	13.8274	12.9518	13.1576	17.8904	11.39	13.0474	11.4752	17.9559	15.3386	11.4472	14.1374	13.6001	12.9311	12.3404	12.8484	16.9715	13.218	18.9991	11.8423	13.1926	13.1641	17.7098	13.7831
+	9.95421	2.4156	5.3354	AIDKNFDSDISSVGIDGCWQADSQR[54.0106]	sp|Q9H871|RMD5A_HUMAN	25R(54.0106)	Q9H871	RMD5A_HUMAN	RMND5A	E3 ubiquitin-protein transferase RMND5A	GO:0000209;GO:0006508;GO:0006511;GO:0006807;GO:0008152;GO:0009056;GO:0009057;GO:0010498;GO:0016567;GO:0019538;GO:0019941;GO:0030163;GO:0032446;GO:0036211;GO:0043161;GO:0043170;GO:0043412;GO:0043632;GO:0043687;GO:0044238;GO:0051603;GO:0070647;GO:0071704;GO:1901564;GO:1901565;GO:1901575	GO:0003824;GO:0004842;GO:0005488;GO:0016740;GO:0016746;GO:0016755;GO:0019787;GO:0043167;GO:0043169;GO:0046872;GO:0061630;GO:0061659;GO:0140096	GO:0000151;GO:0005634;GO:0005654;GO:0005737;GO:0032991;GO:0034657;GO:0043226;GO:0043227;GO:0043229;GO:0043231;GO:0110165;GO:0140535;GO:1902494;GO:1990234	92	116	17.7132	13.0742	16.7373	13.5414	13.8599	13.4464	13.8262	12.9383	14.2523	14.3582	13.452	12.1932	12.6842	13.2036	16.8617	13.2982	17.4647	11.9541	12.8105	13.9941	12.4622	12.6207	19.295	12.9036	12.2968	12.984	12.9461	17.2027	13.1125	12.5373	18.2632	12.9446	19.0747	12.3405
+	7.46468	2.32744	5.01912	ISAHQGAQVDSR[54.0106]HPQGQWR	sp|O95049|ZO3_HUMAN	12R(54.0106)	O95049	ZO3_HUMAN	TJP3	Tight junction protein ZO-3	GO:0001885;GO:0001894;GO:0002064;GO:0003008;GO:0003013;GO:0003018;GO:0007155;GO:0008104;GO:0009987;GO:0016043;GO:0032501;GO:0032502;GO:0033036;GO:0034330;GO:0035633;GO:0042592;GO:0043114;GO:0043117;GO:0045216;GO:0048468;GO:0048856;GO:0048869;GO:0048871;GO:0051179;GO:0051641;GO:0060249;GO:0061028;GO:0065007;GO:0065008;GO:0070727;GO:0071840;GO:0090557;GO:0098609;GO:0150105;GO:1902414;GO:1905603;GO:…	GO:0005488;GO:0005515;GO:0050839	GO:0005634;GO:0005654;GO:0005886;GO:0005911;GO:0005923;GO:0016020;GO:0030054;GO:0043226;GO:0043227;GO:0043229;GO:0043231;GO:0070160;GO:0070161;GO:0110165	863	881	13.2633	13.7729	13.1049	13.271	13.3559	13.8962	12.8983	12.4271	14.1662	13.3159	13.3215	12.9537	14.0125	12.8524	13.612	13.7394	12.8137	11.9201	13.9502	14.5211	12.4534	14.3672	13.7769	12.4898	12.2842	12.0674	12.5125	12.9238	18.2596	13.2406	12.9777	11.6502	20.2051	12.042
+	7.47739	2.29711	4.91471	NK[54.0106]VSM[15.9949]APDGNGGLYR[54.0106]	sp|Q16222|UAP1_HUMAN	15R(54.0106),2K(54.0106),5M(15.9949)	Q16222	UAP1_HUMAN	UAP1	UDP-N-acetylhexosamine pyrophosphorylase	GO:0006040;GO:0006047;GO:0006048;GO:0006139;GO:0006725;GO:0006793;GO:0006807;GO:0008152;GO:0009058;GO:0009225;GO:0009226;GO:0009987;GO:0018130;GO:0019438;GO:0034641;GO:0034654;GO:0044237;GO:0044238;GO:0044249;GO:0044271;GO:0044281;GO:0046349;GO:0046483;GO:0055086;GO:0071704;GO:1901135;GO:1901137;GO:1901360;GO:1901362;GO:1901576	GO:0003824;GO:0003977;GO:0005488;GO:0005515;GO:0016740;GO:0016772;GO:0016779;GO:0042802;GO:0052630;GO:0070569	GO:0005654;GO:0005829;GO:0005886;GO:0016020;GO:0110165	214	228	13.7411	12.9734	16.7448	13.8502	12.7628	14.0279	12.5098	12.8987	14.2611	12.5721	13.1338	12.9266	13.9044	13.3155	13.3022	12.2208	13.0447	12.8237	12.2333	13.5449	12.5519	13.6068	12.8114	11.1373	18.7951	12.7975	12.4862	13.8222	17.706	12.3983	13.5665	12.9703	13.1945	12.3385
+	10.6579	2.28068	4.85907	VKEMKR[54.0106]MHK	sp|Q99459|CDC5L_HUMAN	6R(54.0106)	Q99459	CDC5L_HUMAN	CDC5L	Cell division cycle 5-like protein	GO:0000075;GO:0000077;GO:0000375;GO:0000377;GO:0000398;GO:0006139;GO:0006259;GO:0006281;GO:0006355;GO:0006357;GO:0006396;GO:0006397;GO:0006725;GO:0006807;GO:0006950;GO:0006974;GO:0007049;GO:0007165;GO:0008152;GO:0008380;GO:0009889;GO:0009891;GO:0009893;GO:0009987;GO:0010468;GO:0010556;GO:0010557;GO:0010564;GO:0010604;GO:0010948;GO:0016070;GO:0016071;GO:0019219;GO:0019222;GO:0031323;GO:0031325;GO:…	GO:0000976;GO:0000977;GO:0000981;GO:0001067;GO:0001216;GO:0001228;GO:0003676;GO:0003677;GO:0003690;GO:0003700;GO:0003723;GO:0005488;GO:0005515;GO:0019904;GO:0042802;GO:0043565;GO:0071987;GO:0097159;GO:0140110;GO:1990837	GO:0000974;GO:0005634;GO:0005654;GO:0005681;GO:0005684;GO:0005737;GO:0016020;GO:0016604;GO:0016607;GO:0032991;GO:0043226;GO:0043227;GO:0043229;GO:0043231;GO:0071007;GO:0071013;GO:0110165;GO:0140513;GO:1902494;GO:1990904	531	539	14.4347	13.3932	19.6073	13.2901	14.2228	14.2491	13.3268	13.3688	14.1573	13.6063	15.157	12.6426	13.092	12.9917	14.0899	11.698	12.6294	12.113	12.7479	13.7306	12.5546	14.0609	12.9392	11.9693	20.1952	12.5737	13.1161	12.5479	18.6812	17.5632	16.4148	12.9765	13.4832	13.2636
+	14.0007	2.27587	4.84289	KTTVLDVM[15.9949]R[54.0106]R	sp|P23258|TBG1_HUMAN	8M(15.9949),9R(54.0106)	P23258	TBG1_HUMAN	TUBG1	Tubulin gamma-1 chain	GO:0000070;GO:0000212;GO:0000226;GO:0000278;GO:0000819;GO:0006996;GO:0007010;GO:0007017;GO:0007020;GO:0007049;GO:0007051;GO:0007052;GO:0007059;GO:0009987;GO:0016043;GO:0022402;GO:0022414;GO:0031122;GO:0051276;GO:0071840;GO:0097435;GO:0098813;GO:1902850;GO:1903046;GO:1903047	GO:0000166;GO:0005198;GO:0005200;GO:0005488;GO:0005515;GO:0005525;GO:0017076;GO:0019001;GO:0032553;GO:0032555;GO:0032561;GO:0035639;GO:0036094;GO:0042802;GO:0043167;GO:0043168;GO:0097159;GO:0097367;GO:1901265;GO:1901363	GO:0000228;GO:0000242;GO:0000793;GO:0000794;GO:0000930;GO:0005634;GO:0005694;GO:0005737;GO:0005768;GO:0005813;GO:0005814;GO:0005815;GO:0005819;GO:0005827;GO:0005829;GO:0005874;GO:0005876;GO:0005881;GO:0005929;GO:0031252;GO:0031410;GO:0031982;GO:0032991;GO:0036064;GO:0042995;GO:0043005;GO:0043226;GO:0043227;GO:0043228;GO:0043229;GO:0043231;GO:0043232;GO:0045177;GO:0055037;GO:0097708;GO:0097730;GO:…	287	296	16.1691	15.5371	15.6355	15.4958	17.0579	15.6485	17.1784	15.1827	16.5212	15.3026	16.6365	12.0432	13.4625	12.3534	17.0857	11.1313	15.1961	11.4942	16.501	17.4756	11.8222	15.6358	15.5698	15.7575	15.5972	11.9829	16.6272	12.5846	15.5367	15.6233	16.1548	13.9249	16.6282	12.7
+	9.3359	2.26637	4.8111	AAQCVR[54.0106]LAR[54.0106]R[54.0106]	sp|Q9HAV7|GRPE1_HUMAN	10R(54.0106),6R(54.0106),9R(54.0106)	Q9HAV7	GRPE1_HUMAN	GRPEL1	GrpE protein homolog 1, mitochondrial	GO:0006457;GO:0006810;GO:0006839;GO:0006886;GO:0008104;GO:0009987;GO:0015031;GO:0030150;GO:0033036;GO:0033365;GO:0044743;GO:0045184;GO:0046907;GO:0051179;GO:0051234;GO:0051641;GO:0051649;GO:0055085;GO:0070585;GO:0070727;GO:0071702;GO:0071705;GO:0071806;GO:0072594;GO:0072655;GO:1990542	GO:0000166;GO:0000774;GO:0005488;GO:0005515;GO:0017076;GO:0030554;GO:0036094;GO:0042802;GO:0042803;GO:0046983;GO:0051082;GO:0051087;GO:0060590;GO:0097159;GO:0098772;GO:1901265;GO:1901363	GO:0001405;GO:0005654;GO:0005739;GO:0005743;GO:0005744;GO:0005759;GO:0016020;GO:0019866;GO:0031090;GO:0031966;GO:0031974;GO:0032991;GO:0043226;GO:0043227;GO:0043229;GO:0043231;GO:0043233;GO:0070013;GO:0098796;GO:0098798;GO:0098800;GO:0110165	2	11	17.6276	15.0076	12.7499	15.4909	17.4387	16.4582	17.002	15.9091	17.4192	15.7326	17.7705	17.2513	13.6486	12.8591	17.6247	12.4895	12.8702	12.3028	17.3972	15.3593	12.1774	16.8236	12.7721	11.3275	17.2553	12.3156	17.1603	13.1038	17.6924	13.1048	12.6788	14.0914	17.2791	12.9143
+	5.67064	2.2166	4.64796	K[54.0106]IVIRPEPNLFHDGR[54.0106]EHSVHVER[54.0106]	sp|P24043|LAMA2_HUMAN	15R(54.0106),1K(54.0106),23R(54.0106)	P24043	LAMA2_HUMAN	LAMA2	Laminin subunit alpha-2	GO:0001894;GO:0007155;GO:0007411;GO:0007517;GO:0009966;GO:0009967;GO:0009987;GO:0010001;GO:0010646;GO:0010647;GO:0014037;GO:0016043;GO:0023051;GO:0023056;GO:0030030;GO:0030154;GO:0030155;GO:0030334;GO:0031175;GO:0032222;GO:0032224;GO:0032501;GO:0032502;GO:0035633;GO:0040012;GO:0042592;GO:0045595;GO:0045597;GO:0045785;GO:0045995;GO:0048513;GO:0048518;GO:0048522;GO:0048583;GO:0048584;GO:0048856;GO:…	GO:0005102;GO:0005198;GO:0005488;GO:0005515	GO:0005576;GO:0005604;GO:0005886;GO:0016020;GO:0030054;GO:0030312;GO:0031012;GO:0031594;GO:0032991;GO:0042383;GO:0042995;GO:0043005;GO:0043083;GO:0043197;GO:0044309;GO:0045202;GO:0062023;GO:0098636;GO:0098637;GO:0098794;GO:0110165;GO:0120025	2608	2630	15.5041	13.0645	13.1607	14.1508	13.1397	14.2498	13.7854	12.4585	17.9272	13.4292	13.4272	12.6962	15.9973	16.3025	17.1195	16.675	12.7558	12.1843	12.8578	14.1128	11.8953	13.5751	12.3328	12.5707	18.8446	12.6156	14.4344	12.8786	12.8235	12.26	13.4605	12.3158	12.9639	15.2962
+	12.591	2.20767	4.6193	FEEK[54.0106]LQELESVSR[54.0106]	sp|O95786|RIGI_HUMAN	13R(54.0106),4K(54.0106)	O95786	RIGI_HUMAN	RIGI	Antiviral innate immune response receptor RIG-I	GO:0001817;GO:0001819;GO:0002218;GO:0002221;GO:0002230;GO:0002253;GO:0002376;GO:0002682;GO:0002684;GO:0002697;GO:0002699;GO:0002700;GO:0002702;GO:0002703;GO:0002705;GO:0002718;GO:0002720;GO:0002730;GO:0002732;GO:0002733;GO:0002735;GO:0002753;GO:0002757;GO:0002758;GO:0002764;GO:0002831;GO:0002833;GO:0002886;GO:0002888;GO:0006355;GO:0006357;GO:0006950;GO:0006952;GO:0006955;GO:0007165;GO:0008152;GO:…	GO:0000166;GO:0003676;GO:0003677;GO:0003690;GO:0003723;GO:0003724;GO:0003725;GO:0003727;GO:0003824;GO:0004386;GO:0005488;GO:0005515;GO:0005524;GO:0005525;GO:0008186;GO:0008270;GO:0016462;GO:0016787;GO:0016817;GO:0016818;GO:0016887;GO:0017076;GO:0017111;GO:0019001;GO:0019899;GO:0030554;GO:0031625;GO:0032553;GO:0032555;GO:0032559;GO:0032561;GO:0035639;GO:0036094;GO:0038023;GO:0038187;GO:0042802;GO:…	GO:0005737;GO:0005829;GO:0005856;GO:0005911;GO:0005923;GO:0015629;GO:0016020;GO:0030054;GO:0031253;GO:0031256;GO:0032587;GO:0032991;GO:0043226;GO:0043228;GO:0043229;GO:0043232;GO:0070160;GO:0070161;GO:0098590;GO:0110165;GO:1990904	590	602	16.1165	16.9436	16.2236	13.9808	17.8825	16.1061	16.748	12.7029	17.4995	12.7451	16.9994	13.5844	13.4572	13.2037	16.9155	11.7831	12.6056	10.8764	16.9761	18.4243	11.9512	13.685	16.4777	13.3121	16.3486	12.0533	17.0956	13.7951	16.6617	15.6775	16.1994	12.0236	17.9586	11.7215
+	7.15029	2.19626	4.5829	KYFAATQFEPLAAR[54.0106]	sp|Q9UIQ6|LCAP_HUMAN	14R(54.0106)	Q9UIQ6	LCAP_HUMAN	LNPEP	Leucyl-cystinyl aminopeptidase	GO:0002376;GO:0002474;GO:0002478;GO:0002480;GO:0006508;GO:0006518;GO:0006807;GO:0007154;GO:0007165;GO:0007267;GO:0007565;GO:0008152;GO:0008217;GO:0009056;GO:0009057;GO:0009892;GO:0009987;GO:0019222;GO:0019538;GO:0019882;GO:0019884;GO:0022414;GO:0023052;GO:0030163;GO:0032501;GO:0035556;GO:0042590;GO:0043170;GO:0043171;GO:0043603;GO:0044237;GO:0044238;GO:0044248;GO:0044703;GO:0044706;GO:0048002;GO:…	GO:0003824;GO:0004177;GO:0005488;GO:0008233;GO:0008235;GO:0008237;GO:0008238;GO:0008270;GO:0016787;GO:0033218;GO:0042277;GO:0043167;GO:0043169;GO:0046872;GO:0046914;GO:0070006;GO:0140096	GO:0005576;GO:0005737;GO:0005765;GO:0005774;GO:0005829;GO:0005886;GO:0012506;GO:0016020;GO:0030659;GO:0031090;GO:0031904;GO:0031905;GO:0031974;GO:0043233;GO:0048471;GO:0070013;GO:0098588;GO:0098852;GO:0110165	287	300	12.5629	14.093	16.6722	13.7297	13.0853	14.6212	15.3453	14.3718	13.447	12.901	12.7883	13.0692	13.4353	12.561	14.828	12.535	15.7584	12.7836	13.2457	15.4155	11.3738	13.3176	19.0044	13.2946	17.0155	11.5534	15.5168	17.3782	18.3953	13.7959	18.5968	13.8718	11.7277	13.8977
+	3.96707	2.18156	4.53645	DPIR[54.0106]TVGLGDAISAEGLFYSEVHPHY	sp|Q9BRR6|ADPGK_HUMAN	4R(54.0106)	Q9BRR6	ADPGK_HUMAN	ADPGK	ADP-dependent glucokinase	GO:0005975;GO:0005996;GO:0006006;GO:0006082;GO:0006090;GO:0006091;GO:0006096;GO:0006139;GO:0006163;GO:0006195;GO:0006725;GO:0006753;GO:0006793;GO:0006796;GO:0006807;GO:0008152;GO:0009056;GO:0009117;GO:0009132;GO:0009134;GO:0009135;GO:0009137;GO:0009141;GO:0009144;GO:0009150;GO:0009154;GO:0009166;GO:0009179;GO:0009181;GO:0009185;GO:0009191;GO:0009199;GO:0009205;GO:0009259;GO:0009261;GO:0009987;GO:…	GO:0003824;GO:0005488;GO:0016301;GO:0016740;GO:0016772;GO:0016773;GO:0043167;GO:0043169;GO:0043843;GO:0046872	GO:0005576;GO:0005783;GO:0005789;GO:0016020;GO:0031090;GO:0043226;GO:0043227;GO:0043229;GO:0043231;GO:0110165	472	497	20.1399	20.4631	20.2713	13.4305	21.0947	20.4238	20.9622	19.9585	13.7966	12.4872	20.4056	20.1136	13.7091	12.4175	12.9142	12.5505	12.4566	12.2221	13.4084	22.0583	12.1904	13.3478	19.9741	13.4249	20.2301	12.8818	12.8237	12.5131	18.1987	12.984	13.1893	12.5511	18.6902	12.4574
+	6.05375	2.14341	4.41805	ADPSTRIETGVR[54.0106]QGDEVSVHYDPMIAK[54.0106]	sp|Q96RQ3|MCCA_HUMAN	12R(54.0106),27K(54.0106)	Q96RQ3	MCCA_HUMAN	MCCC1	Methylcrotonoyl-CoA carboxylase subunit alpha, mitochondrial	GO:0006082;GO:0006520;GO:0006551;GO:0006552;GO:0006766;GO:0006767;GO:0006768;GO:0006790;GO:0006807;GO:0008152;GO:0009056;GO:0009063;GO:0009081;GO:0009083;GO:0009987;GO:0016054;GO:0019752;GO:0032787;GO:0043436;GO:0043603;GO:0044237;GO:0044238;GO:0044248;GO:0044281;GO:0044282;GO:0046395;GO:0046483;GO:0071704;GO:1901360;GO:1901564;GO:1901565;GO:1901575;GO:1901605;GO:1901606	GO:0000166;GO:0003824;GO:0004075;GO:0004485;GO:0005488;GO:0005524;GO:0009374;GO:0016421;GO:0016874;GO:0016879;GO:0016885;GO:0017076;GO:0019842;GO:0030554;GO:0031406;GO:0032553;GO:0032555;GO:0032559;GO:0033218;GO:0033293;GO:0035639;GO:0036094;GO:0043167;GO:0043168;GO:0043169;GO:0043177;GO:0046872;GO:0097159;GO:0097367;GO:1901265;GO:1901363;GO:1901681	GO:0002169;GO:0005739;GO:0005759;GO:0005829;GO:0031974;GO:0032991;GO:0043226;GO:0043227;GO:0043229;GO:0043231;GO:0043233;GO:0070013;GO:0098798;GO:0110165;GO:1902494;GO:1905202	410	436	13.2065	13.6798	13.0019	14.7893	13.6791	13.3227	13.4261	13.4886	14.2858	13.6972	13.2401	13.6508	12.6994	12.223	17.8845	12.5527	12.8225	11.8522	16.1346	14.3088	11.1823	13.1694	14.2758	12.842	12.4051	11.3141	12.656	14.1767	20.5323	13.1356	12.4471	11.9426	10.9852	12.9364
+	8.78778	2.1431	4.41711	TIAAR[54.0106]TLGDLVRK[54.0106]LGEK[54.0106]	sp|Q92616|GCN1_HUMAN	13K(54.0106),17K(54.0106),5R(54.0106)	Q92616	GCN1_HUMAN	GCN1	eIF-2-alpha kinase activator GCN1	GO:0006414;GO:0006417;GO:0006950;GO:0006996;GO:0007154;GO:0008152;GO:0009058;GO:0009059;GO:0009267;GO:0009605;GO:0009889;GO:0009987;GO:0009991;GO:0010468;GO:0010556;GO:0010608;GO:0016043;GO:0019222;GO:0022411;GO:0031323;GO:0031326;GO:0031667;GO:0031668;GO:0031669;GO:0032790;GO:0033554;GO:0034198;GO:0034248;GO:0042594;GO:0043170;GO:0044237;GO:0044249;GO:0050789;GO:0050794;GO:0050896;GO:0051171;GO:…	GO:0003676;GO:0003723;GO:0005488;GO:0005515;GO:0008047;GO:0008135;GO:0019207;GO:0019209;GO:0019887;GO:0030234;GO:0030295;GO:0043021;GO:0043022;GO:0043539;GO:0044877;GO:0045182;GO:0045296;GO:0050839;GO:0060090;GO:0090079;GO:0097159;GO:0098772;GO:0140677;GO:0170011	GO:0005737;GO:0005829;GO:0005840;GO:0005844;GO:0016020;GO:0022626;GO:0032991;GO:0043226;GO:0043228;GO:0043229;GO:0043232;GO:0110165;GO:1990904	1943	1959	12.6688	13.2047	12.2214	12.8067	13.4921	13.3758	13.1494	11.8183	14.1142	12.2326	12.97	13.6275	13.948	12.276	13.6455	11.917	12.7642	11.9733	13.1273	14.893	12.0489	15.2075	13.6261	12.3757	11.9932	12.3855	13.5206	12.7522	19.7689	13.403	13.0853	13.1174	19.3731	13.2305
+	4.71146	2.13115	4.38067	LR[54.0106]QFHLHWGSSDDHGSEHTVDGVK	sp|P07451|CAH3_HUMAN	2R(54.0106)	P07451	CAH3_HUMAN	CA3	Carbonic anhydrase 3	GO:0006730;GO:0008152;GO:0009605;GO:0009607;GO:0009617;GO:0009987;GO:0043207;GO:0044237;GO:0044281;GO:0044419;GO:0050896;GO:0051707	GO:0003824;GO:0004089;GO:0005488;GO:0008270;GO:0016151;GO:0016829;GO:0016835;GO:0016836;GO:0043167;GO:0043169;GO:0046872;GO:0046914	GO:0005737;GO:0005829;GO:0110165	90	113	12.4083	18.1872	13.3434	13.7146	14.3063	13.2947	19.9747	17.5541	20.0886	12.0508	18.1957	13.1321	13.0773	13.7947	20.2446	13.3207	18.149	11.7238	19.7352	22.0228	13.5966	14.3827	18.979	19.2013	19.0463	12.8895	20.6857	13.3043	20.0158	18.8178	13.9709	12.9204	20.0674	12.4494
+	6.46707	2.12196	4.35284	VQGLVISQMLRKSVETR[54.0106]	sp|Q9UID3|VPS51_HUMAN	17R(54.0106)	Q9UID3	VPS51_HUMAN	VPS51	Vacuolar protein sorting-associated protein 51 homolog	GO:0006605;GO:0006810;GO:0006869;GO:0006914;GO:0006996;GO:0007030;GO:0007034;GO:0007041;GO:0008104;GO:0008152;GO:0009056;GO:0009653;GO:0009887;GO:0009987;GO:0015850;GO:0015918;GO:0016043;GO:0016192;GO:0016197;GO:0016482;GO:0030301;GO:0032365;GO:0032366;GO:0032367;GO:0032456;GO:0032502;GO:0033036;GO:0042147;GO:0044237;GO:0044248;GO:0045184;GO:0046907;GO:0048193;GO:0048854;GO:0051179;GO:0051234;GO:…		GO:0000938;GO:0005730;GO:0005768;GO:0005794;GO:0005829;GO:0016020;GO:0031090;GO:0031410;GO:0031982;GO:0032588;GO:0032991;GO:0043226;GO:0043227;GO:0043228;GO:0043229;GO:0043231;GO:0043232;GO:0055037;GO:0097708;GO:0099023;GO:0110165;GO:1990745	582	598	13.1762	14.2025	19.7065	13.2222	19.446	13.2712	18.5961	11.9723	13.3103	13.7651	18.8704	12.2259	13.3741	13.311	19.3555	12.5775	13.4839	12.3553	18.9973	18.8399	12.4122	13.3556	12.8173	13.2615	18.6973	13.0153	18.3443	12.9387	18.8281	17.7565	17.6175	17.3572	13.675	12.2365
+	10.3694	2.12137	4.35106	AR[54.0106]PEVNLKK	sp|P24043|LAMA2_HUMAN	2R(54.0106)	P24043	LAMA2_HUMAN	LAMA2	Laminin subunit alpha-2	GO:0001894;GO:0007155;GO:0007411;GO:0007517;GO:0009966;GO:0009967;GO:0009987;GO:0010001;GO:0010646;GO:0010647;GO:0014037;GO:0016043;GO:0023051;GO:0023056;GO:0030030;GO:0030154;GO:0030155;GO:0030334;GO:0031175;GO:0032222;GO:0032224;GO:0032501;GO:0032502;GO:0035633;GO:0040012;GO:0042592;GO:0045595;GO:0045597;GO:0045785;GO:0045995;GO:0048513;GO:0048518;GO:0048522;GO:0048583;GO:0048584;GO:0048856;GO:…	GO:0005102;GO:0005198;GO:0005488;GO:0005515	GO:0005576;GO:0005604;GO:0005886;GO:0016020;GO:0030054;GO:0030312;GO:0031012;GO:0031594;GO:0032991;GO:0042383;GO:0042995;GO:0043005;GO:0043083;GO:0043197;GO:0044309;GO:0045202;GO:0062023;GO:0098636;GO:0098637;GO:0098794;GO:0110165;GO:0120025	2483	2491	16.6823	17.4185	16.5839	17.0641	16.6845	16.5927	17.8937	17.0098	19.0903	16.3126	17.68	15.4835	13.8369	13.1197	17.9519	14.7402	15.7969	12.9393	18.1663	20.3884	18.822	16.9588	18.4044	20.1541	17.2042	13.0606	17.6058	16.3152	17.8026	16.6854	16.9747	13.1089	19.2454	14.0845
+	16.8698	2.07082	4.20124	SDLEIELLK[54.0106]R[54.0106]QQK[54.0106]	sp|Q9H098|F107B_HUMAN	10R(54.0106),13K(54.0106),9K(54.0106)	Q9H098	F107B_HUMAN	FAM107B	Protein FAM107B				78	90	15.4222	14.4855	13.7543	13.9112	14.6642	13.4491	14.5483	12.7166	16.0434	13.8224	12.4806	13.357	16.8151	12.5737	16.077	15.4624	12.9337	12.1741	16.3453	13.3602	13.166	13.2659	13.3873	12.9045	15.4529	13.1239	15.3765	13.0289	16.5442	12.3301	12.4517	12.5285	15.7586	12.8961
+	3.58704	2.06999	4.19884	IKSR[54.0106]NAHMK[54.0106]R	sp|Q9H0D2|ZN541_HUMAN	4R(54.0106),9K(54.0106)	Q9H0D2	ZN541_HUMAN	ZNF541	Zinc finger protein 541	GO:0000280;GO:0003006;GO:0006355;GO:0006357;GO:0006996;GO:0007140;GO:0007276;GO:0007283;GO:0009889;GO:0009890;GO:0009891;GO:0009892;GO:0009893;GO:0009987;GO:0010468;GO:0010556;GO:0010557;GO:0010558;GO:0010604;GO:0010605;GO:0016043;GO:0019219;GO:0019222;GO:0022402;GO:0022412;GO:0022414;GO:0030154;GO:0031323;GO:0031324;GO:0031325;GO:0031326;GO:0031327;GO:0031328;GO:0032502;GO:0045892;GO:0045893;GO:…	GO:0003712;GO:0003714;GO:0005488;GO:0043167;GO:0043169;GO:0046872;GO:0140110	GO:0000118;GO:0005634;GO:0005667;GO:0032991;GO:0043226;GO:0043227;GO:0043229;GO:0043231;GO:0110165;GO:0140513;GO:1902494	1301	1310	12.4869	13.6072	20.0026	13.1504	13.5386	12.9879	20.9517	19.9043	22.1658	12.8694	13.9467	12.6078	13.4817	13.0684	21.1107	12.9584	13.2386	12.4662	21.9245	23.6319	12.3499	13.9953	12.8555	21.2565	20.5609	14.1125	20.6687	18.7436	18.9177	17.6825	17.1333	15.3224	22.6373	13.0513
+	8.36503	2.06649	4.18866	PVR[54.0106]PDSAHK	sp|Q8WX93|PALLD_HUMAN	3R(54.0106)	Q8WX93	PALLD_HUMAN	PALLD	Palladin	GO:0000902;GO:0002064;GO:0003334;GO:0003382;GO:0006996;GO:0007010;GO:0007155;GO:0007156;GO:0007411;GO:0008037;GO:0008038;GO:0009653;GO:0009987;GO:0016043;GO:0016477;GO:0030029;GO:0030030;GO:0030036;GO:0031175;GO:0032502;GO:0048468;GO:0048856;GO:0048869;GO:0048870;GO:0070593;GO:0071840;GO:0097485;GO:0098609;GO:0098742;GO:0120036	GO:0003779;GO:0005488;GO:0005515;GO:0008092;GO:0042805;GO:0050839;GO:0051371;GO:0051393;GO:0098631;GO:0098632	GO:0001725;GO:0001726;GO:0002102;GO:0005634;GO:0005739;GO:0005829;GO:0005856;GO:0005884;GO:0005886;GO:0005925;GO:0015629;GO:0016020;GO:0030018;GO:0030027;GO:0030054;GO:0030055;GO:0030424;GO:0030426;GO:0030427;GO:0032432;GO:0042641;GO:0042995;GO:0043005;GO:0043226;GO:0043227;GO:0043228;GO:0043229;GO:0043231;GO:0043232;GO:0045202;GO:0060076;GO:0070161;GO:0097517;GO:0099080;GO:0099081;GO:0099512;GO:…	1174	1182	16.9975	14.7224	17.1505	14.018	13.8663	13.9793	13.4637	12.0534	18.9572	13.7206	17.7725	13.4252	13.9163	13.8904	17.5727	15.5876	17.0976	14.5185	18.5253	13.5413	11.8448	14.4634	18.2442	17.6014	18.0471	12.2288	11.4658	13.7596	17.5335	16.9776	18.0101	14.5502	10.8787	12.4537
+	3.93638	2.06579	4.18663	K[54.0106]LRAELR[54.0106]K[54.0106]	sp|B1AJZ9|FHAD1_HUMAN	1K(54.0106),7R(54.0106),8K(54.0106)	B1AJZ9	FHAD1_HUMAN	FHAD1	Forkhead-associated domain-containing protein 1				431	438	12.4295	14.2257	12.2203	12.6789	14.0631	13.0631	12.454	14.2848	13.7225	13.4409	13.8362	13.1493	13.044	13.1562	14.0269	13.5179	13.3739	12.0015	18.4129	13.5904	12.8686	13.3974	13.1158	12.6524	18.8949	13.1304	13.644	13.0223	11.9065	12.0834	14.0171	12.8138	21.7216	12.4069
+	3.17594	2.06142	4.17398	ASLEGQLR[54.0106]VQR[54.0106]EETEVLEASLCSLR[54.0106]	sp|Q9H5N1|RABE2_HUMAN	11R(54.0106),25R(54.0106),8R(54.0106)	Q9H5N1	RABE2_HUMAN	RABEP2	Rab GTPase-binding effector protein 2	GO:0006810;GO:0006897;GO:0008104;GO:0009987;GO:0015031;GO:0016043;GO:0016192;GO:0030030;GO:0031344;GO:0033036;GO:0033043;GO:0044087;GO:0045184;GO:0050789;GO:0050794;GO:0051128;GO:0051179;GO:0051234;GO:0051641;GO:0060491;GO:0065007;GO:0070727;GO:0071702;GO:0071705;GO:0071840;GO:0098657;GO:0120032;GO:0120035;GO:1902017;GO:1902115	GO:0005096;GO:0005102;GO:0005488;GO:0005515;GO:0008047;GO:0008083;GO:0030234;GO:0030545;GO:0030546;GO:0030695;GO:0048018;GO:0060589;GO:0098772;GO:0140677	GO:0005768;GO:0005769;GO:0005813;GO:0005815;GO:0005829;GO:0031410;GO:0031982;GO:0036064;GO:0043226;GO:0043227;GO:0043229;GO:0043231;GO:0097708;GO:0110165	461	485	13.5085	13.9144	11.9107	13.5261	13.9581	12.9946	13.3798	20.9545	13.5774	12.3865	14.2672	12.3482	11.9695	11.8882	21.4481	12.7488	14.2841	12.2328	21.6139	14.4911	11.8198	13.3462	20.9509	12.3215	12.1515	19.0173	12.38	20.3683	21.2986	21.0293	20.8589	12.8732	21.835	12.054
+	8.85567	2.05958	4.16865	LSQEDPDYGIR[54.0106]	sp|P04040|CATA_HUMAN	11R(54.0106)	P04040	CATA_HUMAN	CAT	Catalase	GO:0000302;GO:0001649;GO:0001657;GO:0001666;GO:0006066;GO:0006091;GO:0006629;GO:0006638;GO:0006639;GO:0006641;GO:0006807;GO:0006950;GO:0006979;GO:0007584;GO:0008152;GO:0008202;GO:0008203;GO:0009056;GO:0009060;GO:0009314;GO:0009410;GO:0009411;GO:0009416;GO:0009605;GO:0009628;GO:0009642;GO:0009650;GO:0009719;GO:0009725;GO:0009743;GO:0009888;GO:0009987;GO:0009991;GO:0010033;GO:0010035;GO:0010038;GO:…	GO:0000166;GO:0003824;GO:0004046;GO:0004096;GO:0004601;GO:0005488;GO:0005515;GO:0016209;GO:0016491;GO:0016684;GO:0016787;GO:0016810;GO:0016811;GO:0017076;GO:0019899;GO:0020037;GO:0030554;GO:0036094;GO:0042802;GO:0042803;GO:0043167;GO:0043169;GO:0046872;GO:0046906;GO:0046983;GO:0050661;GO:0097159;GO:1901265;GO:1901363	GO:0005576;GO:0005737;GO:0005739;GO:0005777;GO:0005778;GO:0005782;GO:0005829;GO:0005925;GO:0016020;GO:0030054;GO:0030055;GO:0031090;GO:0031903;GO:0031907;GO:0031974;GO:0031982;GO:0031983;GO:0032991;GO:0034774;GO:0042579;GO:0043226;GO:0043227;GO:0043229;GO:0043230;GO:0043231;GO:0043233;GO:0060205;GO:0062151;GO:0065010;GO:0070013;GO:0070062;GO:0070161;GO:0098588;GO:0110165;GO:1902494;GO:1903561;GO:…	253	263	13.3441	12.9809	18.8562	13.8548	14.3598	13.0899	12.6385	12.334	14.9601	13.0223	13.4158	13.1068	12.8598	12.597	13.3842	12.7367	12.6166	11.7368	12.6106	13.783	10.6778	12.8925	13.5946	13.2509	18.4545	12.5406	13.2293	12.5192	18.6811	12.5099	13.7388	11.3274	12.8195	12.163
+	8.06681	2.0535	4.15113	LPSRRER[54.0106]C[130.0791]QFTLK	sp|Q8NE86|MCU_HUMAN	7R(54.0106),8C(130.0791)	Q8NE86	MCU_HUMAN	MCU	Calcium uniporter protein, mitochondrial	GO:0002682;GO:0002684;GO:0002685;GO:0002687;GO:0002688;GO:0002690;GO:0002791;GO:0002793;GO:0006810;GO:0006811;GO:0006812;GO:0006816;GO:0006839;GO:0006851;GO:0006873;GO:0006874;GO:0007165;GO:0009987;GO:0010638;GO:0010646;GO:0010647;GO:0010817;GO:0010821;GO:0010822;GO:0016043;GO:0019722;GO:0019725;GO:0019932;GO:0022603;GO:0022607;GO:0023051;GO:0023056;GO:0030001;GO:0030003;GO:0030334;GO:0030335;GO:…	GO:0005215;GO:0005216;GO:0005261;GO:0005262;GO:0005488;GO:0005515;GO:0008324;GO:0015075;GO:0015085;GO:0015267;GO:0015291;GO:0015292;GO:0015318;GO:0022803;GO:0022804;GO:0022857;GO:0022890;GO:0042802;GO:0046873;GO:1901702	GO:0005739;GO:0005743;GO:0016020;GO:0019866;GO:0031090;GO:0031966;GO:0032991;GO:0034702;GO:0034703;GO:0034704;GO:0043226;GO:0043227;GO:0043229;GO:0043231;GO:0098796;GO:0098798;GO:0098800;GO:0110165;GO:1902495;GO:1990246;GO:1990351	90	102	17.4965	19.3012	17.2081	14.6546	19.3044	17.9273	18.6497	13.4644	19.1331	12.6751	18.3441	13.7633	13.1289	13.9245	14.2328	14.3928	13.5081	15.5669	14.022	18.9132	12.6726	14.0261	17.6481	11.8482	13.3106	15.891	18.278	13.0006	17.6733	14.413	17.5626	16.6736	18.9222	12.916
+	3.561	2.0527	4.14882	VRETIEALR[54.0106]M[15.9949]AGIK[54.0106]	sp|Q9Y2G3|AT11B_HUMAN	10M(15.9949),14K(54.0106),9R(54.0106)	Q9Y2G3	AT11B_HUMAN	ATP11B	Phospholipid-transporting ATPase IF	GO:0006810;GO:0006811;GO:0006869;GO:0009987;GO:0015748;GO:0015914;GO:0015917;GO:0016043;GO:0034204;GO:0034220;GO:0045332;GO:0051179;GO:0051234;GO:0055085;GO:0061024;GO:0065007;GO:0065008;GO:0071702;GO:0071705;GO:0071840;GO:0097035	GO:0000166;GO:0000287;GO:0003824;GO:0005215;GO:0005319;GO:0005488;GO:0005524;GO:0005548;GO:0015075;GO:0016462;GO:0016787;GO:0016817;GO:0016818;GO:0016887;GO:0017076;GO:0017111;GO:0022857;GO:0030554;GO:0032553;GO:0032555;GO:0032559;GO:0035639;GO:0036094;GO:0043167;GO:0043168;GO:0043169;GO:0046872;GO:0090555;GO:0090556;GO:0097159;GO:0097367;GO:0140303;GO:0140326;GO:0140327;GO:0140328;GO:0140333;GO:…	GO:0005637;GO:0005765;GO:0005768;GO:0005774;GO:0005783;GO:0005794;GO:0005886;GO:0010008;GO:0012506;GO:0016020;GO:0019866;GO:0030659;GO:0030667;GO:0031090;GO:0031410;GO:0031901;GO:0031965;GO:0031982;GO:0032991;GO:0035577;GO:0043226;GO:0043227;GO:0043229;GO:0043231;GO:0055037;GO:0055038;GO:0097708;GO:0098588;GO:0098852;GO:0110165;GO:1990351;GO:1990531	688	701	19.6297	13.9685	19.3097	13.0146	19.8606	17.9461	19.4667	13.1073	18.8369	13.271	18.9387	12.7566	18.3784	16.5065	18.5611	12.1085	12.2633	11.9492	18.2932	13.8089	11.8836	13.5235	12.6491	12.1098	12.2059	12.9642	18.7954	13.3102	12.1963	13.1191	13.5185	16.5894	21.6088	13.4835
+	2.68137	2.04087	4.11495	IR[54.0106]SSNFLVTQGYQVK[54.0106]LAGFELR	sp|Q8NB16|MLKL_HUMAN	15K(54.0106),2R(54.0106)	Q8NB16	MLKL_HUMAN	MLKL	Mixed lineage kinase domain-like protein	GO:0006950;GO:0006952;GO:0007165;GO:0007166;GO:0008219;GO:0009605;GO:0009607;GO:0009615;GO:0009987;GO:0012501;GO:0016043;GO:0022607;GO:0043207;GO:0043933;GO:0044419;GO:0050789;GO:0050794;GO:0050896;GO:0051259;GO:0051260;GO:0051607;GO:0051707;GO:0065003;GO:0065007;GO:0070206;GO:0070207;GO:0070266;GO:0071840;GO:0097300;GO:0097527;GO:0097528;GO:0098542;GO:0140546	GO:0000166;GO:0005488;GO:0005515;GO:0005524;GO:0017076;GO:0019899;GO:0019900;GO:0019901;GO:0030554;GO:0032553;GO:0032555;GO:0032559;GO:0035639;GO:0036094;GO:0042802;GO:0043167;GO:0043168;GO:0044877;GO:0097159;GO:0097367;GO:1901265;GO:1901363	GO:0005634;GO:0005737;GO:0005829;GO:0005886;GO:0016020;GO:0030054;GO:0043226;GO:0043227;GO:0043229;GO:0043231;GO:0110165	332	353	13.1832	13.9426	11.9548	13.3576	13.0057	13.184	22.2227	12.6226	13.5784	13.438	13.7758	12.3546	12.5871	13.4488	20.697	11.8466	12.8343	11.186	12.8101	13.7079	12.326	13.8522	13.7784	12.8304	12.9739	12.2391	21.0568	12.5491	12.7409	12.5641	13.1563	12.913	12.9624	13.2764
+	3.37537	2.02425	4.06782	PGEGAPPGVLPSSRIR[54.0106]HR[54.0106]	sp|Q9HB19|PKHA2_HUMAN	16R(54.0106),18R(54.0106)	Q9HB19	PKHA2_HUMAN	PLEKHA2	Pleckstrin homology domain-containing family A member 2	GO:0001952;GO:0001954;GO:0010810;GO:0010811;GO:0030155;GO:0045785;GO:0048518;GO:0048522;GO:0050789;GO:0050794;GO:0065007	GO:0001968;GO:0005488;GO:0005515;GO:0008289;GO:0019904;GO:0030165;GO:0043167;GO:0043168;GO:0043236;GO:0043325;GO:0050840	GO:0005634;GO:0005737;GO:0005886;GO:0016020;GO:0032991;GO:0043226;GO:0043227;GO:0043229;GO:0043231;GO:0110165	383	400	13.7075	13.9461	13.0045	14.0519	13.0401	12.9546	23.4349	12.385	16.001	14.1323	13.6652	13.5452	13.0067	12.8799	13.237	12.1267	12.7172	11.7999	13.2359	16.8674	11.7389	13.1934	13.028	12.2124	12.3832	12.8736	21.2045	13.7161	12.2505	12.8118	13.7606	13.0972	15.267	12.0177
+	5.38284	2.01955	4.05457	K[54.0106]LM[15.9949]FPVGYGVPAVTVAISAASR[54.0106]	sp|Q9UHX3|AGRE2_HUMAN	1K(54.0106),22R(54.0106),3M(15.9949)	Q9UHX3	AGRE2_HUMAN	ADGRE2	Adhesion G protein-coupled receptor E2	GO:0002376;GO:0002682;GO:0002697;GO:0002703;GO:0002886;GO:0006935;GO:0006950;GO:0006952;GO:0006954;GO:0007155;GO:0007165;GO:0007166;GO:0007186;GO:0007188;GO:0007189;GO:0009987;GO:0016477;GO:0017157;GO:0030595;GO:0032879;GO:0040011;GO:0042330;GO:0043300;GO:0043304;GO:0048870;GO:0050789;GO:0050794;GO:0050896;GO:0050900;GO:0051046;GO:0051049;GO:0060326;GO:0060627;GO:0065007;GO:0071621;GO:0097529;GO:…	GO:0004888;GO:0004930;GO:0005488;GO:0005509;GO:0005539;GO:0035374;GO:0038023;GO:0043167;GO:0043169;GO:0046872;GO:0060089;GO:0097367;GO:1901681	GO:0005886;GO:0016020;GO:0031253;GO:0031256;GO:0032587;GO:0098590;GO:0110165	645	666	18.9888	19.0769	12.5907	14.1309	20.3168	13.3592	19.0792	13.2733	21.0013	12.874	19.3873	13.437	13.3308	12.6333	13.0973	12.0409	13.0731	13.2097	13.8746	18.9572	11.1054	12.8996	12.6425	16.0293	12.2937	12.1287	13.3439	13.6313	12.5613	12.4713	12.0617	12.8386	18.3462	12.5465
+	10.3765	2.01865	4.05205	K[54.0106]PTSTDGPGQDAPGAESAGEPGEEAQALLEGFEGEMDMR[54.0106]	sp|Q8WYR4|RSPH1_HUMAN	1K(54.0106),39R(54.0106)	Q8WYR4	RSPH1_HUMAN	RSPH1	Radial spoke head 1 homolog	GO:0000226;GO:0001578;GO:0003006;GO:0006996;GO:0007010;GO:0007017;GO:0007049;GO:0007281;GO:0007286;GO:0009987;GO:0016043;GO:0022412;GO:0022414;GO:0022607;GO:0032502;GO:0035082;GO:0048468;GO:0048856;GO:0048869;GO:0051321;GO:0071840		GO:0000228;GO:0000793;GO:0000794;GO:0001520;GO:0001535;GO:0005634;GO:0005694;GO:0005819;GO:0005829;GO:0005929;GO:0031514;GO:0032991;GO:0042995;GO:0043226;GO:0043227;GO:0043228;GO:0043229;GO:0043231;GO:0043232;GO:0072687;GO:0099080;GO:0099081;GO:0099512;GO:0099513;GO:0110165;GO:0120025;GO:0120336;GO:0120338	227	265	13.0523	13.5147	11.9473	12.9536	14.6251	13.7154	13.1319	12.9002	14.8297	13.6445	16.0952	12.9983	12.9406	13.0099	18.2121	12.0194	17.1175	12.5643	17.1736	12.7778	11.9557	13.4163	14.2033	12.1307	17.0539	12.5885	14.7895	12.5254	16.8199	13.4057	19.9302	12.7747	15.5349	12.4242
+	5.88567	2.00796	4.02213	RYPAHLAR[54.0106]SSSR[54.0106]K	sp|Q9H773|DCTP1_HUMAN	12R(54.0106),8R(54.0106)	Q9H773	DCTP1_HUMAN	DCTPP1	dCTP pyrophosphatase 1	GO:0006139;GO:0006220;GO:0006244;GO:0006253;GO:0006259;GO:0006725;GO:0006753;GO:0006793;GO:0006796;GO:0006807;GO:0006950;GO:0007154;GO:0008152;GO:0009056;GO:0009117;GO:0009141;GO:0009143;GO:0009147;GO:0009149;GO:0009166;GO:0009211;GO:0009213;GO:0009219;GO:0009223;GO:0009262;GO:0009264;GO:0009394;GO:0009605;GO:0009987;GO:0009991;GO:0019439;GO:0019637;GO:0019692;GO:0031668;GO:0033554;GO:0034641;GO:…	GO:0000166;GO:0000287;GO:0003824;GO:0005488;GO:0005515;GO:0016462;GO:0016787;GO:0016817;GO:0016818;GO:0019103;GO:0032552;GO:0032556;GO:0036094;GO:0042802;GO:0043167;GO:0043169;GO:0046872;GO:0047429;GO:0047840;GO:0097159;GO:0097367;GO:1901265;GO:1901363	GO:0005634;GO:0005654;GO:0005739;GO:0005829;GO:0043226;GO:0043227;GO:0043229;GO:0043231;GO:0110165	128	140	21.8836	22.047	21.9688	21.3726	22.7289	22.1418	22.7162	21.9561	22.8421	21.2463	21.6312	20.8274	18.6442	17.015	22.2273	19.6629	19.4987	16.5373	22.2631	22.9348	21.9691	22.0428	20.5289	20.1343	20.7318	15.9876	21.8984	19.1029	20.9114	19.2924	19.3666	16.5416	21.8941	17.892
+	9.05073	2.00772	4.02146	LDQLTANSARLEVER[54.0106]	sp|P14136|GFAP_HUMAN	15R(54.0106)	P14136	GFAP_HUMAN	GFAP	Glial fibrillary acidic protein	GO:0003333;GO:0006810;GO:0006835;GO:0006865;GO:0006886;GO:0006950;GO:0006996;GO:0007010;GO:0008104;GO:0008152;GO:0008283;GO:0008284;GO:0009058;GO:0009059;GO:0009894;GO:0009987;GO:0010001;GO:0010467;GO:0010506;GO:0010624;GO:0010625;GO:0010646;GO:0010647;GO:0010720;GO:0010975;GO:0010977;GO:0014002;GO:0014009;GO:0014010;GO:0014013;GO:0014015;GO:0015031;GO:0015711;GO:0015740;GO:0015810;GO:0015849;GO:…	GO:0005102;GO:0005178;GO:0005198;GO:0005200;GO:0005488;GO:0005515;GO:0019899;GO:0019900;GO:0042802;GO:0044877;GO:0050839	GO:0005737;GO:0005829;GO:0005856;GO:0005882;GO:0042995;GO:0043226;GO:0043228;GO:0043229;GO:0043232;GO:0044297;GO:0045111;GO:0097386;GO:0097449;GO:0097450;GO:0098552;GO:0098562;GO:0098574;GO:0099080;GO:0099081;GO:0099512;GO:0099513;GO:0110165;GO:0120025	127	141	13.5386	14.7671	12.4418	12.347	12.1683	13.8716	12.2902	13.5798	12.9474	12.8191	12.666	13.0792	13.5327	12.6382	16.6926	11.9408	13.2672	12.8425	16.5797	13.5915	11.8699	12.6046	15.04	12.4111	12.6155	12.3667	12.6054	13.8371	16.0517	13.5129	13.0522	12.5461	13.7521	12.6883
+	4.73624	1.99447	3.9847	AFC[130.0791]VDLHTGLSEFSVTQR[54.0106]	sp|O75185|AT2C2_HUMAN	18R(54.0106),3C(130.0791)	O75185	AT2C2_HUMAN	ATP2C2	Calcium-transporting ATPase type 2C member 2	GO:0000041;GO:0006810;GO:0006811;GO:0006812;GO:0006816;GO:0006828;GO:0006873;GO:0006874;GO:0008104;GO:0009888;GO:0009987;GO:0010959;GO:0019725;GO:0030001;GO:0030003;GO:0032502;GO:0032879;GO:0033036;GO:0034220;GO:0042592;GO:0043269;GO:0043270;GO:0048518;GO:0048856;GO:0048878;GO:0050789;GO:0050801;GO:0051049;GO:0051050;GO:0051179;GO:0051234;GO:0051641;GO:0051668;GO:0051924;GO:0051928;GO:0055074;GO:…	GO:0000166;GO:0003824;GO:0005215;GO:0005384;GO:0005388;GO:0005488;GO:0005524;GO:0008324;GO:0015075;GO:0015085;GO:0015318;GO:0015399;GO:0015662;GO:0016462;GO:0016787;GO:0016817;GO:0016818;GO:0016887;GO:0017076;GO:0017111;GO:0019829;GO:0022804;GO:0022853;GO:0022857;GO:0022890;GO:0030554;GO:0032553;GO:0032555;GO:0032559;GO:0035639;GO:0036094;GO:0042626;GO:0043167;GO:0043168;GO:0043169;GO:0046872;GO:…	GO:0000139;GO:0005783;GO:0005886;GO:0009898;GO:0016020;GO:0016323;GO:0031090;GO:0031410;GO:0031982;GO:0032588;GO:0043226;GO:0043227;GO:0043229;GO:0043231;GO:0048471;GO:0097708;GO:0098552;GO:0098562;GO:0098588;GO:0098590;GO:0110165	68	85	19.7176	12.8438	12.9716	12.3757	14.6301	13.4041	14.507	12.7579	20.8452	13.5831	13.6004	12.2253	13.4543	13.0692	14.1768	12.8458	13.7796	13.5725	12.7041	13.6316	11.0885	14.9534	20.0928	12.349	12.6841	11.734	12.8098	19.2953	13.8271	13.2394	19.5762	12.303	11.7094	12.8813
+	5.43053	1.94984	3.86331	IYLYLTK[54.0106]VGISPDKLR[54.0106]	sp|P41250|GARS_HUMAN	16R(54.0106),7K(54.0106)	P41250	GARS_HUMAN	GARS1	Glycine--tRNA ligase	GO:0000959;GO:0006082;GO:0006139;GO:0006399;GO:0006418;GO:0006426;GO:0006520;GO:0006725;GO:0006753;GO:0006793;GO:0006796;GO:0006807;GO:0008152;GO:0009058;GO:0009117;GO:0009165;GO:0009987;GO:0015959;GO:0015960;GO:0015965;GO:0015966;GO:0016070;GO:0018130;GO:0019438;GO:0019637;GO:0019752;GO:0034641;GO:0034654;GO:0034660;GO:0043038;GO:0043039;GO:0043170;GO:0043436;GO:0044237;GO:0044238;GO:0044249;GO:…	GO:0000166;GO:0003824;GO:0004081;GO:0004812;GO:0004820;GO:0005488;GO:0005515;GO:0005524;GO:0008796;GO:0016462;GO:0016740;GO:0016787;GO:0016817;GO:0016818;GO:0016874;GO:0016875;GO:0017076;GO:0030554;GO:0032553;GO:0032555;GO:0032559;GO:0035639;GO:0036094;GO:0042802;GO:0043167;GO:0043168;GO:0046983;GO:0097159;GO:0097367;GO:0140098;GO:0140101;GO:0140640;GO:1901265;GO:1901363	GO:0005737;GO:0005739;GO:0005759;GO:0005829;GO:0030141;GO:0030424;GO:0031410;GO:0031974;GO:0031982;GO:0042995;GO:0043005;GO:0043226;GO:0043227;GO:0043229;GO:0043230;GO:0043231;GO:0043233;GO:0065010;GO:0070013;GO:0070062;GO:0097708;GO:0099503;GO:0110165;GO:0120025;GO:1903561	413	428	14.6453	14.4612	13.8737	13.6794	12.5617	12.7645	14.1461	12.4065	13.4914	13.4637	13.7363	14.1708	13.4052	12.2306	18.4429	13.6371	12.6861	12.4633	13.9719	15.4087	10.4479	14.195	13.2937	11.9798	18.5481	11.8864	17.3591	12.1676	19.806	20.7387	13.5223	17.2618	18.935	12.9212
+	6.96271	1.94137	3.84071	MSRGSSAGFDR[54.0106]	sp|P60900|PSA6_HUMAN	11R(54.0106)	P60900	PSA6_HUMAN	PSMA6	Proteasome subunit alpha type-6	GO:0006355;GO:0006508;GO:0006511;GO:0006807;GO:0008152;GO:0009056;GO:0009057;GO:0009889;GO:0010468;GO:0010498;GO:0010556;GO:0019219;GO:0019222;GO:0019538;GO:0019941;GO:0030163;GO:0031323;GO:0031326;GO:0031347;GO:0032101;GO:0043161;GO:0043170;GO:0043632;GO:0044093;GO:0044238;GO:0048583;GO:0050727;GO:0050789;GO:0050794;GO:0051090;GO:0051091;GO:0051092;GO:0051171;GO:0051252;GO:0051603;GO:0060255;GO:…	GO:0003676;GO:0003723;GO:0003824;GO:0004175;GO:0005488;GO:0005515;GO:0008134;GO:0008233;GO:0016787;GO:0035639;GO:0043167;GO:0043168;GO:0051059;GO:0061629;GO:0097159;GO:0140096;GO:0140297;GO:1901265	GO:0000502;GO:0000932;GO:0005634;GO:0005654;GO:0005737;GO:0005829;GO:0005839;GO:0005844;GO:0016363;GO:0019773;GO:0030016;GO:0030017;GO:0031982;GO:0032991;GO:0035770;GO:0036464;GO:0043226;GO:0043227;GO:0043228;GO:0043229;GO:0043230;GO:0043231;GO:0043232;GO:0043292;GO:0065010;GO:0070062;GO:0099080;GO:0099081;GO:0099512;GO:0110165;GO:0140535;GO:1902494;GO:1903561;GO:1905368;GO:1905369;GO:1990904	1	11	13.535	13.4589	13.6791	12.7961	12.993	12.7799	13.8745	13.288	13.427	13.0478	12.9663	14.4378	12.921	13.3289	12.8791	11.6848	13.0971	12.8323	12.0662	13.5028	11.189	13.0031	13.4717	13.6247	11.8814	12.0492	14.1323	12.8731	17.2857	13.7463	13.0553	12.8432	18.143	13.5319
+	6.54073	1.93733	3.82996	GLQVSIQGEAVAVR[54.0106]	sp|Q96PQ0|SORC2_HUMAN	14R(54.0106)	Q96PQ0	SORC2_HUMAN	SORCS2	VPS10 domain-containing receptor SorCS2	GO:0006810;GO:0006886;GO:0007165;GO:0007186;GO:0007218;GO:0008104;GO:0009987;GO:0010646;GO:0010648;GO:0015031;GO:0023051;GO:0023057;GO:0033036;GO:0045184;GO:0046907;GO:0048167;GO:0048519;GO:0048523;GO:0050789;GO:0050794;GO:0050804;GO:0050805;GO:0051179;GO:0051234;GO:0051641;GO:0051649;GO:0060292;GO:0065007;GO:0065008;GO:0070727;GO:0071702;GO:0071705;GO:0099177	GO:0001653;GO:0004888;GO:0004930;GO:0008188;GO:0008528;GO:0038023;GO:0060089	GO:0005829;GO:0010008;GO:0012506;GO:0016020;GO:0030659;GO:0031090;GO:0031901;GO:0042995;GO:0043005;GO:0043197;GO:0043204;GO:0043226;GO:0043227;GO:0043229;GO:0043231;GO:0044309;GO:0055038;GO:0097060;GO:0098588;GO:0098590;GO:0098794;GO:0098839;GO:0099634;GO:0110165;GO:0120025	782	795	13.7593	12.9145	11.7176	13.1625	12.924	13.4055	12.5647	13.0515	12.8596	12.4651	12.5986	12.4661	12.9963	12.5989	20.4187	12.3872	12.7834	11.8368	13.0571	14.0394	11.2359	13.162	14.3855	12.1899	11.6718	12.0787	13.0228	13.3809	12.3167	12.5098	13.2778	12.9258	20.1008	12.1998
+	3.2884	1.88519	3.69402	AKDPPAGTR[54.0106]K	sp|P03314|POLG_YEFV1	9R(54.0106)	P03314	POLG_YEFV1		Genome polyprotein				2870	2879	16.9534	13.0236	18.6146	12.9405	19.6204	18.347	19.6305	16.744	13.4391	13.7281	18.6399	19.5653	19.0972	19.6335	19.2904	19.1432	19.0471	18.6255	17.0687	14.6006	11.3635	14.0258	17.8582	18.3383	19.8211	15.0307	19.7294	17.3565	21.124	18.0851	19.8973	18.4284	14.032	12.8056
+	5.73807	1.87697	3.67303	GMFR[54.0106]TVGQLYK[54.0106]	sp|P35579|MYH9_HUMAN	11K(54.0106),4R(54.0106)	P35579	MYH9_HUMAN	MYH9	Myosin-9	GO:0000212;GO:0000226;GO:0000768;GO:0001525;GO:0001667;GO:0001701;GO:0001767;GO:0001768;GO:0001778;GO:0002376;GO:0002521;GO:0002573;GO:0006508;GO:0006509;GO:0006807;GO:0006810;GO:0006887;GO:0006911;GO:0006949;GO:0006996;GO:0007009;GO:0007010;GO:0007017;GO:0007051;GO:0007155;GO:0007163;GO:0007165;GO:0007166;GO:0007229;GO:0007275;GO:0007520;GO:0008104;GO:0008152;GO:0008360;GO:0009790;GO:0009792;GO:…	GO:0000146;GO:0000166;GO:0003676;GO:0003723;GO:0003774;GO:0003779;GO:0005102;GO:0005178;GO:0005488;GO:0005515;GO:0005516;GO:0005524;GO:0008092;GO:0017076;GO:0019904;GO:0030554;GO:0030674;GO:0032553;GO:0032555;GO:0032559;GO:0035639;GO:0036094;GO:0042802;GO:0042803;GO:0043167;GO:0043168;GO:0043495;GO:0043531;GO:0044877;GO:0045296;GO:0046983;GO:0050839;GO:0051015;GO:0060090;GO:0097159;GO:0097367;GO:…	GO:0001725;GO:0001726;GO:0001772;GO:0001931;GO:0005634;GO:0005737;GO:0005819;GO:0005826;GO:0005829;GO:0005856;GO:0005886;GO:0005903;GO:0005911;GO:0005912;GO:0005925;GO:0009898;GO:0015629;GO:0016020;GO:0016459;GO:0016460;GO:0016604;GO:0030054;GO:0030055;GO:0030141;GO:0031252;GO:0031410;GO:0031594;GO:0031982;GO:0032154;GO:0032432;GO:0032982;GO:0032991;GO:0042641;GO:0042995;GO:0043226;GO:0043227;GO:…	641	651	13.4579	13.39	17.5385	12.4611	14.1371	13.5973	13.9564	12.7659	17.9288	13.0513	13.2292	13.2631	13.5718	11.7161	13.5339	12.5289	16.6296	12.2346	12.6585	14.0572	11.6259	12.3162	15.9824	17.8388	17.2955	11.9524	13.6247	13.3312	17.3331	17.7998	17.5881	16.8277	17.9881	12.208
+	5.12334	1.8558	3.61953	WAPGTQC[130.0791]ITK[54.0106]CEHTR[54.0106]PK	sp|P42679|MATK_HUMAN	10K(54.0106),15R(54.0106),7C(130.0791)	P42679	MATK_HUMAN	MATK	Megakaryocyte-associated tyrosine-protein kinase	GO:0006468;GO:0006793;GO:0006796;GO:0006807;GO:0008152;GO:0008284;GO:0009987;GO:0016310;GO:0019538;GO:0036211;GO:0042127;GO:0043170;GO:0043412;GO:0044237;GO:0044238;GO:0048518;GO:0048522;GO:0050789;GO:0050794;GO:0065007;GO:0071704;GO:1901564	GO:0000166;GO:0003824;GO:0004672;GO:0004713;GO:0004715;GO:0005488;GO:0005524;GO:0016301;GO:0016740;GO:0016772;GO:0016773;GO:0017076;GO:0030554;GO:0032553;GO:0032555;GO:0032559;GO:0035639;GO:0036094;GO:0043167;GO:0043168;GO:0097159;GO:0097367;GO:0140096;GO:1901265;GO:1901363	GO:0005829;GO:0016020;GO:0110165	47	63	13.403	13.2462	15.7832	14.2756	13.4039	13.5219	13.1368	12.7441	13.7079	13.5074	18.1387	13.6498	13.3163	12.5792	15.9128	12.4358	13.0378	11.6005	16.1781	14.8084	11.8137	13.351	16.8307	18.5958	17.2519	12.4171	13.1977	12.6523	18.4736	17.938	18.454	16.0539	17.6424	11.6747
+	4.15024	1.83961	3.57913	LHSTPR[54.0106]PLNIIK[54.0106]QNNGEQIIR[54.0106]	sp|Q9UHF7|TRPS1_HUMAN	12K(54.0106),21R(54.0106),6R(54.0106)	Q9UHF7	TRPS1_HUMAN	TRPS1	Zinc finger transcription factor Trps1	GO:0000122;GO:0001501;GO:0006355;GO:0006357;GO:0009889;GO:0009890;GO:0009892;GO:0010468;GO:0010556;GO:0010558;GO:0010605;GO:0019219;GO:0019222;GO:0031323;GO:0031324;GO:0031326;GO:0031327;GO:0032330;GO:0032502;GO:0045595;GO:0045892;GO:0045934;GO:0048519;GO:0048523;GO:0048731;GO:0048856;GO:0050789;GO:0050793;GO:0050794;GO:0051171;GO:0051172;GO:0051239;GO:0051252;GO:0051253;GO:0060255;GO:0061035;GO:…	GO:0000976;GO:0000977;GO:0000981;GO:0001067;GO:0001217;GO:0001227;GO:0003676;GO:0003677;GO:0003690;GO:0003700;GO:0005488;GO:0005515;GO:0008270;GO:0019904;GO:0043167;GO:0043169;GO:0043565;GO:0046872;GO:0046914;GO:0097159;GO:0140110;GO:1990837	GO:0000785;GO:0005634;GO:0005654;GO:0032991;GO:0032993;GO:0043226;GO:0043227;GO:0043229;GO:0043231;GO:0110165	926	946	14.027	13.8742	12.5724	13.2133	13.5466	13.2349	20.2376	12.61	13.639	12.3761	13.0145	12.1788	13.0418	13.0136	12.9572	11.2189	12.6927	12.9775	13.0167	13.4957	11.317	12.9617	13.4863	13.0693	12.8538	13.0557	22.1274	12.9494	12.9461	13.8469	13.3248	12.0271	13.0155	12.2976
+	5.87727	1.81552	3.51986	ITHVHVHM[15.9949]R[54.0106]	sp|P22891|PROZ_HUMAN	8M(15.9949),9R(54.0106)	P22891	PROZ_HUMAN	PROZ	Vitamin K-dependent protein Z	GO:0006508;GO:0006807;GO:0007596;GO:0007599;GO:0008152;GO:0019538;GO:0032501;GO:0043170;GO:0044238;GO:0050817;GO:0050878;GO:0065007;GO:0065008;GO:0071704;GO:1901564	GO:0003824;GO:0004175;GO:0004252;GO:0005488;GO:0005509;GO:0008233;GO:0008236;GO:0016787;GO:0017171;GO:0043167;GO:0043169;GO:0046872;GO:0140096	GO:0005615;GO:0005788;GO:0005796;GO:0031974;GO:0031982;GO:0043226;GO:0043227;GO:0043230;GO:0043233;GO:0065010;GO:0070013;GO:0070062;GO:0110165;GO:1903561	244	252	14.2076	14.5497	12.4988	13.124	18.3331	12.4935	16.0521	12.7489	18.6326	13.2199	14.919	13.4412	13.0494	13.8355	17.4715	13.0542	16.8804	12.4473	16.6472	19.5709	10.9383	12.7157	17.4364	12.8584	13.8221	13.5532	14.981	17.4706	11.6699	12.2175	16.6369	12.3855	18.6926	13.57
+	9.97545	1.81232	3.51206	K[54.0106]PTSTDGPGQDAPGAESAGEPGEEAQALLEGFEGEM[15.9949]DMR[54.0106]	sp|Q8WYR4|RSPH1_HUMAN	1K(54.0106),36M(15.9949),39R(54.0106)	Q8WYR4	RSPH1_HUMAN	RSPH1	Radial spoke head 1 homolog	GO:0000226;GO:0001578;GO:0003006;GO:0006996;GO:0007010;GO:0007017;GO:0007049;GO:0007281;GO:0007286;GO:0009987;GO:0016043;GO:0022412;GO:0022414;GO:0022607;GO:0032502;GO:0035082;GO:0048468;GO:0048856;GO:0048869;GO:0051321;GO:0071840		GO:0000228;GO:0000793;GO:0000794;GO:0001520;GO:0001535;GO:0005634;GO:0005694;GO:0005819;GO:0005829;GO:0005929;GO:0031514;GO:0032991;GO:0042995;GO:0043226;GO:0043227;GO:0043228;GO:0043229;GO:0043231;GO:0043232;GO:0072687;GO:0099080;GO:0099081;GO:0099512;GO:0099513;GO:0110165;GO:0120025;GO:0120336;GO:0120338	227	265	13.6262	13.5512	13.9388	13.8822	13.2575	13.3596	16.8653	12.7973	13.9537	13.4135	15.421	13.4393	15.1241	12.9125	17.8511	15.2308	16.8452	11.6998	16.7884	14.172	12.5024	13.7003	15.8775	13.0758	17.2435	12.5379	12.88	12.99	16.4143	13.5087	19.4941	16.2847	15.6179	11.9914
+	5.96673	1.79801	3.4774	MAEERPGAWFGFGFC[125.0477]GFGQELGSGR[54.0106]GR[54.0106]	sp|A6NED2|RCCD1_HUMAN	15C(125.0477),25R(54.0106),27R(54.0106)	A6NED2	RCCD1_HUMAN	RCCD1	RCC1 domain-containing protein 1	GO:0006325;GO:0009987;GO:0016043;GO:0043933;GO:0071824;GO:0071840		GO:0005694;GO:0005829;GO:0005886;GO:0016020;GO:0043226;GO:0043228;GO:0043229;GO:0043232;GO:0110165	1	27	13.3139	12.8871	10.8757	12.8553	12.1266	13.4631	13.7617	11.4159	14.2935	15.0935	12.8043	13.1279	12.889	12.5651	12.2046	12.2068	15.1426	14.4906	12.837	13.7668	12.9298	13.2176	16.2871	14.3265	17.5183	11.8302	12.77	12.5913	17.4526	18.6089	21.441	13.9919	12.6083	12.0313
+	4.52182	1.79689	3.4747	SVAATIPR[54.0106]R[54.0106]	sp|Q9UQC2|GAB2_HUMAN	8R(54.0106),9R(54.0106)	Q9UQC2	GAB2_HUMAN	GAB2	GRB2-associated-binding protein 2	GO:0002521;GO:0002573;GO:0002682;GO:0002684;GO:0002697;GO:0002699;GO:0002703;GO:0002886;GO:0007165;GO:0008284;GO:0009987;GO:0017157;GO:0030099;GO:0030154;GO:0030316;GO:0032502;GO:0032879;GO:0035556;GO:0042127;GO:0043300;GO:0043302;GO:0043304;GO:0043306;GO:0043491;GO:0045921;GO:0048518;GO:0048522;GO:0048869;GO:0050789;GO:0050794;GO:0051046;GO:0051047;GO:0051049;GO:0051050;GO:0060627;GO:0065007;GO:…	GO:0005068;GO:0005102;GO:0005488;GO:0005515;GO:0005543;GO:0005547;GO:0008289;GO:0019899;GO:0019900;GO:0019901;GO:0030159;GO:0030674;GO:0030971;GO:0035091;GO:0035591;GO:0043167;GO:0043168;GO:0043325;GO:0060090;GO:1901981;GO:1990782	GO:0005737;GO:0005829;GO:0005886;GO:0016020;GO:0045121;GO:0098857;GO:0110165	381	389	17.5691	13.8971	18.9434	18.269	20.9307	19.4144	20.8626	18.5689	19.9886	17.8295	19.5459	17.8228	16.5931	12.9815	20.0148	17.2812	15.8685	11.9396	20.1415	21.7344	11.558	16.0346	16.3578	18.5207	19.3952	12.555	20.7098	15.4896	19.2031	19.1145	17.5978	17.3614	20.6622	16.613
+	9.03588	1.79255	3.46426	K[54.0106]LDLEAWFPGSGAFR[54.0106]	sp|P49591|SYSC_HUMAN	15R(54.0106),1K(54.0106)	P49591	SYSC_HUMAN	SARS1	Serine--tRNA ligase, cytoplasmic	GO:0000122;GO:0001514;GO:0001817;GO:0001818;GO:0002181;GO:0006082;GO:0006139;GO:0006355;GO:0006357;GO:0006396;GO:0006399;GO:0006400;GO:0006412;GO:0006414;GO:0006417;GO:0006418;GO:0006434;GO:0006451;GO:0006518;GO:0006520;GO:0006725;GO:0006807;GO:0008033;GO:0008152;GO:0009058;GO:0009059;GO:0009451;GO:0009889;GO:0009890;GO:0009892;GO:0009987;GO:0010468;GO:0010556;GO:0010558;GO:0010574;GO:0010605;GO:…	GO:0000049;GO:0000166;GO:0000976;GO:0000977;GO:0000978;GO:0000987;GO:0001067;GO:0003676;GO:0003677;GO:0003690;GO:0003723;GO:0003824;GO:0004812;GO:0004828;GO:0005488;GO:0005515;GO:0005524;GO:0016874;GO:0016875;GO:0017076;GO:0019899;GO:0030554;GO:0032553;GO:0032555;GO:0032559;GO:0035639;GO:0036094;GO:0042802;GO:0042803;GO:0043167;GO:0043168;GO:0043565;GO:0046983;GO:0060090;GO:0097159;GO:0097367;GO:…	GO:0005634;GO:0005737;GO:0005829;GO:0031982;GO:0043226;GO:0043227;GO:0043229;GO:0043230;GO:0043231;GO:0065010;GO:0070062;GO:0110165;GO:1903561	376	390	13.7828	12.5655	17.0112	13.5515	13.6331	12.3241	12.9613	11.6199	13.454	13.218	12.1511	13.7886	13.7913	13.2637	12.9464	12.4931	13.6596	12.3687	13.1457	14.7716	10.3059	13.5163	14.1147	13.0398	16.755	12.783	12.9914	13.0903	17.5139	13.0372	12.5525	13.9803	13.9852	13.3866
+	9.71642	1.78994	3.45799	GTFATLSELHCDK[54.0106]LHVDPENFR[54.0106]	sp|P68871|HBB_HUMAN	13K(54.0106),22R(54.0106)	P68871	HBB_HUMAN	HBB	Hemoglobin subunit beta	GO:0000302;GO:0003008;GO:0003013;GO:0003014;GO:0003018;GO:0006810;GO:0006950;GO:0006979;GO:0007155;GO:0008152;GO:0008217;GO:0009056;GO:0009889;GO:0009891;GO:0009893;GO:0009987;GO:0010033;GO:0010035;GO:0015669;GO:0015670;GO:0015671;GO:0019222;GO:0019755;GO:0030185;GO:0031323;GO:0031325;GO:0031326;GO:0031328;GO:0032501;GO:0034109;GO:0035150;GO:0035296;GO:0042221;GO:0042542;GO:0042743;GO:0042744;GO:…	GO:0005344;GO:0005488;GO:0005515;GO:0019825;GO:0020037;GO:0030492;GO:0031721;GO:0036094;GO:0043167;GO:0043169;GO:0043177;GO:0046872;GO:0046906;GO:0097159;GO:0140104	GO:0005576;GO:0005615;GO:0005829;GO:0005833;GO:0031838;GO:0031974;GO:0031982;GO:0032991;GO:0043226;GO:0043227;GO:0043230;GO:0043233;GO:0065010;GO:0070013;GO:0070062;GO:0071682;GO:0072562;GO:0110165;GO:1903561;GO:1904724;GO:1904813	84	105	16.7279	16.9581	17.1631	16.9721	19.1417	16.4845	18.3761	16.6968	15.4208	16.7777	17.952	15.9151	14.3627	12.8095	17.1577	15.5191	16.448	11.1736	18.2337	19.8222	14.473	16.8155	18.3524	17.6235	16.7593	11.8625	17.5423	17.0684	17.1727	17.5252	16.5446	15.0261	18.5465	15.0109
+	4.27041	1.77113	3.41321	PGSFANVSIDMC[130.0791]AIIDR[54.0106]	sp|Q9UHC6|CNTP2_HUMAN	12C(130.0791),17R(54.0106)	Q9UHC6	CNTP2_HUMAN	CNTNAP2	Contactin-associated protein-like 2	GO:0003008;GO:0007155;GO:0007420;GO:0007610;GO:0007611;GO:0007612;GO:0007638;GO:0008037;GO:0008038;GO:0008104;GO:0008283;GO:0009653;GO:0009987;GO:0016043;GO:0019226;GO:0021756;GO:0021761;GO:0021794;GO:0021987;GO:0030030;GO:0030534;GO:0031175;GO:0031223;GO:0032101;GO:0032102;GO:0032501;GO:0032502;GO:0032989;GO:0033036;GO:0035176;GO:0042297;GO:0044087;GO:0044089;GO:0045161;GO:0045163;GO:0048513;GO:…	GO:0002020;GO:0005488;GO:0005515;GO:0019899;GO:0044325	GO:0005768;GO:0005769;GO:0005794;GO:0005911;GO:0008076;GO:0009986;GO:0016020;GO:0030054;GO:0030424;GO:0030425;GO:0030673;GO:0031253;GO:0031256;GO:0031410;GO:0031982;GO:0032589;GO:0032991;GO:0033010;GO:0033270;GO:0034702;GO:0034703;GO:0034705;GO:0042995;GO:0043005;GO:0043025;GO:0043204;GO:0043226;GO:0043227;GO:0043229;GO:0043231;GO:0044224;GO:0044297;GO:0070161;GO:0097060;GO:0097708;GO:0098590;GO:…	541	557	21.3753	12.5177	21.4189	13.0958	14.6236	13.7448	13.9021	12.2369	14.5469	13.3526	12.6942	13.5304	13.2569	12.3582	14.0388	12.6412	13.8271	12.0084	12.1418	14.6704	12.272	13.5574	12.9056	11.8255	12.4828	12.1274	13.6633	13.8522	13.2265	14.2937	13.845	11.8013	13.1859	12.8845
+	8.16796	1.7701	3.41078	AR[54.0106]PEVNLK	sp|P24043|LAMA2_HUMAN	2R(54.0106)	P24043	LAMA2_HUMAN	LAMA2	Laminin subunit alpha-2	GO:0001894;GO:0007155;GO:0007411;GO:0007517;GO:0009966;GO:0009967;GO:0009987;GO:0010001;GO:0010646;GO:0010647;GO:0014037;GO:0016043;GO:0023051;GO:0023056;GO:0030030;GO:0030154;GO:0030155;GO:0030334;GO:0031175;GO:0032222;GO:0032224;GO:0032501;GO:0032502;GO:0035633;GO:0040012;GO:0042592;GO:0045595;GO:0045597;GO:0045785;GO:0045995;GO:0048513;GO:0048518;GO:0048522;GO:0048583;GO:0048584;GO:0048856;GO:…	GO:0005102;GO:0005198;GO:0005488;GO:0005515	GO:0005576;GO:0005604;GO:0005886;GO:0016020;GO:0030054;GO:0030312;GO:0031012;GO:0031594;GO:0032991;GO:0042383;GO:0042995;GO:0043005;GO:0043083;GO:0043197;GO:0044309;GO:0045202;GO:0062023;GO:0098636;GO:0098637;GO:0098794;GO:0110165;GO:0120025	2483	2490	19.801	18.9711	18.7313	18.0891	21.488	20.0859	21.0014	17.993	21.43	19.7941	20.5966	18.1844	18.8509	15.8242	19.6679	18.6483	18.9732	16.7823	21.1726	20.4244	12.1166	17.6442	19.6507	20.742	19.9617	16.0971	19.8542	19.7747	20.5986	17.8491	19.9818	17.8415	20.434	18.1287
+	7.54954	1.76968	3.40978	LVEM[15.9949]ASSLAIR[54.0106]	sp|Q9Y4A5|TRRAP_HUMAN	11R(54.0106),4M(15.9949)	Q9Y4A5	TRRAP_HUMAN	TRRAP	Transformation/transcription domain-associated protein	GO:0000018;GO:0006139;GO:0006259;GO:0006281;GO:0006282;GO:0006325;GO:0006355;GO:0006357;GO:0006725;GO:0006807;GO:0006950;GO:0006974;GO:0008152;GO:0009889;GO:0009891;GO:0009893;GO:0009987;GO:0010468;GO:0010556;GO:0010557;GO:0010569;GO:0010604;GO:0016043;GO:0019219;GO:0019222;GO:0031323;GO:0031325;GO:0031326;GO:0031328;GO:0033554;GO:0034641;GO:0042981;GO:0043067;GO:0043170;GO:0043484;GO:0043933;GO:…	GO:0003712;GO:0140110	GO:0000118;GO:0000123;GO:0000124;GO:0000786;GO:0000812;GO:0005634;GO:0005654;GO:0005667;GO:0005794;GO:0031248;GO:0032991;GO:0032993;GO:0033276;GO:0035267;GO:0043189;GO:0043226;GO:0043227;GO:0043229;GO:0043231;GO:0070461;GO:0070603;GO:0090575;GO:0097346;GO:0110165;GO:0140513;GO:0140535;GO:1902493;GO:1902494;GO:1902562;GO:1904949;GO:1905368;GO:1990234	2907	2917	13.4348	18.2132	13.446	13.6487	15.7714	15.0224	16.1533	13.7687	16.8848	13.9343	18.2398	13.1959	14.116	12.7359	16.0495	12.8331	15.4245	11.8776	16.3386	17.4502	12.6734	12.7561	16.5351	11.776	13.4546	12.51	16.4481	17.1835	17.7541	16.7774	16.0065	12.9497	16.1653	15.4556
+	11.1636	1.75651	3.3788	M[15.9949]SNALAIQVDSEGKIK[54.0106]YDAIAR[54.0106]	sp|Q13573|SNW1_HUMAN	16K(54.0106),1M(15.9949),22R(54.0106)	Q13573	SNW1_HUMAN	SNW1	SNW domain-containing protein 1	GO:0000122;GO:0000375;GO:0000377;GO:0000398;GO:0006139;GO:0006355;GO:0006357;GO:0006396;GO:0006397;GO:0006725;GO:0006807;GO:0006950;GO:0006974;GO:0007165;GO:0008152;GO:0008380;GO:0008630;GO:0009889;GO:0009890;GO:0009891;GO:0009892;GO:0009893;GO:0009966;GO:0009967;GO:0009987;GO:0010033;GO:0010468;GO:0010556;GO:0010557;GO:0010558;GO:0010604;GO:0010605;GO:0010628;GO:0010646;GO:0010647;GO:0010720;GO:…	GO:0003676;GO:0003712;GO:0003713;GO:0003714;GO:0003723;GO:0005102;GO:0005112;GO:0005488;GO:0005515;GO:0008134;GO:0016922;GO:0019899;GO:0042809;GO:0042974;GO:0046332;GO:0050681;GO:0061629;GO:0097159;GO:0140110;GO:0140297	GO:0005634;GO:0005654;GO:0005681;GO:0005684;GO:0016363;GO:0016604;GO:0016607;GO:0032991;GO:0043226;GO:0043227;GO:0043229;GO:0043231;GO:0071007;GO:0071013;GO:0110165;GO:0140513;GO:1902494;GO:1990904	82	103	13.058	13.6979	16.5996	13.9635	16.0919	13.2574	15.3532	13.4141	12.8203	12.4984	15.5537	11.5322	12.5066	13.6254	16.8272	11.7846	15.7527	12.0006	17.0172	13.899	12.7796	13.8904	15.5799	12.4401	15.3851	11.4044	15.5362	12.6774	16.158	12.9651	16.0294	12.5209	16.2673	11.0647
+	4.05736	1.7382	3.33618	RHDLAPTK[54.0106]R[54.0106]	sp|Q96PV6|LENG8_HUMAN	8K(54.0106),9R(54.0106)	Q96PV6	LENG8_HUMAN	LENG8	Leukocyte receptor cluster member 8			GO:0005634;GO:0032991;GO:0043226;GO:0043227;GO:0043229;GO:0043231;GO:0110165	482	490	19.0171	13.8326	13.6957	13.5463	14.7545	13.597	12.8433	12.3491	15.461	18.1431	13.5937	13.2399	13.1442	12.9259	13.2228	15.5689	13.1494	15.8379	11.6767	16.3039	11.2358	13.9434	17.4605	11.5576	19.1172	14.6351	13.2101	13.2133	13.4952	17.1075	18.8094	15.9595	12.5016	11.7727
+	6.9283	1.72212	3.29921	SR[54.0106]GGFSSR[54.0106]GGFSSR[54.0106]	sp|Q8N1N4|K2C78_HUMAN	14R(54.0106),2R(54.0106),8R(54.0106)	Q8N1N4	K2C78_HUMAN	KRT78	Keratin, type II cytoskeletal 78	GO:0006996;GO:0007010;GO:0009987;GO:0016043;GO:0031424;GO:0032501;GO:0045103;GO:0045104;GO:0045109;GO:0071840;GO:0097435	GO:0005198;GO:0030280	GO:0005615;GO:0005829;GO:0005882;GO:0031982;GO:0043226;GO:0043227;GO:0043230;GO:0045095;GO:0065010;GO:0070062;GO:0099080;GO:0099081;GO:0099512;GO:0099513;GO:0110165;GO:1903561	26	39	13.2653	13.2562	16.4073	14.4316	13.0973	12.2849	13.2305	12.1635	13.9232	13.1972	12.9039	12.5155	12.3368	14.0651	13.1611	12.8085	13.1987	11.866	12.8871	14.3908	12.4224	13.4678	13.3622	13.2397	16.5383	11.4465	15.1625	12.033	15.9587	13.716	13.1803	12.7072	13.9532	12.1413
+	2.89775	1.71942	3.29304	NDK[54.0106]RSGFGVSER[54.0106]	sp|Q9BR39|JPH2_HUMAN	12R(54.0106),3K(54.0106)	Q9BR39	JPH2_HUMAN	JPH2	Junctophilin-2	GO:0006810;GO:0006811;GO:0006812;GO:0006816;GO:0007204;GO:0009987;GO:0010959;GO:0016202;GO:0022898;GO:0030001;GO:0032409;GO:0032411;GO:0032412;GO:0032414;GO:0032879;GO:0034220;GO:0034762;GO:0034764;GO:0034765;GO:0034767;GO:0042592;GO:0043269;GO:0043270;GO:0044093;GO:0048518;GO:0048522;GO:0048634;GO:0048878;GO:0050789;GO:0050793;GO:0050794;GO:0050801;GO:0051049;GO:0051050;GO:0051179;GO:0051234;GO:…	GO:0000981;GO:0001217;GO:0001227;GO:0001786;GO:0003676;GO:0003677;GO:0003700;GO:0005488;GO:0005543;GO:0005546;GO:0005547;GO:0008289;GO:0010314;GO:0032266;GO:0035091;GO:0043167;GO:0043168;GO:0070273;GO:0070300;GO:0072341;GO:0080025;GO:0097159;GO:0140110;GO:1901981;GO:1902936	GO:0005634;GO:0005783;GO:0005789;GO:0005886;GO:0014701;GO:0016020;GO:0016529;GO:0030018;GO:0030314;GO:0031090;GO:0032991;GO:0033017;GO:0043226;GO:0043227;GO:0043229;GO:0043231;GO:0098588;GO:0110165	297	308	13.1692	13.8858	12.5814	13.7779	13.8211	14.0407	12.7378	13.6191	13.6555	13.8642	12.8945	12.6235	12.1392	12.159	13.0477	12.9852	12.7279	12.5338	12.9869	13.1005	11.0704	14.5935	22.2116	11.667	11.9322	12.5752	12.5553	21.216	13.6267	12.1458	23.5301	12.815	19.0436	13.4416
+	6.23336	1.71513	3.28325	PVSAR[54.0106]YSNVSSIEDSFAMEK	sp|O15231|ZN185_HUMAN	5R(54.0106)	O15231	ZN185_HUMAN	ZNF185	Zinc finger protein 185		GO:0005488;GO:0008270;GO:0043167;GO:0043169;GO:0046872;GO:0046914	GO:0005737;GO:0005856;GO:0005925;GO:0030054;GO:0030055;GO:0043226;GO:0043228;GO:0043229;GO:0043232;GO:0070161;GO:0110165	592	611	13.6073	13.6776	12.747	13.0483	14.1878	13.3662	13.4726	13.3497	14.3456	13.283	12.3297	12.81	13.1263	12.6777	15.0416	13.4262	12.5247	12.8528	13.1158	13.6961	13.6283	14.4251	13.8579	13.1111	12.2921	12.3328	12.9017	12.9281	19.426	13.1635	13.3242	12.641	12.2282	12.2845
+	2.62149	1.71292	3.27825	AAQIR[54.0106]SQVMTHLR[54.0106]	sp|P05067|A4_HUMAN	13R(54.0106),5R(54.0106)	P05067	A4_HUMAN	APP	Amyloid-beta precursor protein	GO:0000086;GO:0001774;GO:0001775;GO:0001817;GO:0001819;GO:0001932;GO:0001934;GO:0001967;GO:0002252;GO:0002263;GO:0002265;GO:0002269;GO:0002274;GO:0002376;GO:0002682;GO:0002684;GO:0002685;GO:0002687;GO:0003008;GO:0006066;GO:0006109;GO:0006110;GO:0006139;GO:0006140;GO:0006355;GO:0006357;GO:0006378;GO:0006396;GO:0006397;GO:0006417;GO:0006468;GO:0006629;GO:0006725;GO:0006793;GO:0006796;GO:0006807;GO:…	GO:0000976;GO:0000977;GO:0000978;GO:0000987;GO:0001067;GO:0003676;GO:0003677;GO:0003690;GO:0004857;GO:0004866;GO:0004867;GO:0005102;GO:0005488;GO:0005515;GO:0005539;GO:0008201;GO:0019899;GO:0019904;GO:0030234;GO:0030414;GO:0030545;GO:0030546;GO:0042802;GO:0043167;GO:0043169;GO:0043565;GO:0046872;GO:0046914;GO:0048018;GO:0051425;GO:0061134;GO:0061135;GO:0097159;GO:0097367;GO:0098772;GO:0140677;GO:…	GO:0005576;GO:0005615;GO:0005641;GO:0005737;GO:0005768;GO:0005769;GO:0005783;GO:0005788;GO:0005790;GO:0005794;GO:0005796;GO:0005798;GO:0005829;GO:0005886;GO:0005905;GO:0005911;GO:0008021;GO:0009986;GO:0016020;GO:0030054;GO:0030133;GO:0030134;GO:0030135;GO:0030424;GO:0030426;GO:0030427;GO:0031090;GO:0031093;GO:0031410;GO:0031594;GO:0031904;GO:0031970;GO:0031974;GO:0031982;GO:0031983;GO:0032588;GO:…	523	535	21.7837	21.8346	21.9483	21.6321	19.5766	22.083	19.0738	21.9337	20.2073	21.2702	14.8553	20.97	12.4901	18.2522	18.5687	19.7998	20.6547	19.6728	23.4663	24.8923	15.0096	21.9547	12.8825	16.5536	22.4345	17.3959	22.6495	20.4912	21.5847	20.9374	20.5126	19.1451	23.7868	17.7322
+	2.16449	1.69877	3.24623	GR[54.0106]LDSELR[54.0106]GMQDLVEDFK	sp|P02538|K2C6A_HUMAN	2R(54.0106),8R(54.0106)	P02538	K2C6A_HUMAN	KRT6A	Keratin, type II cytoskeletal 6A	GO:0001906;GO:0002009;GO:0002376;GO:0006950;GO:0006952;GO:0006955;GO:0006959;GO:0006996;GO:0007010;GO:0008284;GO:0009605;GO:0009607;GO:0009611;GO:0009617;GO:0009653;GO:0009987;GO:0016043;GO:0019730;GO:0030154;GO:0031424;GO:0031640;GO:0032501;GO:0032502;GO:0042060;GO:0042127;GO:0042742;GO:0043207;GO:0043903;GO:0044419;GO:0045103;GO:0045104;GO:0045109;GO:0048518;GO:0048519;GO:0048522;GO:0048729;GO:…	GO:0005198;GO:0005200;GO:0030280	GO:0005634;GO:0005829;GO:0005882;GO:0016020;GO:0031982;GO:0043226;GO:0043227;GO:0043229;GO:0043230;GO:0043231;GO:0045095;GO:0065010;GO:0070062;GO:0099080;GO:0099081;GO:0099512;GO:0099513;GO:0110165;GO:1903561	233	250	13.1005	12.7913	20.5163	19.0652	12.806	20.3206	19.0451	17.9282	13.7466	18.9457	12.8904	19.9229	19.9048	20.0867	14.468	18.4476	18.2929	17.3368	13.164	14.337	12.2394	19.3429	21.1222	18.4168	22.0589	17.2905	19.7725	18.0617	22.2021	21.2261	22.4373	18.4705	11.9281	11.9571
+	3.61067	1.68588	3.21737	PSVDTEGPALVEIDR[54.0106]	sp|Q96PC5|MIA2_HUMAN	15R(54.0106)	Q96PC5	MIA2_HUMAN	MIA2	Melanoma inhibitory activity protein 2	GO:0006810;GO:0006886;GO:0006888;GO:0008104;GO:0009306;GO:0009987;GO:0015031;GO:0016192;GO:0032527;GO:0032940;GO:0033036;GO:0033365;GO:0035459;GO:0035592;GO:0042953;GO:0044872;GO:0045184;GO:0046903;GO:0046907;GO:0048193;GO:0051179;GO:0051234;GO:0051641;GO:0051649;GO:0070727;GO:0070972;GO:0070973;GO:0071692;GO:0071702;GO:0071705;GO:0140352	GO:0008047;GO:0030234;GO:0038024;GO:0098772;GO:0140677	GO:0005783;GO:0005789;GO:0016020;GO:0031090;GO:0043226;GO:0043227;GO:0043229;GO:0043231;GO:0070971;GO:0110165	554	568	13.5304	13.8862	13.2617	14.6735	21.4723	13.7421	21.2206	13.8014	13.7661	12.5253	20.7131	11.7202	13.3736	13.9202	20.7794	13.0499	13.281	12.0884	20.967	22.2166	12.0567	13.5373	14.203	11.6223	20.3997	13.268	20.7978	12.8224	20.5903	20.5061	14.019	13.1359	21.2388	12.6967
+	4.50444	1.68408	3.21335	ER[54.0106]PQPDSMPQDLSEALKEATK[54.0106]	sp|P09601|HMOX1_HUMAN	21K(54.0106),2R(54.0106)	P09601	HMOX1_HUMAN	HMOX1	Heme oxygenase 1	GO:0000302;GO:0001525;GO:0001666;GO:0001817;GO:0001819;GO:0001935;GO:0001936;GO:0001938;GO:0002246;GO:0002262;GO:0002376;GO:0002682;GO:0002683;GO:0002685;GO:0002686;GO:0003008;GO:0003012;GO:0006355;GO:0006725;GO:0006778;GO:0006787;GO:0006788;GO:0006807;GO:0006873;GO:0006879;GO:0006914;GO:0006915;GO:0006950;GO:0006979;GO:0007165;GO:0008152;GO:0008219;GO:0008283;GO:0008284;GO:0008285;GO:0009056;GO:…	GO:0003824;GO:0004392;GO:0004497;GO:0005198;GO:0005488;GO:0005515;GO:0016491;GO:0016705;GO:0016712;GO:0019899;GO:0020037;GO:0042802;GO:0042803;GO:0043167;GO:0043169;GO:0046872;GO:0046906;GO:0046983;GO:0097159	GO:0005615;GO:0005634;GO:0005654;GO:0005741;GO:0005783;GO:0005789;GO:0005829;GO:0016020;GO:0019867;GO:0031090;GO:0031966;GO:0031968;GO:0043226;GO:0043227;GO:0043229;GO:0043231;GO:0048471;GO:0098588;GO:0110165	2	22	13.7849	14.9234	13.3808	13.9142	13.9557	12.6336	14.1817	13.4403	13.5123	13.9833	12.4162	13.5521	13.4701	13.2556	13.953	11.3581	12.3213	11.461	13.4366	13.5528	12.2159	13.3974	20.3169	13.3289	10.9331	11.6208	12.8904	12.6554	13.1065	12.508	20.4247	13.4011	21.4536	12.7928
+	5.27776	1.67807	3.19999	KEAVQTAAK[54.0106]ELLK[54.0106]FVNR[54.0106]	sp|Q9ULA0|DNPEP_HUMAN	13K(54.0106),17R(54.0106),9K(54.0106)	Q9ULA0	DNPEP_HUMAN	DNPEP	Aspartyl aminopeptidase	GO:0006508;GO:0006518;GO:0006807;GO:0008152;GO:0019538;GO:0043170;GO:0043603;GO:0044238;GO:0071704;GO:1901564	GO:0003824;GO:0004177;GO:0005488;GO:0005515;GO:0008233;GO:0008237;GO:0008238;GO:0008270;GO:0016787;GO:0042802;GO:0043167;GO:0043169;GO:0046872;GO:0046914;GO:0140096	GO:0005634;GO:0005737;GO:0005829;GO:0043226;GO:0043227;GO:0043229;GO:0043231;GO:0072562;GO:0110165	21	37	13.5183	14.2066	13.1512	13.6642	12.2647	13.4741	14.0108	12.8372	14.0515	12.5132	14.4265	13.4869	12.954	12.6639	13.3089	12.3195	12.9626	12.5379	13.9041	13.1257	12.0091	13.7515	13.1661	12.6998	12.5005	12.4465	13.2365	13.8542	12.6335	14.1322	13.2616	11.6019	12.5149	11.9899
+	4.61313	1.65652	3.15256	EIPETTR[54.0106]TSQMQELHK[54.0106]	sp|O43172|PRP4_HUMAN	16K(54.0106),7R(54.0106)	O43172	PRP4_HUMAN	PRPF4	U4/U6 small nuclear ribonucleoprotein Prp4	GO:0000375;GO:0000377;GO:0000398;GO:0006139;GO:0006396;GO:0006397;GO:0006725;GO:0006807;GO:0008152;GO:0008380;GO:0009987;GO:0016070;GO:0016071;GO:0034641;GO:0043170;GO:0044237;GO:0044238;GO:0046483;GO:0071704;GO:0090304;GO:1901360	GO:0003676;GO:0003723;GO:0005488;GO:0017069;GO:0017070;GO:0030621;GO:0097159	GO:0005634;GO:0005654;GO:0005681;GO:0005684;GO:0015030;GO:0016604;GO:0016607;GO:0030532;GO:0032991;GO:0043226;GO:0043227;GO:0043229;GO:0043231;GO:0046540;GO:0071001;GO:0071005;GO:0071011;GO:0097525;GO:0097526;GO:0110165;GO:0120114;GO:0140513;GO:1990904	201	216	17.1701	18.0525	17.7732	13.4995	19.5912	18.7568	18.3709	17.7242	13.7558	13.1503	18.6545	12.3307	12.4323	12.4073	11.9596	12.9514	13.3076	11.3989	13.4927	19.7925	12.9234	12.6294	16.7931	13.372	16.8383	12.1667	18.8077	12.9603	17.493	12.4007	14.1479	13.0015	13.3691	12.9924
+	7.47648	1.65109	3.14072	QLSLTHPEILVPQISTEGGISTER[54.0106]	sp|Q9ULI3|HEG1_HUMAN	24R(54.0106)	Q9ULI3	HEG1_HUMAN	HEG1	Protein HEG homolog 1	GO:0000902;GO:0001570;GO:0001701;GO:0001817;GO:0001819;GO:0001886;GO:0001932;GO:0001933;GO:0001945;GO:0003008;GO:0003013;GO:0003017;GO:0003206;GO:0003209;GO:0003222;GO:0003279;GO:0003281;GO:0003382;GO:0006469;GO:0007275;GO:0007507;GO:0008104;GO:0009653;GO:0009790;GO:0009791;GO:0009792;GO:0009888;GO:0009889;GO:0009891;GO:0009892;GO:0009893;GO:0009966;GO:0009968;GO:0009987;GO:0010468;GO:0010556;GO:…	GO:0005488;GO:0005509;GO:0043167;GO:0043169;GO:0046872	GO:0005576;GO:0005911;GO:0009897;GO:0030054;GO:0070161;GO:0098552;GO:0110165	880	903	13.5044	12.5058	13.4526	14.3121	14.2978	13.0102	13.9095	12.2816	13.6688	12.6319	12.9164	11.7235	14.2852	14.1729	13.4704	12.9783	12.2264	11.6174	13.3121	13.1125	11.7507	13.9248	13.2748	12.9604	11.218	14.3943	12.9334	13.4724	19.0655	12.6236	12.8667	13.2732	18.0163	13.2772
+	4.95138	1.64824	3.13452	SAGSALYASRLYLSR[54.0106]	sp|Q96IJ6|GMPPA_HUMAN	15R(54.0106)	Q96IJ6	GMPPA_HUMAN	GMPPA	Mannose-1-phosphate guanyltransferase alpha	GO:0008152;GO:0009058	GO:0003824;GO:0016740	GO:0005737;GO:0031982;GO:0043226;GO:0043227;GO:0043230;GO:0065010;GO:0070062;GO:0110165;GO:1903561	250	264	13.9215	12.7238	17.6344	13.6364	13.6661	13.3245	13.2182	13.0032	13.7909	12.1756	18.9167	12.6322	12.6738	13.1536	18.8669	12.6595	12.5921	11.84	19.559	14.3063	11.3056	14.5153	14.2196	18.1289	17.7853	12.4474	18.9031	12.7777	18.6142	18.5958	17.6641	13.0596	20.6862	12.6443
+	6.35347	1.64422	3.12578	KQDGALYLMAER[54.0106]	sp|P32780|TF2H1_HUMAN	12R(54.0106)	P32780	TF2H1_HUMAN	GTF2H1	General transcription factor IIH subunit 1	GO:0000079;GO:0001932;GO:0006139;GO:0006259;GO:0006281;GO:0006289;GO:0006351;GO:0006355;GO:0006360;GO:0006366;GO:0006725;GO:0006807;GO:0006950;GO:0006974;GO:0007165;GO:0008152;GO:0009058;GO:0009059;GO:0009755;GO:0009889;GO:0009891;GO:0009893;GO:0009987;GO:0010468;GO:0010556;GO:0010557;GO:0010604;GO:0016070;GO:0018130;GO:0019219;GO:0019220;GO:0019222;GO:0019438;GO:0031323;GO:0031325;GO:0031326;GO:…	GO:0003682;GO:0005488;GO:0005515;GO:0008134;GO:0016922;GO:0044877;GO:0046966;GO:0061629;GO:0140297	GO:0000439;GO:0005654;GO:0005667;GO:0005675;GO:0032806;GO:0032991;GO:0061695;GO:0090575;GO:0110165;GO:0140513;GO:1902494;GO:1902554;GO:1902911;GO:1990234	19	30	13.7441	13.2486	13.4236	14.0322	13.9486	13.6959	12.9786	12.3909	12.7121	13.6233	13.5447	13.2294	11.9174	13.1383	13.2615	11.7318	12.748	11.4892	12.4408	13.7044	10.6237	13.8087	13.9364	12.4047	16.3465	12.1121	13.2088	13.7862	16.9742	13.5269	16.8569	12.3049	13.8797	11.7938
+	6.87843	1.62947	3.09399	DLSAR[54.0106]FSEASHK[54.0106]HK[54.0106]	sp|Q03001|DYST_HUMAN	12K(54.0106),14K(54.0106),5R(54.0106)	Q03001	DYST_HUMAN	DST	Dystonin	GO:0000226;GO:0006810;GO:0006950;GO:0006996;GO:0007010;GO:0007017;GO:0007018;GO:0007044;GO:0007155;GO:0007163;GO:0007165;GO:0007166;GO:0007229;GO:0008088;GO:0008090;GO:0009611;GO:0009987;GO:0010970;GO:0016043;GO:0022607;GO:0030011;GO:0030705;GO:0031581;GO:0034329;GO:0034330;GO:0042060;GO:0045103;GO:0045104;GO:0046907;GO:0048870;GO:0050789;GO:0050794;GO:0050896;GO:0051179;GO:0051234;GO:0051641;GO:…	GO:0003779;GO:0005102;GO:0005178;GO:0005198;GO:0005488;GO:0005509;GO:0005515;GO:0008017;GO:0008092;GO:0015631;GO:0042802;GO:0042803;GO:0043167;GO:0043169;GO:0044877;GO:0046872;GO:0046983;GO:0050839;GO:0051010	GO:0005604;GO:0005634;GO:0005635;GO:0005654;GO:0005737;GO:0005789;GO:0005829;GO:0005856;GO:0005882;GO:0005925;GO:0005938;GO:0009925;GO:0015629;GO:0015630;GO:0016020;GO:0030018;GO:0030054;GO:0030055;GO:0030056;GO:0030312;GO:0030424;GO:0031012;GO:0031090;GO:0031252;GO:0031410;GO:0031673;GO:0031967;GO:0031975;GO:0031982;GO:0032838;GO:0035371;GO:0042995;GO:0043005;GO:0043226;GO:0043227;GO:0043228;GO:…	4242	4255	13.9447	14.449	12.7837	13.2329	14.4526	13.1833	13.4232	13.488	14.7715	12.3498	14.9519	13.3257	13.2356	13.1613	13.8219	12.3362	13.944	11.6255	12.7851	14.6655	12.4646	12.3876	14.0126	12.5337	16.9966	12.5426	12.7385	13.4456	13.3772	12.9857	13.0024	12.7436	13.7971	13.1627
+	5.97976	1.62121	3.07633	FHTIYRQLHSLC[125.0477]QR[54.0106]R[54.0106]	sp|P46199|IF2M_HUMAN	12C(125.0477),14R(54.0106),15R(54.0106)	P46199	IF2M_HUMAN	MTIF2	Translation initiation factor IF-2, mitochondrial	GO:0006413;GO:0006417;GO:0006446;GO:0006996;GO:0008152;GO:0009889;GO:0009987;GO:0010468;GO:0010556;GO:0010608;GO:0016043;GO:0019222;GO:0022411;GO:0031323;GO:0031326;GO:0032790;GO:0034248;GO:0044237;GO:0050789;GO:0050794;GO:0051171;GO:0051246;GO:0060255;GO:0065007;GO:0070124;GO:0071840;GO:0080090;GO:1903008	GO:0000166;GO:0003676;GO:0003723;GO:0003743;GO:0003824;GO:0003924;GO:0005488;GO:0005525;GO:0008135;GO:0016462;GO:0016787;GO:0016817;GO:0016818;GO:0017076;GO:0017111;GO:0019001;GO:0032553;GO:0032555;GO:0032561;GO:0035639;GO:0036094;GO:0043021;GO:0043022;GO:0043024;GO:0043167;GO:0043168;GO:0044877;GO:0045182;GO:0090079;GO:0097159;GO:0097367;GO:1901265;GO:1901363	GO:0005654;GO:0005737;GO:0005739;GO:0043226;GO:0043227;GO:0043229;GO:0043231;GO:0110165	14	28	14.1528	13.9786	13.6753	13.5671	12.7512	13.0014	13.8484	12.2486	14.385	13.0238	12.9223	13.1482	12.4703	12.2354	20.2591	12.5128	14.1944	11.8715	12.4871	14.3693	11.3761	14.6568	13.6507	12.4281	11.7003	12.2405	12.8254	13.4577	12.717	13.9692	12.8778	12.2883	19.0415	12.3525
+	5.75863	1.60965	3.05177	PGPGPRSASASLLPDAFALTAFECEPQALR[54.0106]	sp|Q6NV75|GP153_HUMAN	30R(54.0106)	Q6NV75	GP153_HUMAN	GPR153	Probable G-protein coupled receptor 153		GO:0004888;GO:0004930;GO:0038023;GO:0060089	GO:0005886;GO:0016020;GO:0110165	487	516	14.0187	13.6619	13.6444	18.1292	19.3621	13.5782	14.2145	12.7568	16.2263	13.6192	17.0286	13.7497	13.5106	11.5841	13.9873	13.717	12.5446	11.151	18.3072	14.4753	13.1299	13.1384	13.7687	17.5298	16.1941	12.6379	13.4803	12.3953	16.9215	16.4968	12.7888	13.287	18.9721	12.844
+	6.75344	1.59666	3.02442	TKDAIDMYTQAGR[54.0106]	sp|Q9UG01|IF172_HUMAN	13R(54.0106)	Q9UG01	IF172_HUMAN	IFT172	Intraflagellar transport protein 172 homolog	GO:0000226;GO:0001843;GO:0001947;GO:0002009;GO:0003002;GO:0003143;GO:0006508;GO:0006807;GO:0006810;GO:0006996;GO:0007010;GO:0007017;GO:0007018;GO:0007165;GO:0007166;GO:0007219;GO:0007224;GO:0007389;GO:0007420;GO:0008152;GO:0008283;GO:0008285;GO:0008544;GO:0008589;GO:0009653;GO:0009798;GO:0009887;GO:0009888;GO:0009953;GO:0009966;GO:0009967;GO:0009968;GO:0009987;GO:0010646;GO:0010647;GO:0010648;GO:…		GO:0005815;GO:0005929;GO:0005930;GO:0030992;GO:0031410;GO:0031982;GO:0032991;GO:0036064;GO:0042995;GO:0043226;GO:0043227;GO:0043229;GO:0043230;GO:0043231;GO:0065010;GO:0097225;GO:0097228;GO:0097542;GO:0097598;GO:0097708;GO:0110165;GO:0120025;GO:1903561	941	953	13.6848	14.5672	13.1663	13.813	12.9613	12.8529	13.0469	13.425	13.8164	13.5315	12.2673	12.7562	13.584	12.88	14.0643	11.6805	12.8938	11.2459	12.6162	14.1923	12.0342	13.9677	13.2364	13.8121	12.7166	13.1731	13.1341	13.0061	16.8911	13.2433	12.6529	12.5039	18.0935	12.7379
+	4.24957	1.5908	3.01217	LDETPDGR[54.0106]	sp|Q9HCL2|GPAT1_HUMAN	8R(54.0106)	Q9HCL2	GPAT1_HUMAN	GPAM	Glycerol-3-phosphate acyltransferase 1, mitochondrial	GO:0001775;GO:0001817;GO:0002376;GO:0002682;GO:0002683;GO:0002684;GO:0002694;GO:0002696;GO:0006072;GO:0006082;GO:0006139;GO:0006163;GO:0006629;GO:0006631;GO:0006637;GO:0006638;GO:0006639;GO:0006641;GO:0006644;GO:0006650;GO:0006651;GO:0006654;GO:0006655;GO:0006725;GO:0006753;GO:0006790;GO:0006793;GO:0006796;GO:0006807;GO:0006915;GO:0006924;GO:0006950;GO:0006952;GO:0008152;GO:0008219;GO:0008283;GO:…	GO:0003824;GO:0004366;GO:0008374;GO:0016740;GO:0016746;GO:0016747;GO:0102420	GO:0005741;GO:0005886;GO:0016020;GO:0019867;GO:0031090;GO:0031966;GO:0031968;GO:0098588;GO:0110165	280	287	14.2267	13.6085	12.9646	13.0897	12.7337	13.2738	13.4411	12.223	15.3794	12.489	12.6774	14.3263	12.6819	12.4902	13.4415	12.577	12.8029	12.4402	14.3517	13.4992	11.6482	14.2996	13.5258	13.0458	18.5859	12.4419	14.332	13.3048	14.1053	13.2321	12.381	13.0202	13.3498	12.3167
+	2.49446	1.59018	3.01086	QLM[15.9949]VHAFIK[54.0106]R[54.0106]	sp|Q02750|MP2K1_HUMAN	10R(54.0106),3M(15.9949),9K(54.0106)	Q02750	MP2K1_HUMAN	MAP2K1	Dual specificity mitogen-activated protein kinase kinase 1	GO:0000165;GO:0001568;GO:0001932;GO:0001934;GO:0006355;GO:0006468;GO:0006793;GO:0006796;GO:0006807;GO:0006935;GO:0007165;GO:0007166;GO:0007167;GO:0007169;GO:0007507;GO:0008152;GO:0008283;GO:0008285;GO:0009889;GO:0009891;GO:0009893;GO:0009913;GO:0009966;GO:0009967;GO:0009987;GO:0010001;GO:0010468;GO:0010556;GO:0010557;GO:0010562;GO:0010604;GO:0010628;GO:0010646;GO:0010647;GO:0010720;GO:0010975;GO:…	GO:0000166;GO:0003824;GO:0004672;GO:0004674;GO:0004708;GO:0004712;GO:0004713;GO:0005078;GO:0005488;GO:0005515;GO:0005524;GO:0008047;GO:0016301;GO:0016740;GO:0016772;GO:0016773;GO:0017076;GO:0019207;GO:0019209;GO:0019887;GO:0030234;GO:0030295;GO:0030554;GO:0030674;GO:0032553;GO:0032555;GO:0032559;GO:0035591;GO:0035639;GO:0036094;GO:0043167;GO:0043168;GO:0043539;GO:0060090;GO:0097110;GO:0097159;GO:…	GO:0005634;GO:0005739;GO:0005768;GO:0005769;GO:0005770;GO:0005783;GO:0005794;GO:0005815;GO:0005829;GO:0005886;GO:0005925;GO:0016020;GO:0030054;GO:0030055;GO:0031410;GO:0031982;GO:0043226;GO:0043227;GO:0043229;GO:0043231;GO:0070161;GO:0097708;GO:0110165	354	363	20.0174	20.4905	20.0786	12.9659	21.1458	20.5442	20.5633	13.0301	21.7902	13.5846	19.5883	18.2483	12.5986	13.4128	20.3623	12.9907	12.3461	11.5806	20.3842	21.1138	12.0882	20.2697	12.6078	12.3031	17.9634	12.7601	19.6637	13.2839	18.2281	16.9611	13.1507	12.844	20.0233	12.0331
+	4.76289	1.58562	3.00137	QVETIR[54.0106]NLVDSYM[15.9949]AIVNK[54.0106]	sp|Q05193|DYN1_HUMAN	13M(15.9949),18K(54.0106),6R(54.0106)	Q05193	DYN1_HUMAN	DNM1	Dynamin-1	GO:0006810;GO:0006897;GO:0006898;GO:0006900;GO:0006996;GO:0007032;GO:0009987;GO:0010646;GO:0016043;GO:0016050;GO:0016185;GO:0016192;GO:0023051;GO:0031623;GO:0048488;GO:0050789;GO:0050794;GO:0050804;GO:0051179;GO:0051234;GO:0051649;GO:0061024;GO:0065007;GO:0070142;GO:0071840;GO:0098657;GO:0099003;GO:0099177;GO:0140238	GO:0000166;GO:0003676;GO:0003723;GO:0003824;GO:0003924;GO:0005488;GO:0005515;GO:0005525;GO:0008017;GO:0008092;GO:0015631;GO:0016462;GO:0016787;GO:0016817;GO:0016818;GO:0017076;GO:0017111;GO:0019001;GO:0019899;GO:0019900;GO:0019901;GO:0032553;GO:0032555;GO:0032561;GO:0035639;GO:0036094;GO:0042802;GO:0043167;GO:0043168;GO:0097159;GO:0097367;GO:1901265;GO:1901363	GO:0001917;GO:0005737;GO:0005874;GO:0005886;GO:0016020;GO:0030054;GO:0030117;GO:0031982;GO:0032991;GO:0043226;GO:0043227;GO:0043230;GO:0045202;GO:0065010;GO:0070062;GO:0097060;GO:0097470;GO:0098590;GO:0098684;GO:0098796;GO:0098835;GO:0098978;GO:0099080;GO:0099081;GO:0099512;GO:0099513;GO:0110165;GO:1903561	658	675	13.323	17.094	14.4016	13.399	15.5472	13.0932	16.9689	12.6547	15.9989	13.4042	15.5851	12.7528	12.6239	12.0867	14.0844	12.2734	14.0271	12.6611	17.7452	13.6206	12.7602	14.3588	19.2573	12.3273	17.7279	12.1322	14.9363	13.8536	19.6088	19.2922	19.7921	13.1109	20.7507	13.305
+	6.22597	1.58188	2.99361	THSR[54.0106]ASSLDLNK	sp|Q8NFH8|REPS2_HUMAN	4R(54.0106)	Q8NFH8	REPS2_HUMAN	REPS2	RalBP1-associated Eps domain-containing protein 2	GO:0006810;GO:0006897;GO:0007165;GO:0007166;GO:0007167;GO:0007169;GO:0007173;GO:0009987;GO:0016043;GO:0016192;GO:0016197;GO:0022607;GO:0038127;GO:0043933;GO:0046907;GO:0050789;GO:0050794;GO:0051179;GO:0051234;GO:0051641;GO:0051649;GO:0065003;GO:0065007;GO:0071840;GO:0098657	GO:0005488;GO:0005509;GO:0043167;GO:0043169;GO:0046872	GO:0005737;GO:0005829;GO:0005886;GO:0016020;GO:0110165	487	498	17.4138	18.4715	16.4213	17.6278	18.5291	17.8194	18.7197	17.9462	19.3399	17.2805	18.1259	16.8622	15.7395	13.2813	18.046	12.3296	16.2512	13.2969	18.933	13.968	15.685	17.5854	16.7844	16.3146	17.6192	13.1253	18.3063	17.1228	18.0404	17.705	16.5999	15.5642	18.3538	15.8729
+	10.4026	1.57928	2.9882	GGLIDDIALIR[54.0106]	sp|Q7L273|KCTD9_HUMAN	11R(54.0106)	Q7L273	KCTD9_HUMAN	KCTD9	BTB/POZ domain-containing protein KCTD9	GO:0006807;GO:0007165;GO:0008152;GO:0009987;GO:0016043;GO:0016567;GO:0019538;GO:0022607;GO:0032446;GO:0035556;GO:0036211;GO:0043170;GO:0043412;GO:0043687;GO:0043933;GO:0044238;GO:0050789;GO:0050794;GO:0051259;GO:0051260;GO:0065003;GO:0065007;GO:0070647;GO:0071704;GO:0071840;GO:1901564	GO:0005488;GO:0005515;GO:0042802;GO:0043621;GO:0097602		47	57	16.9443	12.9367	16.2015	12.7792	16.3127	14.0252	15.3658	12.7516	13.9911	13.4727	16.9989	13.3392	13.3453	14.8996	16.12	14.6825	17.1046	14.7936	15.6046	14.1997	10.9876	13.3288	12.8709	15.3525	15.9411	15.4219	15.5403	12.851	16.8849	15.2256	17.1687	13.7366	16.6372	13.0855
+	6.90977	1.56921	2.96742	HQELFVDIC[130.0791]SEK[54.0106]DNLR[54.0106]	sp|Q7Z3E2|CC186_HUMAN	12K(54.0106),16R(54.0106),9C(130.0791)	Q7Z3E2	CC186_HUMAN	CCDC186	Coiled-coil domain-containing protein 186	GO:0002790;GO:0006810;GO:0008104;GO:0009306;GO:0009605;GO:0009607;GO:0009617;GO:0009914;GO:0009987;GO:0010817;GO:0015031;GO:0015833;GO:0023061;GO:0030072;GO:0030073;GO:0030705;GO:0032940;GO:0033036;GO:0035592;GO:0035773;GO:0042886;GO:0043207;GO:0044419;GO:0045184;GO:0046879;GO:0046903;GO:0046907;GO:0050896;GO:0051179;GO:0051234;GO:0051640;GO:0051641;GO:0051648;GO:0051649;GO:0051650;GO:0051656;GO:…	GO:0005488;GO:0005515;GO:0019899;GO:0031267;GO:0051020	GO:0005802;GO:0031984;GO:0098791;GO:0110165	219	234	14.5294	13.1152	13.4966	13.7044	14.1693	13.6138	12.9615	11.6806	17.7425	12.7	13.5741	12.4371	14.1794	11.813	13.9588	11.2675	13.2057	13.0263	12.5754	17.2302	12.1534	13.8168	13.36	12.3639	12.7478	12.0328	13.3492	13.1321	15.2691	13.3285	13.1383	12.9935	16.8193	12.3073
+	2.78473	1.56445	2.95764	AFRQALQLAACGLAGGSAAVLFSAVAVGK[54.0106]PR[54.0106]	sp|Q96HS1|PGAM5_HUMAN	29K(54.0106),31R(54.0106)	Q96HS1	PGAM5_HUMAN	PGAM5	Serine/threonine-protein phosphatase PGAM5, mitochondrial	GO:0006914;GO:0008152;GO:0008219;GO:0009056;GO:0009892;GO:0009987;GO:0010638;GO:0010821;GO:0010822;GO:0012501;GO:0016236;GO:0019222;GO:0022603;GO:0033043;GO:0044237;GO:0044248;GO:0048518;GO:0048519;GO:0048522;GO:0050789;GO:0050793;GO:0050794;GO:0051094;GO:0051128;GO:0051130;GO:0051239;GO:0051241;GO:0061919;GO:0065007;GO:0070266;GO:0090140;GO:0090141;GO:0097300;GO:0120161;GO:0120163	GO:0003824;GO:0004721;GO:0004722;GO:0005096;GO:0005488;GO:0008047;GO:0016787;GO:0016788;GO:0016791;GO:0017018;GO:0030234;GO:0030695;GO:0042578;GO:0044877;GO:0060589;GO:0098772;GO:0140096;GO:0140677	GO:0005739;GO:0005741;GO:0005743;GO:0016020;GO:0019866;GO:0019867;GO:0031090;GO:0031966;GO:0031968;GO:0043226;GO:0043227;GO:0043229;GO:0043231;GO:0098588;GO:0110165	2	32	13.5072	13.043	13.1212	19.0713	13.8765	19.0328	14.5362	19.5495	13.6559	13.1162	13.9448	22.483	13.0706	12.4975	13.5796	11.3594	13.7723	11.8575	13.1703	14.0302	11.8358	14.3929	14.2218	13.1228	11.6944	11.6758	12.9956	19.2435	19.1618	12.0376	13.1975	12.5827	20.5545	17.7393
+	6.09327	1.56319	2.95507	SQHTKANR[54.0106]QR	sp|P11310|ACADM_HUMAN	8R(54.0106)	P11310	ACADM_HUMAN	ACADM	Medium-chain specific acyl-CoA dehydrogenase, mitochondrial	GO:0000271;GO:0001889;GO:0005975;GO:0005976;GO:0005977;GO:0005978;GO:0006082;GO:0006091;GO:0006109;GO:0006111;GO:0006112;GO:0006575;GO:0006577;GO:0006578;GO:0006629;GO:0006631;GO:0006635;GO:0006807;GO:0006950;GO:0008152;GO:0009056;GO:0009058;GO:0009059;GO:0009062;GO:0009250;GO:0009266;GO:0009409;GO:0009437;GO:0009605;GO:0009628;GO:0009791;GO:0009889;GO:0009987;GO:0009991;GO:0010906;GO:0015980;GO:…	GO:0000166;GO:0003824;GO:0003995;GO:0005488;GO:0005515;GO:0016491;GO:0016627;GO:0036094;GO:0042802;GO:0043167;GO:0043168;GO:0050660;GO:0052890;GO:0070991;GO:0097159;GO:1901265;GO:1901363	GO:0005634;GO:0005737;GO:0005739;GO:0005759;GO:0016020;GO:0030424;GO:0031090;GO:0031966;GO:0031974;GO:0042995;GO:0043005;GO:0043226;GO:0043227;GO:0043229;GO:0043231;GO:0043233;GO:0070013;GO:0110165;GO:0120025	22	31	17.8155	13.7116	16.2122	12.8219	18.168	13.8673	18.8052	13.3801	13.5524	13.1187	18.5517	12.9919	13.2765	12.6845	17.0702	12.756	16.4204	11.1996	15.9421	17.6939	13.2525	13.7567	14.3145	13.4384	15.6756	12.3883	11.9126	13.0374	16.8602	16.1162	17.5125	13.0427	12.9579	16.6875
+	6.48586	1.56067	2.94992	K[54.0106]GDR[54.0106]SPEPGQTWTR	sp|Q09666|AHNK_HUMAN	1K(54.0106),4R(54.0106)	Q09666	AHNK_HUMAN	AHNAK	Neuroblast differentiation-associated protein AHNAK	GO:0009889;GO:0010468;GO:0010556;GO:0010959;GO:0019219;GO:0019222;GO:0022898;GO:0031323;GO:0031326;GO:0032409;GO:0032412;GO:0032879;GO:0034762;GO:0034765;GO:0043269;GO:0043484;GO:0048518;GO:0048522;GO:0050789;GO:0050794;GO:0051049;GO:0051128;GO:0051130;GO:0051171;GO:0051252;GO:0051924;GO:0060255;GO:0065007;GO:0065009;GO:0080090;GO:1901019;GO:1901385;GO:1903169;GO:1903729;GO:1904062;GO:1905684;GO:…	GO:0003676;GO:0003723;GO:0005198;GO:0005488;GO:0005515;GO:0042802;GO:0044548;GO:0045296;GO:0050839;GO:0097159;GO:0097493	GO:0005634;GO:0005737;GO:0005765;GO:0005774;GO:0005829;GO:0005856;GO:0005886;GO:0005911;GO:0005925;GO:0015629;GO:0016020;GO:0030054;GO:0030055;GO:0030315;GO:0031090;GO:0031982;GO:0032991;GO:0042383;GO:0043034;GO:0043226;GO:0043227;GO:0043228;GO:0043229;GO:0043230;GO:0043231;GO:0043232;GO:0044291;GO:0065010;GO:0070062;GO:0070161;GO:0098588;GO:0098796;GO:0098797;GO:0098852;GO:0110165;GO:1903561	89	102	14.7344	13.0404	13.5586	12.5305	12.9597	13.1319	13.0403	12.9971	13.4133	12.6586	12.1153	13.7872	13.3237	12.8749	17.6009	12.3252	12.3903	12.3912	13.592	13.8892	11.3684	13.1357	12.5889	12.8745	12.8931	12.3731	13.0671	13.3528	13.5723	13.2107	12.769	12.1991	18.365	12.5148
+	4.31046	1.55422	2.93675	R[54.0106]MSDHRPAMGYHGQGPSDHYR	sp|O14647|CHD2_HUMAN	1R(54.0106)	O14647	CHD2_HUMAN	CHD2	Chromodomain-helicase-DNA-binding protein 2	GO:0002244;GO:0006325;GO:0006338;GO:0006355;GO:0006357;GO:0006950;GO:0006974;GO:0007517;GO:0008152;GO:0009058;GO:0009059;GO:0009889;GO:0009987;GO:0010467;GO:0010468;GO:0010556;GO:0016043;GO:0019219;GO:0019222;GO:0030154;GO:0031323;GO:0031326;GO:0032502;GO:0033554;GO:0034728;GO:0043170;GO:0043933;GO:0044237;GO:0044249;GO:0048513;GO:0048856;GO:0048863;GO:0048869;GO:0050789;GO:0050794;GO:0050896;GO:…	GO:0000166;GO:0000976;GO:0000977;GO:0000978;GO:0000987;GO:0001067;GO:0003676;GO:0003677;GO:0003682;GO:0003690;GO:0003723;GO:0003824;GO:0004386;GO:0005488;GO:0005515;GO:0005524;GO:0008094;GO:0016462;GO:0016787;GO:0016817;GO:0016818;GO:0016887;GO:0017076;GO:0017111;GO:0030554;GO:0032553;GO:0032555;GO:0032559;GO:0035639;GO:0036094;GO:0042393;GO:0043167;GO:0043168;GO:0043565;GO:0044877;GO:0097159;GO:…	GO:0000785;GO:0005634;GO:0032991;GO:0032993;GO:0043226;GO:0043227;GO:0043229;GO:0043231;GO:0110165	1743	1763	13.0597	14.1354	17.5698	16.6528	16.7793	12.8088	16.6111	14.0825	14.8478	16.7316	16.9114	17.3971	16.3668	16.2359	15.794	14.263	14.1919	14.6429	13.1745	14.6294	11.6396	16.6627	17.5723	14.725	19.004	11.9169	16.9013	16.2294	18.3514	18.1921	19.5798	14.7054	12.768	14.3343
+	2.54435	1.54863	2.92539	NIIEDLNSVIR[54.0106]TQGQK	sp|Q8NDM7|CFA43_HUMAN	11R(54.0106)	Q8NDM7	CFA43_HUMAN	CFAP43	Cilia- and flagella-associated protein 43	GO:0000226;GO:0001578;GO:0003006;GO:0003008;GO:0003016;GO:0003341;GO:0003351;GO:0003352;GO:0003356;GO:0006810;GO:0006858;GO:0006996;GO:0007010;GO:0007017;GO:0007018;GO:0007288;GO:0007420;GO:0009987;GO:0016043;GO:0022412;GO:0022414;GO:0022607;GO:0030030;GO:0030031;GO:0032501;GO:0032502;GO:0032886;GO:0035082;GO:0044782;GO:0048513;GO:0048856;GO:0050789;GO:0050794;GO:0050877;GO:0051179;GO:0051234;GO:…		GO:0005576;GO:0005929;GO:0005930;GO:0031514;GO:0042995;GO:0043226;GO:0043227;GO:0097729;GO:0110165;GO:0120025	1467	1482	17.6253	20.7649	20.329	15.0467	21.3126	13.0555	15.0079	12.8554	21.2467	15.377	17.6403	13.079	13.5181	12.297	14.9508	16.5971	19.6022	19.8752	15.6379	22.5405	11.9541	16.3987	19.9654	12.8579	14.4168	15.0325	14.0816	13.1186	20.0408	15.1506	13.8176	20.2538	21.5856	11.9698
+	4.01307	1.54785	2.92381	VQELK[54.0106]DKLTELLEENPDTPEAPR[54.0106]WK[54.0106]	sp|Q03001|DYST_HUMAN	23R(54.0106),25K(54.0106),5K(54.0106)	Q03001	DYST_HUMAN	DST	Dystonin	GO:0000226;GO:0006810;GO:0006950;GO:0006996;GO:0007010;GO:0007017;GO:0007018;GO:0007044;GO:0007155;GO:0007163;GO:0007165;GO:0007166;GO:0007229;GO:0008088;GO:0008090;GO:0009611;GO:0009987;GO:0010970;GO:0016043;GO:0022607;GO:0030011;GO:0030705;GO:0031581;GO:0034329;GO:0034330;GO:0042060;GO:0045103;GO:0045104;GO:0046907;GO:0048870;GO:0050789;GO:0050794;GO:0050896;GO:0051179;GO:0051234;GO:0051641;GO:…	GO:0003779;GO:0005102;GO:0005178;GO:0005198;GO:0005488;GO:0005509;GO:0005515;GO:0008017;GO:0008092;GO:0015631;GO:0042802;GO:0042803;GO:0043167;GO:0043169;GO:0044877;GO:0046872;GO:0046983;GO:0050839;GO:0051010	GO:0005604;GO:0005634;GO:0005635;GO:0005654;GO:0005737;GO:0005789;GO:0005829;GO:0005856;GO:0005882;GO:0005925;GO:0005938;GO:0009925;GO:0015629;GO:0015630;GO:0016020;GO:0030018;GO:0030054;GO:0030055;GO:0030056;GO:0030312;GO:0030424;GO:0031012;GO:0031090;GO:0031252;GO:0031410;GO:0031673;GO:0031967;GO:0031975;GO:0031982;GO:0032838;GO:0035371;GO:0042995;GO:0043005;GO:0043226;GO:0043227;GO:0043228;GO:…	4572	4596	13.9933	15.2874	14.0306	12.8219	21.036	14.2725	20.5783	12.953	14.5737	13.6079	19.6312	13.391	12.8296	12.8624	19.3771	12.5295	13.1478	12.2467	20.1758	21.6276	11.9007	14.9119	13.5785	12.1153	18.8506	11.9183	19.1455	13.7856	18.9758	19.2319	13.0426	11.7328	21.0872	12.4422
+	1.8589	1.54234	2.91267	NGIFPAAAGSR[54.0106]	sp|Q8N6S5|AR6P6_HUMAN	11R(54.0106)	Q8N6S5	AR6P6_HUMAN	ARL6IP6	ADP-ribosylation factor-like protein 6-interacting protein 6			GO:0005637;GO:0016020;GO:0019866;GO:0031090;GO:0031965;GO:0110165	88	98	22.2187	22.5754	13.3715	12.6448	23.9215	13.3081	23.2844	13.5485	23.8462	13.9209	22.959	12.4111	12.4477	13.0292	13.0027	11.9368	13.0505	12.7719	13.2277	24.5584	12.2515	13.3729	13.6976	11.3604	13.2057	11.9078	21.4662	13.0577	11.9653	13.537	12.4217	13.5075	13.6358	11.7459
+	6.86683	1.54127	2.9105	ENLVLHLDR[54.0106]	sp|O43166|SI1L1_HUMAN	9R(54.0106)	O43166	SI1L1_HUMAN	SIPA1L1	Signal-induced proliferation-associated 1-like protein 1	GO:0006996;GO:0007010;GO:0007165;GO:0007166;GO:0007167;GO:0007169;GO:0009966;GO:0009987;GO:0010646;GO:0010975;GO:0016043;GO:0022603;GO:0023051;GO:0030029;GO:0030036;GO:0031344;GO:0043085;GO:0043087;GO:0043547;GO:0044093;GO:0048013;GO:0048167;GO:0048583;GO:0050770;GO:0050789;GO:0050790;GO:0050793;GO:0050794;GO:0050804;GO:0050807;GO:0051056;GO:0051128;GO:0051336;GO:0051345;GO:0061001;GO:0065007;GO:…	GO:0005096;GO:0005102;GO:0005488;GO:0005515;GO:0008047;GO:0030234;GO:0030695;GO:0046875;GO:0060589;GO:0098772;GO:0140677	GO:0005737;GO:0005856;GO:0005886;GO:0014069;GO:0015629;GO:0016020;GO:0042995;GO:0043005;GO:0043197;GO:0043226;GO:0043228;GO:0043229;GO:0043232;GO:0044309;GO:0098794;GO:0099572;GO:0110165;GO:0120025	468	476	15.735	16.3319	15.5574	16.0725	17.407	16.8497	16.7304	15.9652	17.5524	16.1851	16.4924	12.2273	15.5002	12.8815	16.8676	12.8797	12.8305	11.7539	16.3723	17.5578	12.2099	16.8776	15.1898	16.451	15.1206	11.4717	17.0341	12.7741	16.4507	16.718	15.6124	15.913	16.9526	16.4518
+	3.48595	1.53893	2.90579	IHGLTETIER[54.0106]	sp|Q86X02|CDR2L_HUMAN	10R(54.0106)	Q86X02	CDR2L_HUMAN	CDR2L	Cerebellar degeneration-related protein 2-like	GO:0006810;GO:0007017;GO:0007018;GO:0009987;GO:0010970;GO:0030705;GO:0046907;GO:0047496;GO:0051179;GO:0051234;GO:0051640;GO:0051641;GO:0051648;GO:0051649;GO:0051650;GO:0051656;GO:0055107;GO:0072384;GO:0099111;GO:0099518	GO:0005488;GO:0005515;GO:0042802	GO:0005737;GO:0110165	112	121	20.047	13.3658	19.7897	13.6989	13.1088	20.3913	18.4868	13.4508	13.5098	19.1481	14.5299	14.9095	12.6189	12.4827	20.585	11.8666	12.3844	11.7039	20.2867	20.6417	13.1217	14.4186	13.1932	12.5406	13.4263	12.7058	19.6635	12.728	14.3734	13.5592	14.6351	12.6698	14.0658	11.7856
+	5.58641	1.51055	2.84918	VQGLVISQMLR[54.0106]K[54.0106]SVETR[54.0106]DWLSTLEPR	sp|Q9UID3|VPS51_HUMAN	11R(54.0106),12K(54.0106),17R(54.0106)	Q9UID3	VPS51_HUMAN	VPS51	Vacuolar protein sorting-associated protein 51 homolog	GO:0006605;GO:0006810;GO:0006869;GO:0006914;GO:0006996;GO:0007030;GO:0007034;GO:0007041;GO:0008104;GO:0008152;GO:0009056;GO:0009653;GO:0009887;GO:0009987;GO:0015850;GO:0015918;GO:0016043;GO:0016192;GO:0016197;GO:0016482;GO:0030301;GO:0032365;GO:0032366;GO:0032367;GO:0032456;GO:0032502;GO:0033036;GO:0042147;GO:0044237;GO:0044248;GO:0045184;GO:0046907;GO:0048193;GO:0048854;GO:0051179;GO:0051234;GO:…		GO:0000938;GO:0005730;GO:0005768;GO:0005794;GO:0005829;GO:0016020;GO:0031090;GO:0031410;GO:0031982;GO:0032588;GO:0032991;GO:0043226;GO:0043227;GO:0043228;GO:0043229;GO:0043231;GO:0043232;GO:0055037;GO:0097708;GO:0099023;GO:0110165;GO:1990745	582	607	13.5506	15.2878	13.4193	13.1588	17.8323	13.4782	16.786	12.3196	17.1394	13.3418	16.4777	12.4623	12.0591	12.1366	14.2173	12.3263	13.0095	11.8938	16.7659	19.0978	10.8796	13.0242	15.0037	12.5446	12.7302	11.8136	15.7787	12.9673	11.8469	13.021	15.0746	12.7204	19.8476	12.9482
+	3.43829	1.49433	2.81734	LIVVVAGQPSEVR[54.0106]	sp|Q6ZNJ1|NBEL2_HUMAN	13R(54.0106)	Q6ZNJ1	NBEL2_HUMAN	NBEAL2	Neurobeachin-like protein 2	GO:0008104;GO:0009987;GO:0030099;GO:0030154;GO:0030220;GO:0032502;GO:0033036;GO:0048646;GO:0048869;GO:0051179;GO:0051641;GO:0070727	GO:0005488;GO:0005515;GO:0019899;GO:0019900;GO:0019901	GO:0005783;GO:0005829;GO:0005886;GO:0012506;GO:0016020;GO:0030659;GO:0030667;GO:0031090;GO:0043226;GO:0043227;GO:0043229;GO:0043231;GO:0070821;GO:0098588;GO:0101003;GO:0110165	2711	2723	14.6709	16.7209	15.0628	17.9004	20.8574	18.6824	20.0086	10.2345	20.7272	18.0342	17.4689	19.9636	18.641	15.58	17.3447	15.7713	16.7137	18.7398	20.6829	16.3371	12.9209	15.4919	17.5559	15.752	20.3678	15.5055	22.2106	17.3419	16.131	16.2131	15.6881	16.6523	15.0385	16.5725
+	7.9709	1.49316	2.81504	VEPFTSLHVQLQSGR[54.0106]	sp|Q6ZNJ1|NBEL2_HUMAN	15R(54.0106)	Q6ZNJ1	NBEL2_HUMAN	NBEAL2	Neurobeachin-like protein 2	GO:0008104;GO:0009987;GO:0030099;GO:0030154;GO:0030220;GO:0032502;GO:0033036;GO:0048646;GO:0048869;GO:0051179;GO:0051641;GO:0070727	GO:0005488;GO:0005515;GO:0019899;GO:0019900;GO:0019901	GO:0005783;GO:0005829;GO:0005886;GO:0012506;GO:0016020;GO:0030659;GO:0030667;GO:0031090;GO:0043226;GO:0043227;GO:0043229;GO:0043231;GO:0070821;GO:0098588;GO:0101003;GO:0110165	2173	2187	13.78	12.3675	13.6148	14.7585	11.7768	13.7075	13.6337	13.3509	13.1239	13.171	13.227	12.9934	12.9528	12.481	16.3564	12.486	12.6913	11.1431	16.3942	14.9361	12.6633	13.5529	13.4949	12.2056	11.9362	12.0798	13.0629	12.7324	12.5837	12.4996	14.3036	12.8833	16.5458	11.8846
+	3.91998	1.48772	2.80445	QTSR[54.0106]SFASAAAFGDK[54.0106]	sp|Q8IY47|KBTB2_HUMAN	15K(54.0106),4R(54.0106)	Q8IY47	KBTB2_HUMAN	KBTBD2	Kelch repeat and BTB domain-containing protein 2	GO:0005975;GO:0005996;GO:0006006;GO:0006629;GO:0006807;GO:0008152;GO:0009058;GO:0009059;GO:0009719;GO:0009725;GO:0009987;GO:0010033;GO:0010243;GO:0010467;GO:0016567;GO:0019318;GO:0019538;GO:0032446;GO:0032868;GO:0036211;GO:0042221;GO:0043170;GO:0043412;GO:0043434;GO:0043687;GO:0044237;GO:0044238;GO:0044249;GO:0044281;GO:0050896;GO:0070647;GO:0071704;GO:1901564;GO:1901576;GO:1901652;GO:1901698;GO:…			456	470	14.086	13.6631	17.8363	14.0869	14.4953	13.5805	19.7121	14.8928	14.1779	13.4915	12.9994	12.1737	13.2928	12.5468	12.3715	12.7479	13.0508	12.4846	19.2274	13.7572	12.9734	13.9359	14.0461	14.8583	17.5088	12.4925	18.5435	13.5079	18.3363	17.826	18.1229	12.4935	13.1343	12.6926
+	6.07471	1.47671	2.78313	TSPAVTALAVSR[54.0106]	sp|Q6ZS81|WDFY4_HUMAN	12R(54.0106)	Q6ZS81	WDFY4_HUMAN	WDFY4	WD repeat- and FYVE domain-containing protein 4	GO:0001775;GO:0002376;GO:0006914;GO:0008152;GO:0009056;GO:0009605;GO:0009607;GO:0009615;GO:0009987;GO:0019882;GO:0032501;GO:0036037;GO:0042110;GO:0043207;GO:0044237;GO:0044248;GO:0044419;GO:0045321;GO:0046631;GO:0046649;GO:0050896;GO:0051707;GO:0061919;GO:0098586		GO:0005768;GO:0005769;GO:0005783;GO:0031410;GO:0031982;GO:0043226;GO:0043227;GO:0043229;GO:0043231;GO:0097708;GO:0110165	3152	3163	13.1137	16.2622	13.6257	14.4074	18.1026	13.5703	13.0763	12.8837	17.8137	13.8354	16.382	14.0067	13.9492	13.0394	17.0518	13.2899	13.6782	11.7912	16.8365	16.869	11.3595	13.0562	13.7732	13.1729	16.7276	11.7978	17.3035	13.3517	17.0854	12.2119	12.8273	12.4487	18.4153	11.5609
+	3.85856	1.47162	2.77334	LR[54.0106]KQVEEIFNLK[54.0106]FAQALGLTEAVK[54.0106]	sp|P78347|GTF2I_HUMAN	12K(54.0106),24K(54.0106),2R(54.0106)	P78347	GTF2I_HUMAN	GTF2I	General transcription factor II-I	GO:0006139;GO:0006351;GO:0006355;GO:0006357;GO:0006366;GO:0006725;GO:0006807;GO:0008152;GO:0009058;GO:0009059;GO:0009889;GO:0009891;GO:0009893;GO:0009987;GO:0010468;GO:0010556;GO:0010557;GO:0010604;GO:0016070;GO:0016525;GO:0018130;GO:0019219;GO:0019222;GO:0019438;GO:0022603;GO:0031323;GO:0031325;GO:0031326;GO:0031328;GO:0032774;GO:0034641;GO:0034654;GO:0043170;GO:0044237;GO:0044238;GO:0044249;GO:…	GO:0000981;GO:0001216;GO:0001228;GO:0003676;GO:0003677;GO:0003700;GO:0005488;GO:0005515;GO:0008134;GO:0061629;GO:0097159;GO:0140110;GO:0140297	GO:0005634;GO:0005654;GO:0005737;GO:0016020;GO:0043226;GO:0043227;GO:0043229;GO:0043231;GO:0110165	571	594	13.9067	14.7258	13.7505	12.5749	13.2678	12.6625	12.5302	14.1315	14.6678	13.3768	14.0328	12.5925	13.6505	12.7492	13.7452	12.2092	12.7513	12.3102	12.9679	13.3775	11.9787	13.8765	12.9067	17.5609	12.7719	11.6969	12.6916	13.1926	13.5221	18.2669	12.4034	12.4927	21.6256	13.3271
+	4.52191	1.465	2.76063	DGLLPTGLGQR[54.0106]	sp|P58107|EPIPL_HUMAN	11R(54.0106)	P58107	EPIPL_HUMAN	EPPK1	Epiplakin	GO:0006950;GO:0006996;GO:0007010;GO:0008285;GO:0009611;GO:0009987;GO:0010632;GO:0010633;GO:0010837;GO:0010839;GO:0016043;GO:0022607;GO:0030334;GO:0030336;GO:0032101;GO:0032102;GO:0040008;GO:0040012;GO:0040013;GO:0042060;GO:0042127;GO:0045103;GO:0045104;GO:0045109;GO:0045110;GO:0048519;GO:0048523;GO:0048583;GO:0048585;GO:0048638;GO:0050678;GO:0050680;GO:0050789;GO:0050793;GO:0050794;GO:0050896;GO:…	GO:0003676;GO:0003723;GO:0005198;GO:0005488;GO:0019215;GO:0097159;GO:1990254	GO:0005737;GO:0005856;GO:0005882;GO:0005911;GO:0005923;GO:0016020;GO:0016323;GO:0016327;GO:0030054;GO:0030055;GO:0030056;GO:0042995;GO:0043226;GO:0043228;GO:0043229;GO:0043232;GO:0045095;GO:0045111;GO:0070160;GO:0070161;GO:0071944;GO:0097356;GO:0098590;GO:0099080;GO:0099081;GO:0099512;GO:0099513;GO:0110165	1268	1278	19.663	12.8854	18.5268	13.8905	19.5687	18.4313	19.902	12.3998	19.7052	13.0313	20.4813	12.7679	12.9132	13.0259	18.7656	12.0832	13.7909	10.5366	20.3331	13.659	10.8711	14.4486	14.0742	13.1189	12.2312	12.9349	17.5319	13.1428	13.0679	13.06	12.8854	12.1693	11.6916	12.2889
+	5.18506	1.46432	2.75933	R[54.0106]MSDHRPAM[15.9949]GYHGQGPSDHYR	sp|O14647|CHD2_HUMAN	1R(54.0106),9M(15.9949)	O14647	CHD2_HUMAN	CHD2	Chromodomain-helicase-DNA-binding protein 2	GO:0002244;GO:0006325;GO:0006338;GO:0006355;GO:0006357;GO:0006950;GO:0006974;GO:0007517;GO:0008152;GO:0009058;GO:0009059;GO:0009889;GO:0009987;GO:0010467;GO:0010468;GO:0010556;GO:0016043;GO:0019219;GO:0019222;GO:0030154;GO:0031323;GO:0031326;GO:0032502;GO:0033554;GO:0034728;GO:0043170;GO:0043933;GO:0044237;GO:0044249;GO:0048513;GO:0048856;GO:0048863;GO:0048869;GO:0050789;GO:0050794;GO:0050896;GO:…	GO:0000166;GO:0000976;GO:0000977;GO:0000978;GO:0000987;GO:0001067;GO:0003676;GO:0003677;GO:0003682;GO:0003690;GO:0003723;GO:0003824;GO:0004386;GO:0005488;GO:0005515;GO:0005524;GO:0008094;GO:0016462;GO:0016787;GO:0016817;GO:0016818;GO:0016887;GO:0017076;GO:0017111;GO:0030554;GO:0032553;GO:0032555;GO:0032559;GO:0035639;GO:0036094;GO:0042393;GO:0043167;GO:0043168;GO:0043565;GO:0044877;GO:0097159;GO:…	GO:0000785;GO:0005634;GO:0032991;GO:0032993;GO:0043226;GO:0043227;GO:0043229;GO:0043231;GO:0110165	1743	1763	14.1392	14.2471	12.4512	13.9151	12.9122	12.6201	13.3727	12.6668	13.1587	13.3078	13.4068	12.854	13.239	13.0694	13.2867	12.8418	13.0612	12.5782	14.447	14.1649	11.3305	13.8609	13.0859	12.7778	17.6535	12.0733	12.4532	12.5612	12.697	13.3473	12.3633	13.1209	12.0558	12.5311
+	7.73449	1.45845	2.74812	AVDALAALQDFYHR[54.0106]EHVTKTQILCAERR	sp|Q96C10|DHX58_HUMAN	14R(54.0106)	Q96C10	DHX58_HUMAN	DHX58	ATP-dependent RNA helicase DHX58	GO:0001817;GO:0001818;GO:0001819;GO:0002218;GO:0002221;GO:0002253;GO:0002376;GO:0002682;GO:0002683;GO:0002684;GO:0002697;GO:0002699;GO:0002753;GO:0002757;GO:0002758;GO:0002764;GO:0002831;GO:0002832;GO:0002833;GO:0006950;GO:0006952;GO:0006955;GO:0007165;GO:0009605;GO:0009607;GO:0009615;GO:0009617;GO:0009889;GO:0009890;GO:0009891;GO:0009892;GO:0009893;GO:0009966;GO:0009967;GO:0009968;GO:0009987;GO:…	GO:0000166;GO:0003676;GO:0003677;GO:0003723;GO:0003724;GO:0003725;GO:0003727;GO:0003824;GO:0004386;GO:0005488;GO:0005524;GO:0008186;GO:0008270;GO:0016462;GO:0016787;GO:0016817;GO:0016818;GO:0016887;GO:0017076;GO:0017111;GO:0030554;GO:0032553;GO:0032555;GO:0032559;GO:0035639;GO:0036094;GO:0043167;GO:0043168;GO:0043169;GO:0046872;GO:0046914;GO:0097159;GO:0097367;GO:0140098;GO:0140640;GO:0140657;GO:…	GO:0005737;GO:0110165	299	326	12.2421	13.7055	12.7799	13.699	13.3484	12.4439	17.01	12.7513	13.8765	13.5299	13.7798	12.9497	13.681	12.5907	16.3479	11.8978	13.232	12.8899	16.9132	18.3491	12.3584	13.5348	12.9643	12.0964	13.1187	12.4747	16.8434	11.6369	13.2182	13.5922	14.0355	11.6776	12.8699	12.8487
+	6.69945	1.45169	2.73529	KASEPAGGPRR[54.0106]EDIVDTM[15.9949]VFK	sp|Q8WWM7|ATX2L_HUMAN	11R(54.0106),18M(15.9949)	Q8WWM7	ATX2L_HUMAN	ATXN2L	Ataxin-2-like protein	GO:0006139;GO:0006725;GO:0006807;GO:0006996;GO:0008152;GO:0009987;GO:0016043;GO:0016070;GO:0016071;GO:0022607;GO:0034063;GO:0034641;GO:0043170;GO:0044237;GO:0044238;GO:0046483;GO:0070925;GO:0071704;GO:0071840;GO:0090304;GO:0140694;GO:1901360	GO:0003676;GO:0003723;GO:0003729;GO:0005488;GO:0005515;GO:0045296;GO:0050839;GO:0097159	GO:0005829;GO:0010494;GO:0016020;GO:0016604;GO:0016607;GO:0035770;GO:0036464;GO:0043226;GO:0043228;GO:0043229;GO:0043232;GO:0099080;GO:0110165	166	186	13.0045	13.6831	13.415	13.7688	19.2003	14.6962	16.9558	12.2979	13.8684	12.794	18.3444	12.3183	12.9477	12.4855	18.7169	12.2323	14.0744	11.8643	18.4018	18.9536	12.8774	12.3982	12.8879	13.0398	16.248	12.4075	17.8992	13.0245	16.6602	14.1608	12.5855	11.7811	18.491	12.4945
+	6.00123	1.42689	2.68867	MLR[54.0106]PAGLWR	sp|Q5TEU4|NDUF5_HUMAN	3R(54.0106)	Q5TEU4	NDUF5_HUMAN	NDUFAF5	Arginine-hydroxylase NDUFAF5, mitochondrial	GO:0006807;GO:0008152;GO:0009987;GO:0010257;GO:0016043;GO:0018193;GO:0018195;GO:0019538;GO:0022607;GO:0030961;GO:0032259;GO:0032981;GO:0033108;GO:0036211;GO:0043170;GO:0043412;GO:0043933;GO:0044238;GO:0065003;GO:0071704;GO:0071840;GO:1901564	GO:0003824;GO:0008168;GO:0008757;GO:0016491;GO:0016740;GO:0016741	GO:0005739;GO:0005743;GO:0016020;GO:0019866;GO:0031090;GO:0031966;GO:0043226;GO:0043227;GO:0043229;GO:0043231;GO:0098552;GO:0098576;GO:0099617;GO:0110165	1	9	16.0489	16.9491	14.4155	16.7057	17.6144	15.5403	18.1116	14.7018	17.73	15.6035	15.3843	14.8296	15.9101	13.1647	16.4973	12.5116	15.4853	12.9766	15.5865	17.8382	12.3961	15.7137	16.3315	16.8122	14.5211	11.5861	16.1292	16.1045	15.4433	14.25	15.6822	14.5711	13.3047	15.2808
+	3.74199	1.42668	2.68827	C[130.0791]QDSHER[54.0106]K[54.0106]	sp|O15553|MEFV_HUMAN	1C(130.0791),7R(54.0106),8K(54.0106)	O15553	MEFV_HUMAN	MEFV	Pyrin	GO:0001817;GO:0001818;GO:0001819;GO:0002218;GO:0002221;GO:0002253;GO:0002376;GO:0002682;GO:0002684;GO:0002757;GO:0002758;GO:0002764;GO:0002831;GO:0002833;GO:0006807;GO:0006950;GO:0006952;GO:0006954;GO:0006955;GO:0007165;GO:0008152;GO:0008219;GO:0009605;GO:0009607;GO:0009889;GO:0009890;GO:0009891;GO:0009892;GO:0009893;GO:0009894;GO:0009896;GO:0009987;GO:0010033;GO:0010468;GO:0010506;GO:0010508;GO:…	GO:0003779;GO:0003824;GO:0004842;GO:0005488;GO:0005515;GO:0008092;GO:0008270;GO:0016740;GO:0016746;GO:0016755;GO:0019787;GO:0042802;GO:0043167;GO:0043169;GO:0046872;GO:0046914;GO:0061630;GO:0061659;GO:0140096	GO:0001726;GO:0005634;GO:0005654;GO:0005737;GO:0005773;GO:0005776;GO:0005829;GO:0005874;GO:0005875;GO:0030027;GO:0031410;GO:0031982;GO:0032991;GO:0042995;GO:0043226;GO:0043227;GO:0043229;GO:0043231;GO:0061702;GO:0097708;GO:0099080;GO:0099081;GO:0099512;GO:0099513;GO:0110165;GO:0120025	355	362	18.8672	13.9445	16.2171	13.4559	16.8407	12.6131	15.002	13.2821	13.2606	12.9645	14.6781	13.1767	12.6045	13.7468	11.7364	13.0189	13.4742	11.1275	12.6611	13.5538	11.7741	13.9349	20.4342	11.8923	12.8253	11.9056	12.6232	12.4111	12.1042	13.2855	13.5912	12.5107	14.1844	12.4897
+	4.81318	1.42096	2.67764	WK[54.0106]EVK[54.0106]R[54.0106]AALSEMVEYITHNR	sp|Q13362|2A5G_HUMAN	2K(54.0106),5K(54.0106),6R(54.0106)	Q13362	2A5G_HUMAN	PPP2R5C	Serine/threonine-protein phosphatase 2A 56 kDa regulatory subunit gamma isoform	GO:0000075;GO:0000077;GO:0006508;GO:0006511;GO:0006807;GO:0006950;GO:0006974;GO:0006977;GO:0007093;GO:0007165;GO:0007346;GO:0008152;GO:0008285;GO:0008630;GO:0009056;GO:0009057;GO:0009987;GO:0010498;GO:0010564;GO:0010948;GO:0019538;GO:0019941;GO:0022402;GO:0030163;GO:0030330;GO:0031570;GO:0031571;GO:0033554;GO:0035556;GO:0042127;GO:0042770;GO:0042771;GO:0043161;GO:0043170;GO:0043632;GO:0044238;GO:…	GO:0008047;GO:0019208;GO:0019211;GO:0019888;GO:0030234;GO:0072542;GO:0098772;GO:0140677	GO:0000159;GO:0000775;GO:0005634;GO:0005654;GO:0005794;GO:0005829;GO:0008287;GO:0032991;GO:0043226;GO:0043227;GO:0043229;GO:0043231;GO:0098687;GO:0110165;GO:1902494;GO:1903293	65	84	18.3477	12.9968	18.4736	13.2277	19.3465	18.4655	19.1945	13.2421	19.1754	12.8568	18.5757	12.2694	13.4179	11.9742	18.6662	12.5276	13.6015	11.9634	18.9615	15.0503	11.9273	13.5971	12.8352	12.5626	12.6352	12.8537	18.9591	12.1734	13.2862	13.1874	12.9247	13.0752	14.1941	13.2018
+	3.39359	1.41986	2.6756	R[54.0106]GGSIQQYIYKQEPVQKCPGR	sp|Q92954|PRG4_HUMAN	1R(54.0106)	Q92954	PRG4_HUMAN	PRG4	Proteoglycan 4	GO:0002376;GO:0006955;GO:0050896	GO:0005044;GO:0005488;GO:0030246;GO:0030247;GO:0038024	GO:0005615;GO:0030312;GO:0031012;GO:0062023;GO:0110165	1264	1284	21.1343	14.1432	13.0799	13.2021	22.5937	12.5086	20.8086	13.0079	13.3616	13.9954	21.792	12.8574	13.111	12.8252	13.5518	11.8566	12.9434	12.2474	12.0794	14.4085	12.777	13.2557	13.3539	13.4269	11.9381	12.2998	12.1291	12.6628	13.1145	13.3884	13.9422	12.7601	13.6082	12.9457
+	3.80187	1.4196	2.67511	C[130.0791]LNNLAASQLK[54.0106]LDHYR[54.0106]	sp|Q14318|FKBP8_HUMAN	11K(54.0106),16R(54.0106),1C(130.0791)	Q14318	FKBP8_HUMAN	FKBP8	Peptidyl-prolyl cis-trans isomerase FKBP8	GO:0001654;GO:0001708;GO:0001932;GO:0001933;GO:0003002;GO:0006457;GO:0006915;GO:0007165;GO:0007166;GO:0007167;GO:0007178;GO:0007224;GO:0007389;GO:0007423;GO:0008104;GO:0008219;GO:0009889;GO:0009892;GO:0009894;GO:0009953;GO:0009966;GO:0009967;GO:0009987;GO:0010468;GO:0010506;GO:0010556;GO:0010563;GO:0010605;GO:0010646;GO:0010647;GO:0010821;GO:0012501;GO:0019220;GO:0019222;GO:0021904;GO:0023051;GO:…	GO:0003755;GO:0003824;GO:0005488;GO:0005515;GO:0005516;GO:0016853;GO:0016859;GO:0019904;GO:0042802;GO:0043167;GO:0043169;GO:0044183;GO:0046872;GO:0097718;GO:0140096	GO:0005739;GO:0005740;GO:0005783;GO:0005789;GO:0005829;GO:0012505;GO:0016020;GO:0031090;GO:0031966;GO:0031967;GO:0031975;GO:0032991;GO:0043226;GO:0043227;GO:0043229;GO:0043231;GO:0110165	274	289	13.2417	13.3099	12.8681	13.5313	12.9841	14.6909	13.9783	12.7225	14.2905	12.4205	13.5041	11.8864	12.3562	12.9602	14.5675	11.8013	18.8323	11.3955	14.4704	14.2708	13.5133	13.6205	13.5607	18.6259	18.2363	12.4027	13.3113	13.4289	19.4959	13.6657	19.3835	12.6118	13.0776	12.6861
+	6.56326	1.40683	2.65155	QLRQEVVVCM[15.9949]R[54.0106]RDTALETALNAK[54.0106]	sp|P51532|SMCA4_HUMAN	10M(15.9949),11R(54.0106),23K(54.0106)	P51532	SMCA4_HUMAN	SMARCA4	Transcription activator BRG1	GO:0000122;GO:0001188;GO:0001558;GO:0002682;GO:0002684;GO:0002694;GO:0002696;GO:0003407;GO:0006282;GO:0006325;GO:0006337;GO:0006338;GO:0006355;GO:0006356;GO:0006357;GO:0007346;GO:0007399;GO:0008284;GO:0009889;GO:0009890;GO:0009891;GO:0009892;GO:0009893;GO:0009966;GO:0009967;GO:0009968;GO:0009987;GO:0010468;GO:0010556;GO:0010557;GO:0010558;GO:0010564;GO:0010604;GO:0010605;GO:0010646;GO:0010647;GO:…	GO:0000166;GO:0001221;GO:0002039;GO:0003676;GO:0003677;GO:0003712;GO:0003713;GO:0003714;GO:0003723;GO:0003824;GO:0004386;GO:0005488;GO:0005515;GO:0005524;GO:0008094;GO:0008134;GO:0016787;GO:0016922;GO:0017076;GO:0019899;GO:0030554;GO:0030957;GO:0032553;GO:0032555;GO:0032559;GO:0035639;GO:0036094;GO:0042393;GO:0043167;GO:0043168;GO:0050681;GO:0061629;GO:0070182;GO:0070577;GO:0097159;GO:0097367;GO:…	GO:0000776;GO:0000785;GO:0001650;GO:0005615;GO:0005634;GO:0005654;GO:0005730;GO:0016020;GO:0016363;GO:0016514;GO:0016586;GO:0032991;GO:0032993;GO:0043226;GO:0043227;GO:0043228;GO:0043229;GO:0043231;GO:0043232;GO:0070603;GO:0071564;GO:0071565;GO:0099080;GO:0110165;GO:0140092;GO:0140288;GO:0140513;GO:1902494;GO:1904949	415	437	13.1834	13.2242	11.2505	13.1584	13.0205	13.8886	14.0471	12.5071	14.6226	12.9118	13.9389	12.5284	13.4446	12.6489	17.104	12.9958	13.1699	12.7709	13.3111	14.431	11.9505	13.7267	13.7165	13.4364	12.6994	12.8834	13.1611	12.1904	11.6113	13.4594	13.1588	12.8027	19.2598	12.1328
+	1.64767	1.40592	2.64987	AAPSPQEALVR[54.0106]	sp|Q96CF2|CHM4C_HUMAN	11R(54.0106)	Q96CF2	CHM4C_HUMAN	CHMP4C	Charged multivesicular body protein 4c	GO:0000075;GO:0001778;GO:0006508;GO:0006511;GO:0006807;GO:0006810;GO:0006900;GO:0006906;GO:0006914;GO:0006996;GO:0006997;GO:0007009;GO:0007032;GO:0007033;GO:0007034;GO:0007041;GO:0007080;GO:0007093;GO:0007165;GO:0007346;GO:0008104;GO:0008152;GO:0009056;GO:0009057;GO:0009838;GO:0009987;GO:0010389;GO:0010564;GO:0010824;GO:0010948;GO:0010972;GO:0015031;GO:0016032;GO:0016043;GO:0016050;GO:0016192;GO:…	GO:0005488;GO:0005515;GO:0042802;GO:0042803;GO:0046983	GO:0000421;GO:0000776;GO:0000815;GO:0005643;GO:0005765;GO:0005768;GO:0005770;GO:0005771;GO:0005774;GO:0005828;GO:0005829;GO:0005874;GO:0005876;GO:0005886;GO:0009898;GO:0010008;GO:0012506;GO:0016020;GO:0030496;GO:0030659;GO:0031090;GO:0031410;GO:0031902;GO:0031982;GO:0032585;GO:0032991;GO:0036452;GO:0043226;GO:0043227;GO:0043228;GO:0043229;GO:0043231;GO:0043232;GO:0090543;GO:0097708;GO:0098552;GO:…	18	28	13.8628	14.4899	13.0645	13.3046	12.4943	13.0566	13.4295	12.2785	13.1692	13.6511	14.2938	13.1789	13.4967	13.2679	13.378	12.8995	13.2048	12.0905	13.0628	14.0725	11.4597	12.3558	21.9957	12.4556	12.5294	11.8482	14.4115	13.2659	11.9204	13.3979	23.3808	12.1815	19.1438	13.1763
+	3.23352	1.39634	2.63233	K[54.0106]SGVVLHR[54.0106]AVPKDK[54.0106]	sp|P07332|FES_HUMAN	14K(54.0106),1K(54.0106),8R(54.0106)	P07332	FES_HUMAN	FES	Tyrosine-protein kinase Fes/Fps	GO:0000226;GO:0001578;GO:0002682;GO:0002684;GO:0002697;GO:0002703;GO:0002761;GO:0002763;GO:0002886;GO:0006468;GO:0006793;GO:0006796;GO:0006807;GO:0006935;GO:0006996;GO:0007010;GO:0007017;GO:0007098;GO:0007154;GO:0007155;GO:0007584;GO:0008152;GO:0008283;GO:0008360;GO:0009605;GO:0009987;GO:0009991;GO:0010033;GO:0010638;GO:0010720;GO:0010975;GO:0010976;GO:0014070;GO:0014855;GO:0016043;GO:0016310;GO:…	GO:0000166;GO:0003824;GO:0004672;GO:0004713;GO:0004715;GO:0005102;GO:0005488;GO:0005515;GO:0005524;GO:0005543;GO:0008017;GO:0008092;GO:0008289;GO:0015631;GO:0016301;GO:0016740;GO:0016772;GO:0016773;GO:0017076;GO:0030554;GO:0032553;GO:0032555;GO:0032559;GO:0034987;GO:0035091;GO:0035639;GO:0036094;GO:0043167;GO:0043168;GO:0097159;GO:0097367;GO:0140096;GO:1901265;GO:1901363	GO:0005737;GO:0005794;GO:0005829;GO:0005856;GO:0005925;GO:0009898;GO:0015630;GO:0030054;GO:0030055;GO:0031410;GO:0031982;GO:0043226;GO:0043227;GO:0043228;GO:0043229;GO:0043231;GO:0043232;GO:0070161;GO:0097708;GO:0098552;GO:0098562;GO:0110165	540	553	20.7128	21.0172	20.1344	15.5538	20.6511	18.7165	20.937	20.5799	20.7399	19.5681	21.5415	20.1688	20.0576	17.8436	21.9156	16.3911	18.8589	16.0345	17.8663	21.0126	18.8216	20.7303	18.5681	18.8733	17.5579	13.8158	17.424	15.4716	18.7353	17.5416	16.4749	16.703	21.066	19.903
+	3.17583	1.39188	2.62421	M[15.9949]VLSELAAR[54.0106]LNC[130.0791]AEYKNWVK	sp|Q8TB03|CX038_HUMAN	12C(130.0791),1M(15.9949),9R(54.0106)	Q8TB03	CX038_HUMAN	CXorf38	Uncharacterized protein CXorf38				1	20	12.5463	13.737	11.8135	13.6228	21.2776	14.6881	19.6734	11.6501	21.654	13.2499	13.634	13.215	12.7972	13.6015	13.4078	11.8309	13.2182	13.3415	18.8503	13.2465	11.2549	14.0547	13.6044	13.1609	11.9803	13.0871	13.3811	12.1995	13.5613	14.0803	12.6397	13.2374	18.685	12.3905
+	4.89555	1.37902	2.60092	LGANSLLDLVVFGR[54.0106]AC[125.0477]ALSIEESCR	sp|P31040|SDHA_HUMAN	14R(54.0106),16C(125.0477)	P31040	SDHA_HUMAN	SDHA	Succinate dehydrogenase [ubiquinone] flavoprotein subunit, mitochondrial	GO:0006082;GO:0006091;GO:0006099;GO:0006105;GO:0006121;GO:0006139;GO:0006163;GO:0006164;GO:0006725;GO:0006753;GO:0006754;GO:0006793;GO:0006796;GO:0006807;GO:0007399;GO:0008152;GO:0009058;GO:0009060;GO:0009117;GO:0009141;GO:0009142;GO:0009144;GO:0009145;GO:0009150;GO:0009152;GO:0009165;GO:0009199;GO:0009201;GO:0009205;GO:0009206;GO:0009259;GO:0009260;GO:0009987;GO:0015980;GO:0015986;GO:0018130;GO:…	GO:0000104;GO:0000166;GO:0003824;GO:0005488;GO:0008177;GO:0009055;GO:0016491;GO:0016627;GO:0036094;GO:0043167;GO:0043168;GO:0050660;GO:0097159;GO:0102040;GO:1901265;GO:1901363	GO:0005730;GO:0005739;GO:0005743;GO:0005749;GO:0016020;GO:0019866;GO:0031090;GO:0031966;GO:0032991;GO:0043226;GO:0043227;GO:0043228;GO:0043229;GO:0043231;GO:0043232;GO:0045257;GO:0045281;GO:0045283;GO:0098796;GO:0098798;GO:0098800;GO:0098803;GO:0110165;GO:1902494;GO:1990204	452	476	13.8395	13.9306	13.3673	12.8653	12.7866	12.9328	14.0251	13.2312	14.2659	12.5469	13.2337	13.492	13.167	12.7007	16.1412	12.7021	12.1426	12.3629	15.6912	14.3296	11.6154	14.4616	12.2057	12.4927	12.923	12.1719	12.6251	12.7556	17.1164	12.7997	12.336	13.2553	14.6618	12.7266
+	5.93934	1.37841	2.59983	K[54.0106]EILFYDRILCDVPCSGDGTMR[54.0106]K	sp|Q08J23|NSUN2_HUMAN	1K(54.0106),22R(54.0106)	Q08J23	NSUN2_HUMAN	NSUN2	RNA cytosine C(5)-methyltransferase NSUN2	GO:0000075;GO:0001510;GO:0001701;GO:0003006;GO:0006139;GO:0006396;GO:0006399;GO:0006400;GO:0006725;GO:0006807;GO:0007165;GO:0007275;GO:0007281;GO:0007286;GO:0008033;GO:0008152;GO:0009451;GO:0009790;GO:0009792;GO:0009889;GO:0009892;GO:0009894;GO:0009895;GO:0009987;GO:0010468;GO:0010556;GO:0010564;GO:0010605;GO:0010608;GO:0010793;GO:0010948;GO:0016070;GO:0016071;GO:0016556;GO:0019219;GO:0019222;GO:…	GO:0000049;GO:0003676;GO:0003723;GO:0003824;GO:0005488;GO:0008168;GO:0008173;GO:0008174;GO:0008175;GO:0008757;GO:0016427;GO:0016428;GO:0016740;GO:0016741;GO:0062152;GO:0097159;GO:0140098;GO:0140101;GO:0140640	GO:0005634;GO:0005654;GO:0005730;GO:0005737;GO:0005739;GO:0005819;GO:0031982;GO:0033391;GO:0035770;GO:0036464;GO:0043226;GO:0043227;GO:0043228;GO:0043229;GO:0043230;GO:0043231;GO:0043232;GO:0065010;GO:0070062;GO:0099080;GO:0110165;GO:1903561	257	279	14.5832	13.604	17.6184	16.4256	12.7506	12.651	13.5046	16.5721	15.4849	13.1415	13.4465	12.8908	13.293	12.5082	18.0038	12.5981	13.851	12.117	16.8137	14.5897	12.7979	14.0697	13.5448	12.4294	17.0312	13.2144	13.0928	13.9169	13.6168	16.4286	16.4183	12.728	13.9901	12.8064
+	4.11566	1.37419	2.59223	QPK[54.0106]EKIQAIIESC[130.0791]SR[54.0106]	sp|Q96MY1|NOL4L_HUMAN	13C(130.0791),15R(54.0106),3K(54.0106)	Q96MY1	NOL4L_HUMAN	NOL4L	Nucleolar protein 4-like			GO:0005654;GO:0005829;GO:0110165	211	225	13.6154	13.8243	15.5803	13.4712	13.2439	13.4405	13.4831	12.68	13.4173	13.1676	13.3676	15.1995	13.8248	12.8249	13.7349	11.8426	15.1057	12.1824	15.1895	14.6261	13.112	14.2748	13.031	17.7	16.2969	12.3819	16.6416	12.8966	16.4981	17.7106	15.2946	12.7721	12.9186	13.3782
+	6.9182	1.37377	2.59146	WGPDCIECPGGAGSPCNGR[54.0106]	sp|Q8WWQ8|STAB2_HUMAN	19R(54.0106)	Q8WWQ8	STAB2_HUMAN	STAB2	Stabilin-2	GO:0001525;GO:0006022;GO:0006026;GO:0006027;GO:0006807;GO:0006810;GO:0006897;GO:0006898;GO:0006950;GO:0006952;GO:0007155;GO:0008152;GO:0009056;GO:0009057;GO:0009605;GO:0009607;GO:0009617;GO:0009987;GO:0016192;GO:0030203;GO:0030212;GO:0030214;GO:0032502;GO:0042742;GO:0043170;GO:0043207;GO:0044419;GO:0048646;GO:0050830;GO:0050896;GO:0051179;GO:0051234;GO:0051707;GO:0071704;GO:0098542;GO:0098657;GO:…	GO:0003824;GO:0005041;GO:0005044;GO:0005488;GO:0005509;GO:0005539;GO:0005540;GO:0015035;GO:0015036;GO:0016491;GO:0016667;GO:0030169;GO:0030228;GO:0038024;GO:0043167;GO:0043169;GO:0044877;GO:0046872;GO:0071813;GO:0071814;GO:0097367;GO:0140096	GO:0005829;GO:0005886;GO:0009897;GO:0012506;GO:0016020;GO:0030659;GO:0030666;GO:0031090;GO:0098552;GO:0098588;GO:0110165	105	123	12.8194	14.255	14.9897	13.9981	15.3177	14.2939	14.5654	13.6412	13.7625	12.4877	14.2889	12.5487	13.6464	14.1723	15.2853	12.6924	15.7478	12.1079	14.9358	14.5407	11.9836	12.9415	15.5594	10.3517	14.9791	11.8681	13.9385	13.1041	16.5259	13.3377	15.6871	13.0233	14.7955	12.1848
+	4.66251	1.37132	2.58707	VGPNAEPRFR[54.0106]DEFVIPHLHK[54.0106]	sp|Q9P260|RELCH_HUMAN	10R(54.0106),20K(54.0106)	Q9P260	RELCH_HUMAN	RELCH	RAB11-binding protein RELCH	GO:0006810;GO:0006869;GO:0009987;GO:0015850;GO:0015918;GO:0030301;GO:0032365;GO:0032366;GO:0032367;GO:0046907;GO:0051179;GO:0051234;GO:0051641;GO:0051649;GO:0071702		GO:0005768;GO:0005802;GO:0031410;GO:0031982;GO:0031984;GO:0043226;GO:0043227;GO:0043229;GO:0043231;GO:0055037;GO:0097708;GO:0098791;GO:0110165	1073	1092	12.9426	14.203	12.5089	13.0354	12.1935	13.4631	13.6132	12.0624	13.9622	12.6354	13.3288	13.1896	13.456	13.671	18.7481	13.1264	12.4123	12.0968	17.8233	14.5369	11.0647	14.8681	13.0618	13.6938	13.4746	12.0753	12.7352	13.0914	16.677	12.4859	12.0498	11.905	11.9113	12.6773
+	8.56446	1.36521	2.57613	TNFDGLPR[54.0106]VKDER	sp|Q9BXM9|FSD1L_HUMAN	8R(54.0106)	Q9BXM9	FSD1L_HUMAN	FSD1L	FSD1-like protein				237	249	13.6133	16.125	14.0065	13.4212	16.8698	14.7773	15.5379	13.3606	16.5278	13.044	15.4898	13.3235	14.2953	13.3543	16.4128	12.0051	14.5179	12.6812	16.583	18.4645	12.0842	14.0801	16.3185	13.7379	15.441	12.31	15.3483	13.6781	16.8905	15.6371	14.6292	12.372	15.6584	12.5496
+	3.63022	1.35777	2.56289	CNKRLR[54.0106]EK	sp|P16885|PLCG2_HUMAN	6R(54.0106)	P16885	PLCG2_HUMAN	PLCG2	1-phosphatidylinositol 4,5-bisphosphate phosphodiesterase gamma-2	GO:0001775;GO:0001817;GO:0001819;GO:0001878;GO:0001932;GO:0001934;GO:0002090;GO:0002092;GO:0002218;GO:0002220;GO:0002221;GO:0002223;GO:0002224;GO:0002252;GO:0002253;GO:0002263;GO:0002274;GO:0002281;GO:0002285;GO:0002312;GO:0002313;GO:0002316;GO:0002335;GO:0002366;GO:0002376;GO:0002429;GO:0002521;GO:0002682;GO:0002684;GO:0002697;GO:0002699;GO:0002700;GO:0002702;GO:0002703;GO:0002705;GO:0002718;GO:…	GO:0001784;GO:0003824;GO:0004435;GO:0004620;GO:0004629;GO:0005488;GO:0005515;GO:0008081;GO:0016298;GO:0016787;GO:0016788;GO:0019899;GO:0019900;GO:0019901;GO:0042578;GO:0045309;GO:0051219;GO:0097110;GO:0140030;GO:0140031;GO:1990782	GO:0005737;GO:0005829;GO:0005886;GO:0016020;GO:0031253;GO:0031256;GO:0031982;GO:0032587;GO:0043226;GO:0043227;GO:0043229;GO:0043230;GO:0043231;GO:0045121;GO:0048471;GO:0065010;GO:0070062;GO:0097708;GO:0098590;GO:0098857;GO:0110165;GO:1903561	1249	1256	19.7975	13.3738	19.7471	13.0065	14.06	13.1098	13.6014	12.6595	14.0032	13.2279	13.1807	13.6074	12.9018	12.6151	13.7513	11.8799	13.213	11.5997	12.523	13.0018	12.7266	13.6252	12.7151	12.7068	12.2318	12.0872	13.211	13.3861	11.485	12.8465	12.5427	12.8061	13.8842	12.7821
+	5.6211	1.35671	2.561	VYNTLR[54.0106]HAVGTM[15.9949]YR	sp|Q9HC21|TPC_HUMAN	12M(15.9949),6R(54.0106)	Q9HC21	TPC_HUMAN	SLC25A19	Mitochondrial thiamine pyrophosphate carrier	GO:0006725;GO:0006766;GO:0006767;GO:0006790;GO:0006793;GO:0006796;GO:0006807;GO:0006810;GO:0006862;GO:0008152;GO:0009058;GO:0009110;GO:0009229;GO:0009987;GO:0015695;GO:0015697;GO:0015711;GO:0015748;GO:0015888;GO:0015931;GO:0018130;GO:0019438;GO:0019637;GO:0030302;GO:0030974;GO:0034641;GO:0035461;GO:0042357;GO:0042364;GO:0042723;GO:0042724;GO:0044237;GO:0044249;GO:0044271;GO:0044272;GO:0044281;GO:…	GO:0005215;GO:0008514;GO:0015101;GO:0015215;GO:0015234;GO:0015291;GO:0015297;GO:0015605;GO:0015651;GO:0015932;GO:0022804;GO:0022857;GO:0030233;GO:0090422;GO:0090482;GO:1901474;GO:1901682;GO:1901702	GO:0005634;GO:0005739;GO:0005743;GO:0016020;GO:0019866;GO:0031090;GO:0031966;GO:0043226;GO:0043227;GO:0043229;GO:0043231;GO:0110165	154	167	15.8614	16.7107	16.1149	13.6978	12.4713	12.8103	14.0394	12.7078	13.366	14.5525	16.9993	13.3157	13.7854	11.7203	14.7441	12.1344	14.2277	12.5092	13.8301	18.3455	18.1925	12.8799	16.847	13.9016	12.4639	12.3474	12.8332	13.0387	12.9769	12.8303	14.8117	11.6014	18.581	12.1727
+	4.77067	1.35514	2.55822	LVTSTR[54.0106]AHAK[54.0106]	sp|P47989|XDH_HUMAN	10K(54.0106),6R(54.0106)	P47989	XDH_HUMAN	XDH	Xanthine dehydrogenase/oxidase	GO:0000255;GO:0001932;GO:0001933;GO:0001936;GO:0001937;GO:0006139;GO:0006144;GO:0006145;GO:0006147;GO:0006148;GO:0006149;GO:0006152;GO:0006154;GO:0006157;GO:0006161;GO:0006163;GO:0006195;GO:0006196;GO:0006204;GO:0006725;GO:0006753;GO:0006790;GO:0006793;GO:0006796;GO:0006807;GO:0006810;GO:0006919;GO:0007589;GO:0007595;GO:0008152;GO:0008285;GO:0009056;GO:0009112;GO:0009114;GO:0009115;GO:0009116;GO:…	GO:0000166;GO:0003824;GO:0004854;GO:0004855;GO:0005488;GO:0005506;GO:0005515;GO:0016491;GO:0016725;GO:0016726;GO:0016727;GO:0036094;GO:0042802;GO:0042803;GO:0043167;GO:0043168;GO:0043169;GO:0043546;GO:0046872;GO:0046914;GO:0046983;GO:0050660;GO:0051536;GO:0051537;GO:0051540;GO:0070674;GO:0070675;GO:0071949;GO:0097159;GO:1901265;GO:1901363	GO:0005615;GO:0005777;GO:0005783;GO:0005829;GO:0016529;GO:0042579;GO:0043226;GO:0043227;GO:0043229;GO:0043231;GO:0110165	608	617	17.2888	15.9173	16.0037	13.8158	17.0768	14.2557	12.493	12.8904	17.9466	12.8098	16.2405	19.4111	13.245	12.5662	16.0357	11.5535	12.4809	11.5499	16.4907	14.2997	11.5164	13.381	13.3651	13.0653	15.2849	12.3426	16.2759	19.7885	15.1095	13.89	12.8808	12.0785	16.6156	12.3757
+	4.17358	1.35117	2.55118	SVCGGFRAGSC[130.0791]GR[54.0106]	sp|P15241|K2M2_SHEEP	11C(130.0791),13R(54.0106)	P15241	K2M2_SHEEP		Keratin, type II microfibrillar, component 7C				52	64	13.096	17.023	12.6704	13.8462	13.5919	14.1334	17.0733	16.0071	17.9578	13.2206	12.7811	14.8541	12.7249	13.0683	17.0748	12.8424	15.5021	11.2357	17.316	18.6597	12.8739	16.6073	16.8673	16.4239	11.9488	11.8535	13.1521	15.6188	12.5721	13.4969	16.0777	12.1022	18.2422	12.6538
+	4.65154	1.35007	2.54924	ALTEC[130.0791]QGAVGLGSK[54.0106]PVR[54.0106]	sp|Q9NX07|TSAP1_HUMAN	14K(54.0106),17R(54.0106),5C(130.0791)	Q9NX07	TSAP1_HUMAN	TRNAU1AP	tRNA selenocysteine 1-associated protein 1	GO:0001514;GO:0006414;GO:0006417;GO:0006451;GO:0008152;GO:0009058;GO:0009059;GO:0009889;GO:0009987;GO:0010468;GO:0010556;GO:0010608;GO:0019222;GO:0031323;GO:0031326;GO:0034248;GO:0043170;GO:0044237;GO:0044249;GO:0050789;GO:0050794;GO:0051171;GO:0051246;GO:0060255;GO:0065007;GO:0071704;GO:0080090;GO:1901576	GO:0000049;GO:0003676;GO:0003723;GO:0005488;GO:0097159	GO:0005634;GO:0005737;GO:0043226;GO:0043227;GO:0043229;GO:0043231;GO:0110165	153	169	19.0385	17.7598	18.6748	13.2478	18.9237	14.3878	15.2177	13.6316	19.7566	13.1938	19.6286	12.4695	13.7588	12.6611	18.273	12.2824	13.5843	11.3455	17.7332	18.7596	11.4266	13.0584	13.4627	10.6361	12.537	12.9124	16.638	12.9518	12.4271	12.5404	12.701	11.893	13.5192	12.8108
+	3.80623	1.34857	2.5466	SLR[54.0106]EC[125.0477]QGAPVTASHFRFAR	sp|Q8IUL8|CILP2_HUMAN	3R(54.0106),5C(125.0477)	Q8IUL8	CILP2_HUMAN	CILP2	Cartilage intermediate layer protein 2			GO:0005615;GO:0031982;GO:0043226;GO:0043227;GO:0043230;GO:0065010;GO:0070062;GO:0110165;GO:1903561	883	901	19.6275	19.9311	19.4376	15.5217	20.9771	15.7316	20.2942	19.0222	20.5594	15.4717	19.6994	19.3965	18.1635	17.4177	20.1137	18.582	18.0628	18.0608	19.9322	21.5779	12.7979	19.5741	19.8425	19.9549	19.8212	17.4064	20.4614	19.3118	20.143	20.0689	18.4503	19.0931	21.1561	18.7623
+	8.43074	1.34691	2.54366	SQPSMYEQLR[54.0106]DIAIDNIC[125.0477]R	sp|P42356|PI4KA_HUMAN	10R(54.0106),18C(125.0477)	P42356	PI4KA_HUMAN	PI4KA	Phosphatidylinositol 4-kinase alpha	GO:0006629;GO:0006644;GO:0006650;GO:0006661;GO:0006793;GO:0006796;GO:0007165;GO:0008152;GO:0008610;GO:0008654;GO:0009058;GO:0009987;GO:0016310;GO:0019637;GO:0035556;GO:0044237;GO:0044238;GO:0044249;GO:0044255;GO:0044403;GO:0044419;GO:0044788;GO:0045017;GO:0046474;GO:0046486;GO:0046488;GO:0046854;GO:0048015;GO:0050789;GO:0050794;GO:0051702;GO:0051851;GO:0065007;GO:0071704;GO:0090407;GO:0140754;GO:…	GO:0000166;GO:0001727;GO:0003824;GO:0004430;GO:0005488;GO:0005515;GO:0005524;GO:0016301;GO:0016740;GO:0016772;GO:0016773;GO:0017076;GO:0030554;GO:0032553;GO:0032555;GO:0032559;GO:0035639;GO:0036094;GO:0043167;GO:0043168;GO:0045296;GO:0050839;GO:0052742;GO:0097159;GO:0097367;GO:1901265;GO:1901363	GO:0005737;GO:0005829;GO:0005886;GO:0005925;GO:0012506;GO:0016020;GO:0030054;GO:0030055;GO:0030659;GO:0030660;GO:0031090;GO:0031982;GO:0043226;GO:0043227;GO:0043230;GO:0065010;GO:0070062;GO:0070161;GO:0098588;GO:0110165;GO:1903561	557	575	11.9693	13.3017	12.6183	13.7626	13.3842	13.8569	13.8073	13.5376	13.0564	12.3416	13.0996	13.9893	12.6427	12.8054	12.4988	12.1668	12.6175	11.9399	13.5621	14.7517	11.914	12.7914	13.9251	11.4836	12.9139	13.5953	13.0239	13.4775	15.1864	12.5635	15.7824	13.5895	15.695	14.2697
+	5.97959	1.33802	2.52804	DGGLIC[125.0477]TSC[130.0791]R[54.0106]DK	sp|P31146|COR1A_HUMAN	10R(54.0106),6C(125.0477),9C(130.0791)	P31146	COR1A_HUMAN	CORO1A	Coronin-1A	GO:0001667;GO:0001775;GO:0001776;GO:0001845;GO:0001894;GO:0002252;GO:0002260;GO:0002376;GO:0002682;GO:0002684;GO:0002685;GO:0002687;GO:0002694;GO:0002696;GO:0006810;GO:0006811;GO:0006812;GO:0006816;GO:0006887;GO:0006897;GO:0006906;GO:0006909;GO:0006915;GO:0006935;GO:0006950;GO:0006952;GO:0006955;GO:0006996;GO:0007010;GO:0007015;GO:0007033;GO:0007040;GO:0007155;GO:0007165;GO:0007166;GO:0008064;GO:…	GO:0003676;GO:0003723;GO:0003779;GO:0003785;GO:0005488;GO:0005515;GO:0008092;GO:0017022;GO:0032036;GO:0042802;GO:0042803;GO:0043548;GO:0044877;GO:0046983;GO:0051015;GO:0097159	GO:0001772;GO:0001891;GO:0005737;GO:0005768;GO:0005769;GO:0005829;GO:0005856;GO:0005884;GO:0005886;GO:0005911;GO:0012506;GO:0016020;GO:0030027;GO:0030054;GO:0030139;GO:0030424;GO:0030659;GO:0030666;GO:0030670;GO:0030863;GO:0030864;GO:0031090;GO:0031410;GO:0031982;GO:0032991;GO:0042995;GO:0043005;GO:0043226;GO:0043227;GO:0043228;GO:0043229;GO:0043230;GO:0043231;GO:0043232;GO:0045202;GO:0045335;GO:…	187	198	13.8438	13.2553	13.2458	13.3832	13.6434	12.7958	13.2985	12.9937	13.3883	12.2161	12.6203	13.0662	13.0126	13.3936	17.0949	12.2386	12.8496	11.8437	13.1078	18.4486	12.2984	14.5513	15.2485	11.6321	12.1842	12.4384	13.9582	13.2908	11.9429	13.2505	13.9733	12.5346	17.7358	13.0567
+	6.70064	1.33791	2.52784	WGSQGER[54.0106]GKDK	sp|Q06210|GFPT1_HUMAN	7R(54.0106)	Q06210	GFPT1_HUMAN	GFPT1	Glutamine--fructose-6-phosphate aminotransferase [isomerizing] 1	GO:0006002;GO:0006040;GO:0006047;GO:0006048;GO:0006082;GO:0006091;GO:0006112;GO:0006139;GO:0006486;GO:0006487;GO:0006520;GO:0006541;GO:0006725;GO:0006793;GO:0006796;GO:0006807;GO:0007623;GO:0008152;GO:0009058;GO:0009064;GO:0009225;GO:0009226;GO:0009889;GO:0009987;GO:0010468;GO:0010556;GO:0015980;GO:0018130;GO:0019222;GO:0019438;GO:0019538;GO:0019637;GO:0019752;GO:0031323;GO:0031326;GO:0032922;GO:…	GO:0003824;GO:0004360;GO:0005488;GO:0008483;GO:0016740;GO:0016769;GO:0070548;GO:0097367	GO:0005829;GO:0031982;GO:0043226;GO:0043227;GO:0043230;GO:0065010;GO:0070062;GO:0110165;GO:1903561	240	250	13.2362	12.2869	12.9527	13.0219	13.7627	13.165	15.733	12.7745	14.6231	12.8608	13.0339	13.1481	12.3625	12.2981	15.508	11.6091	16.8058	14.0938	12.4495	13.3554	13.0374	14.2703	16.8274	13.4699	11.7348	13.1057	15.9728	16.1624	13.1736	15.3053	16.9372	12.0631	18.1899	15.1528
+	7.33018	1.33737	2.52691	HEIK[54.0106]LPVKWTAPEAIR[54.0106]	sp|P42685|FRK_HUMAN	16R(54.0106),4K(54.0106)	P42685	FRK_HUMAN	FRK	Tyrosine-protein kinase FRK	GO:0000122;GO:0002376;GO:0006355;GO:0006357;GO:0006793;GO:0006796;GO:0006950;GO:0006952;GO:0006955;GO:0007165;GO:0007166;GO:0007167;GO:0007169;GO:0008152;GO:0009605;GO:0009607;GO:0009889;GO:0009890;GO:0009892;GO:0009987;GO:0010468;GO:0010556;GO:0010558;GO:0010605;GO:0016310;GO:0019219;GO:0019222;GO:0030154;GO:0031323;GO:0031324;GO:0031326;GO:0031327;GO:0032502;GO:0043207;GO:0044237;GO:0044419;GO:…	GO:0000166;GO:0003824;GO:0004672;GO:0004713;GO:0004715;GO:0005102;GO:0005488;GO:0005515;GO:0005524;GO:0016301;GO:0016740;GO:0016772;GO:0016773;GO:0017076;GO:0030554;GO:0032553;GO:0032555;GO:0032559;GO:0035639;GO:0036094;GO:0043167;GO:0043168;GO:0097159;GO:0097367;GO:0140096;GO:1901265;GO:1901363	GO:0005576;GO:0005634;GO:0005654;GO:0005775;GO:0005829;GO:0019897;GO:0019898;GO:0031234;GO:0031974;GO:0031982;GO:0031983;GO:0034774;GO:0035578;GO:0035580;GO:0043226;GO:0043227;GO:0043229;GO:0043230;GO:0043231;GO:0043233;GO:0060205;GO:0065010;GO:0070013;GO:0070062;GO:0110165;GO:1903561	391	406	14.243	13.4156	12.8784	13.5114	13.9446	13.6928	12.4129	12.6286	12.4247	13.2097	13.2467	12.3904	13.4936	13.6649	12.7823	13.27	12.7132	12.6475	14.7319	13.7469	11.5757	13.3699	13.154	11.9071	12.9535	11.9145	13.4837	13.1708	15.829	13.1726	12.5373	12.5562	16.856	11.5091
+	3.86068	1.31439	2.48697	KM[15.9949]TTSTDHLKR[54.0106]GTILDC[125.0477]NTCK	sp|P56199|ITA1_HUMAN	11R(54.0106),17C(125.0477),2M(15.9949)	P56199	ITA1_HUMAN	ITGA1	Integrin alpha-1	GO:0002376;GO:0003008;GO:0003013;GO:0003018;GO:0006935;GO:0007155;GO:0007160;GO:0007165;GO:0007166;GO:0007229;GO:0008285;GO:0009653;GO:0009893;GO:0009966;GO:0009967;GO:0009968;GO:0009987;GO:0010562;GO:0010604;GO:0010646;GO:0010647;GO:0010648;GO:0010921;GO:0010922;GO:0016043;GO:0016477;GO:0019220;GO:0019222;GO:0023051;GO:0023056;GO:0023057;GO:0030030;GO:0030593;GO:0030595;GO:0031323;GO:0031325;GO:…	GO:0005102;GO:0005178;GO:0005488;GO:0005515;GO:0005518;GO:0019899;GO:0019902;GO:0019903;GO:0043167;GO:0043169;GO:0044877;GO:0046872;GO:0050839;GO:0098631;GO:0098634;GO:0098639	GO:0001669;GO:0005886;GO:0005925;GO:0008305;GO:0009897;GO:0009986;GO:0016020;GO:0030054;GO:0030055;GO:0030141;GO:0031410;GO:0031982;GO:0032991;GO:0034665;GO:0043204;GO:0043226;GO:0043227;GO:0043229;GO:0043230;GO:0043231;GO:0043235;GO:0045178;GO:0065010;GO:0070062;GO:0070161;GO:0097708;GO:0098552;GO:0098636;GO:0098796;GO:0098797;GO:0098802;GO:0099503;GO:0110165;GO:1903561	1046	1066	12.049	13.4876	14.0855	12.9012	14.3428	12.0656	13.5475	12.9461	13.4707	14.3787	13.8396	11.774	12.8344	12.1856	12.9904	12.582	13.2133	11.7183	12.1001	13.484	11.0946	13.7763	12.6256	13.1747	18.448	11.8636	12.3213	12.6152	12.7836	13.5686	14.201	12.8036	12.8695	12.8413
+	3.31232	1.31241	2.48356	DTSISTAYM[15.9949]ELSR[54.0106]	sp|P23083|HV102_HUMAN	13R(54.0106),9M(15.9949)	P23083	HV102_HUMAN	IGHV1-2	Immunoglobulin heavy variable 1-2	GO:0002250;GO:0002252;GO:0002376;GO:0002443;GO:0002449;GO:0002460;GO:0006955;GO:0016064;GO:0019724;GO:0050896	GO:0003823;GO:0005488	GO:0005576;GO:0005886;GO:0016020;GO:0019814;GO:0032991;GO:0110165	92	104	16.8034	13.5625	15.5205	12.391	16.4441	14.8372	17.7794	14.0997	15.9364	12.2568	16.3176	13.3942	12.4705	12.713	14.7185	13.7385	12.6162	11.3493	12.7482	13.3163	12.2383	13.6045	13.1052	12.6433	12.776	12.7559	16.267	13.538	12.8697	12.7909	13.3229	11.8461	13.0913	13.0557
+	2.78194	1.3101	2.47959	EVEKIEQNGLALIQNK[54.0106]KEDVSSIVM[15.9949]STLR[54.0106]	sp|Q8NF91|SYNE1_HUMAN	16K(54.0106),25M(15.9949),29R(54.0106)	Q8NF91	SYNE1_HUMAN	SYNE1	Nesprin-1	GO:0002053;GO:0002090;GO:0003006;GO:0006996;GO:0006997;GO:0007030;GO:0007276;GO:0007283;GO:0008284;GO:0009314;GO:0009416;GO:0009628;GO:0009966;GO:0009987;GO:0010464;GO:0010646;GO:0010975;GO:0016043;GO:0022414;GO:0022603;GO:0023051;GO:0030100;GO:0030154;GO:0031344;GO:0031644;GO:0032502;GO:0032507;GO:0032879;GO:0033043;GO:0035051;GO:0042127;GO:0042391;GO:0042692;GO:0042981;GO:0043066;GO:0043067;GO:…	GO:0003676;GO:0003723;GO:0003779;GO:0005102;GO:0005488;GO:0005515;GO:0005521;GO:0008092;GO:0019899;GO:0030674;GO:0042802;GO:0042803;GO:0043495;GO:0044877;GO:0046983;GO:0051015;GO:0060090;GO:0097159;GO:0140444	GO:0000932;GO:0005634;GO:0005635;GO:0005640;GO:0005654;GO:0005730;GO:0005737;GO:0005794;GO:0005856;GO:0016020;GO:0019867;GO:0030017;GO:0030496;GO:0031090;GO:0031965;GO:0031967;GO:0031968;GO:0031975;GO:0032991;GO:0034993;GO:0035770;GO:0036464;GO:0043226;GO:0043227;GO:0043228;GO:0043229;GO:0043231;GO:0043232;GO:0044327;GO:0045211;GO:0048471;GO:0097060;GO:0098588;GO:0098590;GO:0098796;GO:0099080;GO:…	7077	7105	21.0673	13.7529	21.0114	13.6983	12.283	21.7236	13.5758	20.9817	15.1104	13.3247	13.8302	12.8667	12.8137	12.0661	21.8218	12.3068	12.9361	11.2773	21.4227	14.7635	11.8252	12.9518	20.9081	12.2067	13.5591	12.7754	21.0643	12.3796	12.5895	12.9986	13.8804	12.7544	13.5856	11.6705
+	5.9077	1.30547	2.47165	K[54.0106]GM[15.9949]FR[54.0106]TVGQLYK	sp|P35579|MYH9_HUMAN	1K(54.0106),3M(15.9949),5R(54.0106)	P35579	MYH9_HUMAN	MYH9	Myosin-9	GO:0000212;GO:0000226;GO:0000768;GO:0001525;GO:0001667;GO:0001701;GO:0001767;GO:0001768;GO:0001778;GO:0002376;GO:0002521;GO:0002573;GO:0006508;GO:0006509;GO:0006807;GO:0006810;GO:0006887;GO:0006911;GO:0006949;GO:0006996;GO:0007009;GO:0007010;GO:0007017;GO:0007051;GO:0007155;GO:0007163;GO:0007165;GO:0007166;GO:0007229;GO:0007275;GO:0007520;GO:0008104;GO:0008152;GO:0008360;GO:0009790;GO:0009792;GO:…	GO:0000146;GO:0000166;GO:0003676;GO:0003723;GO:0003774;GO:0003779;GO:0005102;GO:0005178;GO:0005488;GO:0005515;GO:0005516;GO:0005524;GO:0008092;GO:0017076;GO:0019904;GO:0030554;GO:0030674;GO:0032553;GO:0032555;GO:0032559;GO:0035639;GO:0036094;GO:0042802;GO:0042803;GO:0043167;GO:0043168;GO:0043495;GO:0043531;GO:0044877;GO:0045296;GO:0046983;GO:0050839;GO:0051015;GO:0060090;GO:0097159;GO:0097367;GO:…	GO:0001725;GO:0001726;GO:0001772;GO:0001931;GO:0005634;GO:0005737;GO:0005819;GO:0005826;GO:0005829;GO:0005856;GO:0005886;GO:0005903;GO:0005911;GO:0005912;GO:0005925;GO:0009898;GO:0015629;GO:0016020;GO:0016459;GO:0016460;GO:0016604;GO:0030054;GO:0030055;GO:0030141;GO:0031252;GO:0031410;GO:0031594;GO:0031982;GO:0032154;GO:0032432;GO:0032982;GO:0032991;GO:0042641;GO:0042995;GO:0043226;GO:0043227;GO:…	640	651	15.1509	13.284	12.303	12.8949	14.0179	13.5214	12.4318	12.4228	15.0264	14.3425	12.5592	13.164	12.884	12.9319	13.3522	12.9116	12.595	11.8945	13.4363	16.0377	10.6078	13.7336	13.5356	13.1362	11.9138	12.8557	13.0945	13.2282	16.1118	13.9999	13.5784	12.1102	12.5108	13.2242
+	2.25035	1.29976	2.46189	KEAAWAITNATSGGTPEQIR[54.0106]	sp|O60684|IMA7_HUMAN	20R(54.0106)	O60684	IMA7_HUMAN	KPNA6	Importin subunit alpha-7	GO:0001817;GO:0001819;GO:0006139;GO:0006351;GO:0006355;GO:0006357;GO:0006366;GO:0006606;GO:0006607;GO:0006725;GO:0006807;GO:0006810;GO:0006886;GO:0006913;GO:0008104;GO:0008152;GO:0009058;GO:0009059;GO:0009889;GO:0009891;GO:0009893;GO:0009987;GO:0010468;GO:0010556;GO:0010557;GO:0010604;GO:0010628;GO:0015031;GO:0016032;GO:0016070;GO:0018130;GO:0019079;GO:0019219;GO:0019222;GO:0019438;GO:0022414;GO:…	GO:0005048;GO:0005488;GO:0008139;GO:0033218;GO:0042277;GO:0061608;GO:0140104;GO:0140142	GO:0005634;GO:0005654;GO:0005829;GO:0016020;GO:0018995;GO:0031074;GO:0032991;GO:0042564;GO:0043226;GO:0043227;GO:0043229;GO:0043231;GO:0043657;GO:0110165	396	415	19.4405	20.007	19.4405	19.0727	20.4938	20.2869	19.1681	19.4608	20.3458	17.3363	19.9275	17.7883	12.9101	16.1095	20.2572	16.9898	18.6275	14.3047	20.2915	20.6523	11.3685	20.1018	19.3617	17.4896	17.8496	13.8021	19.5073	18.9507	12.8197	16.8182	18.6608	12.9211	13.3738	15.022
+	4.89706	1.29503	2.45382	ER[54.0106]PQPDSMPQDLSEALK	sp|P09601|HMOX1_HUMAN	2R(54.0106)	P09601	HMOX1_HUMAN	HMOX1	Heme oxygenase 1	GO:0000302;GO:0001525;GO:0001666;GO:0001817;GO:0001819;GO:0001935;GO:0001936;GO:0001938;GO:0002246;GO:0002262;GO:0002376;GO:0002682;GO:0002683;GO:0002685;GO:0002686;GO:0003008;GO:0003012;GO:0006355;GO:0006725;GO:0006778;GO:0006787;GO:0006788;GO:0006807;GO:0006873;GO:0006879;GO:0006914;GO:0006915;GO:0006950;GO:0006979;GO:0007165;GO:0008152;GO:0008219;GO:0008283;GO:0008284;GO:0008285;GO:0009056;GO:…	GO:0003824;GO:0004392;GO:0004497;GO:0005198;GO:0005488;GO:0005515;GO:0016491;GO:0016705;GO:0016712;GO:0019899;GO:0020037;GO:0042802;GO:0042803;GO:0043167;GO:0043169;GO:0046872;GO:0046906;GO:0046983;GO:0097159	GO:0005615;GO:0005634;GO:0005654;GO:0005741;GO:0005783;GO:0005789;GO:0005829;GO:0016020;GO:0019867;GO:0031090;GO:0031966;GO:0031968;GO:0043226;GO:0043227;GO:0043229;GO:0043231;GO:0048471;GO:0098588;GO:0110165	2	18	13.3224	13.1353	12.8698	13.3396	14.0803	13.5539	12.2358	11.9473	14.3093	13.7817	14.2798	13.6906	15.6051	13.7047	18.6947	11.253	13.2068	12.1082	19.095	13.2009	10.6557	11.8795	18.2852	13.3553	17.0133	11.8759	13.0918	12.0402	18.1608	15.9006	18.0815	13.3611	19.2764	13.007
+	4.03913	1.29329	2.45086	GQR[54.0106]DFDLADALDDPEPTK	sp|P55808|XG_HUMAN	3R(54.0106)	P55808	XG_HUMAN	XG	Glycoprotein Xg	GO:0002376;GO:0002682;GO:0002684;GO:0002685;GO:0002687;GO:0002691;GO:0002693;GO:0007155;GO:0009987;GO:0016477;GO:0030334;GO:0030335;GO:0034109;GO:0040012;GO:0040017;GO:0045123;GO:0048518;GO:0048522;GO:0048870;GO:0050789;GO:0050794;GO:0050900;GO:0065007;GO:0071674;GO:0072676;GO:0072678;GO:0072683;GO:0098609;GO:1902622;GO:1902624;GO:2000145;GO:2000147;GO:2000389;GO:2000391		GO:0005886;GO:0016020;GO:0110165	21	38	18.9841	14.7967	18.5128	13.9294	14.5155	13.198	12.9822	12.4473	15.6379	12.7935	13.356	12.6796	13.0819	12.8783	13.6814	12.6669	13.1287	12.7909	12.8004	14.7088	12.8399	14.6159	13.4514	11.4913	12.9553	11.8524	12.696	11.9594	12.7775	12.7097	12.997	12.0502	12.7327	13.2373
+	7.4235	1.29068	2.44643	PFIC[130.0791]HR[54.0106]K[54.0106]	sp|Q9NWM8|FKB14_HUMAN	4C(130.0791),6R(54.0106),7K(54.0106)	Q9NWM8	FKB14_HUMAN	FKBP14	Peptidyl-prolyl cis-trans isomerase FKBP14		GO:0003755;GO:0003824;GO:0005488;GO:0005509;GO:0016853;GO:0016859;GO:0043167;GO:0043169;GO:0046872;GO:0140096	GO:0005788;GO:0031974;GO:0043233;GO:0070013;GO:0110165	35	41	13.6469	13.0442	12.4153	13.0459	13.3448	13.7913	14.0563	12.826	14.6427	13.3525	13.5031	13.4229	13.4786	12.493	13.3563	12.8018	13.555	12.1188	12.5766	14.6554	12.5728	13.041	13.4043	12.6569	13.4151	12.0531	13.5488	14.4584	15.2146	11.701	13.3704	12.1774	12.9511	12.5253
+	5.13942	1.2864	2.43919	VEAGGGVGPFQAC[130.0791]GC[130.0791]R[54.0106]	sp|Q9NTG7|SIR3_HUMAN	13C(130.0791),15C(130.0791),16R(54.0106)	Q9NTG7	SIR3_HUMAN	SIRT3	NAD-dependent protein deacetylase sirtuin-3, mitochondrial	GO:0002791;GO:0002793;GO:0006091;GO:0006476;GO:0006807;GO:0008152;GO:0009060;GO:0009889;GO:0009891;GO:0009892;GO:0009893;GO:0009966;GO:0009968;GO:0009987;GO:0010556;GO:0010646;GO:0010647;GO:0010648;GO:0010817;GO:0015980;GO:0018193;GO:0018205;GO:0019216;GO:0019222;GO:0019538;GO:0023051;GO:0023056;GO:0023057;GO:0031323;GO:0031324;GO:0031325;GO:0031326;GO:0031328;GO:0032024;GO:0032879;GO:0032880;GO:…	GO:0000166;GO:0003676;GO:0003677;GO:0003824;GO:0004407;GO:0005488;GO:0005515;GO:0008270;GO:0016740;GO:0016787;GO:0016810;GO:0016811;GO:0017076;GO:0017136;GO:0019213;GO:0019899;GO:0030554;GO:0033558;GO:0034979;GO:0036094;GO:0043167;GO:0043168;GO:0043169;GO:0043565;GO:0046872;GO:0046914;GO:0051287;GO:0070403;GO:0097159;GO:0140096;GO:0140993;GO:1901265;GO:1901363	GO:0005634;GO:0005654;GO:0005739;GO:0005759;GO:0031974;GO:0032991;GO:0043226;GO:0043227;GO:0043229;GO:0043231;GO:0043233;GO:0070013;GO:0110165	22	37	12.9738	13.821	14.4643	13.331	17.68	13.5274	11.8884	12.3181	17.8866	13.2542	17.127	12.3303	13.416	13.2365	17.4841	12.5122	13.3985	12.8982	17.7564	13.5786	11.8357	13.6208	12.5713	17.1626	16.1553	12.4007	17.11	13.6876	16.7159	16.384	16.9017	12.0177	18.0691	12.8577
+	4.11705	1.28384	2.43486	GNAGGIQPDLLISLTAPK[54.0106]K[54.0106]SATQFTGR[54.0106]	sp|Q8NCW5|NNRE_HUMAN	18K(54.0106),19K(54.0106),27R(54.0106)	Q8NCW5	NNRE_HUMAN	NAXE	NAD(P)H-hydrate epimerase	GO:0001525;GO:0002040;GO:0006139;GO:0006725;GO:0006753;GO:0006793;GO:0006796;GO:0006807;GO:0006810;GO:0006869;GO:0008152;GO:0009117;GO:0009987;GO:0010874;GO:0016043;GO:0016525;GO:0019362;GO:0019637;GO:0022603;GO:0031579;GO:0031580;GO:0032368;GO:0032371;GO:0032374;GO:0032502;GO:0032879;GO:0034641;GO:0044237;GO:0044238;GO:0044281;GO:0045765;GO:0046483;GO:0046496;GO:0048519;GO:0048646;GO:0050789;GO:…	GO:0000166;GO:0003824;GO:0005488;GO:0005515;GO:0016853;GO:0016854;GO:0036094;GO:0042802;GO:0043167;GO:0043169;GO:0046872;GO:0052856;GO:0052857;GO:0097159;GO:1901265;GO:1901363	GO:0005576;GO:0005615;GO:0005759;GO:0005929;GO:0031974;GO:0031982;GO:0042995;GO:0043226;GO:0043227;GO:0043230;GO:0043233;GO:0044297;GO:0065010;GO:0070013;GO:0070062;GO:0110165;GO:0120025;GO:1903561	228	254	14.6502	13.0071	12.0413	13.4432	20.1936	14.3509	12.4885	12.9956	16.7533	13.424	13.2772	12.5897	13.6987	14.0965	18.9796	12.6306	12.9115	11.7966	19.3968	14.5688	11.6001	14.9126	12.9633	12.3101	13.1032	11.8983	18.3545	13.0538	12.3469	14.0819	13.5443	12.8294	12.5856	12.439
+	3.54536	1.27733	2.42391	PSQNNIGIQTM[15.9949]EC[130.0791]SLR[54.0106]	sp|Q12888|TP53B_HUMAN	11M(15.9949),13C(130.0791),16R(54.0106)	Q12888	TP53B_HUMAN	TP53BP1	TP53-binding protein 1	GO:0000018;GO:0000075;GO:0000077;GO:0002637;GO:0002639;GO:0002682;GO:0002684;GO:0002694;GO:0002696;GO:0002697;GO:0002699;GO:0002700;GO:0002702;GO:0002703;GO:0002705;GO:0002706;GO:0002708;GO:0002712;GO:0002714;GO:0002819;GO:0002821;GO:0002822;GO:0002824;GO:0002889;GO:0002891;GO:0006139;GO:0006259;GO:0006281;GO:0006282;GO:0006302;GO:0006303;GO:0006355;GO:0006357;GO:0006725;GO:0006807;GO:0006950;GO:…	GO:0002039;GO:0003676;GO:0003677;GO:0003684;GO:0003712;GO:0005488;GO:0005515;GO:0008134;GO:0035064;GO:0042162;GO:0042393;GO:0043565;GO:0061629;GO:0061649;GO:0097159;GO:0140030;GO:0140034;GO:0140035;GO:0140036;GO:0140110;GO:0140297	GO:0000776;GO:0000781;GO:0005634;GO:0005654;GO:0005657;GO:0005737;GO:0016604;GO:0032991;GO:0035861;GO:0043226;GO:0043227;GO:0043228;GO:0043229;GO:0043231;GO:0043232;GO:0090734;GO:0098687;GO:0099080;GO:0110165;GO:1902494;GO:1990391	1147	1162	18.0072	15.9664	18.242	13.3865	17.7413	13.6916	17.3355	13.8754	17.8346	12.4718	17.7421	12.6129	12.556	12.4333	16.9568	12.2532	12.3757	11.5988	16.6355	15.5404	11.3579	13.5751	13.9187	14.67	18.1021	11.8703	15.564	13.3283	15.9008	17.5602	16.2818	12.8046	16.022	12.1283
+	6.04401	1.27491	2.41984	VYDRRM[15.9949]ALSEC[130.0791]R[54.0106]	sp|Q8N122|RPTOR_HUMAN	11C(130.0791),12R(54.0106),6M(15.9949)	Q8N122	RPTOR_HUMAN	RPTOR	Regulatory-associated protein of mTOR	GO:0001101;GO:0001558;GO:0001666;GO:0001932;GO:0001934;GO:0001936;GO:0001938;GO:0002682;GO:0002684;GO:0002761;GO:0002763;GO:0006109;GO:0006110;GO:0006140;GO:0006355;GO:0006359;GO:0006950;GO:0006970;GO:0006974;GO:0007154;GO:0007165;GO:0007346;GO:0007610;GO:0008284;GO:0008361;GO:0009267;GO:0009410;GO:0009605;GO:0009628;GO:0009719;GO:0009889;GO:0009891;GO:0009892;GO:0009893;GO:0009894;GO:0009895;GO:…	GO:0000182;GO:0000976;GO:0000987;GO:0000992;GO:0001002;GO:0001003;GO:0001006;GO:0001016;GO:0001025;GO:0001067;GO:0001156;GO:0003676;GO:0003677;GO:0003690;GO:0004857;GO:0004860;GO:0005488;GO:0005515;GO:0008047;GO:0008134;GO:0019207;GO:0019209;GO:0019210;GO:0019887;GO:0019899;GO:0019900;GO:0019901;GO:0030234;GO:0030291;GO:0030295;GO:0030674;GO:0031267;GO:0043565;GO:0044877;GO:0051020;GO:0060090;GO:…	GO:0000323;GO:0005654;GO:0005737;GO:0005764;GO:0005765;GO:0005773;GO:0005774;GO:0005829;GO:0010494;GO:0016020;GO:0030425;GO:0031090;GO:0031931;GO:0032991;GO:0035770;GO:0036464;GO:0038201;GO:0042995;GO:0043005;GO:0043025;GO:0043226;GO:0043227;GO:0043228;GO:0043229;GO:0043231;GO:0043232;GO:0044297;GO:0098588;GO:0098852;GO:0099080;GO:0110165;GO:0120025;GO:0140535	1192	1203	13.8265	13.5667	13.0744	14.4649	14.3789	12.1328	13.105	13.5829	14.6324	12.59	12.5764	13.0665	12.4735	12.3422	14.3284	12.6217	12.8592	11.8279	13.3631	13.3765	11.7105	14.6412	15.3831	12.524	11.8035	11.5565	13.8901	13.9224	12.7583	12.5424	15.44	13.0336	16.2904	12.7003
+	4.94539	1.27459	2.4193	YNK[54.0106]ILNKYGDM[15.9949]R[54.0106]R	sp|Q92608|DOCK2_HUMAN	11M(15.9949),12R(54.0106),3K(54.0106)	Q92608	DOCK2_HUMAN	DOCK2	Dedicator of cytokinesis protein 2	GO:0000768;GO:0001766;GO:0001767;GO:0001768;GO:0001771;GO:0001773;GO:0001775;GO:0002252;GO:0002263;GO:0002274;GO:0002275;GO:0002277;GO:0002366;GO:0002376;GO:0006810;GO:0006897;GO:0006907;GO:0006935;GO:0006949;GO:0006996;GO:0007010;GO:0007163;GO:0007165;GO:0007264;GO:0007520;GO:0008037;GO:0008283;GO:0009966;GO:0009987;GO:0009988;GO:0010646;GO:0016043;GO:0016192;GO:0016477;GO:0023051;GO:0030010;GO:…	GO:0005085;GO:0005096;GO:0005102;GO:0005488;GO:0005515;GO:0008047;GO:0019899;GO:0030234;GO:0030695;GO:0031267;GO:0042608;GO:0044877;GO:0051020;GO:0060589;GO:0098772;GO:0140677	GO:0005576;GO:0005737;GO:0005829;GO:0005856;GO:0005886;GO:0016020;GO:0031974;GO:0031982;GO:0031983;GO:0034774;GO:0035580;GO:0043226;GO:0043227;GO:0043228;GO:0043229;GO:0043230;GO:0043232;GO:0043233;GO:0060205;GO:0065010;GO:0070013;GO:0070062;GO:0110165;GO:1903561	1052	1064	14.3007	14.0158	12.4453	11.5445	13.6334	13.3726	13.9276	13.9926	14.086	12.7702	13.9418	12.9451	12.5691	13.2081	13.5908	11.7039	12.9268	12.2312	12.8857	14.4488	11.9609	12.3087	12.6109	12.6346	11.7176	12.8412	11.857	12.5265	16.149	14.0207	12.6089	12.6974	16.8873	12.7828
+	2.87681	1.27372	2.41785	TSLFR[54.0106]R[54.0106]SSSGSGGGGTAGAR	sp|Q9NWM3|CUED1_HUMAN	5R(54.0106),6R(54.0106)	Q9NWM3	CUED1_HUMAN	CUEDC1	CUE domain-containing protein 1		GO:0005488;GO:0005515;GO:0032182;GO:0043130		2	21	13.4822	13.3134	12.1573	12.4481	15.0683	13.6066	20.8841	12.927	13.8968	13.2723	12.9697	13.4001	13.1133	12.8103	14.0289	11.92	13.105	12.8827	14.592	14.5114	11.0826	13.9224	13.3467	11.8828	13.0408	11.6524	19.4453	12.8709	11.9064	13.2705	13.0532	12.8435	12.8671	13.3009
+	3.71744	1.27223	2.41535	K[54.0106]SGVVLHR[54.0106]AVPK[54.0106]DK	sp|P07332|FES_HUMAN	12K(54.0106),1K(54.0106),8R(54.0106)	P07332	FES_HUMAN	FES	Tyrosine-protein kinase Fes/Fps	GO:0000226;GO:0001578;GO:0002682;GO:0002684;GO:0002697;GO:0002703;GO:0002761;GO:0002763;GO:0002886;GO:0006468;GO:0006793;GO:0006796;GO:0006807;GO:0006935;GO:0006996;GO:0007010;GO:0007017;GO:0007098;GO:0007154;GO:0007155;GO:0007584;GO:0008152;GO:0008283;GO:0008360;GO:0009605;GO:0009987;GO:0009991;GO:0010033;GO:0010638;GO:0010720;GO:0010975;GO:0010976;GO:0014070;GO:0014855;GO:0016043;GO:0016310;GO:…	GO:0000166;GO:0003824;GO:0004672;GO:0004713;GO:0004715;GO:0005102;GO:0005488;GO:0005515;GO:0005524;GO:0005543;GO:0008017;GO:0008092;GO:0008289;GO:0015631;GO:0016301;GO:0016740;GO:0016772;GO:0016773;GO:0017076;GO:0030554;GO:0032553;GO:0032555;GO:0032559;GO:0034987;GO:0035091;GO:0035639;GO:0036094;GO:0043167;GO:0043168;GO:0097159;GO:0097367;GO:0140096;GO:1901265;GO:1901363	GO:0005737;GO:0005794;GO:0005829;GO:0005856;GO:0005925;GO:0009898;GO:0015630;GO:0030054;GO:0030055;GO:0031410;GO:0031982;GO:0043226;GO:0043227;GO:0043228;GO:0043229;GO:0043231;GO:0043232;GO:0070161;GO:0097708;GO:0098552;GO:0098562;GO:0110165	540	553	13.7002	13.5257	12.4827	13.3266	13.3541	13.1266	13.7661	12.2996	14.0181	13.4805	12.9231	11.8262	11.6486	13.6222	20.5773	11.1271	13.4393	12.1465	19.7194	13.6192	12.0949	12.7953	18.3982	12.4459	17.4492	12.7979	13.3762	12.5631	18.9101	17.7946	17.3723	12.6699	18.4037	13.0199
+	8.47771	1.27017	2.4119	DIQTINPLDVLC[130.0791]ATMLC[130.0791]SDSSLQR[54.0106]	sp|Q9BX69|CARD6_HUMAN	12C(130.0791),17C(130.0791),24R(54.0106)	Q9BX69	CARD6_HUMAN	CARD6	Caspase recruitment domain-containing protein 6	GO:0006915;GO:0008219;GO:0009987;GO:0012501;GO:0042981;GO:0043067;GO:0050789;GO:0050794;GO:0065007			369	392	13.9487	13.705	14.7945	13.8475	14.2247	13.6425	12.837	12.9988	13.0417	12.0699	12.891	14.0724	13.0368	12.9062	13.9443	12.7954	15.5066	12.1228	15.5504	13.9889	11.7247	13.885	13.3836	13.2769	15.3876	11.8576	12.4749	12.1936	12.5527	13.5761	15.0111	12.1814	16.4239	12.6871
+	4.63897	1.26976	2.41122	LIVVGVGKPAEMR[54.0106]	sp|Q6ZS30|NBEL1_HUMAN	13R(54.0106)	Q6ZS30	NBEL1_HUMAN	NBEAL1	Neurobeachin-like protein 1	GO:0008104;GO:0009987;GO:0033036;GO:0051179;GO:0051641;GO:0070727	GO:0005488;GO:0005515;GO:0019899;GO:0019900;GO:0019901	GO:0005829;GO:0016020;GO:0110165	2651	2663	16.4256	16.38	16.2534	13.1232	17.9861	17.0553	17.1494	16.6125	17.8605	13.7043	17.4181	16.2656	12.9698	12.6789	17.5788	13.2712	12.7759	12.081	17.589	13.0614	11.6899	12.9776	13.7945	13.138	16.0383	12.4979	17.1464	12.8807	13.6325	12.7795	13.7754	12.5525	11.9064	12.2903
+	2.99042	1.26625	2.40535	R[54.0106]GLSSSEKDNIERQAIENC[130.0791]ER	sp|Q8IYH5|ZZZ3_HUMAN	19C(130.0791),1R(54.0106)	Q8IYH5	ZZZ3_HUMAN	ZZZ3	ZZ-type zinc finger-containing protein 3	GO:0006325;GO:0006355;GO:0006357;GO:0009889;GO:0009987;GO:0010468;GO:0010556;GO:0016043;GO:0019219;GO:0019222;GO:0031323;GO:0031326;GO:0031399;GO:0043933;GO:0045995;GO:0050789;GO:0050793;GO:0050794;GO:0051171;GO:0051239;GO:0051246;GO:0051252;GO:0051302;GO:0051726;GO:0060255;GO:0065007;GO:0071824;GO:0071840;GO:0080090;GO:0090043;GO:0090311;GO:2000026;GO:2001141	GO:0003676;GO:0003677;GO:0005488;GO:0005515;GO:0008270;GO:0035064;GO:0042393;GO:0043167;GO:0043169;GO:0046872;GO:0046914;GO:0070577;GO:0097159;GO:0140030;GO:0140033;GO:0140034	GO:0000123;GO:0005654;GO:0005730;GO:0005819;GO:0031248;GO:0032991;GO:0043226;GO:0043228;GO:0043229;GO:0043232;GO:0070461;GO:0072686;GO:0110165;GO:0140535;GO:0140672;GO:1902493;GO:1902494;GO:1990234	86	106	12.2058	13.611	20.0425	13.0004	13.1688	13.2609	14.8903	13.7928	15.1129	13.3046	20.1991	12.5728	13.0741	12.3606	14.2262	13.4629	13.4176	11.8729	13.7668	13.1338	11.7173	13.8066	13.1535	12.1722	19.6112	12.5211	13.5247	12.7083	13.2811	13.2424	12.6095	12.2306	13.1822	12.4372
+	3.72125	1.26328	2.4004	WDIQKYAR[54.0106]	sp|Q93088|BHMT1_HUMAN	8R(54.0106)	Q93088	BHMT1_HUMAN	BHMT	Betaine--homocysteine S-methyltransferase 1	GO:0000096;GO:0000097;GO:0006082;GO:0006479;GO:0006520;GO:0006521;GO:0006555;GO:0006575;GO:0006577;GO:0006579;GO:0006790;GO:0006807;GO:0008152;GO:0008213;GO:0008652;GO:0009056;GO:0009058;GO:0009066;GO:0009067;GO:0009086;GO:0009987;GO:0010565;GO:0016053;GO:0019222;GO:0019538;GO:0019752;GO:0031323;GO:0031335;GO:0032259;GO:0033238;GO:0034641;GO:0036211;GO:0042219;GO:0042762;GO:0043094;GO:0043102;GO:…	GO:0003824;GO:0005488;GO:0008168;GO:0008172;GO:0008270;GO:0016740;GO:0016741;GO:0043167;GO:0043169;GO:0046872;GO:0046914;GO:0047150	GO:0005634;GO:0005829;GO:0031982;GO:0043226;GO:0043227;GO:0043229;GO:0043230;GO:0043231;GO:0065010;GO:0070062;GO:0110165;GO:1903561	279	286	12.486	13.183	13.479	12.8499	12.2126	14.0417	14.313	13.4023	14.6288	13.7387	13.9432	12.6616	13.4114	13.1216	17.4601	12.5919	12.2482	10.9112	17.7262	13.9172	10.9422	13.6214	16.2556	19.2707	17.9255	12.6952	14.0411	12.4609	18.0113	16.1537	19.7874	13.4142	14.4518	11.571
+	8.31134	1.26264	2.39934	IPWKHAGKQDFR[54.0106]	sp|Q00978|IRF9_HUMAN	12R(54.0106)	Q00978	IRF9_HUMAN	IRF9	Interferon regulatory factor 9	GO:0002376;GO:0006139;GO:0006351;GO:0006355;GO:0006357;GO:0006366;GO:0006725;GO:0006807;GO:0006950;GO:0006952;GO:0007165;GO:0007166;GO:0008152;GO:0009058;GO:0009059;GO:0009605;GO:0009607;GO:0009615;GO:0009889;GO:0009891;GO:0009893;GO:0009987;GO:0010468;GO:0010556;GO:0010557;GO:0010604;GO:0016070;GO:0018130;GO:0019219;GO:0019222;GO:0019438;GO:0031323;GO:0031325;GO:0031326;GO:0031328;GO:0032774;GO:…	GO:0000976;GO:0000977;GO:0000978;GO:0000981;GO:0000987;GO:0001067;GO:0003676;GO:0003677;GO:0003690;GO:0003700;GO:0005488;GO:0043565;GO:0097159;GO:0140110;GO:1990837	GO:0000785;GO:0005634;GO:0005654;GO:0005667;GO:0005737;GO:0005829;GO:0032991;GO:0032993;GO:0043226;GO:0043227;GO:0043229;GO:0043231;GO:0070721;GO:0090575;GO:0110165;GO:0140513	40	51	13.0473	13.925	12.8026	13.585	13.8693	12.6686	13.2357	12.9688	15.3805	12.3492	13.7528	13.6263	13.0649	13.209	12.8362	13.1254	12.8882	12.2044	12.5751	14.4467	12.5732	12.9861	13.5159	12.5957	14.5208	12.3115	13.9397	14.0093	15.7415	12.1023	12.738	12.8769	14.6341	11.5802
+	2.62715	1.2608	2.39628	GEPGAPGENGTPGQTGAR[54.0106]	sp|P08123|CO1A2_HUMAN	18R(54.0106)	P08123	CO1A2_HUMAN	COL1A2	Collagen alpha-2(I) chain	GO:0001101;GO:0001501;GO:0001568;GO:0007165;GO:0007166;GO:0007167;GO:0007178;GO:0007179;GO:0007264;GO:0007265;GO:0007266;GO:0008152;GO:0008217;GO:0009653;GO:0009719;GO:0009887;GO:0009888;GO:0009987;GO:0010033;GO:0010243;GO:0016043;GO:0022607;GO:0030198;GO:0030199;GO:0030282;GO:0031214;GO:0032502;GO:0032963;GO:0035556;GO:0042221;GO:0042476;GO:0043062;GO:0043200;GO:0043589;GO:0043933;GO:0045229;GO:…	GO:0002020;GO:0005198;GO:0005201;GO:0005488;GO:0005515;GO:0019838;GO:0019899;GO:0030020;GO:0030674;GO:0042802;GO:0043167;GO:0043169;GO:0046332;GO:0046872;GO:0048407;GO:0060090	GO:0005576;GO:0005581;GO:0005583;GO:0005584;GO:0005615;GO:0005788;GO:0030312;GO:0031012;GO:0031974;GO:0031982;GO:0032991;GO:0043226;GO:0043227;GO:0043230;GO:0043233;GO:0062023;GO:0065010;GO:0070013;GO:0070062;GO:0110165;GO:1903561	199	216	12.8134	12.9665	20.0472	12.9867	12.9474	13.0898	14.3921	12.7192	13.6503	13.8071	13.3547	13.2757	13.6337	12.6047	13.8367	12.533	12.6875	11.8341	15.888	14.2306	12.0911	13.7292	13.2436	18.1793	21.2608	11.7336	13.4795	13.1666	21.3799	20.3226	21.3343	18.0274	14.0619	12.4993
+	8.9206	1.25734	2.39054	KNIDLTAIISDLR[54.0106]	sp|Q5BJF6|ODFP2_HUMAN	13R(54.0106)	Q5BJF6	ODFP2_HUMAN	ODF2	Outer dense fiber protein 2	GO:0003006;GO:0006996;GO:0007276;GO:0007283;GO:0008104;GO:0009987;GO:0010457;GO:0016043;GO:0022402;GO:0022414;GO:0030030;GO:0030154;GO:0031344;GO:0032502;GO:0033036;GO:0033043;GO:0044087;GO:0044782;GO:0048232;GO:0048609;GO:0048869;GO:0050789;GO:0050794;GO:0051128;GO:0051179;GO:0051641;GO:0060491;GO:0065007;GO:0070727;GO:0071840;GO:0120032;GO:0120035;GO:0120036;GO:1902017;GO:1902115	GO:0005198;GO:0005488;GO:0005515;GO:0019899;GO:0031267;GO:0051020	GO:0000922;GO:0005634;GO:0005813;GO:0005814;GO:0005815;GO:0005829;GO:0005874;GO:0005929;GO:0031514;GO:0032991;GO:0036064;GO:0036126;GO:0042995;GO:0043226;GO:0043227;GO:0043228;GO:0043229;GO:0043231;GO:0043232;GO:0097729;GO:0099080;GO:0099081;GO:0099512;GO:0099513;GO:0110165;GO:0120025;GO:0120103;GO:0140535	623	635	12.3994	13.2752	15.4751	13.5606	14.1154	13.5881	14.1235	13.521	13.8452	13.4836	14.1178	12.3988	13.6072	12.7439	13.4545	12.6074	12.5875	11.8392	12.2835	13.8277	12.0525	14.3396	13.63	12.7299	14.3205	12.2531	13.8755	12.9479	15.3864	13.673	12.2584	13.6288	13.7239	10.6946
+	5.89414	1.25475	2.38626	NHLCLVFEMLSYNLYDLLR[54.0106]NTNFR	sp|Q13627|DYR1A_HUMAN	19R(54.0106)	Q13627	DYR1A_HUMAN	DYRK1A	Dual specificity tyrosine-phosphorylation-regulated kinase 1A	GO:0006355;GO:0006468;GO:0006518;GO:0006793;GO:0006796;GO:0006807;GO:0007399;GO:0007623;GO:0008152;GO:0009889;GO:0009890;GO:0009891;GO:0009892;GO:0009893;GO:0009966;GO:0009968;GO:0009987;GO:0010468;GO:0010556;GO:0010557;GO:0010558;GO:0010604;GO:0010605;GO:0010628;GO:0010629;GO:0010639;GO:0010646;GO:0010648;GO:0016310;GO:0018105;GO:0018107;GO:0018108;GO:0018193;GO:0018209;GO:0018210;GO:0018212;GO:…	GO:0000166;GO:0003712;GO:0003713;GO:0003779;GO:0003824;GO:0004672;GO:0004674;GO:0004712;GO:0004713;GO:0004715;GO:0005488;GO:0005515;GO:0005524;GO:0008092;GO:0008353;GO:0015631;GO:0016301;GO:0016740;GO:0016772;GO:0016773;GO:0017076;GO:0030554;GO:0032553;GO:0032555;GO:0032559;GO:0035173;GO:0035639;GO:0036094;GO:0042802;GO:0043167;GO:0043168;GO:0043621;GO:0048156;GO:0050321;GO:0097159;GO:0097367;GO:…	GO:0005634;GO:0005654;GO:0005737;GO:0005856;GO:0016604;GO:0016607;GO:0030424;GO:0030425;GO:0032991;GO:0042995;GO:0043005;GO:0043226;GO:0043227;GO:0043228;GO:0043229;GO:0043231;GO:0043232;GO:0110165;GO:0120025;GO:1990904	232	255	13.1254	13.6126	11.9798	13.5829	13.2687	13.4135	15.6645	13.0812	14.1645	13.1312	13.6452	12.8686	12.7352	13.2306	13.6714	12.8965	12.788	12.2368	17.0929	13.9807	13.1753	13.7842	13.7075	12.2523	13.0333	13.0254	16.5003	12.8204	12.9352	12.5748	13	12.1334	13.2951	11.9599
+	4.71557	1.25121	2.38041	AAPR[54.0106]DNVTLLFKLYC[130.0791]LAVMTLMAAVYTIALR[54.0106]YTR	sp|P78382|S35A1_HUMAN	15C(130.0791),31R(54.0106),4R(54.0106)	P78382	S35A1_HUMAN	SLC35A1	CMP-sialic acid transporter	GO:0005975;GO:0006807;GO:0006810;GO:0008152;GO:0008643;GO:0009987;GO:0015711;GO:0015780;GO:0015782;GO:0015931;GO:0019538;GO:0036211;GO:0043170;GO:0043412;GO:0044238;GO:0051179;GO:0051234;GO:0055085;GO:0071702;GO:0071704;GO:0071705;GO:0090481;GO:1901264;GO:1901564	GO:0005215;GO:0005338;GO:0005456;GO:0008514;GO:0015165;GO:0015291;GO:0015297;GO:0015932;GO:0022804;GO:0022857;GO:1901505	GO:0000139;GO:0005794;GO:0005886;GO:0016020;GO:0031090;GO:0043226;GO:0043227;GO:0043229;GO:0043231;GO:0098588;GO:0110165	2	35	13.1594	17.0886	12.3408	13.3075	14.1034	13.2421	14.142	12.2544	13.4419	14.2076	12.1508	12.3308	12.3055	12.3977	14.155	12.076	14.8676	12.5254	13.8013	19.0231	11.8209	13.7292	17.5343	17.7435	12.7869	11.962	12.8581	12.5919	13.5271	13.202	17.549	13.01	12.1377	12.2131
+	5.12616	1.24662	2.37285	R[54.0106]FC[130.0791]VGLQK[54.0106]IEEIFKK	sp|P06732|KCRM_HUMAN	1R(54.0106),3C(130.0791),8K(54.0106)	P06732	KCRM_HUMAN	CKM	Creatine kinase M-type	GO:0006575;GO:0006599;GO:0006603;GO:0006793;GO:0006796;GO:0006807;GO:0008152;GO:0009058;GO:0009987;GO:0016310;GO:0019637;GO:0042396;GO:0042398;GO:0044237;GO:0046314;GO:0071704;GO:0090407;GO:1901564;GO:1901566;GO:1901576	GO:0000166;GO:0003824;GO:0004111;GO:0005488;GO:0005524;GO:0016301;GO:0016740;GO:0016772;GO:0016775;GO:0017076;GO:0030554;GO:0032553;GO:0032555;GO:0032559;GO:0035639;GO:0036094;GO:0043167;GO:0043168;GO:0097159;GO:0097367;GO:1901265;GO:1901363	GO:0005615;GO:0005829;GO:0110165	252	266	15.4838	16.9028	13.1857	13.014	16.9525	13.3757	18.7259	13.344	17.1743	12.8446	16.8491	13.9467	14.3601	12.7178	16.6291	11.9822	12.3673	11.9835	17.9239	17.4991	13.0584	13.6413	12.6662	12.8048	12.8568	12.6184	17.5756	12.513	12.0862	12.3712	13.8089	11.7872	12.9315	12.5005
+	5.69451	1.24585	2.37158	IDYERVSQER[54.0106]	sp|P15924|DESP_HUMAN	10R(54.0106)	P15924	DESP_HUMAN	DSP	Desmoplakin	GO:0002027;GO:0002934;GO:0003223;GO:0006807;GO:0006937;GO:0006942;GO:0006950;GO:0006996;GO:0007010;GO:0007155;GO:0008016;GO:0008104;GO:0008152;GO:0008544;GO:0009611;GO:0009653;GO:0009888;GO:0009913;GO:0009987;GO:0016043;GO:0018149;GO:0019538;GO:0030154;GO:0030216;GO:0030855;GO:0032502;GO:0032970;GO:0033036;GO:0034109;GO:0034113;GO:0034330;GO:0034332;GO:0036211;GO:0042060;GO:0042391;GO:0043170;GO:…	GO:0003676;GO:0003723;GO:0005080;GO:0005198;GO:0005200;GO:0005488;GO:0005515;GO:0019899;GO:0019900;GO:0019901;GO:0050839;GO:0086080;GO:0086083;GO:0097110;GO:0097159;GO:0098631;GO:0098632	GO:0001533;GO:0005634;GO:0005737;GO:0005882;GO:0005886;GO:0005911;GO:0005912;GO:0005916;GO:0012506;GO:0014704;GO:0016020;GO:0016323;GO:0030054;GO:0030057;GO:0030659;GO:0030667;GO:0031090;GO:0031982;GO:0043226;GO:0043227;GO:0043229;GO:0043230;GO:0043231;GO:0044291;GO:0065010;GO:0070062;GO:0070161;GO:0098588;GO:0098590;GO:0099080;GO:0099081;GO:0099512;GO:0099513;GO:0101003;GO:0110165;GO:1903561	1540	1549	12.8803	15.2867	15.7701	13.4486	14.3007	12.6281	14.0562	13.1572	14.1072	13.906	13.7969	11.2245	13.1139	13.2507	14.2912	12.4879	17.0967	13.0291	12.3376	13.8096	10.7595	13.7164	16.9021	12.5461	15.4813	12.5406	13.3797	13.8086	11.9931	13.1033	13.6284	11.9295	13.0374	12.8085
+	11.1498	1.24521	2.37053	R[54.0106]C[125.0477]FTFMDR	sp|Q9BZ29|DOCK9_HUMAN	1R(54.0106),2C(125.0477)	Q9BZ29	DOCK9_HUMAN	DOCK9	Dedicator of cytokinesis protein 9	GO:0007165;GO:0007264;GO:0009987;GO:0035556;GO:0043085;GO:0043087;GO:0043547;GO:0044093;GO:0050789;GO:0050790;GO:0050794;GO:0051336;GO:0051345;GO:0065007;GO:0065009	GO:0005085;GO:0005488;GO:0005515;GO:0030234;GO:0030695;GO:0045296;GO:0050839;GO:0060589;GO:0098772	GO:0005829;GO:0012505;GO:0016020;GO:0110165	1032	1039	14.8565	13.544	13.2241	14.3214	14.8426	13.628	15.0595	13.381	15.0863	12.7154	15.029	11.9036	12.5022	11.926	14.3967	12.3478	14.9374	11.7429	13.2148	13.5205	12.2624	13.9641	15.3171	11.5531	14.4484	11.6142	13.2763	13.5166	13.8596	14.7377	14.9827	12.4065	13.5485	11.5242
+	3.70998	1.24318	2.3672	SVTSLGHTLVESALTR[54.0106]PSLPSPHR[54.0106]TSPR	sp|Q8IYE1|CCD13_HUMAN	16R(54.0106),24R(54.0106)	Q8IYE1	CCD13_HUMAN	CCDC13	Coiled-coil domain-containing protein 13	GO:0000226;GO:0006950;GO:0006974;GO:0006996;GO:0007010;GO:0007017;GO:0009987;GO:0016043;GO:0022607;GO:0030030;GO:0030031;GO:0031122;GO:0033554;GO:0044782;GO:0050896;GO:0051716;GO:0060271;GO:0070925;GO:0071840;GO:0097435;GO:0120031;GO:0120036;GO:1905515		GO:0005654;GO:0005813;GO:0005815;GO:0005829;GO:0034451;GO:0042995;GO:0110165	505	532	13.7285	12.9591	12.5338	13.5625	14.3269	14.054	14.99	13.0922	13.2765	12.9434	14.8567	12.1395	12.9501	13.5307	19.3428	12.1387	13.7758	11.8752	20.0518	14.349	12.6071	13.66	18.9189	13.1277	18.742	13.221	12.7776	13.4623	18.9548	17.9876	18.9874	12.99	20.6935	12.0446
+	5.65145	1.23961	2.36135	EVAVVMPTLAR[54.0106]	sp|Q5T0Z8|CF132_HUMAN	11R(54.0106)	Q5T0Z8	CF132_HUMAN	C6orf132	Uncharacterized protein C6orf132				781	791	12.8819	14.1018	12.6078	13.8863	16.4038	13.1678	16.9155	12.2497	12.6615	13.1823	14.5391	13.5513	13.0223	12.6146	15.6896	12.2123	13.4496	11.0021	16.0404	16.5259	10.9687	13.7559	12.6639	13.0041	12.5527	12.0089	15.4808	13.4128	12.5175	12.6843	13.6096	12.4914	15.8369	11.8257
+	1.96071	1.23641	2.35612	GQLEALQVDGGR[54.0106]	sp|P08729|K2C7_HUMAN	12R(54.0106)	P08729	K2C7_HUMAN	KRT7	Keratin, type II cytoskeletal 7	GO:0006996;GO:0007010;GO:0009987;GO:0016043;GO:0031424;GO:0032501;GO:0045103;GO:0045104;GO:0045109;GO:0071840;GO:0097435	GO:0005198;GO:0030280	GO:0005634;GO:0005737;GO:0005829;GO:0005856;GO:0005882;GO:0031982;GO:0043226;GO:0043227;GO:0043228;GO:0043229;GO:0043230;GO:0043231;GO:0043232;GO:0045095;GO:0045111;GO:0065010;GO:0070062;GO:0099080;GO:0099081;GO:0099512;GO:0099513;GO:0110165;GO:1903561	150	161	12.5654	19.5511	12.1626	13.3524	21.5591	12.8706	13.3966	12.6449	21.8142	13.4821	20.6076	13.8466	12.8839	16.2374	21.0222	17.902	13.3741	17.8712	21.2137	13.5177	12.174	14.4452	12.9887	12.8439	20.1142	15.2723	21.0818	13.0343	20.4206	12.6182	13.2206	11.7447	21.6076	13.151
+	4.91311	1.22828	2.34287	KPPQPELGDLTR[54.0106]	sp|Q96QH2|PRAM_HUMAN	12R(54.0106)	Q96QH2	PRAM_HUMAN	PRAM1	PML-RARA-regulated adapter molecule 1	GO:0002253;GO:0002376;GO:0002429;GO:0002682;GO:0002684;GO:0002697;GO:0002703;GO:0002757;GO:0002764;GO:0002768;GO:0002886;GO:0007165;GO:0007166;GO:0007229;GO:0008104;GO:0009987;GO:0017157;GO:0032879;GO:0033036;GO:0043300;GO:0043313;GO:0048518;GO:0048583;GO:0048584;GO:0050776;GO:0050778;GO:0050789;GO:0050794;GO:0050851;GO:0050852;GO:0051046;GO:0051049;GO:0051179;GO:0051641;GO:0051668;GO:0060627;GO:…	GO:0005488;GO:0005515;GO:0008289;GO:0019899;GO:0019900;GO:0019901	GO:0005886;GO:0016020;GO:0032991;GO:0110165	284	295	13.7571	14.06	13.1332	13.4843	13.8808	13.216	14.1092	13.4069	14.8194	12.7424	13.4554	13.0678	12.7537	12.8035	19.2718	13.1252	13.1445	11.3725	18.7452	13.7368	11.7418	13.616	16.765	12.5099	17.4048	12.1965	12.2851	13.1342	17.8499	17.0258	17.5616	12.9196	18.2582	13.2411
+	4.24222	1.21762	2.32563	PLSC[130.0791]DSSMDVAQVR[54.0106]	sp|Q9NT68|TEN2_HUMAN	14R(54.0106),4C(130.0791)	Q9NT68	TEN2_HUMAN	TENM2	Teneurin-2	GO:0000122;GO:0006355;GO:0006357;GO:0007154;GO:0007155;GO:0007157;GO:0007165;GO:0007267;GO:0007411;GO:0009889;GO:0009890;GO:0009892;GO:0009987;GO:0010468;GO:0010556;GO:0010558;GO:0010605;GO:0016043;GO:0019219;GO:0019222;GO:0019722;GO:0019932;GO:0023052;GO:0030030;GO:0031175;GO:0031323;GO:0031324;GO:0031326;GO:0031327;GO:0031344;GO:0031346;GO:0032502;GO:0035556;GO:0035584;GO:0044087;GO:0044089;GO:…	GO:0005102;GO:0005488;GO:0005509;GO:0005515;GO:0042802;GO:0042803;GO:0043167;GO:0043169;GO:0046872;GO:0046982;GO:0046983;GO:0050839	GO:0005634;GO:0005783;GO:0005794;GO:0005886;GO:0005911;GO:0016020;GO:0016604;GO:0016605;GO:0030054;GO:0030175;GO:0030425;GO:0030426;GO:0030427;GO:0042995;GO:0043005;GO:0043197;GO:0043226;GO:0043227;GO:0043229;GO:0043231;GO:0044309;GO:0045202;GO:0045211;GO:0070161;GO:0097060;GO:0098590;GO:0098794;GO:0098858;GO:0110165;GO:0120025	1400	1413	13.336	14.5144	12.6743	13.6583	13.3164	13.5609	13.4845	13.8782	14.6696	13.8035	14.0748	13.667	12.1316	12.5291	18.0033	12.1939	12.3134	11.0987	17.7818	12.9859	12.9562	12.9773	18.6473	13.3947	16.9876	13.3192	13.6796	12.1568	19.2483	18.7776	17.9004	12.4534	18.045	12.3003
+	7.11945	1.21739	2.32525	LAYC[130.0791]VQDATVVDVEK[54.0106]R[54.0106]	sp|Q5TCZ1|SPD2A_HUMAN	15K(54.0106),16R(54.0106),4C(130.0791)	Q5TCZ1	SPD2A_HUMAN	SH3PXD2A	SH3 and PX domain-containing protein 2A	GO:0000768;GO:0001701;GO:0006801;GO:0006949;GO:0007275;GO:0008152;GO:0009790;GO:0009792;GO:0009987;GO:0032501;GO:0032502;GO:0042554;GO:0043009;GO:0044237;GO:0048646;GO:0048856;GO:0072593;GO:0072675;GO:0140253	GO:0002020;GO:0005488;GO:0005515;GO:0005543;GO:0005546;GO:0008047;GO:0008289;GO:0010314;GO:0016176;GO:0019899;GO:0030234;GO:0032266;GO:0035091;GO:0043167;GO:0043168;GO:0043325;GO:0070273;GO:0098772;GO:0140677;GO:1901981;GO:1902936	GO:0002102;GO:0005737;GO:0005829;GO:0030054;GO:0042995;GO:0043226;GO:0043228;GO:0043229;GO:0043232;GO:0070161;GO:0110165	2	17	16.9959	13.6997	12.7568	12.8561	17.9415	14.2431	17.7548	12.4843	14.8491	12.6357	17.5122	13.1112	12.7806	12.6214	13.6366	11.6123	13.3369	12.002	13.4884	12.9602	12.493	12.7286	14.4446	11.8999	12.8253	12.4729	14.0216	12.9302	14.1864	13.4805	14.1496	12.7385	13.478	12.9085
+	5.26828	1.21712	2.32482	R[54.0106]LPVSPSGRTDK[54.0106]HQPVSTAGK[54.0106]	sp|Q01484|ANK2_HUMAN	12K(54.0106),1R(54.0106),21K(54.0106)	Q01484	ANK2_HUMAN	ANK2	Ankyrin-2	GO:0001508;GO:0002027;GO:0003279;GO:0003283;GO:0006810;GO:0006811;GO:0006812;GO:0006816;GO:0006873;GO:0006874;GO:0006897;GO:0006937;GO:0006942;GO:0007043;GO:0007154;GO:0007165;GO:0008016;GO:0008104;GO:0009889;GO:0009891;GO:0009893;GO:0009987;GO:0010033;GO:0010468;GO:0010556;GO:0010557;GO:0010604;GO:0010628;GO:0010646;GO:0010880;GO:0010881;GO:0010882;GO:0010927;GO:0010959;GO:0015031;GO:0016043;GO:…	GO:0005198;GO:0005200;GO:0005488;GO:0005515;GO:0008092;GO:0008093;GO:0019899;GO:0019900;GO:0019901;GO:0030507;GO:0030674;GO:0044325;GO:0044877;GO:0051117;GO:0060090;GO:0140030;GO:0140031	GO:0000323;GO:0005739;GO:0005764;GO:0005768;GO:0005769;GO:0005773;GO:0005829;GO:0005856;GO:0005886;GO:0005911;GO:0014704;GO:0016020;GO:0016323;GO:0016324;GO:0030018;GO:0030054;GO:0030315;GO:0031410;GO:0031430;GO:0031672;GO:0031982;GO:0042383;GO:0042995;GO:0043005;GO:0043034;GO:0043226;GO:0043227;GO:0043228;GO:0043229;GO:0043231;GO:0043232;GO:0044291;GO:0045211;GO:0055037;GO:0070161;GO:0097060;GO:…	1936	1956	12.8756	12.708	12.3199	12.2401	12.8023	13.2022	13.2533	12.6858	14.1735	13.1561	13.7655	13.2934	13.4829	12.8407	14.2976	13.2936	12.9711	12.0271	13.2259	13.1755	10.6283	14.178	13.822	13.6908	12.8661	12.6644	13.7051	13.2226	13.0306	13.7429	12.9257	11.9918	12.4803	12.551
+	2.63086	1.21383	2.31953	GSAGPMR[54.0106]	sp|Q14498|RBM39_HUMAN	7R(54.0106)	Q14498	RBM39_HUMAN	RBM39	RNA-binding protein 39	GO:0006139;GO:0006396;GO:0006397;GO:0006725;GO:0006807;GO:0008152;GO:0008380;GO:0009889;GO:0009987;GO:0010468;GO:0010556;GO:0016070;GO:0016071;GO:0019219;GO:0019222;GO:0031323;GO:0031326;GO:0034641;GO:0043170;GO:0043484;GO:0044237;GO:0044238;GO:0046483;GO:0048024;GO:0050684;GO:0050789;GO:0050794;GO:0051171;GO:0051252;GO:0060255;GO:0065007;GO:0071704;GO:0080090;GO:0090304;GO:1901360;GO:1903311	GO:0003676;GO:0003723;GO:0005488;GO:0005515;GO:0019904;GO:0043021;GO:0044877;GO:0050733;GO:0070990;GO:0097159;GO:1990446	GO:0005654;GO:0005856;GO:0015630;GO:0016604;GO:0016607;GO:0032991;GO:0034451;GO:0043226;GO:0043228;GO:0043229;GO:0043232;GO:0110165	245	251	13.0626	20.6752	12.7172	12.9271	21.6637	13.7787	21.2204	13.6099	21.8449	13.232	14.4282	12.8567	13.5856	12.5226	20.9652	13.435	12.1351	11.4107	21.1314	22.5225	13.1646	14.2887	13.0351	13.6564	12.9918	12.7293	19.3386	12.5645	12.7005	14.2615	13.8857	12.0956	14.0322	12.4787
+	1.53382	1.20779	2.30983	HVEAELRSRLATLETEAAQHQAVVDGLTR[54.0106]	sp|Q6ZMI0|PPR21_HUMAN	29R(54.0106)	Q6ZMI0	PPR21_HUMAN	PPP1R21	Protein phosphatase 1 regulatory subunit 21			GO:0005768;GO:0005769;GO:0016020;GO:0031410;GO:0031982;GO:0043226;GO:0043227;GO:0043229;GO:0043231;GO:0097708;GO:0110165	135	163	13.4437	13.3787	13.2032	17.5884	22.757	13.5787	13.0805	12.0283	17.8264	13.5814	22.1066	13.0534	20.4515	12.1334	15.7763	20.5444	13.1757	19.5789	22.6082	14.0099	11.9389	14.3585	13.5924	13.7845	12.214	18.1587	22.0756	13.0316	21.8661	21.5618	12.642	20.7711	21.9452	12.424
+	4.17804	1.20698	2.30854	FGANAILGVSLAVC[130.0791]KAGAVEKGVPLYR[54.0106]	sp|P06733|ENOA_HUMAN	14C(130.0791),27R(54.0106)	P06733	ENOA_HUMAN	ENO1	Alpha-enolase	GO:0000122;GO:0001558;GO:0005975;GO:0005996;GO:0006006;GO:0006007;GO:0006082;GO:0006090;GO:0006091;GO:0006094;GO:0006096;GO:0006139;GO:0006140;GO:0006163;GO:0006195;GO:0006355;GO:0006357;GO:0006725;GO:0006734;GO:0006735;GO:0006753;GO:0006793;GO:0006796;GO:0006807;GO:0006937;GO:0008152;GO:0009056;GO:0009058;GO:0009117;GO:0009132;GO:0009134;GO:0009135;GO:0009137;GO:0009141;GO:0009144;GO:0009150;GO:…	GO:0000287;GO:0000976;GO:0000977;GO:0000981;GO:0001067;GO:0001217;GO:0001221;GO:0001222;GO:0001227;GO:0003676;GO:0003677;GO:0003690;GO:0003700;GO:0003712;GO:0003714;GO:0003723;GO:0003824;GO:0004634;GO:0005488;GO:0005515;GO:0008134;GO:0016829;GO:0016835;GO:0016836;GO:0019899;GO:0042802;GO:0042803;GO:0043167;GO:0043169;GO:0043565;GO:0045296;GO:0046872;GO:0046983;GO:0050839;GO:0051020;GO:0097159;GO:…	GO:0000015;GO:0005615;GO:0005634;GO:0005640;GO:0005737;GO:0005829;GO:0005886;GO:0005938;GO:0009986;GO:0016020;GO:0019867;GO:0031090;GO:0031430;GO:0031965;GO:0031968;GO:0031982;GO:0032991;GO:0043226;GO:0043227;GO:0043229;GO:0043230;GO:0043231;GO:0065010;GO:0070062;GO:0098588;GO:0110165;GO:1902494;GO:1903561	106	132	14.3959	18.5157	15.3336	13.6527	16.0865	13.5112	16.277	12.1222	13.8148	14.1241	17.1252	14.0039	12.6869	11.6945	16.9266	12.433	11.7412	12.4687	17.0928	16.7645	12.2109	12.6822	15.5231	13.0414	11.7976	12.8226	17.6856	14.7793	16.6136	17.1134	14.048	13.0411	15.3382	12.4694
+	4.01709	1.20246	2.30132	HFDKDK[54.0106]SGR[54.0106]	sp|Q13813|SPTN1_HUMAN	6K(54.0106),9R(54.0106)	Q13813	SPTN1_HUMAN	SPTAN1	Spectrin alpha chain, non-erythrocytic 1	GO:0006996;GO:0007010;GO:0008064;GO:0009987;GO:0010639;GO:0016043;GO:0030029;GO:0030036;GO:0030832;GO:0030833;GO:0030834;GO:0030835;GO:0030837;GO:0031333;GO:0032271;GO:0032272;GO:0032535;GO:0032956;GO:0032970;GO:0033043;GO:0043242;GO:0043244;GO:0043254;GO:0044087;GO:0048519;GO:0048523;GO:0050789;GO:0050794;GO:0051128;GO:0051129;GO:0051493;GO:0051494;GO:0051693;GO:0065007;GO:0065008;GO:0071840;GO:…	GO:0003779;GO:0005198;GO:0005200;GO:0005488;GO:0005509;GO:0005515;GO:0005516;GO:0008092;GO:0043167;GO:0043169;GO:0044877;GO:0045296;GO:0046872;GO:0050839;GO:0051015	GO:0005576;GO:0005829;GO:0005856;GO:0005886;GO:0008091;GO:0015630;GO:0016020;GO:0030054;GO:0030863;GO:0030864;GO:0031974;GO:0031982;GO:0031983;GO:0032991;GO:0034774;GO:0035580;GO:0042995;GO:0043226;GO:0043227;GO:0043228;GO:0043229;GO:0043230;GO:0043231;GO:0043232;GO:0043233;GO:0060205;GO:0065010;GO:0070013;GO:0070062;GO:0110165;GO:1903561;GO:1904724	2334	2342	12.4572	17.7226	17.7015	13.7905	14.3316	12.8843	13.6905	13.2992	12.9724	12.5336	13.1927	16.5408	12.9771	13.6313	13.4335	12.9919	12.2682	12.7886	12.3368	14.2668	10.7835	17.2209	13.3187	13.9621	17.27	12.4996	12.5613	12.9926	17.7085	13.0446	12.9341	13.2631	13.2577	12.9237
+	2.74514	1.20184	2.30032	AKTPKNGPPPCPR[54.0106]	sp|P51610|HCFC1_HUMAN	13R(54.0106)	P51610	HCFC1_HUMAN	HCFC1	Host cell factor 1	GO:0000122;GO:0006325;GO:0006338;GO:0006355;GO:0006357;GO:0007049;GO:0009889;GO:0009890;GO:0009891;GO:0009892;GO:0009893;GO:0009987;GO:0010468;GO:0010556;GO:0010557;GO:0010558;GO:0010604;GO:0010605;GO:0010628;GO:0016032;GO:0016043;GO:0019046;GO:0019219;GO:0019222;GO:0031056;GO:0031060;GO:0031062;GO:0031323;GO:0031324;GO:0031325;GO:0031326;GO:0031327;GO:0031328;GO:0031399;GO:0031401;GO:0031647;GO:…	GO:0003682;GO:0003712;GO:0003713;GO:0005488;GO:0005515;GO:0008134;GO:0030674;GO:0042802;GO:0044877;GO:0045296;GO:0050839;GO:0060090;GO:0140110;GO:0140297	GO:0000123;GO:0005634;GO:0005654;GO:0005737;GO:0016020;GO:0031248;GO:0032991;GO:0034708;GO:0035097;GO:0043025;GO:0043226;GO:0043227;GO:0043229;GO:0043231;GO:0044297;GO:0044545;GO:0044665;GO:0048188;GO:0071339;GO:0110165;GO:0140513;GO:0140535;GO:1902493;GO:1902494;GO:1902562;GO:1990234	125	137	13.641	12.8714	12.7948	14.3674	18.2183	13.3896	17.9642	11.973	18.096	13.8476	13.2267	14.0671	18.059	12.3714	13.3699	15.271	13.2203	12.4927	17.5452	14.4588	12.1433	12.703	12.5902	20.3887	13.0089	12.5052	18.85	12.4628	12.6493	13.4326	12.2749	13.205	13.0964	12.6376
+	3.93767	1.20151	2.2998	R[54.0106]KLELEAAVTR[54.0106]LR[54.0106]	sp|O94927|HAUS5_HUMAN	11R(54.0106),13R(54.0106),1R(54.0106)	O94927	HAUS5_HUMAN	HAUS5	HAUS augmin-like complex subunit 5	GO:0000226;GO:0006996;GO:0007010;GO:0007017;GO:0007051;GO:0007098;GO:0009987;GO:0010968;GO:0016043;GO:0022402;GO:0022607;GO:0031023;GO:0031110;GO:0031113;GO:0032271;GO:0032886;GO:0033043;GO:0043254;GO:0044087;GO:0050789;GO:0050794;GO:0051128;GO:0051225;GO:0051301;GO:0051493;GO:0065007;GO:0070507;GO:0070925;GO:0071840;GO:0140694;GO:1902903		GO:0005813;GO:0005815;GO:0005829;GO:0005874;GO:0005875;GO:0005876;GO:0032991;GO:0070652;GO:0099080;GO:0099081;GO:0099512;GO:0099513;GO:0110165;GO:1990498	76	88	16.924	13.5912	16.7441	15.6819	17.3217	17.4757	16.4117	12.8591	13.4427	15.2197	17.8642	18.5272	12.887	13.7793	20.2325	11.964	13.7312	11.9725	17.9591	17.2602	11.6401	16.7333	13.0065	13.4012	14.7764	12.3566	15.596	12.6544	15.4723	13.6407	13.3411	13.0015	17.2125	12.4072
+	3.12249	1.19928	2.29625	SDPDPK[54.0106]APANKAFTGFIVEADTPGIQIGR[54.0106]	sp|P11310|ACADM_HUMAN	29R(54.0106),6K(54.0106)	P11310	ACADM_HUMAN	ACADM	Medium-chain specific acyl-CoA dehydrogenase, mitochondrial	GO:0000271;GO:0001889;GO:0005975;GO:0005976;GO:0005977;GO:0005978;GO:0006082;GO:0006091;GO:0006109;GO:0006111;GO:0006112;GO:0006575;GO:0006577;GO:0006578;GO:0006629;GO:0006631;GO:0006635;GO:0006807;GO:0006950;GO:0008152;GO:0009056;GO:0009058;GO:0009059;GO:0009062;GO:0009250;GO:0009266;GO:0009409;GO:0009437;GO:0009605;GO:0009628;GO:0009791;GO:0009889;GO:0009987;GO:0009991;GO:0010906;GO:0015980;GO:…	GO:0000166;GO:0003824;GO:0003995;GO:0005488;GO:0005515;GO:0016491;GO:0016627;GO:0036094;GO:0042802;GO:0043167;GO:0043168;GO:0050660;GO:0052890;GO:0070991;GO:0097159;GO:1901265;GO:1901363	GO:0005634;GO:0005737;GO:0005739;GO:0005759;GO:0016020;GO:0030424;GO:0031090;GO:0031966;GO:0031974;GO:0042995;GO:0043005;GO:0043226;GO:0043227;GO:0043229;GO:0043231;GO:0043233;GO:0070013;GO:0110165;GO:0120025	207	235	13.573	17.9137	13.218	13.1305	19.5724	18.7999	12.4577	12.1369	13.4013	13.1249	12.6256	13.4124	12.6509	12.3199	18.3582	11.7636	13.6147	11.9857	12.3857	13.5802	12.5324	14.2133	13.394	12.7259	12.145	11.9965	13.0332	13.4442	12.576	12.2912	14.1681	13.2283	14.3719	12.577
+	2.31573	1.19837	2.2948	NQLAR[54.0106]AVLNPNPMDFC[130.0791]TK[54.0106]DLLTTTSER	sp|Q7Z333|SETX_HUMAN	16C(130.0791),18K(54.0106),5R(54.0106)	Q7Z333	SETX_HUMAN	SETX	Probable helicase senataxin	GO:0000165;GO:0000302;GO:0003006;GO:0006139;GO:0006259;GO:0006281;GO:0006302;GO:0006310;GO:0006353;GO:0006355;GO:0006357;GO:0006369;GO:0006376;GO:0006396;GO:0006725;GO:0006807;GO:0006950;GO:0006974;GO:0006979;GO:0007165;GO:0007166;GO:0007167;GO:0007169;GO:0007276;GO:0007283;GO:0007399;GO:0007623;GO:0008152;GO:0008543;GO:0009058;GO:0009059;GO:0009719;GO:0009889;GO:0009891;GO:0009893;GO:0009987;GO:…	GO:0000166;GO:0000976;GO:0001067;GO:0001147;GO:0003676;GO:0003677;GO:0003678;GO:0003690;GO:0003723;GO:0003824;GO:0004386;GO:0005488;GO:0005515;GO:0005524;GO:0008094;GO:0016787;GO:0017076;GO:0030554;GO:0032553;GO:0032555;GO:0032559;GO:0035639;GO:0036094;GO:0042802;GO:0043167;GO:0043168;GO:0043565;GO:0097159;GO:0097367;GO:0140097;GO:0140640;GO:0140657;GO:1901265;GO:1901363;GO:1990837	GO:0000228;GO:0000781;GO:0005634;GO:0005654;GO:0005694;GO:0005730;GO:0005737;GO:0016604;GO:0030424;GO:0030426;GO:0030427;GO:0042995;GO:0043005;GO:0043226;GO:0043227;GO:0043228;GO:0043229;GO:0043231;GO:0043232;GO:0045171;GO:0098687;GO:0110165;GO:0120025	1900	1926	19.1762	19.36	19.2658	18.2205	19.4646	18.2898	20.3615	19.3008	19.3445	18.995	19.1586	18.4988	17.1752	16.5125	19.1631	17.7198	18.4291	17.571	19.6371	20.9585	11.4994	19.2472	18.6129	19.114	18.6693	16.3077	18.6529	18.3885	18.8843	19.1997	19.0356	17.883	19.8543	18.2074
+	3.11484	1.1973	2.29311	AALGASLAAARLLPLGR[54.0106]C[130.0791]SPSPAPR[54.0106]	sp|Q9BVL4|SELO_HUMAN	17R(54.0106),18C(130.0791),25R(54.0106)	Q9BVL4	SELO_HUMAN	SELENOO	Protein adenylyltransferase SelO, mitochondrial	GO:0006807;GO:0008152;GO:0018117;GO:0018175;GO:0019538;GO:0036211;GO:0043170;GO:0043412;GO:0044238;GO:0071704;GO:1901564	GO:0000166;GO:0003824;GO:0005488;GO:0005524;GO:0016740;GO:0016772;GO:0016779;GO:0017076;GO:0030554;GO:0032553;GO:0032555;GO:0032559;GO:0035639;GO:0036094;GO:0043167;GO:0043168;GO:0043169;GO:0046872;GO:0070566;GO:0070733;GO:0097159;GO:0097367;GO:1901265;GO:1901363	GO:0005694;GO:0005739;GO:0043226;GO:0043227;GO:0043228;GO:0043229;GO:0043231;GO:0043232;GO:0110165	6	30	12.7256	20.7453	11.8942	13.0322	19.9665	13.6409	13.3517	13.0323	13.6574	13.7338	13.1439	12.6001	12.5987	12.7416	13.2939	12.4562	12.7336	12.6688	11.707	13.4193	12.869	13.078	17.592	12.6097	13.1523	13.283	17.1649	12.6885	14.0523	12.8802	12.7297	12.7775	12.9462	12.1034
+	4.91563	1.19651	2.29184	KVVDDLLDQITGGDHSR[54.0106]TLFQLK[54.0106]QR[54.0106]	sp|Q9H8M2|BRD9_HUMAN	17R(54.0106),23K(54.0106),25R(54.0106)	Q9H8M2	BRD9_HUMAN	BRD9	Bromodomain-containing protein 9	GO:0006325;GO:0006338;GO:0006355;GO:0006357;GO:0008284;GO:0009889;GO:0009987;GO:0010468;GO:0010556;GO:0016043;GO:0019219;GO:0019222;GO:0031323;GO:0031326;GO:0042127;GO:0043933;GO:0045595;GO:0045596;GO:0048518;GO:0048519;GO:0048522;GO:0048523;GO:0050789;GO:0050793;GO:0050794;GO:0051093;GO:0051094;GO:0051171;GO:0051239;GO:0051240;GO:0051252;GO:0060255;GO:0065007;GO:0071824;GO:0071840;GO:0080090;GO:…	GO:0003676;GO:0005488;GO:0005515;GO:0042393;GO:0070577;GO:0097159;GO:0140030;GO:0140033	GO:0000785;GO:0005634;GO:0005654;GO:0016514;GO:0032991;GO:0032993;GO:0043226;GO:0043227;GO:0043229;GO:0043231;GO:0070603;GO:0110165;GO:0140288;GO:0140513;GO:1902494;GO:1904949	438	462	13.6312	13.6661	12.8739	12.9338	13.052	13.4893	13.1648	12.6985	13.5392	12.9143	14.4249	12.7861	12.2256	12.5535	13.6016	12.1809	12.6642	12.4493	13.4927	14.2951	12.6328	12.8246	18.745	12.7137	13.1883	12.5656	13.8175	13.7318	13.283	12.2346	17.9722	13.3399	17.7404	12.8758
+	4.01594	1.19125	2.2835	LVKVLEFGR[54.0106]	sp|P78316|NOP14_HUMAN	9R(54.0106)	P78316	NOP14_HUMAN	NOP14	Nucleolar protein 14	GO:0000447;GO:0000462;GO:0000472;GO:0000479;GO:0000480;GO:0000966;GO:0000967;GO:0006139;GO:0006364;GO:0006396;GO:0006725;GO:0006807;GO:0008152;GO:0009987;GO:0016070;GO:0016072;GO:0022613;GO:0030490;GO:0034470;GO:0034471;GO:0034641;GO:0034660;GO:0042274;GO:0043170;GO:0044085;GO:0044237;GO:0044238;GO:0046483;GO:0071704;GO:0071840;GO:0090304;GO:1901360	GO:0003676;GO:0003723;GO:0005488;GO:0005515;GO:0019899;GO:0030515;GO:0097159	GO:0005654;GO:0005730;GO:0016020;GO:0030684;GO:0030686;GO:0030689;GO:0030692;GO:0032040;GO:0032991;GO:0043226;GO:0043228;GO:0043229;GO:0043232;GO:0110165;GO:0140513;GO:1990904	770	778	13.9834	14.5933	12.664	14.7605	12.9726	13.9559	14.1033	12.8772	13.1216	13.869	12.8266	13.5655	12.815	12.3583	12.2101	13.1078	13.8694	11.4814	13.1753	13.8674	11.9635	14.872	13.5238	12.9497	13.6381	12.2894	12.6204	11.9227	13.1594	12.9039	12.4986	13.4494	12.986	11.4635
+	3.07557	1.18626	2.27561	TTPPSVFFPVFVR[54.0106]FVK[54.0106]	sp|Q96PY5|FMNL2_HUMAN	13R(54.0106),16K(54.0106)	Q96PY5	FMNL2_HUMAN	FMNL2	Formin-like protein 2	GO:0006996;GO:0007010;GO:0008360;GO:0009987;GO:0016043;GO:0016477;GO:0022603;GO:0022604;GO:0030029;GO:0030036;GO:0030865;GO:0030866;GO:0048870;GO:0050789;GO:0050793;GO:0065007;GO:0065008;GO:0071840	GO:0003779;GO:0005488;GO:0005515;GO:0008092;GO:0019899;GO:0031267;GO:0044877;GO:0045296;GO:0050839;GO:0051015;GO:0051020	GO:0005829;GO:0110165	964	979	13.0083	13.6033	13.5067	12.5862	14.5496	13.0366	17.0569	12.079	13.5375	13.0437	14.513	12.7451	13.3932	12.9847	13.6188	13.5214	12.3704	12.3705	13.4171	13.9637	12.6314	12.9611	14.4282	12.9025	12.7257	11.4092	15.8285	13.2228	12.5233	12.5061	13.6258	12.5404	13.3815	12.6662
+	15.9385	1.18166	2.26837	AITIAGR[54.0106]INC[125.0477]PVYITK	sp|Q14194|DPYL1_HUMAN	10C(125.0477),7R(54.0106)	Q14194	DPYL1_HUMAN	CRMP1	Dihydropyrimidinase-related protein 1	GO:0006139;GO:0006725;GO:0006807;GO:0007399;GO:0008152;GO:0009987;GO:0010975;GO:0010977;GO:0031344;GO:0031345;GO:0032091;GO:0032502;GO:0034641;GO:0043393;GO:0044092;GO:0044237;GO:0044238;GO:0046483;GO:0048519;GO:0048523;GO:0048731;GO:0048856;GO:0050789;GO:0050794;GO:0051098;GO:0051100;GO:0051128;GO:0051129;GO:0065007;GO:0065009;GO:0071704;GO:0120035;GO:1901360;GO:1904529;GO:1904530;GO:1904616;GO:…	GO:0003824;GO:0005488;GO:0005515;GO:0008092;GO:0016787;GO:0016810;GO:0016812;GO:0031005;GO:0042802	GO:0005813;GO:0005815;GO:0005819;GO:0005829;GO:0030426;GO:0030427;GO:0030496;GO:0043204;GO:0043226;GO:0043228;GO:0043229;GO:0043232;GO:0110165	239	254	16.688	15.3728	17.0036	15.1682	17.0123	16.1162	16.8156	14.682	16.9228	14.5918	17.0825	15.9241	16.2806	15.4527	17.3051	15.9935	17.4616	15.2859	17.2159	15.3832	15.7049	15.41	17.6567	17.0177	16.852	13.9099	16.9108	14.8961	16.9727	16.7269	17.5415	15.9402	17.1229	15.4123
+	5.98226	1.18057	2.26666	C[130.0791]HQGHDVEFIR[54.0106]	sp|Q86XK2|FBX11_HUMAN	11R(54.0106),1C(130.0791)	Q86XK2	FBX11_HUMAN	FBXO11	F-box only protein 11	GO:0003008;GO:0006508;GO:0006511;GO:0006807;GO:0007600;GO:0007605;GO:0008152;GO:0009056;GO:0009057;GO:0016567;GO:0019538;GO:0019941;GO:0032446;GO:0032501;GO:0036211;GO:0042981;GO:0043067;GO:0043170;GO:0043412;GO:0043632;GO:0043687;GO:0044238;GO:0050789;GO:0050794;GO:0050877;GO:0050954;GO:0051603;GO:0065007;GO:0070647;GO:0071704;GO:1901564;GO:1901575	GO:0003824;GO:0004842;GO:0005488;GO:0008168;GO:0008170;GO:0008270;GO:0008276;GO:0008757;GO:0016273;GO:0016274;GO:0016740;GO:0016741;GO:0016746;GO:0016755;GO:0019787;GO:0043167;GO:0043169;GO:0046872;GO:0046914;GO:0140096	GO:0000151;GO:0005634;GO:0005654;GO:0005694;GO:0005730;GO:0005737;GO:0005829;GO:0032991;GO:0043226;GO:0043227;GO:0043228;GO:0043229;GO:0043231;GO:0043232;GO:0110165;GO:0140535;GO:1902494;GO:1990234	872	882	13.5779	14.1861	13.2635	12.9133	13.5201	13.0443	14.2579	13.3278	14.3501	13.0868	12.8538	13.3322	13.0351	12.6539	13.5603	12.381	13.2197	11.8713	13.2315	14.0868	11.9206	13.6272	13.5289	12.1951	15.2558	12.2618	13.6464	12.241	14.7555	13.9898	15.5922	11.7141	12.9231	12.3538
+	6.01213	1.17896	2.26413	SLEDALSSDTSGHFR[54.0106]R	sp|P08133|ANXA6_HUMAN	15R(54.0106)	P08133	ANXA6_HUMAN	ANXA6	Annexin A6	GO:0001667;GO:0001755;GO:0001778;GO:0002062;GO:0003413;GO:0003418;GO:0006810;GO:0006811;GO:0006873;GO:0006874;GO:0006937;GO:0007009;GO:0007165;GO:0009987;GO:0016043;GO:0016477;GO:0019725;GO:0030003;GO:0030154;GO:0032502;GO:0032879;GO:0034220;GO:0042592;GO:0044057;GO:0048519;GO:0048523;GO:0048869;GO:0048870;GO:0048878;GO:0050789;GO:0050794;GO:0050801;GO:0051179;GO:0051234;GO:0051239;GO:0051282;GO:…	GO:0000166;GO:0001786;GO:0003779;GO:0005215;GO:0005216;GO:0005261;GO:0005262;GO:0005488;GO:0005496;GO:0005509;GO:0005515;GO:0005525;GO:0005539;GO:0005543;GO:0005544;GO:0008092;GO:0008289;GO:0008324;GO:0015075;GO:0015085;GO:0015267;GO:0015276;GO:0015318;GO:0015485;GO:0017076;GO:0019001;GO:0022803;GO:0022834;GO:0022836;GO:0022857;GO:0022890;GO:0032553;GO:0032555;GO:0032561;GO:0032934;GO:0035374;GO:…	GO:0005737;GO:0005739;GO:0005765;GO:0005774;GO:0005886;GO:0005925;GO:0010008;GO:0012506;GO:0016020;GO:0030054;GO:0030055;GO:0030312;GO:0030659;GO:0031012;GO:0031090;GO:0031410;GO:0031902;GO:0031982;GO:0042383;GO:0042470;GO:0043226;GO:0043227;GO:0043229;GO:0043230;GO:0043231;GO:0048471;GO:0048770;GO:0062023;GO:0065010;GO:0070062;GO:0070161;GO:0097708;GO:0098588;GO:0098852;GO:0110165;GO:1903561	484	499	13.6593	13.5479	13.303	13.4403	13.2347	12.971	13.4824	11.1922	13.6772	12.6958	13.7877	13.6362	12.9831	12.4831	12.2302	13.1402	13.5796	13.0586	14.1566	12.2488	10.5748	12.4412	13.1016	12.0782	15.416	12.1158	13.5879	12.5683	12.6718	14.8737	12.9363	13.6186	13.4209	12.7828
+	4.28709	1.17672	2.26063	VKDM[15.9949]AGDWHWALR[54.0106]	sp|Q9H2V7|SPNS1_HUMAN	13R(54.0106),4M(15.9949)	Q9H2V7	SPNS1_HUMAN	SPNS1	Protein spinster homolog 1	GO:0006810;GO:0006869;GO:0006873;GO:0006885;GO:0015748;GO:0015914;GO:0019725;GO:0030003;GO:0030641;GO:0033700;GO:0035751;GO:0042592;GO:0048878;GO:0050801;GO:0051179;GO:0051234;GO:0051453;GO:0051977;GO:0055080;GO:0055082;GO:0065007;GO:0065008;GO:0071702;GO:1901264	GO:0005215;GO:0022857	GO:0005743;GO:0005765;GO:0005774;GO:0016020;GO:0019866;GO:0031090;GO:0031966;GO:0098588;GO:0098852;GO:0110165	209	221	13.1162	12.7636	12.9387	13.9059	15.4012	13.4105	13.2678	12.2706	15.7134	13.62	13.2071	15.9887	12.8559	13.3127	16.4831	13.1067	13.1318	12.4903	14.1926	15.7965	11.4071	14.0613	12.7623	12.0471	12.4718	12.9959	13.6458	13.1694	12.9585	12.6802	16.6593	12.1155	19.1402	12.04
+	6.88122	1.16579	2.24356	R[54.0106]C[130.0791]TAEQALQC[125.0477]EFLR	sp|Q14004|CDK13_HUMAN	10C(125.0477),1R(54.0106),2C(130.0791)	Q14004	CDK13_HUMAN	CDK13	Cyclin-dependent kinase 13	GO:0000375;GO:0000377;GO:0000380;GO:0000398;GO:0006139;GO:0006355;GO:0006357;GO:0006396;GO:0006397;GO:0006725;GO:0006793;GO:0006796;GO:0006807;GO:0008152;GO:0008380;GO:0009889;GO:0009891;GO:0009893;GO:0009966;GO:0009987;GO:0010468;GO:0010556;GO:0010557;GO:0010604;GO:0010646;GO:0016070;GO:0016071;GO:0016310;GO:0019219;GO:0019222;GO:0023051;GO:0030097;GO:0031323;GO:0031325;GO:0031326;GO:0031328;GO:…	GO:0000166;GO:0003676;GO:0003723;GO:0003824;GO:0004672;GO:0004674;GO:0004693;GO:0005488;GO:0005515;GO:0005524;GO:0008353;GO:0016301;GO:0016740;GO:0016772;GO:0016773;GO:0017076;GO:0019899;GO:0019900;GO:0019901;GO:0030332;GO:0030554;GO:0032553;GO:0032555;GO:0032559;GO:0035639;GO:0036094;GO:0043167;GO:0043168;GO:0097159;GO:0097367;GO:0097472;GO:0106310;GO:0140096;GO:0140994;GO:1901265;GO:1901363	GO:0000307;GO:0002945;GO:0005576;GO:0005615;GO:0005634;GO:0005654;GO:0005794;GO:0005829;GO:0008023;GO:0008024;GO:0016604;GO:0016607;GO:0019908;GO:0031974;GO:0032806;GO:0032991;GO:0043226;GO:0043227;GO:0043229;GO:0043231;GO:0043233;GO:0061695;GO:0070013;GO:0110165;GO:0140513;GO:1902494;GO:1902554;GO:1902911;GO:1904813;GO:1990234	986	999	16.209	12.242	15.3642	13.285	13.6517	14.2327	11.6685	13.1158	14.7218	13.7392	15.9354	11.8194	12.9332	12.79	14.5675	12.9242	12.8169	12.774	13.2237	14.3365	13.4266	14.6802	13.5301	13.1853	16.4006	13.1248	12.338	13.3903	13.5212	12.7028	13.9974	12.8335	13.9224	13.127
+	1.905	1.16168	2.23717	LRFGPPAYR[54.0106]RFSSGGAYPNIPLSSPLPGVPK	sp|Q10713|MPPA_HUMAN	9R(54.0106)	Q10713	MPPA_HUMAN	PMPCA	Mitochondrial-processing peptidase subunit alpha	GO:0006508;GO:0006627;GO:0006807;GO:0008152;GO:0016485;GO:0019538;GO:0034982;GO:0043170;GO:0044238;GO:0051604;GO:0071704;GO:1901564	GO:0003824;GO:0004175;GO:0004222;GO:0005488;GO:0008233;GO:0008237;GO:0016787;GO:0043167;GO:0043169;GO:0046872;GO:0140096	GO:0005615;GO:0005739;GO:0005743;GO:0016020;GO:0017087;GO:0019866;GO:0031090;GO:0031966;GO:0032991;GO:0043226;GO:0043227;GO:0043229;GO:0043231;GO:0098798;GO:0110165;GO:1902494	23	53	12.9463	13.7794	13.0947	13.5364	22.4989	21.0658	14.6948	11.8461	14.1635	12.8769	12.341	13.3122	13.2392	12.0868	21.4691	12.727	13.0329	12.6825	13.8784	14.0984	11.598	20.6707	13.5432	11.1032	12.6447	12.1122	19.5094	12.6069	12.48	14.1463	13.3768	12.3055	12.7517	12.8892
+	3.40311	1.15712	2.23012	NEVAILQSLR[54.0106]	sp|Q9BZL6|KPCD2_HUMAN	10R(54.0106)	Q9BZL6	KPCD2_HUMAN	PRKD2	Serine/threonine-protein kinase D2	GO:0001525;GO:0001817;GO:0001819;GO:0001936;GO:0001938;GO:0002009;GO:0002250;GO:0002253;GO:0002376;GO:0002429;GO:0002682;GO:0002684;GO:0002757;GO:0002764;GO:0002768;GO:0003159;GO:0006355;GO:0006357;GO:0006468;GO:0006629;GO:0006643;GO:0006665;GO:0006793;GO:0006796;GO:0006807;GO:0006955;GO:0007155;GO:0007165;GO:0007166;GO:0007167;GO:0007169;GO:0008152;GO:0008284;GO:0008610;GO:0009058;GO:0009653;GO:…	GO:0000166;GO:0003824;GO:0004672;GO:0004674;GO:0004697;GO:0004698;GO:0005080;GO:0005488;GO:0005515;GO:0005524;GO:0009931;GO:0010857;GO:0016301;GO:0016740;GO:0016772;GO:0016773;GO:0017076;GO:0019899;GO:0019900;GO:0019901;GO:0030554;GO:0032553;GO:0032555;GO:0032559;GO:0035639;GO:0036094;GO:0043167;GO:0043168;GO:0043169;GO:0046872;GO:0097159;GO:0097367;GO:0106310;GO:0140096;GO:1901265;GO:1901363	GO:0005634;GO:0005654;GO:0005737;GO:0005794;GO:0005829;GO:0005886;GO:0016020;GO:0043226;GO:0043227;GO:0043229;GO:0043231;GO:0110165	597	606	13.8108	14.7027	12.7657	12.8103	12.8461	13.4875	14.1965	12.5085	14.0301	11.7193	13.9468	13.461	13.5817	13.4385	13.4823	12.4927	11.9929	11.0663	13.5395	13.5413	12.0113	13.6761	14.2228	13.8368	12.6233	12.0193	17.0663	13.0629	12.2458	13.8663	13.2811	13.0641	13.8432	12.8789
+	5.99764	1.15707	2.23004	HKEFLLAANTC[125.0477]NR[54.0106]VGGLC[125.0477]LK	sp|Q86SQ7|SDCG8_HUMAN	11C(125.0477),13R(54.0106),18C(125.0477)	Q86SQ7	SDCG8_HUMAN	SDCCAG8	Serologically defined colon cancer antigen 8	GO:0001764;GO:0007017;GO:0007098;GO:0007163;GO:0009987;GO:0016043;GO:0016477;GO:0022402;GO:0030010;GO:0030030;GO:0031023;GO:0031344;GO:0032502;GO:0033043;GO:0035148;GO:0044087;GO:0048646;GO:0048870;GO:0050789;GO:0050794;GO:0051128;GO:0060491;GO:0065007;GO:0071840;GO:0120032;GO:0120035;GO:1902017;GO:1902115		GO:0005813;GO:0005814;GO:0005815;GO:0005829;GO:0005911;GO:0005929;GO:0030054;GO:0034451;GO:0036064;GO:0042995;GO:0043005;GO:0043226;GO:0043227;GO:0043228;GO:0043229;GO:0043232;GO:0070161;GO:0097730;GO:0097731;GO:0097733;GO:0110165;GO:0120025	266	285	14.3833	16.3902	13.593	14.0174	15.9082	16.0936	15.4926	12.5266	16.9763	12.7554	16.5775	12.4186	13.661	12.6337	16.5075	12.0595	13.3104	11.9599	13.5335	15.2931	15.1299	12.7902	13.0047	14.2073	12.4755	12.2743	15.7685	12.6957	12.9216	13.0765	14.8104	12.3837	14.3228	12.7733
+	3.11046	1.1527	2.2233	KVVEFTC[125.0477]HTAFFVSIVVVQWADLIICK[54.0106]TR[54.0106]	sp|P13637|AT1A3_HUMAN	27K(54.0106),29R(54.0106),7C(125.0477)	P13637	AT1A3_HUMAN	ATP1A3	Sodium/potassium-transporting ATPase subunit alpha-3	GO:0006810;GO:0006811;GO:0006812;GO:0006813;GO:0006814;GO:0006873;GO:0006883;GO:0007154;GO:0009719;GO:0009725;GO:0009987;GO:0010033;GO:0010243;GO:0010644;GO:0014070;GO:0016043;GO:0019725;GO:0030001;GO:0030003;GO:0030007;GO:0030030;GO:0032870;GO:0033993;GO:0034220;GO:0035725;GO:0036376;GO:0042221;GO:0042391;GO:0042592;GO:0048545;GO:0048878;GO:0050801;GO:0050896;GO:0051179;GO:0051234;GO:0051716;GO:…	GO:0000166;GO:0001540;GO:0003824;GO:0005215;GO:0005391;GO:0005488;GO:0005496;GO:0005515;GO:0005524;GO:0008289;GO:0008324;GO:0008554;GO:0008556;GO:0015075;GO:0015079;GO:0015081;GO:0015318;GO:0015399;GO:0015662;GO:0016462;GO:0016787;GO:0016817;GO:0016818;GO:0016887;GO:0017076;GO:0017111;GO:0019829;GO:0022804;GO:0022853;GO:0022857;GO:0022890;GO:0030554;GO:0032553;GO:0032555;GO:0032559;GO:0033218;GO:…	GO:0001917;GO:0005783;GO:0005794;GO:0005886;GO:0005890;GO:0016020;GO:0030054;GO:0030424;GO:0031090;GO:0031982;GO:0032809;GO:0032991;GO:0042995;GO:0043005;GO:0043025;GO:0043226;GO:0043227;GO:0043229;GO:0043230;GO:0043231;GO:0044297;GO:0044298;GO:0045202;GO:0060342;GO:0065010;GO:0090533;GO:0098533;GO:0098590;GO:0098796;GO:0098797;GO:0098984;GO:0110165;GO:0120025;GO:1902495;GO:1903561;GO:1990351	902	930	12.7204	18.3952	13.3387	13.4978	13.7188	13.3978	12.2726	17.5055	13.894	12.4448	13.2685	13.5279	13.543	11.9391	19.4863	12.3072	16.3493	11.7123	13.6412	14.3943	11.7432	13.6842	14.2009	11.6742	11.6071	12.5465	18.443	12.5764	14.0484	12.1339	13.3051	12.3105	12.6841	11.7129
+	5.22809	1.15002	2.21917	VAQPPLSAQATGSGQPTR[54.0106]K[54.0106]AGK[54.0106]	sp|Q86UK7|ZN598_HUMAN	18R(54.0106),19K(54.0106),22K(54.0106)	Q86UK7	ZN598_HUMAN	ZNF598	E3 ubiquitin-protein ligase ZNF598	GO:0000209;GO:0006414;GO:0006417;GO:0006446;GO:0006508;GO:0006511;GO:0006513;GO:0006807;GO:0006996;GO:0008152;GO:0009056;GO:0009057;GO:0009058;GO:0009059;GO:0009889;GO:0009890;GO:0009892;GO:0009987;GO:0010468;GO:0010498;GO:0010556;GO:0010558;GO:0010605;GO:0010608;GO:0010629;GO:0016043;GO:0016567;GO:0017148;GO:0019222;GO:0019538;GO:0019941;GO:0022411;GO:0030163;GO:0031323;GO:0031324;GO:0031326;GO:…	GO:0003676;GO:0003723;GO:0003824;GO:0004842;GO:0005488;GO:0016740;GO:0016746;GO:0016755;GO:0019787;GO:0030674;GO:0043021;GO:0043022;GO:0043167;GO:0043169;GO:0044877;GO:0046872;GO:0060090;GO:0061630;GO:0061659;GO:0097159;GO:0140096;GO:0140517;GO:0170011	GO:0005829;GO:0005840;GO:0022626;GO:0043226;GO:0043228;GO:0043229;GO:0043232;GO:0110165	516	537	13.1186	13.4487	12.5746	13.4489	15.1057	13.77	13.3902	13.1782	14.2241	13.2498	12.69	13.528	13.4228	12.5503	12.8639	12.4021	12.8841	12.9484	12.837	13.7159	11.0434	13.4053	12.7442	16.9889	11.9838	13.3091	13.7813	13.7118	14.4708	17.4349	17.5535	12.456	16.1679	13.6124
+	6.7762	1.14913	2.21781	QFIEMVNGTDSEVR[54.0106]C[125.0477]LGGR[54.0106]	sp|Q96S59|RANB9_HUMAN	14R(54.0106),15C(125.0477),19R(54.0106)	Q96S59	RANB9_HUMAN	RANBP9	Ran-binding protein 9	GO:0000226;GO:0006996;GO:0007010;GO:0007017;GO:0007020;GO:0009893;GO:0009966;GO:0009968;GO:0009987;GO:0010604;GO:0010646;GO:0010648;GO:0016043;GO:0019222;GO:0022607;GO:0023051;GO:0023057;GO:0043408;GO:0043409;GO:0043933;GO:0048518;GO:0048519;GO:0048523;GO:0048583;GO:0048585;GO:0050789;GO:0050794;GO:0051171;GO:0051173;GO:0051246;GO:0051247;GO:0060255;GO:0065003;GO:0065007;GO:0070372;GO:0070373;GO:…	GO:0005488;GO:0005515;GO:0019899;GO:0031267;GO:0051020	GO:0000151;GO:0005634;GO:0005654;GO:0005737;GO:0005829;GO:0005875;GO:0005886;GO:0016020;GO:0016604;GO:0032991;GO:0043226;GO:0043227;GO:0043229;GO:0043231;GO:0110165;GO:0140535;GO:1902494;GO:1990234	448	466	13.2275	13.6516	12.9296	13.3647	13.8646	14.0851	14.0847	12.1445	12.2239	11.9375	13.379	12.8963	13.03	12.9539	16.2328	13.0114	13.9709	13.0944	16.2003	13.9783	11.7362	13.4323	13.533	12.3723	12.4026	11.7826	13.7453	12.4258	15.9559	13.8651	13.0183	12.5936	11.939	12.3741
+	4.98758	1.1449	2.2113	SGAM[15.9949]VKMAAAGGGGGGGR[54.0106]	sp|P14866|HNRPL_HUMAN	18R(54.0106),4M(15.9949)	P14866	HNRPL_HUMAN	HNRNPL	Heterogeneous nuclear ribonucleoprotein L	GO:0000381;GO:0006139;GO:0006355;GO:0006396;GO:0006397;GO:0006725;GO:0006807;GO:0008152;GO:0009889;GO:0009890;GO:0009892;GO:0009987;GO:0010468;GO:0010556;GO:0010558;GO:0010605;GO:0016070;GO:0016071;GO:0019219;GO:0019222;GO:0031323;GO:0031324;GO:0031326;GO:0031327;GO:0034641;GO:0043170;GO:0043484;GO:0044237;GO:0044238;GO:0045892;GO:0045934;GO:0046483;GO:0048024;GO:0048519;GO:0048523;GO:0050684;GO:…	GO:0000976;GO:0001067;GO:0003676;GO:0003677;GO:0003690;GO:0003723;GO:0003729;GO:0005488;GO:0036002;GO:0043565;GO:0097157;GO:0097159;GO:1990837	GO:0000785;GO:0005634;GO:0005654;GO:0005737;GO:0016020;GO:0031982;GO:0032991;GO:0032993;GO:0035770;GO:0043226;GO:0043227;GO:0043228;GO:0043229;GO:0043230;GO:0043231;GO:0043232;GO:0065010;GO:0070062;GO:0099080;GO:0110165;GO:1903561;GO:1990904	29	46	11.9609	13.8436	13.3001	12.9893	14.4291	13.5779	12.7199	13.7122	14.4081	12.5717	12.535	12.1935	13.4922	12.2647	14.8649	12.7431	13.4194	11.9667	14.0881	13.634	13.0729	14.1161	12.9476	13.4078	16.461	12.5154	12.3782	12.626	11.8813	12.2596	13.4289	12.6664	13.2746	11.6904
+	3.76919	1.14264	2.20785	RESYSGVTLDPR[54.0106]GIYGTISR[54.0106]R[54.0106]	sp|P01031|CO5_HUMAN	12R(54.0106),20R(54.0106),21R(54.0106)	P01031	CO5_HUMAN	C5	Complement C5	GO:0001817;GO:0001819;GO:0001906;GO:0002252;GO:0002253;GO:0002376;GO:0002682;GO:0002683;GO:0002684;GO:0002685;GO:0002686;GO:0002688;GO:0002689;GO:0006935;GO:0006950;GO:0006952;GO:0006954;GO:0006955;GO:0006956;GO:0006957;GO:0006958;GO:0006959;GO:0007165;GO:0007166;GO:0007186;GO:0009605;GO:0009607;GO:0009889;GO:0009891;GO:0009893;GO:0009987;GO:0010468;GO:0010556;GO:0010557;GO:0010574;GO:0010575;GO:…	GO:0001664;GO:0004857;GO:0004866;GO:0005102;GO:0005125;GO:0005126;GO:0005488;GO:0005515;GO:0008009;GO:0030234;GO:0030414;GO:0030545;GO:0030546;GO:0042379;GO:0048018;GO:0061134;GO:0061135;GO:0098772;GO:0140677;GO:0140678	GO:0005576;GO:0005579;GO:0005615;GO:0031982;GO:0032991;GO:0043226;GO:0043227;GO:0043230;GO:0046930;GO:0065010;GO:0070062;GO:0098796;GO:0098797;GO:0110165;GO:1903561	936	956	12.7323	13.0794	13.3951	13.7615	13.2313	13.2303	13.7941	12.9102	14.3097	13.6173	13.1677	13.4563	13.3092	11.9967	13.0714	12.5472	13.2342	11.7087	13.1069	15.654	11.7157	13.8534	17.1033	12.4987	16.9625	12.1334	13.2417	12.7726	12.694	13.3544	12.7339	12.2691	13.7041	12.6524
+	5.4505	1.14126	2.20573	RAATSVAICPPIPYYLAVGCSDSSVR[54.0106]	sp|Q58WW2|DCAF6_HUMAN	26R(54.0106)	Q58WW2	DCAF6_HUMAN	DCAF6	DDB1- and CUL4-associated factor 6	GO:0006355;GO:0006357;GO:0006807;GO:0008152;GO:0009889;GO:0009891;GO:0009893;GO:0010468;GO:0010556;GO:0010557;GO:0010604;GO:0016567;GO:0019219;GO:0019222;GO:0019538;GO:0031323;GO:0031325;GO:0031326;GO:0031328;GO:0032446;GO:0036211;GO:0043170;GO:0043412;GO:0043687;GO:0044238;GO:0045893;GO:0045935;GO:0045944;GO:0048518;GO:0048522;GO:0050789;GO:0050794;GO:0051171;GO:0051173;GO:0051252;GO:0051254;GO:…	GO:0003712;GO:0003713;GO:0030374;GO:0140110	GO:0000151;GO:0005634;GO:0005654;GO:0005737;GO:0005829;GO:0005925;GO:0030054;GO:0030055;GO:0031461;GO:0032991;GO:0043226;GO:0043227;GO:0043229;GO:0043231;GO:0070161;GO:0080008;GO:0110165;GO:0140535;GO:1902494;GO:1990234	192	217	14.2544	14.4624	12.9364	13.8374	13.5925	12.4776	13.3588	11.4698	14.2255	13.6585	13.0231	12.6748	12.9711	13.0979	16.4552	13.1513	12.8242	11.162	17.0152	12.6986	12.202	13.7003	13.9554	13.3178	12.5387	12.8502	13.9382	12.4133	16.4451	13.482	13.6953	11.5028	12.905	13.0117
+	2.88107	1.13757	2.2001	VVQGSPEVPGITVR[54.0106]	sp|Q8N201|INT1_HUMAN	14R(54.0106)	Q8N201	INT1_HUMAN	INTS1	Integrator complex subunit 1	GO:0001833;GO:0006139;GO:0006355;GO:0006396;GO:0006725;GO:0006807;GO:0007566;GO:0008152;GO:0008283;GO:0009889;GO:0009987;GO:0010468;GO:0010556;GO:0016070;GO:0016073;GO:0016180;GO:0019219;GO:0019222;GO:0022414;GO:0031123;GO:0031323;GO:0031326;GO:0032784;GO:0034243;GO:0034470;GO:0034472;GO:0034474;GO:0034641;GO:0034660;GO:0042981;GO:0043066;GO:0043067;GO:0043069;GO:0043170;GO:0044237;GO:0044238;GO:…		GO:0005634;GO:0005654;GO:0016020;GO:0031090;GO:0031965;GO:0032039;GO:0032991;GO:0043226;GO:0043227;GO:0043229;GO:0043231;GO:0110165;GO:0140513	1391	1404	17.5022	13.5328	17.8742	12.7766	13.2097	13.3033	13.3062	13.5308	12.9068	12.6489	13.1771	12.9672	13.0053	12.445	12.8646	12.194	16.6991	12.3149	14.3916	14.0627	11.9339	15.0778	17.6144	13.1469	13.3009	11.7088	12.5992	17.2831	12.8045	13.2641	17.4166	12.3981	13.8302	12.4387
+	6.2748	1.13717	2.19949	YLQGSSVQLR[54.0106]SLR[54.0106]LTYR	sp|Q6EMK4|VASN_HUMAN	10R(54.0106),13R(54.0106)	Q6EMK4	VASN_HUMAN	VASN	Vasorin	GO:0001666;GO:0006950;GO:0009628;GO:0009966;GO:0009968;GO:0009987;GO:0010646;GO:0010648;GO:0010717;GO:0010719;GO:0017015;GO:0023051;GO:0023057;GO:0030512;GO:0033554;GO:0036293;GO:0036294;GO:0042221;GO:0045595;GO:0045596;GO:0048519;GO:0048523;GO:0048583;GO:0048585;GO:0050789;GO:0050793;GO:0050794;GO:0050896;GO:0051093;GO:0051239;GO:0051241;GO:0051716;GO:0051775;GO:0065007;GO:0070482;GO:0070887;GO:…	GO:0005488;GO:0005515;GO:0019838;GO:0019955;GO:0045296;GO:0050431;GO:0050839	GO:0005615;GO:0005739;GO:0005765;GO:0005774;GO:0005886;GO:0009986;GO:0016020;GO:0030312;GO:0031012;GO:0031090;GO:0031982;GO:0043226;GO:0043227;GO:0043229;GO:0043230;GO:0043231;GO:0065010;GO:0070062;GO:0098588;GO:0098852;GO:0110165;GO:1903561	483	499	12.9851	13.8435	13.6658	13.7865	15.0345	13.0388	14.6503	12.7904	13.8145	12.6593	14.0479	13.6004	12.7327	13.2428	15.4424	12.8578	12.9866	12.179	12.4916	14.3356	12.2396	12.8771	13.2561	14.4738	12.2208	13.0888	13.8147	12.8115	15.7254	12.7926	12.5372	13.1967	12.7038	12.6822
+	6.29822	1.1354	2.19679	VIESR[54.0106]AQKDEEKM[15.9949]EIQEIQLK	sp|P09493|TPM1_HUMAN	13M(15.9949),5R(54.0106)	P09493	TPM1_HUMAN	TPM1	Tropomyosin alpha-1 chain	GO:0000302;GO:0002027;GO:0003008;GO:0003012;GO:0003062;GO:0003065;GO:0006936;GO:0006937;GO:0006941;GO:0006950;GO:0006979;GO:0006996;GO:0007010;GO:0007015;GO:0008016;GO:0008285;GO:0008360;GO:0009611;GO:0009653;GO:0009987;GO:0010460;GO:0010638;GO:0014910;GO:0014912;GO:0016043;GO:0022603;GO:0022604;GO:0030029;GO:0030030;GO:0030036;GO:0030048;GO:0030049;GO:0030155;GO:0030334;GO:0030336;GO:0031032;GO:…	GO:0003779;GO:0005198;GO:0005200;GO:0005488;GO:0005515;GO:0008092;GO:0008307;GO:0042802;GO:0042803;GO:0044877;GO:0046982;GO:0046983;GO:0051015	GO:0001725;GO:0005829;GO:0005856;GO:0005862;GO:0005884;GO:0015629;GO:0016020;GO:0030017;GO:0031253;GO:0031256;GO:0032059;GO:0032432;GO:0032587;GO:0032991;GO:0042641;GO:0042995;GO:0043226;GO:0043228;GO:0043229;GO:0043232;GO:0097517;GO:0098590;GO:0099080;GO:0099081;GO:0099512;GO:0099513;GO:0110165;GO:0120025	129	149	13.5084	15.3135	15.4125	12.7048	15.5582	15.8986	13.7791	12.9562	16.3036	13.1332	15.7822	13.0371	12.4708	14.2168	15.8336	14.2003	13.427	11.8939	15.9305	15.3389	10.5297	12.8859	14.0959	13.3765	15.8392	11.5683	15.0645	13.0132	15.7183	13.7078	13.1425	13.0843	15.9473	12.2073
+	5.11994	1.1308	2.1898	LNQPGR[54.0106]TEGQLM[15.9949]RYQHPPEYGAAR	sp|Q4VCS5|AMOT_HUMAN	12M(15.9949),6R(54.0106)	Q4VCS5	AMOT_HUMAN	AMOT	Angiomotin	GO:0001525;GO:0001570;GO:0001667;GO:0001701;GO:0001702;GO:0003008;GO:0003013;GO:0003018;GO:0003365;GO:0006935;GO:0006996;GO:0007010;GO:0007043;GO:0007163;GO:0007165;GO:0007275;GO:0007369;GO:0008104;GO:0008361;GO:0009653;GO:0009790;GO:0009792;GO:0009966;GO:0009987;GO:0010594;GO:0010595;GO:0010631;GO:0010632;GO:0010634;GO:0010638;GO:0010646;GO:0016043;GO:0016477;GO:0016525;GO:0022603;GO:0022607;GO:…	GO:0005488;GO:0005515;GO:0038023;GO:0043532;GO:0060089	GO:0001725;GO:0001726;GO:0005654;GO:0005737;GO:0005829;GO:0005884;GO:0005886;GO:0005911;GO:0005923;GO:0009897;GO:0009986;GO:0016020;GO:0030027;GO:0030054;GO:0030139;GO:0031410;GO:0031982;GO:0032432;GO:0042641;GO:0042995;GO:0043226;GO:0043227;GO:0043229;GO:0043231;GO:0070160;GO:0070161;GO:0097517;GO:0097708;GO:0098552;GO:0099080;GO:0099081;GO:0099512;GO:0099513;GO:0110165;GO:0120025	268	291	13.6876	12.8455	13.2703	12.6454	13.7932	13.8529	13.8403	12.6059	14.9653	13.032	14.0293	12.5911	12.9229	12.5452	12.7045	12.1435	12.7864	11.9431	12.7905	13.2238	12.1866	13.1311	13.8104	11.6526	14.8866	12.4673	13.3694	12.7147	13.5318	12.6066	13.5829	13.5267	12.6156	12.1541
+	4.36431	1.13014	2.1888	LYRATENQLTPLSLPPR[54.0106]NSLGNSK	sp|Q86SQ0|PHLB2_HUMAN	17R(54.0106)	Q86SQ0	PHLB2_HUMAN	PHLDB2	Pleckstrin homology-like domain family B member 2	GO:0000226;GO:0001952;GO:0001953;GO:0006996;GO:0007010;GO:0007017;GO:0007162;GO:0007163;GO:0008104;GO:0009987;GO:0010470;GO:0010639;GO:0010717;GO:0010810;GO:0010812;GO:0016043;GO:0016477;GO:0022603;GO:0030010;GO:0030155;GO:0030334;GO:0030336;GO:0032101;GO:0032102;GO:0032231;GO:0032232;GO:0032886;GO:0032956;GO:0032970;GO:0033036;GO:0033043;GO:0040012;GO:0040013;GO:0044087;GO:0044089;GO:0045184;GO:…	GO:0005488;GO:0005515;GO:0045296;GO:0050839	GO:0005737;GO:0005829;GO:0005856;GO:0005886;GO:0005938;GO:0016020;GO:0031252;GO:0043226;GO:0043228;GO:0043229;GO:0043232;GO:0045111;GO:0045180;GO:0099568;GO:0099738;GO:0110165	259	282	16.9016	13.8918	16.8147	13.2922	18.4256	18.1222	18.3967	12.1464	18.5387	12.9658	17.9939	12.9166	13.5039	13.2204	17.6387	13.9363	13.2567	11.6116	17.2106	12.8504	12.1864	14.449	12.5601	12.3218	13.1617	11.6952	17.7797	12.8549	12.6021	13.1516	12.6937	12.5684	13.2186	12.7585
+	3.91054	1.12871	2.18664	R[54.0106]VQRM[15.9949]AEHVSC[125.0477]HPR	sp|Q9HBW0|LPAR2_HUMAN	11C(125.0477),1R(54.0106),5M(15.9949)	Q9HBW0	LPAR2_HUMAN	LPAR2	Lysophosphatidic acid receptor 2	GO:0007165;GO:0007186;GO:0007188;GO:0007189;GO:0007202;GO:0007204;GO:0009966;GO:0009967;GO:0009987;GO:0010517;GO:0010518;GO:0010646;GO:0010647;GO:0010863;GO:0019222;GO:0023051;GO:0023056;GO:0035023;GO:0035025;GO:0043085;GO:0043408;GO:0043410;GO:0044093;GO:0046578;GO:0046579;GO:0048518;GO:0048522;GO:0048583;GO:0048584;GO:0050789;GO:0050790;GO:0050794;GO:0051056;GO:0051057;GO:0051336;GO:0051345;GO:…	GO:0004888;GO:0004930;GO:0005488;GO:0005515;GO:0008289;GO:0019904;GO:0030165;GO:0038023;GO:0045125;GO:0060089;GO:0070915	GO:0005737;GO:0005886;GO:0009986;GO:0016020;GO:0030054;GO:0045202;GO:0048787;GO:0097060;GO:0098590;GO:0098978;GO:0110165	215	228	13.4428	13.515	12.0464	13.0448	18.331	13.8354	17.9458	13.4479	14.8246	13.4428	17.6828	12.5955	11.8637	13.2524	17.6831	12.7319	13.7966	10.3879	17.9795	19.1356	13.1505	13.7947	13.2465	11.4889	16.9656	11.6461	17.8961	12.9673	17.6417	17.2806	12.5144	13.0611	18.2873	14.1711
+	6.59345	1.12007	2.17358	EAGAVVPQSKYSGR[54.0106]	sp|Q9HDC5|JPH1_HUMAN	14R(54.0106)	Q9HDC5	JPH1_HUMAN	JPH1	Junctophilin-1	GO:0006810;GO:0006811;GO:0006812;GO:0006816;GO:0007204;GO:0007517;GO:0009987;GO:0010959;GO:0022898;GO:0030001;GO:0032409;GO:0032412;GO:0032502;GO:0032879;GO:0034220;GO:0034762;GO:0034765;GO:0043269;GO:0048513;GO:0048856;GO:0050789;GO:0050794;GO:0051049;GO:0051179;GO:0051234;GO:0051279;GO:0051282;GO:0051924;GO:0055085;GO:0060314;GO:0060402;GO:0061061;GO:0065007;GO:0065008;GO:0065009;GO:0070588;GO:…	GO:0005198;GO:0008307	GO:0005654;GO:0005783;GO:0005789;GO:0005886;GO:0014701;GO:0016020;GO:0016529;GO:0030018;GO:0030314;GO:0031090;GO:0032991;GO:0033017;GO:0043226;GO:0043227;GO:0043229;GO:0043231;GO:0098588;GO:0110165	522	535	15.5259	12.8837	14.8604	12.9547	12.9281	14.5104	14.0656	13.6276	14.205	13.7208	15.0216	12.421	13.3224	12.3319	15.8409	12.7706	16.9413	11.7612	13.4463	15.1359	12.8114	13.8982	17.9268	12.5732	15.2722	12.0374	12.5494	12.6522	13.6124	12.6703	16.4898	12.757	16.226	12.6733
+	2.67936	1.11724	2.16931	TALSAVDMTQR[54.0106]	sp|O95602|RPA1_HUMAN	11R(54.0106)	O95602	RPA1_HUMAN	POLR1A	DNA-directed RNA polymerase I subunit RPA1	GO:0032879;GO:0032880;GO:0048519;GO:0048523;GO:0050789;GO:0050794;GO:0060341;GO:0065007;GO:1900180;GO:1900181;GO:1903828;GO:1904749;GO:1904750	GO:0001054;GO:0003676;GO:0003677;GO:0003682;GO:0003824;GO:0003899;GO:0005488;GO:0016740;GO:0016772;GO:0016779;GO:0034062;GO:0043167;GO:0043169;GO:0044877;GO:0046872;GO:0097159;GO:0097747;GO:0140098;GO:0140640	GO:0000428;GO:0005654;GO:0005694;GO:0005736;GO:0030880;GO:0032991;GO:0043226;GO:0043228;GO:0043229;GO:0043232;GO:0055029;GO:0061695;GO:0110165;GO:0140513;GO:0140535;GO:1902494;GO:1990234	505	515	13.5923	18.7543	12.4893	16.0299	19.1765	16.5564	13.3416	15.1228	19.9737	15.9515	17.9074	13.3722	12.7848	13.1314	18.1885	13.2842	13.6005	11.1306	18.5625	14.125	14.713	16.7827	13.1241	13.1445	18.346	11.9148	19.7003	13.1808	18.8155	13.6409	12.6974	12.6624	19.0446	11.9848
+	5.65597	1.1165	2.16821	DGGLIC[130.0791]TSC[125.0477]R[54.0106]DK	sp|P31146|COR1A_HUMAN	10R(54.0106),6C(130.0791),9C(125.0477)	P31146	COR1A_HUMAN	CORO1A	Coronin-1A	GO:0001667;GO:0001775;GO:0001776;GO:0001845;GO:0001894;GO:0002252;GO:0002260;GO:0002376;GO:0002682;GO:0002684;GO:0002685;GO:0002687;GO:0002694;GO:0002696;GO:0006810;GO:0006811;GO:0006812;GO:0006816;GO:0006887;GO:0006897;GO:0006906;GO:0006909;GO:0006915;GO:0006935;GO:0006950;GO:0006952;GO:0006955;GO:0006996;GO:0007010;GO:0007015;GO:0007033;GO:0007040;GO:0007155;GO:0007165;GO:0007166;GO:0008064;GO:…	GO:0003676;GO:0003723;GO:0003779;GO:0003785;GO:0005488;GO:0005515;GO:0008092;GO:0017022;GO:0032036;GO:0042802;GO:0042803;GO:0043548;GO:0044877;GO:0046983;GO:0051015;GO:0097159	GO:0001772;GO:0001891;GO:0005737;GO:0005768;GO:0005769;GO:0005829;GO:0005856;GO:0005884;GO:0005886;GO:0005911;GO:0012506;GO:0016020;GO:0030027;GO:0030054;GO:0030139;GO:0030424;GO:0030659;GO:0030666;GO:0030670;GO:0030863;GO:0030864;GO:0031090;GO:0031410;GO:0031982;GO:0032991;GO:0042995;GO:0043005;GO:0043226;GO:0043227;GO:0043228;GO:0043229;GO:0043230;GO:0043231;GO:0043232;GO:0045202;GO:0045335;GO:…	187	198	13.162	13.937	12.8331	12.9953	13.8213	13.791	14.3457	12.9175	14.0536	13.1078	12.9112	13.0444	13.9873	13.4388	12.9924	13.5866	15.3049	13.1544	12.9985	13.5833	11.835	13.5554	15.8413	12.9257	16.0687	12.3679	13.4958	13.4007	12.9463	15.9024	15.7931	12.6364	14.1403	12.4737
+	1.92495	1.11043	2.1591	WFMKQNTEESTIGR[54.0106]K[54.0106]LSDHK	sp|Q9ULF5|S39AA_HUMAN	14R(54.0106),15K(54.0106)	Q9ULF5	S39AA_HUMAN	SLC39A10	Zinc transporter ZIP10	GO:0000041;GO:0001837;GO:0002682;GO:0002684;GO:0002694;GO:0002696;GO:0002902;GO:0002903;GO:0006810;GO:0006811;GO:0006812;GO:0006829;GO:0006873;GO:0006882;GO:0008284;GO:0009966;GO:0009967;GO:0009987;GO:0010646;GO:0010647;GO:0019725;GO:0023051;GO:0023056;GO:0030001;GO:0030003;GO:0030154;GO:0030888;GO:0030890;GO:0032502;GO:0032944;GO:0032946;GO:0034220;GO:0042127;GO:0042592;GO:0042981;GO:0043066;GO:…	GO:0005215;GO:0005385;GO:0008324;GO:0008514;GO:0015075;GO:0015106;GO:0015291;GO:0015293;GO:0015294;GO:0015318;GO:0022804;GO:0022853;GO:0022857;GO:0022890;GO:0046873;GO:0046915;GO:0140410;GO:1901702	GO:0005886;GO:0016020;GO:0016324;GO:0098590;GO:0110165	530	549	12.9682	19.4949	12.7381	13.5816	14.0467	13.895	13.81	12.3031	14.132	13.3723	13.6151	12.8859	13.7719	12.5911	13.754	12.0524	13.5107	13.092	13.2013	22.746	12.0941	13.7628	13.6738	11.7615	12.3308	12.5143	13.183	12.5993	12.787	13.5363	12.2278	12.4035	13.051	13.2698
+	5.22683	1.10935	2.15749	VNSQPR[54.0106]LVQQAKC[125.0477]LK	sp|Q8NA19|LMBL4_HUMAN	13C(125.0477),6R(54.0106)	Q8NA19	LMBL4_HUMAN	L3MBTL4	Lethal(3)malignant brain tumor-like protein 4	GO:0006325;GO:0006355;GO:0009889;GO:0009890;GO:0009892;GO:0009987;GO:0010468;GO:0010556;GO:0010558;GO:0010605;GO:0016043;GO:0019219;GO:0019222;GO:0031323;GO:0031324;GO:0031326;GO:0031327;GO:0043933;GO:0045892;GO:0045934;GO:0048519;GO:0048523;GO:0050789;GO:0050794;GO:0051171;GO:0051172;GO:0051252;GO:0051253;GO:0060255;GO:0065007;GO:0071824;GO:0071840;GO:0080090;GO:1902679;GO:2001141	GO:0003682;GO:0005488;GO:0005515;GO:0008270;GO:0042393;GO:0043167;GO:0043169;GO:0044877;GO:0046872;GO:0046914	GO:0005634;GO:0043226;GO:0043227;GO:0043229;GO:0043231;GO:0110165	453	467	12.9829	13.4807	13.0561	13.3763	14.3764	13.0014	12.721	13.0172	14.0321	11.6937	13.3379	13.2253	13.1064	12.7855	12.6011	13.0668	12.7742	11.6837	12.0461	13.4586	12.4526	13.2925	13.6773	12.7517	17.0916	11.8584	13.5043	12.951	12.972	13.5948	12.6652	11.6892	12.3313	12.7068
+	5.47105	1.10893	2.15685	TPR[54.0106]SDLNADK[54.0106]K[54.0106]AEILINK	sp|Q9ULD2|MTUS1_HUMAN	10K(54.0106),11K(54.0106),3R(54.0106)	Q9ULD2	MTUS1_HUMAN	MTUS1	Microtubule-associated tumor suppressor 1	GO:0002682;GO:0002685;GO:0002688;GO:0010758;GO:0030334;GO:0032101;GO:0040012;GO:0048583;GO:0050789;GO:0050794;GO:0050920;GO:0065007;GO:1905521;GO:2000145	GO:0005488;GO:0005515;GO:0008017;GO:0008092;GO:0015631	GO:0005615;GO:0005634;GO:0005730;GO:0005739;GO:0005794;GO:0005815;GO:0005819;GO:0005856;GO:0005874;GO:0005886;GO:0015630;GO:0016020;GO:0043226;GO:0043227;GO:0043228;GO:0043229;GO:0043231;GO:0043232;GO:0099080;GO:0099081;GO:0099512;GO:0099513;GO:0110165	556	573	13.4762	14.0355	12.5018	13.5272	13.2731	13.1594	14.1635	13.2888	13.3685	14.0873	13.0498	12.1879	11.789	12.913	13.1179	12.5846	13.9893	10.988	14.785	14.403	11.903	13.1333	12.4107	12.8245	12.6366	12.0639	13.068	13.4135	15.7372	12.9529	13.6013	12.6892	12.8404	12.278
+	3.13092	1.10854	2.15627	EDRQAAAAGPGTSGLAATR[54.0106]	sp|Q03169|TNAP2_HUMAN	19R(54.0106)	Q03169	TNAP2_HUMAN	TNFAIP2	Tumor necrosis factor alpha-induced protein 2	GO:0001525;GO:0006810;GO:0006887;GO:0009987;GO:0016192;GO:0030154;GO:0031503;GO:0032502;GO:0032940;GO:0046903;GO:0048646;GO:0048869;GO:0051179;GO:0051234;GO:0051601;GO:0140352	GO:0000149;GO:0005488;GO:0005515	GO:0000145;GO:0005615;GO:0032991;GO:0099023;GO:0110165	164	182	13.1187	14.015	12.9784	13.0044	13.7415	13.139	18.6005	11.5839	13.8355	13.089	12.8362	13.6174	12.7841	12.547	12.8528	12.3578	13.3667	11.9597	13.8939	13.3605	11.6756	12.9273	12.5826	13.6617	12.8044	12.2251	18.1795	12.2729	14.3562	13.1422	13.7053	12.6301	13.3197	13.2588
+	4.52298	1.10735	2.1545	LWALSLAHAQLSEVLWTM[15.9949]VMNSGLQTR[54.0106]	sp|Q9HBG4|VPP4_HUMAN	18M(15.9949),27R(54.0106)	Q9HBG4	VPP4_HUMAN	ATP6V0A4	V-type proton ATPase 116 kDa subunit a 4	GO:0001503;GO:0003008;GO:0003014;GO:0006810;GO:0006811;GO:0006812;GO:0006873;GO:0006885;GO:0007035;GO:0007588;GO:0007600;GO:0007605;GO:0009987;GO:0019725;GO:0030003;GO:0030641;GO:0032501;GO:0034220;GO:0042592;GO:0048878;GO:0050801;GO:0050877;GO:0050954;GO:0051179;GO:0051234;GO:0051452;GO:0051453;GO:0051649;GO:0055080;GO:0055082;GO:0055085;GO:0065007;GO:0065008;GO:0070050;GO:0097254;GO:0097401;GO:…	GO:0005215;GO:0005488;GO:0005515;GO:0008324;GO:0015075;GO:0015078;GO:0015318;GO:0015399;GO:0019829;GO:0019899;GO:0022804;GO:0022853;GO:0022857;GO:0022890;GO:0042625;GO:0042626;GO:0044769;GO:0046961;GO:0051117;GO:0140657	GO:0000220;GO:0005765;GO:0005768;GO:0005774;GO:0005886;GO:0010008;GO:0012506;GO:0016020;GO:0016323;GO:0016324;GO:0016469;GO:0016471;GO:0030658;GO:0030659;GO:0030666;GO:0030670;GO:0030672;GO:0031090;GO:0031253;GO:0031410;GO:0031526;GO:0031982;GO:0032991;GO:0033176;GO:0033177;GO:0033179;GO:0043226;GO:0043227;GO:0043229;GO:0043230;GO:0043231;GO:0045177;GO:0065010;GO:0070062;GO:0097708;GO:0098588;GO:…	744	770	13.2005	14.5769	13.2637	13.4318	13.3285	12.3678	13.9878	12.9512	13.4637	12.2734	12.6794	12.5113	14.0504	12.1647	14.0894	12.5296	13.9591	12.0233	12.8658	13.5829	12.4288	13.1627	13.1885	13.7021	17.0548	13.2481	12.6463	12.64	12.852	13.6324	13.4483	11.9168	12.8911	13.0141
+	3.85799	1.10733	2.15447	K[54.0106]YLDTGGDVFVMLGEGGESR[54.0106]	sp|Q9Y366|IFT52_HUMAN	1K(54.0106),20R(54.0106)	Q9Y366	IFT52_HUMAN	IFT52	Intraflagellar transport protein 52 homolog	GO:0001838;GO:0001841;GO:0001947;GO:0002009;GO:0003002;GO:0003143;GO:0006810;GO:0006996;GO:0007017;GO:0007018;GO:0007165;GO:0007166;GO:0007224;GO:0007389;GO:0008283;GO:0008285;GO:0009653;GO:0009889;GO:0009953;GO:0009987;GO:0010468;GO:0010556;GO:0010837;GO:0010839;GO:0010970;GO:0016043;GO:0019222;GO:0022607;GO:0030030;GO:0030031;GO:0030162;GO:0030705;GO:0031323;GO:0031326;GO:0031503;GO:0032501;GO:…		GO:0005813;GO:0005814;GO:0005815;GO:0005929;GO:0030992;GO:0031514;GO:0032391;GO:0032991;GO:0035869;GO:0036064;GO:0042995;GO:0043226;GO:0043227;GO:0043228;GO:0043229;GO:0043232;GO:0044292;GO:0097542;GO:0097546;GO:0110165;GO:0120025	75	94	12.0955	12.9608	12.633	13.2564	13.8993	12.8889	12.8592	12.1781	13.5859	13.349	13.6607	13.1548	13.0691	12.6852	18.8421	12.7788	12.9628	12.0347	19.1507	13.778	12.6998	13.6486	14.2219	12.5052	19.0376	12.8934	11.8489	12.6754	18.7095	13.0331	13.2128	11.8825	18.4829	13.3934
+	4.53865	1.10709	2.15411	PGVGAGAGGR[54.0106]GGGR[54.0106]NR	sp|Q6NUQ4|TM214_HUMAN	10R(54.0106),14R(54.0106)	Q6NUQ4	TM214_HUMAN	TMEM214	Transmembrane protein 214	GO:0006915;GO:0008219;GO:0009987;GO:0012501		GO:0005783;GO:0005789;GO:0005794;GO:0005829;GO:0005874;GO:0005881;GO:0016020;GO:0031090;GO:0043226;GO:0043227;GO:0043229;GO:0043231;GO:0099080;GO:0099081;GO:0099512;GO:0099513;GO:0110165	20	35	12.1798	13.8233	12.6942	13.3489	17.3395	13.9395	16.8596	11.2702	13.4639	13.5821	12.4407	12.6134	13.3382	12.1672	16.9297	13.0969	14.3824	12.8314	17.057	17.8898	12.1467	13.1653	12.6776	13.7274	12.3729	12.6541	12.6507	13.2112	13.1003	13.386	13.3504	12.6581	13.9318	12.6156
+	1.89034	1.10381	2.14922	YR[54.0106]DGTK[54.0106]MVSADAYK	sp|P09543|CN37_HUMAN	2R(54.0106),6K(54.0106)	P09543	CN37_HUMAN	CNP	2',3'-cyclic-nucleotide 3'-phosphodiesterase	GO:0002237;GO:0006139;GO:0006725;GO:0006753;GO:0006793;GO:0006796;GO:0006807;GO:0006996;GO:0007005;GO:0007006;GO:0007154;GO:0007267;GO:0007268;GO:0007409;GO:0007610;GO:0007626;GO:0008152;GO:0008344;GO:0009056;GO:0009117;GO:0009166;GO:0009187;GO:0009214;GO:0009605;GO:0009607;GO:0009636;GO:0009653;GO:0009987;GO:0010001;GO:0010033;GO:0016043;GO:0019439;GO:0019637;GO:0021762;GO:0023052;GO:0030030;GO:…	GO:0000166;GO:0003676;GO:0003723;GO:0003824;GO:0004112;GO:0004113;GO:0005488;GO:0008081;GO:0016787;GO:0016788;GO:0030551;GO:0036094;GO:0042578;GO:0097159;GO:1901265;GO:1901363	GO:0005615;GO:0005737;GO:0005741;GO:0005743;GO:0005874;GO:0005902;GO:0016020;GO:0019866;GO:0019867;GO:0030054;GO:0031090;GO:0031143;GO:0031410;GO:0031966;GO:0031968;GO:0031982;GO:0035748;GO:0035749;GO:0042470;GO:0042995;GO:0043226;GO:0043227;GO:0043229;GO:0043230;GO:0043231;GO:0045202;GO:0048471;GO:0048770;GO:0065010;GO:0070062;GO:0097708;GO:0098588;GO:0098858;GO:0099080;GO:0099081;GO:0099512;GO:…	74	87	13.1196	20.75	14.3651	13.4911	20.9817	13.4198	14.328	12.7201	20.4948	12.3704	20.0886	12.6379	14.0004	14.0057	19.8167	11.1194	13.077	11.9738	19.47	13.3401	11.7421	13.2028	13.5057	11.9045	19.5222	12.5837	20.0252	13.3194	20.7533	12.4053	13.8586	12.4669	20.7056	12.5247
+	3.59565	1.10331	2.14848	TFIGPGGNMPGYLR[54.0106]	sp|P41250|GARS_HUMAN	14R(54.0106)	P41250	GARS_HUMAN	GARS1	Glycine--tRNA ligase	GO:0000959;GO:0006082;GO:0006139;GO:0006399;GO:0006418;GO:0006426;GO:0006520;GO:0006725;GO:0006753;GO:0006793;GO:0006796;GO:0006807;GO:0008152;GO:0009058;GO:0009117;GO:0009165;GO:0009987;GO:0015959;GO:0015960;GO:0015965;GO:0015966;GO:0016070;GO:0018130;GO:0019438;GO:0019637;GO:0019752;GO:0034641;GO:0034654;GO:0034660;GO:0043038;GO:0043039;GO:0043170;GO:0043436;GO:0044237;GO:0044238;GO:0044249;GO:…	GO:0000166;GO:0003824;GO:0004081;GO:0004812;GO:0004820;GO:0005488;GO:0005515;GO:0005524;GO:0008796;GO:0016462;GO:0016740;GO:0016787;GO:0016817;GO:0016818;GO:0016874;GO:0016875;GO:0017076;GO:0030554;GO:0032553;GO:0032555;GO:0032559;GO:0035639;GO:0036094;GO:0042802;GO:0043167;GO:0043168;GO:0046983;GO:0097159;GO:0097367;GO:0140098;GO:0140101;GO:0140640;GO:1901265;GO:1901363	GO:0005737;GO:0005739;GO:0005759;GO:0005829;GO:0030141;GO:0030424;GO:0031410;GO:0031974;GO:0031982;GO:0042995;GO:0043005;GO:0043226;GO:0043227;GO:0043229;GO:0043230;GO:0043231;GO:0043233;GO:0065010;GO:0070013;GO:0070062;GO:0097708;GO:0099503;GO:0110165;GO:0120025;GO:1903561	284	297	12.6661	13.4374	13.41	13.8581	12.9149	15.1907	13.2598	11.9788	14.2492	12.7638	12.9265	13.442	13.5639	12.746	12.1849	13.0011	12.9491	12.3845	12.8294	13.0789	12.7577	13.8588	18.8284	12.6485	12.049	11.6685	13.4363	13.0457	13.7651	13.8182	12.9296	13.2025	12.9301	12.5341
+	6.01375	1.10153	2.14582	NSR[54.0106]DQLLAAIRSSNLK[54.0106]	sp|P29536|LMOD1_HUMAN	16K(54.0106),3R(54.0106)	P29536	LMOD1_HUMAN	LMOD1	Leiomodin-1	GO:0003008;GO:0003012;GO:0006936;GO:0006996;GO:0007010;GO:0007015;GO:0008064;GO:0009987;GO:0010638;GO:0010639;GO:0010927;GO:0016043;GO:0022607;GO:0030029;GO:0030036;GO:0030239;GO:0030832;GO:0030833;GO:0030834;GO:0030835;GO:0030837;GO:0030838;GO:0031032;GO:0031333;GO:0031334;GO:0032271;GO:0032272;GO:0032273;GO:0032501;GO:0032502;GO:0032535;GO:0032956;GO:0032970;GO:0033043;GO:0043242;GO:0043244;GO:…	GO:0003779;GO:0005488;GO:0005515;GO:0005523;GO:0008092	GO:0005829;GO:0005856;GO:0005865;GO:0005884;GO:0016020;GO:0030016;GO:0030017;GO:0036379;GO:0043226;GO:0043228;GO:0043229;GO:0043232;GO:0043292;GO:0099080;GO:0099081;GO:0099512;GO:0099513;GO:0110165	573	588	13.2175	13.1286	13.1795	13.1883	16.9848	13.2274	13.4702	13.6344	16.9642	12.5774	16.1063	12.5994	13.272	11.9736	15.6765	11.8702	13.589	12.4821	16.0432	17.4221	12.6504	13.4467	14.2149	12.6439	12.3791	12.8856	16.2146	12.8549	16.1105	16.3111	13.3061	12.8296	16.4185	13.3099
+	3.95324	1.09983	2.1433	LGSTAIGIQTSEGVCLAVEK[54.0106]R[54.0106]	sp|P28066|PSA5_HUMAN	20K(54.0106),21R(54.0106)	P28066	PSA5_HUMAN	PSMA5	Proteasome subunit alpha type-5	GO:0006508;GO:0006511;GO:0006807;GO:0008152;GO:0009056;GO:0009057;GO:0010498;GO:0019538;GO:0019941;GO:0030163;GO:0043161;GO:0043170;GO:0043632;GO:0044238;GO:0051603;GO:0071704;GO:1901564;GO:1901565;GO:1901575		GO:0000502;GO:0005576;GO:0005634;GO:0005654;GO:0005737;GO:0005829;GO:0005839;GO:0019773;GO:0031974;GO:0031982;GO:0031983;GO:0032991;GO:0034774;GO:0043226;GO:0043227;GO:0043229;GO:0043230;GO:0043231;GO:0043233;GO:0060205;GO:0065010;GO:0070013;GO:0070062;GO:0110165;GO:0140535;GO:1902494;GO:1903561;GO:1904813;GO:1905368;GO:1905369	33	53	15.3703	15.4383	15.1387	15.5162	16.505	15.3242	17.7513	15.4823	16.2703	15.5232	16.3757	15.1163	14.6453	11.8894	16.3997	14.4228	15.5907	12.0054	16.6584	18.5449	12.7567	15.5729	15.9124	16.064	16.8205	11.791	17.0511	14.91	16.6126	16.3754	16.198	14.7197	16.6326	14.2459
+	2.85025	1.09821	2.14089	K[54.0106]SEGLSGR[54.0106]VLR[54.0106]	sp|Q15645|PCH2_HUMAN	11R(54.0106),1K(54.0106),8R(54.0106)	Q15645	PCH2_HUMAN	TRIP13	Pachytene checkpoint protein 2 homolog	GO:0000075;GO:0000280;GO:0001556;GO:0003006;GO:0006139;GO:0006259;GO:0006281;GO:0006302;GO:0006310;GO:0006351;GO:0006366;GO:0006725;GO:0006807;GO:0006950;GO:0006974;GO:0006996;GO:0007088;GO:0007093;GO:0007094;GO:0007127;GO:0007130;GO:0007131;GO:0007140;GO:0007141;GO:0007143;GO:0007144;GO:0007165;GO:0007276;GO:0007281;GO:0007283;GO:0007286;GO:0007292;GO:0007346;GO:0008152;GO:0009058;GO:0009059;GO:…	GO:0000166;GO:0003712;GO:0003824;GO:0005488;GO:0005515;GO:0005524;GO:0016462;GO:0016787;GO:0016817;GO:0016818;GO:0016887;GO:0017076;GO:0017111;GO:0030554;GO:0032553;GO:0032555;GO:0032559;GO:0035639;GO:0036094;GO:0042802;GO:0043167;GO:0043168;GO:0097159;GO:0097367;GO:0140110;GO:1901265;GO:1901363	GO:0001673;GO:0005634;GO:0005694;GO:0043073;GO:0043226;GO:0043227;GO:0043228;GO:0043229;GO:0043231;GO:0043232;GO:0110165	379	389	12.397	13.7132	12.8512	13.1941	13.6087	13.1595	13.214	11.556	13.4056	12.9014	12.5415	13.3786	13.2472	13.2316	13.2402	12.5862	12.7096	13.9588	14.1454	14.1175	11.3782	14.0045	17.5942	12.6267	12.88	12.8919	12.684	13.338	18.2082	13.3488	11.8995	15.7314	17.3253	15.4873
+	3.85266	1.09769	2.14012	YPR[54.0106]LIYK	sp|O94830|DDHD2_HUMAN	3R(54.0106)	O94830	DDHD2_HUMAN	DDHD2	Phospholipase DDHD2	GO:0000266;GO:0003008;GO:0006629;GO:0006638;GO:0006639;GO:0006641;GO:0006996;GO:0007005;GO:0007610;GO:0007611;GO:0007612;GO:0007626;GO:0007632;GO:0008152;GO:0008306;GO:0008542;GO:0009056;GO:0009314;GO:0009416;GO:0009628;GO:0009987;GO:0010638;GO:0010821;GO:0010822;GO:0016042;GO:0016043;GO:0019433;GO:0022603;GO:0032501;GO:0033043;GO:0034389;GO:0044237;GO:0044238;GO:0044242;GO:0044248;GO:0044255;GO:…	GO:0003824;GO:0004806;GO:0005488;GO:0016298;GO:0016787;GO:0016788;GO:0043167;GO:0043169;GO:0046872;GO:0052689	GO:0005793;GO:0005794;GO:0005829;GO:0016020;GO:0030134;GO:0030135;GO:0031410;GO:0031982;GO:0034451;GO:0043226;GO:0043227;GO:0043229;GO:0043231;GO:0097708;GO:0110165	492	498	15.0246	13.8922	14.8167	12.9898	14.4689	12.1063	13.3929	13.7354	13.8929	13.8595	13.5232	13.5485	12.5025	14.3191	13.3616	12.1335	18.0417	13.2801	15.2226	13.4419	11.6228	14.0219	16.4798	18.0177	14.9157	13.3084	12.2606	13.2543	14.4258	14.9562	17.412	16.5338	15.8211	11.5564
+	8.12206	1.09681	2.13881	FPR[54.0106]NTER[54.0106]PPETGPWR	sp|Q96Q04|LMTK3_HUMAN	3R(54.0106),7R(54.0106)	Q96Q04	LMTK3_HUMAN	LMTK3	Serine/threonine-protein kinase LMTK3	GO:0006793;GO:0006796;GO:0008152;GO:0009987;GO:0016310;GO:0044237	GO:0000166;GO:0003824;GO:0004672;GO:0004674;GO:0005488;GO:0005524;GO:0016301;GO:0016740;GO:0016772;GO:0016773;GO:0017076;GO:0030554;GO:0032553;GO:0032555;GO:0032559;GO:0035639;GO:0036094;GO:0043167;GO:0043168;GO:0043169;GO:0046872;GO:0097159;GO:0097367;GO:0106310;GO:0140096;GO:1901265;GO:1901363	GO:0000139;GO:0016020;GO:0030424;GO:0030425;GO:0031090;GO:0042995;GO:0043005;GO:0098588;GO:0110165;GO:0120025	1011	1025	15.3935	16.1179	15.6089	14.804	14.9417	15.184	15.4403	14.3687	14.9276	14.8277	15.2427	12.4477	12.386	12.2236	15.5558	12.4052	14.7689	11.9684	15.0736	16.0544	15.0954	14.2818	15.1458	13.769	14.474	12.1397	15.4974	14.9636	15.3209	14.5528	14.8176	12.4886	14.4762	13.8428
+	3.65573	1.09337	2.13372	NLFPC[130.0791]GDSMVCIIDDR[54.0106]	sp|Q9Y5B0|CTDP1_HUMAN	16R(54.0106),5C(130.0791)	Q9Y5B0	CTDP1_HUMAN	CTDP1	RNA polymerase II subunit A C-terminal domain phosphatase	GO:0001558;GO:0006139;GO:0006354;GO:0006368;GO:0006470;GO:0006725;GO:0006793;GO:0006796;GO:0006807;GO:0008152;GO:0009058;GO:0009059;GO:0009987;GO:0010458;GO:0010611;GO:0010614;GO:0014741;GO:0014743;GO:0016070;GO:0016311;GO:0018130;GO:0019438;GO:0019538;GO:0022402;GO:0030308;GO:0032774;GO:0034641;GO:0034654;GO:0036211;GO:0040008;GO:0043170;GO:0043412;GO:0043502;GO:0043923;GO:0044057;GO:0044237;GO:…	GO:0001091;GO:0001096;GO:0001098;GO:0001099;GO:0003824;GO:0004721;GO:0004722;GO:0005488;GO:0005515;GO:0008134;GO:0008420;GO:0016787;GO:0016788;GO:0016791;GO:0017018;GO:0030957;GO:0042578;GO:0044877;GO:0061629;GO:0140096;GO:0140296;GO:0140297;GO:0140994	GO:0000922;GO:0005634;GO:0005654;GO:0005737;GO:0005813;GO:0005815;GO:0005819;GO:0030496;GO:0032991;GO:0043226;GO:0043227;GO:0043228;GO:0043229;GO:0043231;GO:0043232;GO:0051233;GO:0110165	289	304	13.1927	12.9372	13.5418	13.9939	12.9907	12.49	13.7278	12.6946	13.6923	13.152	15.4841	14.1626	12.4021	12.6439	16.2042	11.7342	12.9977	12.4637	17.0907	14.7632	11.5299	13.985	13.5449	19.6266	16.7335	12.3958	16.1855	13.4134	15.9008	18.3191	19.4216	13.0321	17.4955	12.2105
+	3.67332	1.08784	2.12556	ELAR[54.0106]K[54.0106]EQELTK[54.0106]	sp|Q13439|GOGA4_HUMAN	11K(54.0106),4R(54.0106),5K(54.0106)	Q13439	GOGA4_HUMAN	GOLGA4	Golgin subfamily A member 4	GO:0001558;GO:0006810;GO:0006892;GO:0006893;GO:0008104;GO:0009987;GO:0010720;GO:0010975;GO:0015031;GO:0016192;GO:0022603;GO:0030307;GO:0030516;GO:0031344;GO:0031346;GO:0033036;GO:0040008;GO:0043001;GO:0045184;GO:0045595;GO:0045597;GO:0045773;GO:0045927;GO:0048193;GO:0048518;GO:0048522;GO:0048638;GO:0048639;GO:0050767;GO:0050769;GO:0050770;GO:0050772;GO:0050789;GO:0050793;GO:0050794;GO:0051094;GO:…	GO:0005488;GO:0005515;GO:0019899;GO:0031267;GO:0051020	GO:0000139;GO:0005654;GO:0005737;GO:0005794;GO:0005802;GO:0005829;GO:0005886;GO:0016020;GO:0031090;GO:0031982;GO:0031984;GO:0043226;GO:0043227;GO:0043229;GO:0043230;GO:0043231;GO:0065010;GO:0070062;GO:0098588;GO:0098791;GO:0110165;GO:1903561	488	498	13.1077	12.1432	13.6581	13.8334	12.2	12.7871	12.3104	13.1997	13.2553	13.6234	13.2366	13.2927	13.5919	13.1165	13.5017	12.0789	12.0514	12.7348	12.8853	14.0173	13.5706	14.608	18.2083	12.9057	11.714	12.9757	13.1218	12.5284	13.1262	14.5238	17.5405	12.4679	19.1453	12.616
+	4.70938	1.08779	2.12548	TAAFR[54.0106]ALSQGVESVK[54.0106]K[54.0106]	sp|O43615|TIM44_HUMAN	15K(54.0106),16K(54.0106),5R(54.0106)	O43615	TIM44_HUMAN	TIMM44	Mitochondrial import inner membrane translocase subunit TIM44	GO:0006605;GO:0006626;GO:0006810;GO:0006839;GO:0006886;GO:0008104;GO:0009987;GO:0015031;GO:0030150;GO:0033036;GO:0033365;GO:0044743;GO:0045184;GO:0046907;GO:0051179;GO:0051234;GO:0051641;GO:0051649;GO:0055085;GO:0070585;GO:0070727;GO:0071702;GO:0071705;GO:0071806;GO:0072594;GO:0072655;GO:1990542	GO:0000166;GO:0005488;GO:0005515;GO:0005524;GO:0017076;GO:0030554;GO:0032553;GO:0032555;GO:0032559;GO:0035639;GO:0036094;GO:0043167;GO:0043168;GO:0051087;GO:0097159;GO:0097367;GO:1901265;GO:1901363	GO:0001650;GO:0005739;GO:0005743;GO:0005744;GO:0005759;GO:0016020;GO:0019866;GO:0031090;GO:0031966;GO:0031974;GO:0032991;GO:0043226;GO:0043227;GO:0043229;GO:0043231;GO:0043233;GO:0070013;GO:0098796;GO:0098798;GO:0098800;GO:0110165	173	188	12.5729	13.4413	12.1179	13.3788	17.2373	12.9246	16.1312	12.774	13.8609	13.2396	12.7057	12.3419	13.9563	13.4125	16.4363	12.6669	12.8561	12.7576	17.2082	18.4147	12.8406	13.8001	13.533	12.426	12.1583	12.913	16.666	12.8608	13.1036	13.3916	13.3877	11.9543	11.8207	12.746
+	3.15922	1.08491	2.12125	EWVLGRVEYDTR[54.0106]	sp|O15031|PLXB2_HUMAN	12R(54.0106)	O15031	PLXB2_HUMAN	PLXNB2	Plexin-B2	GO:0001843;GO:0001932;GO:0006417;GO:0007155;GO:0007156;GO:0007162;GO:0007165;GO:0007166;GO:0007405;GO:0007416;GO:0007420;GO:0008283;GO:0008360;GO:0009889;GO:0009891;GO:0009893;GO:0009987;GO:0010468;GO:0010556;GO:0010557;GO:0010604;GO:0010608;GO:0010628;GO:0010720;GO:0010975;GO:0010976;GO:0016043;GO:0019220;GO:0019222;GO:0022603;GO:0022604;GO:0022607;GO:0030155;GO:0030334;GO:0031323;GO:0031325;GO:…	GO:0004888;GO:0017154;GO:0038023;GO:0060089	GO:0002116;GO:0005886;GO:0009986;GO:0016020;GO:0031982;GO:0032991;GO:0043226;GO:0043227;GO:0043230;GO:0043235;GO:0065010;GO:0070062;GO:0110165;GO:1903561	1181	1192	17.439	13.6703	17.0127	12.7166	15.0107	14.3238	14.0649	12.0408	14.4706	13.5288	17.377	12.253	18.0799	12.8032	17.1182	12.5311	13.1728	10.7369	16.9047	14.7405	11.6463	13.4823	17.608	17.7063	12.1612	12.4995	12.3217	13.2169	18.2836	17.4063	18.0175	12.9615	17.6223	18.4368
+	5.1749	1.08459	2.12077	GALPGPAR[54.0106]GVPTGPSHSDSGRSSSSK	sp|Q9BRK4|LZTS2_HUMAN	8R(54.0106)	Q9BRK4	LZTS2_HUMAN	LZTS2	Leucine zipper putative tumor suppressor 2	GO:0000226;GO:0000281;GO:0000910;GO:0006810;GO:0006913;GO:0006996;GO:0007010;GO:0007017;GO:0007165;GO:0007166;GO:0008283;GO:0008285;GO:0009653;GO:0009887;GO:0009966;GO:0009968;GO:0009987;GO:0010646;GO:0010648;GO:0016043;GO:0016055;GO:0022402;GO:0022607;GO:0023051;GO:0023057;GO:0030111;GO:0030178;GO:0032502;GO:0032879;GO:0032880;GO:0035239;GO:0040007;GO:0042127;GO:0046907;GO:0048144;GO:0048145;GO:…		GO:0005813;GO:0005815;GO:0005829;GO:0005874;GO:0005886;GO:0016020;GO:0030496;GO:0031982;GO:0043226;GO:0043227;GO:0099080;GO:0099081;GO:0099512;GO:0099513;GO:0110165	255	280	17.785	12.678	16.7579	13.5747	12.6078	13.824	13.144	13.307	14.4631	13.0157	13.8363	13.2598	13.6078	12.4441	13.4253	12.0366	14.216	12.0346	12.7423	14.0391	12.5865	13.027	13.2593	13.0966	12.1448	12.9271	12.1936	12.7297	13.112	12.9822	14.0272	12.981	12.3591	12.2756
+	3.74216	1.07148	2.10159	LQAEISNVKKQIEQM[15.9949]QSLISDAEER[54.0106]	sp|Q7Z794|K2C1B_HUMAN	15M(15.9949),25R(54.0106)	Q7Z794	K2C1B_HUMAN	KRT77	Keratin, type II cytoskeletal 1b	GO:0006996;GO:0007010;GO:0009987;GO:0016043;GO:0031424;GO:0032501;GO:0045103;GO:0045104;GO:0045109;GO:0071840;GO:0097435	GO:0005198;GO:0030280	GO:0001533;GO:0005829;GO:0005856;GO:0005882;GO:0005886;GO:0016020;GO:0031982;GO:0043226;GO:0043227;GO:0043228;GO:0043229;GO:0043230;GO:0043232;GO:0045095;GO:0065010;GO:0070062;GO:0099080;GO:0099081;GO:0099512;GO:0099513;GO:0110165;GO:1903561	392	416	13.4986	12.5925	13.1089	13.4298	14.5232	12.6701	13.0951	12.5906	14.2439	13.0879	13.3075	12.9343	13.2297	13.7445	13.0284	11.5022	13.0452	12.4209	13.0934	14.9768	11.8325	13.1738	12.5716	13.0146	18.7528	12.2935	13.3434	13.39	12.3923	13.5254	12.3383	13.2941	13.5017	11.3693
+	4.68989	1.06627	2.09401	IFEK[54.0106]TAFPNSIAVDLC[130.0791]SR[54.0106]	sp|Q7Z4Q2|HEAT3_HUMAN	16C(130.0791),18R(54.0106),4K(54.0106)	Q7Z4Q2	HEAT3_HUMAN	HEATR3	HEAT repeat-containing protein 3	GO:0006606;GO:0006810;GO:0006886;GO:0006913;GO:0008104;GO:0009987;GO:0015031;GO:0021700;GO:0022613;GO:0032502;GO:0033036;GO:0033365;GO:0034504;GO:0042273;GO:0043249;GO:0044085;GO:0045184;GO:0046907;GO:0048469;GO:0048869;GO:0051169;GO:0051170;GO:0051179;GO:0051234;GO:0051641;GO:0051649;GO:0070727;GO:0071695;GO:0071702;GO:0071705;GO:0071840;GO:0072594	GO:0005488;GO:0005515;GO:0051082		431	448	13.7881	12.8508	13.6875	13.0007	14.1596	14.2922	13.7967	14.5036	15.343	11.952	13.1024	13.0928	13.0299	12.3425	17.8161	12.7295	14.8879	12.3167	17.4734	14.6399	12.3276	13.006	13.2806	13.1818	12.5928	12.8619	13.3952	13.1842	11.9179	13.4999	12.3609	13.0519	13.721	12.1038
+	3.31399	1.06406	2.0908	EYR[54.0106]TLGGGGGGGSGGR[54.0106]R[54.0106]	sp|Q9C0H9|SRCN1_HUMAN	16R(54.0106),17R(54.0106),3R(54.0106)	Q9C0H9	SRCN1_HUMAN	SRCIN1	SRC kinase signaling inhibitor 1	GO:0001932;GO:0001933;GO:0001934;GO:0006469;GO:0006810;GO:0006887;GO:0006996;GO:0007010;GO:0007155;GO:0009892;GO:0009893;GO:0009987;GO:0010562;GO:0010563;GO:0010604;GO:0010605;GO:0010975;GO:0016043;GO:0016192;GO:0019220;GO:0019222;GO:0022603;GO:0030029;GO:0030036;GO:0030334;GO:0031323;GO:0031324;GO:0031325;GO:0031344;GO:0031399;GO:0031400;GO:0031401;GO:0031589;GO:0032940;GO:0033673;GO:0033674;GO:…	GO:0005488;GO:0005515;GO:0019899;GO:0019900;GO:0019901	GO:0005737;GO:0005856;GO:0014069;GO:0015629;GO:0030054;GO:0030424;GO:0030425;GO:0042995;GO:0043005;GO:0043226;GO:0043228;GO:0043229;GO:0043232;GO:0045202;GO:0098793;GO:0098978;GO:0099572;GO:0110165;GO:0120025	27	43	13.0793	13.7834	12.932	13.2918	14.8953	14.1886	14.4028	13.0731	14.1627	13.4592	13.5167	16.3908	12.9357	13.3418	13.2637	11.8507	13.2775	12.1365	12.4159	14.4912	11.8488	13.0225	13.0858	12.6721	12.4903	12.8708	12.6791	13.2883	13.202	12.282	13.7815	12.1778	13.6841	13.3873
+	6.86309	1.06269	2.08882	SGDR[54.0106]GETGPAGPAGPVGPVGAR	sp|P02452|CO1A1_HUMAN	4R(54.0106)	P02452	CO1A1_HUMAN	COL1A1	Collagen alpha-1(I) chain	GO:0000302;GO:0001101;GO:0001501;GO:0001503;GO:0001568;GO:0001649;GO:0001957;GO:0001958;GO:0003008;GO:0006355;GO:0006810;GO:0006950;GO:0006979;GO:0007154;GO:0007162;GO:0007165;GO:0007166;GO:0007167;GO:0007169;GO:0007584;GO:0007600;GO:0007601;GO:0007605;GO:0008104;GO:0008152;GO:0009058;GO:0009410;GO:0009605;GO:0009612;GO:0009628;GO:0009653;GO:0009719;GO:0009725;GO:0009887;GO:0009888;GO:0009889;GO:…	GO:0002020;GO:0005198;GO:0005201;GO:0005488;GO:0005515;GO:0019838;GO:0019899;GO:0030020;GO:0042802;GO:0043167;GO:0043169;GO:0046872;GO:0048407	GO:0005576;GO:0005581;GO:0005583;GO:0005584;GO:0005615;GO:0005737;GO:0005788;GO:0030141;GO:0030312;GO:0031012;GO:0031410;GO:0031974;GO:0031982;GO:0032991;GO:0043226;GO:0043227;GO:0043229;GO:0043231;GO:0043233;GO:0062023;GO:0070013;GO:0097708;GO:0099503;GO:0110165	1063	1084	13.3565	13.8573	13.0178	13.8327	14.6359	13.7965	12.8748	13.2625	13.3896	13.3295	13.7904	13.1138	14.4979	12.1561	12.9893	13.0644	12.6113	11.9885	13.3812	14.9106	11.7164	14.2987	13.8787	12.5384	15.5618	12.0667	13.3008	13.0056	14.6894	13.0683	15.4076	13.4215	13.4955	13.366
+	6.35328	1.06153	2.08714	RASYISQDMICPSPR[54.0106]VSAR[54.0106]CSR[54.0106]	sp|Q9NRD9|DUOX1_HUMAN	15R(54.0106),19R(54.0106),22R(54.0106)	Q9NRD9	DUOX1_HUMAN	DUOX1	Dual oxidase 1	GO:0006575;GO:0006590;GO:0006725;GO:0006801;GO:0006807;GO:0006950;GO:0006952;GO:0006979;GO:0007165;GO:0007166;GO:0008152;GO:0009056;GO:0009058;GO:0009987;GO:0010033;GO:0010243;GO:0010817;GO:0014070;GO:0014074;GO:0018958;GO:0019221;GO:0032502;GO:0040012;GO:0040017;GO:0042221;GO:0042335;GO:0042403;GO:0042445;GO:0042446;GO:0042554;GO:0042743;GO:0042744;GO:0044237;GO:0044248;GO:0044249;GO:0046683;GO:…	GO:0000166;GO:0003824;GO:0004601;GO:0005488;GO:0005509;GO:0016174;GO:0016175;GO:0016209;GO:0016491;GO:0016651;GO:0016684;GO:0017076;GO:0020037;GO:0030554;GO:0036094;GO:0043167;GO:0043169;GO:0046872;GO:0046906;GO:0050661;GO:0050664;GO:0097159;GO:0106293;GO:0106294;GO:1901265;GO:1901363	GO:0005783;GO:0005886;GO:0009986;GO:0016020;GO:0016324;GO:0031252;GO:0032991;GO:0043020;GO:0043226;GO:0043227;GO:0043229;GO:0043231;GO:0098590;GO:0098796;GO:0098797;GO:0110165;GO:1902494;GO:1990204	953	974	12.9279	13.1529	12.0771	12.6462	12.703	14.3437	13.2273	12.3619	14.4882	13.3918	12.5774	12.233	13.66	12.5308	15.7409	12.8016	12.6269	12.2446	13.0798	13.6462	11.8771	13.9909	13.3603	12.5673	12.932	12.1097	13.3054	13.4764	13.9331	14.2365	13.584	13.2164	17.069	12.286
+	4.36286	1.0615	2.0871	SVASR[54.0106]ATVLQK	sp|P04844|RPN2_HUMAN	5R(54.0106)	P04844	RPN2_HUMAN	RPN2	Dolichyl-diphosphooligosaccharide--protein glycosyltransferase subunit 2	GO:0006486;GO:0006487;GO:0006807;GO:0008152;GO:0018279;GO:0019538;GO:0036211;GO:0043170;GO:0043412;GO:0043413;GO:0044238;GO:0070085;GO:0071704;GO:1901564		GO:0005783;GO:0005789;GO:0008250;GO:0016020;GO:0016604;GO:0031090;GO:0032991;GO:0043226;GO:0043227;GO:0043229;GO:0043231;GO:0098796;GO:0110165;GO:0140534;GO:1902494;GO:1990234	312	322	17.5387	13.4164	12.242	13.5623	19.353	13.0588	17.951	13.7194	13.3866	13.2829	17.6894	12.923	12.7339	12.7652	13.4698	12.6314	13.162	12.3179	13.7754	15.0028	13.5558	12.8141	12.7699	12.375	11.918	12.2169	13.1042	12.3865	12.8202	12.4003	13.0996	12.0918	12.9855	12.2915
+	2.36227	1.06097	2.08634	PPGR[54.0106]EAYPGDVFYLHSR[54.0106]	sp|P25705|ATPA_HUMAN	17R(54.0106),4R(54.0106)	P25705	ATPA_HUMAN	ATP5F1A	ATP synthase subunit alpha, mitochondrial	GO:0001936;GO:0001937;GO:0006139;GO:0006163;GO:0006164;GO:0006629;GO:0006725;GO:0006753;GO:0006754;GO:0006793;GO:0006796;GO:0006807;GO:0008152;GO:0008285;GO:0009058;GO:0009117;GO:0009141;GO:0009142;GO:0009144;GO:0009145;GO:0009150;GO:0009152;GO:0009165;GO:0009199;GO:0009201;GO:0009205;GO:0009206;GO:0009259;GO:0009260;GO:0009719;GO:0009725;GO:0009987;GO:0010033;GO:0010035;GO:0010594;GO:0010595;GO:…	GO:0000166;GO:0002020;GO:0003676;GO:0003723;GO:0003824;GO:0005102;GO:0005215;GO:0005216;GO:0005261;GO:0005488;GO:0005515;GO:0005524;GO:0008324;GO:0015075;GO:0015078;GO:0015252;GO:0015267;GO:0015318;GO:0016462;GO:0016787;GO:0016817;GO:0016818;GO:0016874;GO:0016887;GO:0017076;GO:0017111;GO:0019899;GO:0022803;GO:0022857;GO:0022890;GO:0030554;GO:0032553;GO:0032555;GO:0032559;GO:0035639;GO:0036094;GO:…	GO:0005739;GO:0005743;GO:0005753;GO:0005754;GO:0005759;GO:0005886;GO:0009986;GO:0016020;GO:0016469;GO:0019866;GO:0031090;GO:0031966;GO:0031974;GO:0031982;GO:0032991;GO:0033178;GO:0043226;GO:0043227;GO:0043229;GO:0043230;GO:0043231;GO:0043233;GO:0045121;GO:0045259;GO:0045261;GO:0045267;GO:0065010;GO:0070013;GO:0070062;GO:0098796;GO:0098798;GO:0098800;GO:0098857;GO:0110165;GO:1902494;GO:1903561;GO:…	331	347	13.283	12.6983	12.5823	13.9087	13.4064	13.2916	12.5282	12.4869	12.956	12.1111	13.6545	12.4986	12.8492	12.8979	13.4461	12.5887	20.7136	11.1654	11.9839	14.7554	12.2479	13.2617	14.0469	12.1144	11.4782	12.6208	13.2306	13.4546	13.3477	11.392	13.4472	13.1664	13.7816	12.6965
+	3.59052	1.05948	2.08418	LVNQQHSLHCQWDQPVR[54.0106]	sp|Q96AE7|TTC17_HUMAN	17R(54.0106)	Q96AE7	TTC17_HUMAN	TTC17	Tetratricopeptide repeat protein 17	GO:0006996;GO:0007015;GO:0008154;GO:0009987;GO:0016043;GO:0022607;GO:0030030;GO:0030041;GO:0043933;GO:0044782;GO:0051258;GO:0065003;GO:0071840;GO:0097435;GO:0120036		GO:0005737;GO:0005829;GO:0005856;GO:0005886;GO:0015629;GO:0016020;GO:0043226;GO:0043228;GO:0043229;GO:0043232;GO:0110165	414	430	13.3054	13.1694	12.7379	12.7776	13.2991	14.9443	13.5998	12.9474	13.8191	13.7605	13.7055	12.6531	12.9818	12.5255	17.6455	11.7193	13.1351	11.6185	13.6568	14.1104	12.4849	13.7892	12.6114	19.5426	11.8505	12.0945	13.2538	17.5543	15.4149	14.2801	12.6441	11.8622	13.6585	11.6454
+	4.48996	1.0583	2.08247	LLGNVLVC[130.0791]VLAR[54.0106]NFGKEFTPQM[15.9949]QAAYQKVVAGVANALAHK	sp|P02042|HBD_HUMAN	12R(54.0106),22M(15.9949),8C(130.0791)	P02042	HBD_HUMAN	HBD	Hemoglobin subunit delta	GO:0006810;GO:0008152;GO:0009056;GO:0009987;GO:0015669;GO:0015670;GO:0015671;GO:0019755;GO:0042743;GO:0042744;GO:0044237;GO:0044248;GO:0051179;GO:0051234;GO:0071702;GO:0071704;GO:0072593;GO:0098754;GO:0098869;GO:1901575;GO:1990748	GO:0005344;GO:0005488;GO:0005515;GO:0019825;GO:0020037;GO:0030492;GO:0031721;GO:0036094;GO:0043167;GO:0043169;GO:0043177;GO:0046872;GO:0046906;GO:0097159;GO:0140104	GO:0005829;GO:0005833;GO:0031838;GO:0032991;GO:0072562;GO:0110165	106	145	14.04	14.6958	14.8569	12.9058	16.5766	16.4012	13.214	14.714	17.3596	13.3363	12.9907	13.2127	13.2089	13.299	12.2963	12.5251	13.1811	11.861	13.5048	14.0019	13.3849	14.0658	13.3037	13.4758	13.0884	11.7087	15.4556	12.485	15.5449	14.3684	12.9249	13.5254	9.69007	12.9931
+	1.52937	1.05321	2.07514	GVR[54.0106]LYCRLHSLYTPVIK[54.0106]	sp|Q8TCU6|PREX1_HUMAN	17K(54.0106),3R(54.0106)	Q8TCU6	PREX1_HUMAN	PREX1	Phosphatidylinositol 3,4,5-trisphosphate-dependent Rac exchanger 1 protein	GO:0001775;GO:0002274;GO:0002376;GO:0002521;GO:0006801;GO:0006935;GO:0007015;GO:0007165;GO:0007186;GO:0008064;GO:0008152;GO:0008154;GO:0009966;GO:0009987;GO:0010646;GO:0010810;GO:0010811;GO:0010975;GO:0016043;GO:0016477;GO:0022607;GO:0023051;GO:0030041;GO:0030098;GO:0030154;GO:0030155;GO:0030217;GO:0030334;GO:0030335;GO:0030593;GO:0030595;GO:0030832;GO:0030833;GO:0031344;GO:0032271;GO:0032501;GO:…	GO:0005085;GO:0005096;GO:0005488;GO:0005515;GO:0005543;GO:0008047;GO:0008289;GO:0019899;GO:0030234;GO:0030695;GO:0060589;GO:0098772;GO:0140677	GO:0005829;GO:0005886;GO:0016020;GO:0030426;GO:0030427;GO:0043198;GO:0048471;GO:0110165	514	530	20.1488	20.7246	19.6783	14.6495	21.3137	21.6868	20.4191	19.7703	14.4664	14.0541	21.0443	19.4434	13.1921	13.8614	13.327	11.9781	13.0287	12.7336	12.9247	13.8567	11.6639	13.214	19.8183	12.1192	19.5074	12.9399	13.1975	12.9403	12.9535	13.205	13.0518	12.6768	13.5467	12.014
+	6.95664	1.05096	2.0719	R[54.0106]EIEELTQENGTLK[54.0106]	sp|P49454|CENPF_HUMAN	14K(54.0106),1R(54.0106)	P49454	CENPF_HUMAN	CENPF	Centromere protein F	GO:0000075;GO:0000278;GO:0001822;GO:0006139;GO:0006259;GO:0006355;GO:0006725;GO:0006807;GO:0006810;GO:0006996;GO:0007049;GO:0007059;GO:0007088;GO:0007093;GO:0007094;GO:0007165;GO:0007346;GO:0007517;GO:0008104;GO:0008152;GO:0009058;GO:0009059;GO:0009410;GO:0009889;GO:0009890;GO:0009892;GO:0009987;GO:0010389;GO:0010468;GO:0010556;GO:0010558;GO:0010564;GO:0010605;GO:0010639;GO:0010948;GO:0010965;GO:…	GO:0003682;GO:0005488;GO:0005515;GO:0008017;GO:0008092;GO:0008134;GO:0015631;GO:0042802;GO:0042803;GO:0044877;GO:0046983;GO:0070840;GO:0140297	GO:0000775;GO:0000776;GO:0000922;GO:0000940;GO:0005634;GO:0005635;GO:0005654;GO:0005737;GO:0005813;GO:0005815;GO:0005819;GO:0005829;GO:0005930;GO:0016020;GO:0016363;GO:0030496;GO:0031090;GO:0031965;GO:0031967;GO:0031975;GO:0032991;GO:0036064;GO:0043226;GO:0043227;GO:0043228;GO:0043229;GO:0043231;GO:0043232;GO:0045120;GO:0048471;GO:0097539;GO:0098687;GO:0099080;GO:0110165;GO:0140535	967	980	13.0613	14.057	15.8005	12.9991	14.297	12.9737	13.3398	11.3864	14.2224	13.3536	12.9852	13.5508	13.5474	12.8274	12.6352	12.4666	12.9046	11.6953	12.8736	15.2172	12.8411	13.3613	12.5802	13.0228	13.8689	12.2542	12.606	13.085	15.4512	14.1842	13.6429	12.6433	13.3858	13.1253
+	5.20259	1.05018	2.07079	GR[54.0106]LEVPCQSLEAYAELC[125.0477]RAR	sp|Q9HC84|MUC5B_HUMAN	17C(125.0477),2R(54.0106)	Q9HC84	MUC5B_HUMAN	MUC5B	Mucin-5B		GO:0005488;GO:0043167;GO:0043169;GO:0046872	GO:0005615;GO:0005796;GO:0005886;GO:0016020;GO:0030312;GO:0031012;GO:0031974;GO:0031982;GO:0043226;GO:0043227;GO:0043229;GO:0043230;GO:0043231;GO:0043233;GO:0065010;GO:0070013;GO:0070062;GO:0110165;GO:1903561	5322	5341	12.8054	13.3101	12.9422	13.1324	13.0925	13.2026	13.5153	13.1122	14.6904	12.9466	12.5498	14.0947	13.2449	12.2805	13.3109	13.1293	13.202	11.8512	12.1905	13.6685	12.4841	13.4109	15.7858	12.4531	13.0539	12.913	12.6321	13.4764	13.2399	13.091	17.2881	12.5353	17.2922	12.6503
+	9.49703	1.04912	2.06926	PFLSIISAR[54.0106]	sp|Q8WUJ3|CEMIP_HUMAN	9R(54.0106)	Q8WUJ3	CEMIP_HUMAN	CEMIP	Cell migration-inducing and hyaluronan-binding protein	GO:0001932;GO:0001934;GO:0003008;GO:0006022;GO:0006023;GO:0006024;GO:0006026;GO:0006027;GO:0006807;GO:0007600;GO:0007605;GO:0008152;GO:0009056;GO:0009057;GO:0009058;GO:0009059;GO:0009893;GO:0009987;GO:0010562;GO:0010604;GO:0010799;GO:0010800;GO:0010959;GO:0019220;GO:0019222;GO:0030203;GO:0030212;GO:0030213;GO:0030214;GO:0030334;GO:0030335;GO:0031323;GO:0031325;GO:0031399;GO:0031401;GO:0032501;GO:…	GO:0003824;GO:0004415;GO:0004553;GO:0005048;GO:0005488;GO:0005515;GO:0005539;GO:0005540;GO:0015929;GO:0016787;GO:0016798;GO:0030276;GO:0032050;GO:0033218;GO:0042277;GO:0046923;GO:0097367	GO:0001650;GO:0005576;GO:0005737;GO:0005783;GO:0005886;GO:0005905;GO:0012506;GO:0016020;GO:0030135;GO:0030136;GO:0030139;GO:0030659;GO:0030662;GO:0030665;GO:0031090;GO:0031410;GO:0031965;GO:0031982;GO:0043226;GO:0043227;GO:0043229;GO:0043231;GO:0045334;GO:0097708;GO:0098588;GO:0098590;GO:0110165	755	763	15.6671	14.205	13.3301	13.9953	13.3819	12.783	13.6526	12.3609	13.7651	12.6446	14.8792	12.6063	13.3207	12.2456	13.4262	12.7079	14.7951	13.5797	12.0882	14.8384	12.8369	13.7757	14.8473	12.0723	11.677	12.4005	12.7335	14.8956	14.6408	13.5211	15.2912	12.3439	12.4816	12.0687
+	5.20901	1.04677	2.0659	EAILDIITSR[54.0106]SNR	sp|P08133|ANXA6_HUMAN	10R(54.0106)	P08133	ANXA6_HUMAN	ANXA6	Annexin A6	GO:0001667;GO:0001755;GO:0001778;GO:0002062;GO:0003413;GO:0003418;GO:0006810;GO:0006811;GO:0006873;GO:0006874;GO:0006937;GO:0007009;GO:0007165;GO:0009987;GO:0016043;GO:0016477;GO:0019725;GO:0030003;GO:0030154;GO:0032502;GO:0032879;GO:0034220;GO:0042592;GO:0044057;GO:0048519;GO:0048523;GO:0048869;GO:0048870;GO:0048878;GO:0050789;GO:0050794;GO:0050801;GO:0051179;GO:0051234;GO:0051239;GO:0051282;GO:…	GO:0000166;GO:0001786;GO:0003779;GO:0005215;GO:0005216;GO:0005261;GO:0005262;GO:0005488;GO:0005496;GO:0005509;GO:0005515;GO:0005525;GO:0005539;GO:0005543;GO:0005544;GO:0008092;GO:0008289;GO:0008324;GO:0015075;GO:0015085;GO:0015267;GO:0015276;GO:0015318;GO:0015485;GO:0017076;GO:0019001;GO:0022803;GO:0022834;GO:0022836;GO:0022857;GO:0022890;GO:0032553;GO:0032555;GO:0032561;GO:0032934;GO:0035374;GO:…	GO:0005737;GO:0005739;GO:0005765;GO:0005774;GO:0005886;GO:0005925;GO:0010008;GO:0012506;GO:0016020;GO:0030054;GO:0030055;GO:0030312;GO:0030659;GO:0031012;GO:0031090;GO:0031410;GO:0031902;GO:0031982;GO:0042383;GO:0042470;GO:0043226;GO:0043227;GO:0043229;GO:0043230;GO:0043231;GO:0048471;GO:0048770;GO:0062023;GO:0065010;GO:0070062;GO:0070161;GO:0097708;GO:0098588;GO:0098852;GO:0110165;GO:1903561	41	53	12.8378	12.8133	13.6935	13.4465	14.485	12.9109	13.0849	13.2075	13.7232	13.2873	12.8639	12.8708	12.1325	13.3118	14.5524	12.6668	13.4364	12.1008	13.0805	14.8633	11.6289	12.9627	13.1053	12.1623	12.6369	12.7289	13.1524	13.4764	11.7111	12.5237	13.5856	12.568	17.1514	12.7734
+	5.53503	1.04295	2.06044	DQNFLTLM[15.9949]K[54.0106]R[54.0106]	sp|P10632|CP2C8_HUMAN	10R(54.0106),8M(15.9949),9K(54.0106)	P10632	CP2C8_HUMAN	CYP2C8	Cytochrome P450 2C8	GO:0001523;GO:0001676;GO:0002933;GO:0006066;GO:0006082;GO:0006629;GO:0006631;GO:0006633;GO:0006690;GO:0006720;GO:0006721;GO:0006805;GO:0008152;GO:0008202;GO:0008210;GO:0008610;GO:0009056;GO:0009058;GO:0009987;GO:0010817;GO:0016053;GO:0016101;GO:0019369;GO:0019373;GO:0019752;GO:0030258;GO:0032787;GO:0033559;GO:0034308;GO:0042178;GO:0042445;GO:0042572;GO:0042573;GO:0042759;GO:0043436;GO:0044237;GO:…	GO:0003824;GO:0004497;GO:0005488;GO:0005506;GO:0008391;GO:0008392;GO:0008395;GO:0008401;GO:0016491;GO:0016705;GO:0016712;GO:0016725;GO:0020037;GO:0033695;GO:0034875;GO:0043167;GO:0043169;GO:0046872;GO:0046906;GO:0046914;GO:0070330;GO:0097159;GO:0101020	GO:0005737;GO:0005789;GO:0005886;GO:0016020;GO:0031090;GO:0043226;GO:0043227;GO:0043229;GO:0043231;GO:0110165	191	200	12.0985	13.5316	14.3949	14.157	13.4732	14.2739	13.975	13.8916	15.0266	12.6988	13.2756	13.3687	13.8967	13.1704	14.3778	12.3714	16.2366	12.4176	15.5384	15.014	11.7994	13.2496	16.3798	14.1044	15.167	12.2253	15.0715	12.852	13.0513	13.1147	16.1805	13.854	15.0374	12.2682
+	5.68141	1.04201	2.05909	GAQLTPEELR[54.0106]	sp|Q86YV9|HPS6_HUMAN	10R(54.0106)	Q86YV9	HPS6_HUMAN	HPS6	BLOC-2 complex member HPS6	GO:0006810;GO:0006996;GO:0007596;GO:0007599;GO:0008104;GO:0009987;GO:0016043;GO:0016050;GO:0022607;GO:0032418;GO:0032438;GO:0032501;GO:0033036;GO:0033363;GO:0046907;GO:0048753;GO:0050817;GO:0050878;GO:0051179;GO:0051234;GO:0051640;GO:0051641;GO:0051649;GO:0051668;GO:0060155;GO:0065007;GO:0065008;GO:0070727;GO:0070925;GO:0071840;GO:0072657;GO:1903232;GO:1990849	GO:0005488;GO:0005515;GO:0019899;GO:0030742;GO:0031267;GO:0051020	GO:0005765;GO:0005768;GO:0005769;GO:0005774;GO:0005783;GO:0005829;GO:0010008;GO:0012506;GO:0016020;GO:0030659;GO:0031082;GO:0031084;GO:0031090;GO:0031410;GO:0031901;GO:0031982;GO:0032991;GO:0043226;GO:0043227;GO:0043229;GO:0043231;GO:0097708;GO:0098588;GO:0098852;GO:0110165;GO:0140535	418	427	14.7741	13.0666	13.5104	13.2729	13.1443	13.4767	12.9518	12.7996	12.974	12.75	13.1863	13.0665	13.0245	13.4183	14.0855	12.0457	13.4111	12.5078	13.5068	14.4818	11.9715	13.4787	16.5244	15.7785	12.7289	11.3279	13.3715	12.3194	12.7684	13.7234	13.0362	12.6652	12.5239	11.9116
+	10.1637	1.0401	2.05637	LTSLVR[54.0106]R[54.0106]ATLK[54.0106]	sp|P15882|CHIN_HUMAN	11K(54.0106),6R(54.0106),7R(54.0106)	P15882	CHIN_HUMAN	CHN1	N-chimaerin	GO:0007165;GO:0007166;GO:0007167;GO:0007169;GO:0007411;GO:0008045;GO:0009966;GO:0009987;GO:0010646;GO:0010975;GO:0016043;GO:0022603;GO:0023051;GO:0030030;GO:0031175;GO:0031344;GO:0048013;GO:0048583;GO:0050770;GO:0050789;GO:0050793;GO:0050794;GO:0051056;GO:0051128;GO:0065007;GO:0071840;GO:0097485;GO:0120035;GO:0120036;GO:1902531	GO:0005096;GO:0005102;GO:0005488;GO:0005515;GO:0008047;GO:0030234;GO:0030695;GO:0043167;GO:0043169;GO:0046872;GO:0046875;GO:0060589;GO:0098772;GO:0140677	GO:0005829;GO:0110165	184	194	14.9971	14.0519	14.9566	13.4733	14.6996	14.7423	14.4548	13.6647	13.8317	13.1323	15.0577	14.9675	13.6762	13.4398	15.0999	12.2377	14.2181	13.0516	14.6511	14.5513	11.7097	13.2258	14.7978	13.1364	14.6555	12.3897	14.5489	14.2155	14.3973	12.1817	12.7685	12.5419	12.9541	13.2164
+	7.89216	1.03739	2.05251	IQM[15.9949]LLR[54.0106]SDVVPMTAENFR	sp|Q9UNP9|PPIE_HUMAN	3M(15.9949),6R(54.0106)	Q9UNP9	PPIE_HUMAN	PPIE	Peptidyl-prolyl cis-trans isomerase E	GO:0000375;GO:0000377;GO:0000398;GO:0000413;GO:0006139;GO:0006355;GO:0006396;GO:0006397;GO:0006457;GO:0006725;GO:0006807;GO:0008152;GO:0008380;GO:0009889;GO:0009987;GO:0010468;GO:0010556;GO:0016070;GO:0016071;GO:0018193;GO:0018208;GO:0019219;GO:0019222;GO:0019538;GO:0031323;GO:0031326;GO:0034641;GO:0036211;GO:0043170;GO:0043412;GO:0044237;GO:0044238;GO:0045069;GO:0045070;GO:0046483;GO:0048518;GO:…	GO:0003676;GO:0003723;GO:0003727;GO:0003729;GO:0003755;GO:0003824;GO:0005488;GO:0008143;GO:0016018;GO:0016853;GO:0016859;GO:0033218;GO:0042277;GO:0070717;GO:0097159;GO:0140096	GO:0005576;GO:0005634;GO:0005654;GO:0005681;GO:0005684;GO:0005737;GO:0005829;GO:0016604;GO:0016607;GO:0031974;GO:0031983;GO:0032991;GO:0034774;GO:0043226;GO:0043227;GO:0043229;GO:0043231;GO:0043233;GO:0060205;GO:0070013;GO:0071007;GO:0071013;GO:0110165;GO:0140513;GO:1902494;GO:1904813;GO:1990904	156	173	14.0677	13.7142	13.6418	13.0129	14.1106	14.0865	14.2377	12.8765	13.4731	12.7347	13.2611	12.6404	13.5187	12.2129	13.2445	13.0423	14.0965	11.2726	12.7922	14.7376	12.0411	12.5866	13.4358	12.7777	13.1654	12.091	12.3315	12.8564	13.1467	12.532	13.0078	12.4747	12.7794	11.8253
+	3.08708	1.03701	2.05197	NVGLLLIDTR[54.0106]	sp|Q9C0G6|DYH6_HUMAN	10R(54.0106)	Q9C0G6	DYH6_HUMAN	DNAH6	Dynein axonemal heavy chain 6	GO:0003341;GO:0007017;GO:0007018;GO:0009987;GO:0060294	GO:0000166;GO:0003774;GO:0003777;GO:0003824;GO:0005488;GO:0005515;GO:0005524;GO:0008569;GO:0016462;GO:0016787;GO:0016817;GO:0016818;GO:0016887;GO:0017076;GO:0017111;GO:0030554;GO:0032553;GO:0032555;GO:0032559;GO:0035639;GO:0036094;GO:0043167;GO:0043168;GO:0045505;GO:0051959;GO:0097159;GO:0097367;GO:0140657;GO:1901265;GO:1901363	GO:0005874;GO:0005875;GO:0005929;GO:0005930;GO:0030286;GO:0031514;GO:0032991;GO:0042995;GO:0043226;GO:0043227;GO:0097729;GO:0099080;GO:0099081;GO:0099512;GO:0099513;GO:0110165;GO:0120025;GO:1902494	668	677	12.2695	13.6301	13.1929	14.971	14.343	13.1591	17.0282	14.41	18.009	14.8317	13.8233	13.1482	18.2956	13.02	17.7569	15.641	16.3143	13.2723	11.6174	14.8331	11.1784	13.2742	13.0285	19.3649	12.936	12.5359	16.4518	12.8945	11.5747	13.6574	13.6215	13.135	16.5493	13.0147
+	4.2665	1.03025	2.04238	KR[54.0106]AETLMFSNNAVISM[15.9949]RDEK[54.0106]	sp|P48544|KCNJ5_HUMAN	16M(15.9949),20K(54.0106),2R(54.0106)	P48544	KCNJ5_HUMAN	KCNJ5	G protein-activated inward rectifier potassium channel 4	GO:0002027;GO:0006810;GO:0006811;GO:0006812;GO:0006813;GO:0008016;GO:0009987;GO:0030001;GO:0032879;GO:0034220;GO:0034762;GO:0034765;GO:0042391;GO:0043269;GO:0044057;GO:0050789;GO:0050794;GO:0051049;GO:0051179;GO:0051234;GO:0051239;GO:0055085;GO:0061337;GO:0065007;GO:0065008;GO:0071805;GO:0086009;GO:0086011;GO:0086013;GO:0086091;GO:0098655;GO:0098657;GO:0098659;GO:0098660;GO:0098662;GO:0098739;GO:…	GO:0005215;GO:0005216;GO:0005242;GO:0005244;GO:0005249;GO:0005261;GO:0005267;GO:0008324;GO:0015075;GO:0015079;GO:0015267;GO:0015276;GO:0015318;GO:0015467;GO:0022803;GO:0022832;GO:0022834;GO:0022836;GO:0022843;GO:0022857;GO:0022890;GO:0046873;GO:0086008;GO:0086089;GO:0099094;GO:1901702;GO:1902282	GO:0005886;GO:0008076;GO:0016020;GO:0032991;GO:0034702;GO:0034703;GO:0034705;GO:0098796;GO:0098797;GO:0110165;GO:1902495;GO:1990351	195	214	12.9718	13.1608	13.4685	13.6135	14.1256	13.7132	13.4028	11.8329	13.1727	12.8921	14.5314	13.4843	12.5552	11.7993	13.3011	12.8878	13.9253	11.7964	13.0001	14.0947	12.298	13.8613	18.1821	11.7564	13.4474	12.7813	13.3604	12.7868	13.0192	12.7407	17.8145	12.7432	17.367	11.5715
+	3.68201	1.02955	2.04138	VASFSIPGSSSR[54.0106]YSLGPSLRR	sp|Q14573|ITPR3_HUMAN	12R(54.0106)	Q14573	ITPR3_HUMAN	ITPR3	Inositol 1,4,5-trisphosphate receptor type 3	GO:0003008;GO:0006810;GO:0006811;GO:0006812;GO:0006816;GO:0007165;GO:0007186;GO:0007204;GO:0007600;GO:0007606;GO:0007610;GO:0007611;GO:0007613;GO:0009987;GO:0010033;GO:0010035;GO:0010038;GO:0010646;GO:0010647;GO:0023051;GO:0023056;GO:0030001;GO:0032501;GO:0032879;GO:0034220;GO:0042221;GO:0042592;GO:0048167;GO:0048518;GO:0048519;GO:0048522;GO:0048523;GO:0048878;GO:0050789;GO:0050794;GO:0050801;GO:…	GO:0000822;GO:0005215;GO:0005216;GO:0005217;GO:0005220;GO:0005261;GO:0005262;GO:0005488;GO:0005509;GO:0005543;GO:0008289;GO:0008324;GO:0015075;GO:0015085;GO:0015267;GO:0015276;GO:0015278;GO:0015318;GO:0022803;GO:0022834;GO:0022836;GO:0022857;GO:0022890;GO:0035091;GO:0036094;GO:0043167;GO:0043168;GO:0043169;GO:0043178;GO:0043533;GO:0046872;GO:0046873;GO:0070679;GO:0099094;GO:0099604;GO:1901702	GO:0005640;GO:0005654;GO:0005730;GO:0005737;GO:0005783;GO:0005789;GO:0005886;GO:0005903;GO:0012506;GO:0016020;GO:0016529;GO:0019867;GO:0030659;GO:0030667;GO:0031090;GO:0031095;GO:0031965;GO:0031968;GO:0032991;GO:0043025;GO:0043209;GO:0043226;GO:0043227;GO:0043228;GO:0043229;GO:0043231;GO:0043232;GO:0043235;GO:0044297;GO:0045177;GO:0098552;GO:0098554;GO:0098562;GO:0098588;GO:0098862;GO:0110165	1830	1850	13.6575	14.5176	17.3308	13.6504	12.9763	14.2839	13.9083	12.2749	14.7029	13.8002	17.396	12.8745	12.6106	12.5191	16.3654	12.6038	12.8935	11.5309	16.5359	14.9114	11.996	12.6305	13.9845	16.5115	17.3272	12.2642	16.7333	13.1935	16.9679	17.3803	17.5589	11.7747	17.5858	11.5573
+	4.83849	1.02796	2.03913	MALYQR[54.0106]WRCLR	sp|Q9BW92|SYTM_HUMAN	6R(54.0106)	Q9BW92	SYTM_HUMAN	TARS2	Threonine--tRNA ligase, mitochondrial	GO:0000959;GO:0006082;GO:0006139;GO:0006399;GO:0006418;GO:0006435;GO:0006520;GO:0006725;GO:0006807;GO:0008152;GO:0009987;GO:0016070;GO:0019752;GO:0034641;GO:0034660;GO:0043038;GO:0043039;GO:0043170;GO:0043436;GO:0044237;GO:0044238;GO:0044281;GO:0046483;GO:0070127;GO:0070159;GO:0071704;GO:0090304;GO:1901360;GO:1901564	GO:0000166;GO:0002161;GO:0003824;GO:0004812;GO:0004829;GO:0005488;GO:0005515;GO:0005524;GO:0016787;GO:0016788;GO:0016874;GO:0016875;GO:0017076;GO:0030554;GO:0032553;GO:0032555;GO:0032559;GO:0035639;GO:0036094;GO:0042802;GO:0042803;GO:0043167;GO:0043168;GO:0046983;GO:0052689;GO:0097159;GO:0097367;GO:0140098;GO:0140101;GO:0140640;GO:1901265;GO:1901363	GO:0005759;GO:0031974;GO:0043233;GO:0070013;GO:0110165	1	11	12.4943	12.4027	13.7606	13.0709	12.5935	12.8679	12.5231	13.7857	14.914	13.2792	14.2007	11.9229	12.5106	13.1081	16.8279	13.1863	13.5031	11.5166	12.6019	14.797	11.528	13.813	12.8502	13.3754	12.0693	11.876	15.1121	14.2251	13.208	13.8932	12.8335	13.4197	14.4155	12.0105
+	5.90722	1.02718	2.03804	SSGR[54.0106]ISDVFLC[130.0791]R[54.0106]HEK	sp|O00750|P3C2B_HUMAN	11C(130.0791),12R(54.0106),4R(54.0106)	O00750	P3C2B_HUMAN	PIK3C2B	Phosphatidylinositol 4-phosphate 3-kinase C2 domain-containing subunit beta	GO:0006629;GO:0006644;GO:0006650;GO:0006661;GO:0006793;GO:0006796;GO:0006950;GO:0006996;GO:0007033;GO:0007154;GO:0007165;GO:0008152;GO:0008610;GO:0008654;GO:0009058;GO:0009267;GO:0009605;GO:0009987;GO:0009991;GO:0016043;GO:0016310;GO:0019637;GO:0031667;GO:0031668;GO:0031669;GO:0033554;GO:0035556;GO:0036092;GO:0042594;GO:0043491;GO:0044237;GO:0044238;GO:0044249;GO:0044255;GO:0045017;GO:0046474;GO:…	GO:0000166;GO:0001727;GO:0003824;GO:0005488;GO:0005524;GO:0005543;GO:0008289;GO:0016301;GO:0016303;GO:0016740;GO:0016772;GO:0016773;GO:0017076;GO:0030554;GO:0032553;GO:0032555;GO:0032559;GO:0035005;GO:0035091;GO:0035639;GO:0036094;GO:0043167;GO:0043168;GO:0052742;GO:0097159;GO:0097367;GO:1901265;GO:1901363	GO:0005654;GO:0005737;GO:0005783;GO:0005829;GO:0005886;GO:0005942;GO:0016020;GO:0030139;GO:0031410;GO:0031982;GO:0032991;GO:0043226;GO:0043227;GO:0043229;GO:0043231;GO:0061695;GO:0097708;GO:0098796;GO:0110165;GO:1902494;GO:1990234	1363	1377	13.0479	12.9013	12.9232	12.9094	13.8282	13.1364	13.5645	13.1613	13.2666	11.865	13.0136	13.639	12.855	11.5883	14.4236	11.7435	12.417	12.1886	15.2662	14.6653	11.9039	13.5116	13.3303	13.1099	13.4321	12.5564	12.7739	13.6065	15.4517	13.511	13.306	12.7959	13.7876	11.4716
+	7.07183	1.02696	2.03773	VTR[54.0106]NSKINAENK	sp|P14635|CCNB1_HUMAN	3R(54.0106)	P14635	CCNB1_HUMAN	CCNB1	G2/mitotic-specific cyclin-B1	GO:0000086;GO:0000226;GO:0001701;GO:0006996;GO:0007010;GO:0007017;GO:0007051;GO:0007052;GO:0007080;GO:0007088;GO:0007275;GO:0007346;GO:0008284;GO:0009790;GO:0009792;GO:0009893;GO:0009966;GO:0009987;GO:0010389;GO:0010564;GO:0010646;GO:0010965;GO:0010971;GO:0016043;GO:0019222;GO:0022402;GO:0023051;GO:0030071;GO:0031323;GO:0031325;GO:0032501;GO:0032502;GO:0033043;GO:0033044;GO:0033045;GO:0033047;GO:…	GO:0005102;GO:0005113;GO:0005488;GO:0005515;GO:0008047;GO:0016538;GO:0019207;GO:0019209;GO:0019887;GO:0019899;GO:0019900;GO:0019901;GO:0030234;GO:0030295;GO:0043539;GO:0044389;GO:0061575;GO:0098772;GO:0140677	GO:0000307;GO:0000922;GO:0000940;GO:0005634;GO:0005654;GO:0005737;GO:0005759;GO:0005813;GO:0005815;GO:0005829;GO:0016020;GO:0031974;GO:0032991;GO:0043226;GO:0043227;GO:0043229;GO:0043231;GO:0043233;GO:0061695;GO:0070013;GO:0097125;GO:0110165;GO:1902494;GO:1902554;GO:1902911;GO:1990234	5	16	16.3191	13.4265	15.3873	13.3802	14.8526	12.6245	13.0025	13.6219	13.1731	13.0321	16.2554	14.0217	13.011	12.7954	14.5243	13.4737	13.389	12.0295	13.5606	13.9694	11.6797	14.1201	13.9362	13.1389	12.4584	12.2554	13.7397	12.5252	15.2759	13.858	13.4504	13.3975	14.1616	12.2879
+	4.67422	1.02072	2.02892	LLGNVLVCVLAR[54.0106]NFGK[54.0106]EFTPQMQAAYQK	sp|P02042|HBD_HUMAN	12R(54.0106),16K(54.0106)	P02042	HBD_HUMAN	HBD	Hemoglobin subunit delta	GO:0006810;GO:0008152;GO:0009056;GO:0009987;GO:0015669;GO:0015670;GO:0015671;GO:0019755;GO:0042743;GO:0042744;GO:0044237;GO:0044248;GO:0051179;GO:0051234;GO:0071702;GO:0071704;GO:0072593;GO:0098754;GO:0098869;GO:1901575;GO:1990748	GO:0005344;GO:0005488;GO:0005515;GO:0019825;GO:0020037;GO:0030492;GO:0031721;GO:0036094;GO:0043167;GO:0043169;GO:0043177;GO:0046872;GO:0046906;GO:0097159;GO:0140104	GO:0005829;GO:0005833;GO:0031838;GO:0032991;GO:0072562;GO:0110165	106	133	14.0363	15.1461	12.586	15.3869	16.8888	14.9847	15.8859	14.6573	16.4376	13.8589	15.8545	13.4125	12.9748	12.8208	15.72	12.5067	12.7255	11.9453	16.0694	18.2424	12.3134	12.7859	12.2705	15.5823	15.8327	12.7913	15.4988	13.3312	15.0783	14.5808	12.6239	12.5069	17.3685	11.5337
+	4.53072	1.01887	2.02633	DIQDVAVC[125.0477]R[54.0106]	sp|Q9UPZ3|HPS5_HUMAN	8C(125.0477),9R(54.0106)	Q9UPZ3	HPS5_HUMAN	HPS5	BLOC-2 complex member HPS5	GO:0006810;GO:0006996;GO:0007596;GO:0007599;GO:0009987;GO:0016043;GO:0016050;GO:0022607;GO:0032438;GO:0032501;GO:0033363;GO:0043473;GO:0046907;GO:0048066;GO:0048753;GO:0050817;GO:0050878;GO:0051179;GO:0051234;GO:0051641;GO:0051649;GO:0060155;GO:0065007;GO:0065008;GO:0070925;GO:0071840;GO:1903232		GO:0005737;GO:0005768;GO:0005769;GO:0005829;GO:0031082;GO:0031084;GO:0031410;GO:0031982;GO:0032991;GO:0043226;GO:0043227;GO:0043229;GO:0043231;GO:0097708;GO:0110165;GO:0140535	329	337	18.1083	14.1111	16.9155	13.6938	14.3997	13.2108	14.0296	12.7607	13.2168	13.8608	13.9135	12.9126	14.248	12.8181	13.2381	11.8846	15.2265	11.8286	13.3376	14.6848	11.661	13.09	14.2235	14.7692	15.828	11.7868	12.4839	12.7287	16.417	12.0759	12.1505	13.3885	12.5294	12.6848
+	2.77078	1.01868	2.02607	TC[130.0791]SPR[54.0106]LSVLQMDITK[54.0106]	sp|P37059|DHB2_HUMAN	15K(54.0106),2C(130.0791),5R(54.0106)	P37059	DHB2_HUMAN	HSD17B2	17-beta-hydroxysteroid dehydrogenase type 2	GO:0001701;GO:0001890;GO:0006629;GO:0006694;GO:0006703;GO:0007275;GO:0008152;GO:0008202;GO:0008209;GO:0008210;GO:0008610;GO:0009058;GO:0009790;GO:0009792;GO:0010033;GO:0010817;GO:0032501;GO:0032502;GO:0032526;GO:0033993;GO:0042221;GO:0042445;GO:0042446;GO:0043009;GO:0044238;GO:0048513;GO:0048856;GO:0050896;GO:0065007;GO:0065008;GO:0071704;GO:0120178;GO:1901360;GO:1901362;GO:1901576;GO:1901700	GO:0003824;GO:0004303;GO:0016229;GO:0016491;GO:0016614;GO:0016616;GO:0030283;GO:0033764;GO:0047006;GO:0047035	GO:0005789;GO:0016020;GO:0031090;GO:0043226;GO:0043227;GO:0043229;GO:0043231;GO:0110165	127	141	12.6934	14.0835	11.8731	12.6702	13.1975	14.0557	18.3651	14.0151	14.2453	14.3067	19.1832	12.3485	12.6253	12.702	19.62	13.5358	13.0575	12.3591	17.7709	19.8846	11.9299	15.2259	13.8199	13.7921	18.9986	11.5286	19.059	12.4566	18.3513	17.6368	11.8373	13.2181	12.8841	13.013
+	3.29454	1.0179	2.02497	APSTWEESGLR[54.0106]YDK[54.0106]	sp|Q9HC36|MRM3_HUMAN	11R(54.0106),14K(54.0106)	Q9HC36	MRM3_HUMAN	MRM3	rRNA methyltransferase 3, mitochondrial	GO:0000154;GO:0000451;GO:0001510;GO:0006139;GO:0006364;GO:0006396;GO:0006725;GO:0006807;GO:0008152;GO:0009451;GO:0009987;GO:0016070;GO:0016072;GO:0031167;GO:0032259;GO:0034470;GO:0034641;GO:0034660;GO:0043170;GO:0043412;GO:0043414;GO:0044237;GO:0044238;GO:0046483;GO:0071704;GO:0090304;GO:1901360	GO:0003676;GO:0003723;GO:0003824;GO:0005488;GO:0005515;GO:0008168;GO:0008171;GO:0008173;GO:0008649;GO:0008757;GO:0016435;GO:0016740;GO:0016741;GO:0042802;GO:0062105;GO:0070039;GO:0097159;GO:0140098;GO:0140102;GO:0140640	GO:0005739;GO:0005759;GO:0031974;GO:0043226;GO:0043227;GO:0043229;GO:0043231;GO:0043233;GO:0070013;GO:0110165	83	96	13.2963	13.881	12.3964	12.8507	12.8315	12.8747	13.3821	11.5525	13.0712	13.2598	13.8403	13.5563	12.3813	12.6283	13.6175	12.1904	13.6974	12.641	13.5843	15.101	12.9289	14.0833	13.076	13.6787	17.9449	12.3407	13.0481	12.4257	12.2769	13.4796	12.3279	13.041	11.9116	12.5781
+	5.04704	1.01527	2.02128	LVGADMPC[130.0791]SGR[54.0106]	sp|Q9NR16|C163B_HUMAN	11R(54.0106),8C(130.0791)	Q9NR16	C163B_HUMAN	CD163L1	Scavenger receptor cysteine-rich type 1 protein M160			GO:0005576;GO:0009897;GO:0098552;GO:0110165	797	807	12.9221	12.6667	16.0437	13.4089	13.3368	13.5533	13.504	12.7312	14.3095	13.3251	16.414	13.4622	13.0721	12.1879	16.0505	13.0168	13.5383	11.5997	15.7498	14.5306	11.9075	13.3924	13.7578	16.2177	16.2563	11.9619	15.0709	13.6031	16.3316	15.411	16.2473	12.3358	16.369	13.4156
+	4.57884	1.01485	2.0207	ASATSVSSAGEQAAGDPEGR[54.0106]R	sp|Q9BZ23|PANK2_HUMAN	20R(54.0106)	Q9BZ23	PANK2_HUMAN	PANK2	Pantothenate kinase 2, mitochondrial	GO:0001525;GO:0003006;GO:0006082;GO:0006091;GO:0006139;GO:0006163;GO:0006164;GO:0006575;GO:0006725;GO:0006753;GO:0006766;GO:0006767;GO:0006793;GO:0006796;GO:0006807;GO:0007281;GO:0007286;GO:0008152;GO:0009058;GO:0009060;GO:0009117;GO:0009150;GO:0009152;GO:0009165;GO:0009259;GO:0009260;GO:0009987;GO:0010565;GO:0015936;GO:0015937;GO:0015939;GO:0015980;GO:0016310;GO:0018130;GO:0019216;GO:0019217;GO:…	GO:0000166;GO:0003824;GO:0004594;GO:0005488;GO:0005524;GO:0016301;GO:0016740;GO:0016772;GO:0016773;GO:0017076;GO:0030554;GO:0032553;GO:0032555;GO:0032559;GO:0035639;GO:0036094;GO:0043167;GO:0043168;GO:0097159;GO:0097367;GO:1901265;GO:1901363	GO:0005634;GO:0005739;GO:0005758;GO:0005829;GO:0031970;GO:0031974;GO:0043226;GO:0043227;GO:0043229;GO:0043231;GO:0043233;GO:0070013;GO:0110165	139	159	15.9443	12.6548	17.4279	13.0794	16.8495	15.4681	17.4426	13.0189	17.1656	14.1004	17.691	12.6845	12.9103	11.9241	17.7333	11.9589	12.6403	10.947	18.6243	14.3187	12.0552	13.665	13.9903	12.7482	11.9668	12.4639	17.6967	11.9458	11.5501	12.579	12.5559	11.0372	12.5267	12.3036
+	5.46408	1.01483	2.02066	AGTFGLQSAR[54.0106]	sp|P24043|LAMA2_HUMAN	10R(54.0106)	P24043	LAMA2_HUMAN	LAMA2	Laminin subunit alpha-2	GO:0001894;GO:0007155;GO:0007411;GO:0007517;GO:0009966;GO:0009967;GO:0009987;GO:0010001;GO:0010646;GO:0010647;GO:0014037;GO:0016043;GO:0023051;GO:0023056;GO:0030030;GO:0030154;GO:0030155;GO:0030334;GO:0031175;GO:0032222;GO:0032224;GO:0032501;GO:0032502;GO:0035633;GO:0040012;GO:0042592;GO:0045595;GO:0045597;GO:0045785;GO:0045995;GO:0048513;GO:0048518;GO:0048522;GO:0048583;GO:0048584;GO:0048856;GO:…	GO:0005102;GO:0005198;GO:0005488;GO:0005515	GO:0005576;GO:0005604;GO:0005886;GO:0016020;GO:0030054;GO:0030312;GO:0031012;GO:0031594;GO:0032991;GO:0042383;GO:0042995;GO:0043005;GO:0043083;GO:0043197;GO:0044309;GO:0045202;GO:0062023;GO:0098636;GO:0098637;GO:0098794;GO:0110165;GO:0120025	953	962	13.4502	16.1975	11.8234	13.4074	15.6683	13.112	13.8045	14.0752	15.709	14.0814	16.9047	13.5863	13.6999	12.7079	15.7443	12.5571	13.5755	12.107	16.9889	15.0639	12.6562	13.7253	13.6449	12.5942	16.6011	12.3564	16.2239	13.1879	17.4153	12.7458	13.5448	13.0465	17.1533	13.6473
+	3.883	1.01335	2.01859	PGR[54.0106]PPSTNKK	sp|Q8WVM7|STAG1_HUMAN	3R(54.0106)	Q8WVM7	STAG1_HUMAN	STAG1	Cohesin subunit SA-1	GO:0000226;GO:0006996;GO:0007010;GO:0007017;GO:0007051;GO:0007052;GO:0007062;GO:0009987;GO:0016043;GO:0022402;GO:0022607;GO:0034085;GO:0034087;GO:0051179;GO:0051225;GO:0051276;GO:0051301;GO:0070925;GO:0071840;GO:0090307;GO:0140694;GO:1902850;GO:1903047	GO:0003682;GO:0005488;GO:0044877	GO:0000775;GO:0000785;GO:0000922;GO:0005634;GO:0005654;GO:0005694;GO:0005829;GO:0008278;GO:0016363;GO:0016604;GO:0030892;GO:0032991;GO:0032993;GO:0043226;GO:0043227;GO:0043228;GO:0043229;GO:0043231;GO:0043232;GO:0097431;GO:0098687;GO:0110165	40	49	14.1078	13.4675	12.9529	14.1754	13.0248	13.9901	12.8981	13.4648	14.7087	13.5846	13.4015	13.1888	12.5957	13.2835	13.6644	13.3742	13.6379	11.9909	13.2424	13.9299	11.5879	13.6813	13.6657	12.3419	16.4339	12.306	12.9111	13.2557	13.5954	13.3067	13.4982	12.9902	12.3786	12.6441
+	6.79072	1.01189	2.01655	IR[54.0106]KCFGIQQHHK[54.0106]	sp|Q96DX5|ASB9_HUMAN	12K(54.0106),2R(54.0106)	Q96DX5	ASB9_HUMAN	ASB9	Ankyrin repeat and SOCS box protein 9	GO:0006807;GO:0007165;GO:0008152;GO:0009893;GO:0009894;GO:0009896;GO:0009987;GO:0010604;GO:0016567;GO:0019222;GO:0019538;GO:0032446;GO:0035556;GO:0036211;GO:0042176;GO:0043170;GO:0043412;GO:0043687;GO:0044238;GO:0045732;GO:0048518;GO:0050789;GO:0050794;GO:0051171;GO:0051173;GO:0051246;GO:0051247;GO:0060255;GO:0065007;GO:0070647;GO:0071704;GO:0080090;GO:1901564		GO:0005739;GO:0005829;GO:0043226;GO:0043227;GO:0043229;GO:0043231;GO:0110165	266	277	12.4891	13.6001	13.1006	14.2771	14.4872	12.9973	14.1758	12.847	13.628	12.8205	12.9296	13.1175	13.0929	12.463	14.4499	12.7692	12.6397	12.0686	13.5661	12.987	12.1462	13.0661	14.121	11.7968	13.0184	12.9076	12.4287	13.2128	12.8314	13.4376	13.3778	13.6843	16.0437	13.0079
+	4.68973	1.01123	2.01562	ALK[54.0106]QAR[54.0106]K[54.0106]GEQGGPPPK	sp|Q9UI10|EI2BD_HUMAN	3K(54.0106),6R(54.0106),7K(54.0106)	Q9UI10	EI2BD_HUMAN	EIF2B4	Translation initiation factor eIF-2B subunit delta	GO:0001541;GO:0002253;GO:0002376;GO:0002429;GO:0002682;GO:0002684;GO:0002757;GO:0002764;GO:0002768;GO:0003006;GO:0006413;GO:0006417;GO:0006950;GO:0007165;GO:0007166;GO:0007272;GO:0008152;GO:0008366;GO:0009266;GO:0009408;GO:0009628;GO:0009719;GO:0009725;GO:0009743;GO:0009746;GO:0009749;GO:0009889;GO:0009987;GO:0010033;GO:0010243;GO:0010468;GO:0010556;GO:0010608;GO:0014003;GO:0019222;GO:0021782;GO:…	GO:0003676;GO:0003743;GO:0005488;GO:0005515;GO:0008135;GO:0031369;GO:0045182;GO:0090079;GO:0097159	GO:0005737;GO:0005829;GO:0005851;GO:0032991;GO:0110165	113	128	13.7956	12.6681	13.185	13.589	14.2084	13.5857	13.0695	12.6759	15.075	13.1777	12.9163	13.278	13.2635	13.1121	12.9758	12.2781	13.6937	12.1331	11.3933	14.0255	12.5431	13.425	12.6739	12.8571	11.1801	12.4482	13.7808	12.203	14.2069	13.0178	13.5334	12.7176	16.0845	12.6216
+	3.34321	1.00566	2.00786	TPQK[54.0106]ATTGR[54.0106]	sp|Q86VB7|C163A_HUMAN	4K(54.0106),9R(54.0106)	Q86VB7	C163A_HUMAN	CD163	Scavenger receptor cysteine-rich type 1 protein M130	GO:0002526;GO:0006950;GO:0006952;GO:0006953;GO:0006954;GO:0050896	GO:0005044;GO:0005488;GO:0005515;GO:0038024;GO:0097110	GO:0005576;GO:0005829;GO:0005886;GO:0009897;GO:0012506;GO:0016020;GO:0030659;GO:0030666;GO:0031090;GO:0098552;GO:0098588;GO:0110165	1036	1044	18.4581	14.2556	18.6988	13.8149	13.3684	12.6439	14.3191	12.5417	13.6901	12.9479	19.1349	12.8871	13.6302	12.7707	12.5447	11.9039	13.1266	11.4526	13.6938	14.1435	12.1234	12.9725	13.6458	12.5115	13.4555	12.0514	12.2375	12.6602	12.8454	13.0612	14.0314	11.7097	14.796	12.1033
+	6.5044	1.00553	2.00768	R[54.0106]GEGAEPQYVDK	sp|Q9H479|FN3K_HUMAN	1R(54.0106)	Q9H479	FN3K_HUMAN	FN3K	Fructosamine-3-kinase	GO:0006040;GO:0006082;GO:0006520;GO:0006793;GO:0006796;GO:0006807;GO:0008152;GO:0009987;GO:0016310;GO:0019538;GO:0019752;GO:0030091;GO:0030154;GO:0030389;GO:0030393;GO:0030855;GO:0032502;GO:0036211;GO:0036525;GO:0043170;GO:0043412;GO:0043436;GO:0043687;GO:0044237;GO:0044238;GO:0044281;GO:0048869;GO:0071704;GO:1901135;GO:1901564	GO:0000166;GO:0003824;GO:0005488;GO:0005524;GO:0016301;GO:0016740;GO:0016772;GO:0016773;GO:0017076;GO:0030554;GO:0032553;GO:0032555;GO:0032559;GO:0035639;GO:0036094;GO:0043167;GO:0043168;GO:0097159;GO:0097367;GO:0102193;GO:0102194;GO:0140096;GO:1901265;GO:1901363	GO:0005829;GO:0110165	131	142	13.5488	13.4878	12.5732	13.3914	13.297	13.7331	13.6116	12.9378	12.8752	13.9855	13.6347	12.3525	13.4473	12.6922	13.0014	12.9642	14.0398	11.4024	12.9599	14.5089	12.6144	13.5689	13.5388	13.1672	14.4615	12.8308	13.1994	12.4079	12.168	13.5937	11.7614	12.5494	13.6519	12.5977
+	4.34186	1.0037	2.00513	C[130.0791]STELFVR[54.0106]	sp|Q00872|MYPC1_HUMAN	1C(130.0791),8R(54.0106)	Q00872	MYPC1_HUMAN	MYBPC1	Myosin-binding protein C, slow-type	GO:0007155;GO:0009987	GO:0003779;GO:0005198;GO:0005488;GO:0005515;GO:0008092;GO:0008307;GO:0017022;GO:0031432	GO:0005829;GO:0030016;GO:0032982;GO:0043226;GO:0043228;GO:0043229;GO:0043232;GO:0043292;GO:0099080;GO:0099081;GO:0099512;GO:0110165	331	338	15.4862	16.8758	16.6623	13.8232	16.0211	16.588	15.9558	12.7038	16.0534	15.3153	16.6648	12.868	14.7924	13.6791	15.8155	16.6596	13.3439	11.7547	15.2668	17.2603	12.7098	15.2792	15.5956	13.1538	14.484	11.997	15.9318	12.2034	15.9488	16.4154	15.8624	12.115	16.3261	16.5817
+	4.19503	1.00348	2.00483	NISAFPMLPKQPMLGGNPR[54.0106]	sp|Q9Y6Q9|NCOA3_HUMAN	19R(54.0106)	Q9Y6Q9	NCOA3_HUMAN	NCOA3	Nuclear receptor coactivator 3	GO:0006355;GO:0006357;GO:0009719;GO:0009725;GO:0009889;GO:0009891;GO:0009893;GO:0009966;GO:0009987;GO:0010033;GO:0010468;GO:0010469;GO:0010556;GO:0010557;GO:0010604;GO:0010646;GO:0014070;GO:0019219;GO:0019222;GO:0023051;GO:0030856;GO:0030858;GO:0031323;GO:0031325;GO:0031326;GO:0031328;GO:0032355;GO:0032502;GO:0032870;GO:0033993;GO:0035624;GO:0042221;GO:0043696;GO:0043697;GO:0044093;GO:0045595;GO:…	GO:0000993;GO:0001098;GO:0001099;GO:0003712;GO:0003713;GO:0003824;GO:0004402;GO:0005488;GO:0005515;GO:0008080;GO:0008134;GO:0016407;GO:0016410;GO:0016740;GO:0016746;GO:0016747;GO:0016922;GO:0019899;GO:0019904;GO:0030374;GO:0034212;GO:0043175;GO:0046966;GO:0046983;GO:0060090;GO:0061629;GO:0061733;GO:0070063;GO:0097718;GO:0140096;GO:0140110;GO:0140297;GO:0140993	GO:0000785;GO:0005634;GO:0005654;GO:0005737;GO:0005829;GO:0031982;GO:0032991;GO:0032993;GO:0043226;GO:0043227;GO:0043229;GO:0043230;GO:0043231;GO:0065010;GO:0070062;GO:0110165;GO:1903561	872	890	13.6009	13.6846	12.9194	13.8228	12.1917	12.9913	12.9547	12.3454	13.9645	14.1907	14.222	12.5541	13.3257	12.3537	13.212	12.6643	12.7829	12.0582	12.039	14.3286	11.3145	13.9227	12.598	12.4896	11.445	12.6909	12.4267	12.5001	16.8046	13.146	12.483	11.5333	17.4519	12.4211
+	4.03423	1.00333	2.00462	QGLGTNSFLHGLGQEPFEGAR[54.0106]SLC[130.0791]C[130.0791]RSSPR	sp|Q9BVS5|TR61B_HUMAN	21R(54.0106),24C(130.0791),25C(130.0791)	Q9BVS5	TR61B_HUMAN	TRMT61B	tRNA (adenine(58)-N(1))-methyltransferase, mitochondrial	GO:0000959;GO:0000963;GO:0001510;GO:0006139;GO:0006396;GO:0006399;GO:0006400;GO:0006725;GO:0006807;GO:0008033;GO:0008152;GO:0009058;GO:0009059;GO:0009451;GO:0009987;GO:0010467;GO:0016043;GO:0016070;GO:0016071;GO:0016556;GO:0022607;GO:0030488;GO:0032259;GO:0034470;GO:0034641;GO:0034660;GO:0043170;GO:0043412;GO:0043414;GO:0043933;GO:0044237;GO:0044238;GO:0044249;GO:0046483;GO:0051259;GO:0051260;GO:…	GO:0003824;GO:0008168;GO:0008173;GO:0008174;GO:0008649;GO:0008757;GO:0016433;GO:0016740;GO:0016741;GO:0061953;GO:0140098;GO:0140102;GO:0140640	GO:0005739;GO:0005759;GO:0031515;GO:0031974;GO:0032991;GO:0034708;GO:0043226;GO:0043227;GO:0043229;GO:0043231;GO:0043233;GO:0043527;GO:0070013;GO:0110165;GO:1902494;GO:1990234	16	45	12.8884	14.5513	14.6176	13.2938	14.1305	14.5022	12.7088	14.0213	13.5895	13.0121	13.5788	13.2594	12.9918	13.459	13.0872	13.0124	13.1849	12.4162	12.1462	13.8899	11.3918	13.0947	13.0941	11.8351	12.6598	12.2029	12.4542	12.7961	13.8201	13.6713	12.6862	12.1666	13.5582	11.7191
+	2.33928	1.00003	2.00004	LAEDR[54.0106]SK[54.0106]DPHDPHK	sp|Q14653|IRF3_HUMAN	5R(54.0106),7K(54.0106)	Q14653	IRF3_HUMAN	IRF3	Interferon regulatory factor 3	GO:0001817;GO:0001819;GO:0001959;GO:0001961;GO:0002218;GO:0002221;GO:0002224;GO:0002253;GO:0002376;GO:0002682;GO:0002684;GO:0002753;GO:0002756;GO:0002757;GO:0002758;GO:0002764;GO:0002831;GO:0002833;GO:0006139;GO:0006351;GO:0006355;GO:0006357;GO:0006725;GO:0006807;GO:0006915;GO:0006925;GO:0006950;GO:0006952;GO:0006955;GO:0006974;GO:0007165;GO:0007166;GO:0008152;GO:0008219;GO:0009058;GO:0009059;GO:…	GO:0000976;GO:0000977;GO:0000978;GO:0000981;GO:0000987;GO:0001067;GO:0001216;GO:0001217;GO:0001227;GO:0001228;GO:0003676;GO:0003677;GO:0003682;GO:0003690;GO:0003700;GO:0005488;GO:0005515;GO:0019904;GO:0042802;GO:0042803;GO:0043565;GO:0044877;GO:0046983;GO:0097159;GO:0140110;GO:1990837;GO:1990841	GO:0000785;GO:0005634;GO:0005654;GO:0005737;GO:0005739;GO:0005829;GO:0032991;GO:0032993;GO:0043226;GO:0043227;GO:0043229;GO:0043231;GO:0110165	92	105	12.3161	13.8096	13.17	13.5864	17.8197	13.4624	16.8883	12.4579	17.0553	12.4559	13.0735	13.5726	13.2606	12.8094	12.855	12.8435	12.9153	12.0983	12.4959	14.6649	11.3769	12.4046	14.4324	13.7973	12.4253	12.6102	11.9293	12.1227	11.9503	12.2374	13.7082	13.4525	15.9372	12.9744
+	4.04905	0.998007	1.99724	SQDLVLDAAAAAHR[54.0106]	sp|Q8NFW1|COMA1_HUMAN	14R(54.0106)	Q8NFW1	COMA1_HUMAN	COL22A1	Collagen alpha-1(XXII) chain	GO:0009987;GO:0016043;GO:0030198;GO:0043062;GO:0045229;GO:0071840	GO:0005198;GO:0005201;GO:0030020	GO:0005576;GO:0005581;GO:0005615;GO:0005788;GO:0030312;GO:0031012;GO:0031974;GO:0032991;GO:0043233;GO:0062023;GO:0070013;GO:0110165	154	167	13.5715	13.2254	13.1828	13.9707	14.2461	13.6441	13.2463	11.4375	13.3841	12.7287	11.9778	13.823	14.12	12.865	13.7238	12.9911	13.8686	12.2788	14.1432	13.4339	10.3517	13.9518	17.413	13.4375	12.8121	11.4426	13.2111	12.3163	12.0325	13.3618	17.3078	13.4639	17.6985	12.4373
+	3.55887	0.996341	1.99493	LYLPGLHQALR[54.0106]	sp|Q0VD83|APOBR_HUMAN	11R(54.0106)	Q0VD83	APOBR_HUMAN	APOBR	Apolipoprotein B receptor	GO:0006066;GO:0006629;GO:0006638;GO:0006639;GO:0006641;GO:0006810;GO:0006869;GO:0008152;GO:0008202;GO:0008203;GO:0009987;GO:0016125;GO:0044237;GO:0044238;GO:0044255;GO:0044281;GO:0046486;GO:0051179;GO:0051234;GO:0071702;GO:0071704;GO:1901360;GO:1901615;GO:1902652	GO:0030228;GO:0030229;GO:0038024	GO:0005886;GO:0016020;GO:0032991;GO:0032994;GO:0034358;GO:0034361;GO:0034362;GO:0034385;GO:0042627;GO:0110165;GO:1990777	6	16	13.6645	12.7824	15.3974	13.4482	13.8671	14.2711	14.1197	13.0179	13.0564	12.814	16.2895	12.2895	14.1358	12.9124	17.1006	12.6397	13.4975	11.8406	16.999	15.3498	11.1669	11.8666	13.2136	17.3734	16.1659	12.5643	18.468	11.6678	18.2248	17.6944	17.8344	12.6381	17.6859	12.9374
+	5.84392	0.995566	1.99386	YR[54.0106]NSSWYSSGSR[54.0106]	sp|Q86XZ4|SPAS2_HUMAN	12R(54.0106),2R(54.0106)	Q86XZ4	SPAS2_HUMAN	SPATS2	Spermatogenesis-associated serine-rich protein 2		GO:0003676;GO:0003723;GO:0005488;GO:0097159	GO:0005737;GO:0005829;GO:0110165	476	487	12.8272	12.9448	12.8689	13.4327	13.2138	13.4935	14.1531	13.1703	14.3505	13.2737	13.9876	12.975	13.8296	13.2811	15.9467	12.5244	12.7716	12.1507	13.667	15.0189	12.5964	14.1911	13.9258	10.8414	13.7971	12.0661	12.8609	12.5311	11.6243	12.7205	13.2344	11.4587	13.0559	12.6846
+	2.66916	0.994925	1.99298	QHAVINYDQDR[54.0106]	sp|Q9Y4F5|C170B_HUMAN	11R(54.0106)	Q9Y4F5	C170B_HUMAN	CEP170B	Centrosomal protein of 170 kDa protein B			GO:0005737;GO:0005874;GO:0099080;GO:0099081;GO:0099512;GO:0099513;GO:0110165	42	52	18.9147	19.4377	18.9163	18.6584	20.3523	19.0643	19.709	18.8712	20.5376	18.0563	19.5172	17.7897	17.5809	16.0401	16.592	17.3755	18.0478	16.4135	19.8776	21.301	12.5159	19.1832	19.2374	18.518	18.2187	15.5711	18.8536	18.461	18.7328	14.376	13.0179	17.3792	16.6886	17.4181
+	3.26121	0.993084	1.99043	IR[54.0106]R[54.0106]QLAREK	sp|Q02790|FKBP4_HUMAN	2R(54.0106),3R(54.0106)	Q02790	FKBP4_HUMAN	FKBP4	Peptidyl-prolyl cis-trans isomerase FKBP4	GO:0000041;GO:0003006;GO:0006457;GO:0006463;GO:0006810;GO:0006811;GO:0006812;GO:0006825;GO:0007165;GO:0007548;GO:0007566;GO:0009755;GO:0009987;GO:0010639;GO:0010975;GO:0010977;GO:0016043;GO:0022414;GO:0022607;GO:0030001;GO:0030518;GO:0030521;GO:0030522;GO:0030850;GO:0031110;GO:0031111;GO:0031113;GO:0031115;GO:0031333;GO:0031344;GO:0031345;GO:0031503;GO:0032271;GO:0032272;GO:0032502;GO:0032886;GO:…	GO:0000166;GO:0003676;GO:0003723;GO:0003755;GO:0003824;GO:0005488;GO:0005515;GO:0005524;GO:0005525;GO:0005527;GO:0005528;GO:0008092;GO:0008134;GO:0016853;GO:0016859;GO:0016922;GO:0017076;GO:0019001;GO:0030554;GO:0030674;GO:0031072;GO:0032553;GO:0032555;GO:0032559;GO:0032561;GO:0032767;GO:0033218;GO:0035259;GO:0035639;GO:0036094;GO:0043167;GO:0043168;GO:0048156;GO:0051219;GO:0060090;GO:0061629;GO:…	GO:0005654;GO:0005737;GO:0005739;GO:0005829;GO:0005874;GO:0030426;GO:0030427;GO:0031982;GO:0032991;GO:0043025;GO:0043226;GO:0043227;GO:0043229;GO:0043230;GO:0043231;GO:0044295;GO:0044297;GO:0048471;GO:0065010;GO:0070062;GO:0099080;GO:0099081;GO:0099512;GO:0099513;GO:0110165;GO:1903561	400	408	13.6018	14.2752	13.9121	13.0824	13.6851	13.4078	12.7885	13.299	13.999	13.4054	13.9735	13.2237	12.6548	12.5377	18.3037	12.7738	12.2144	11.1925	17.6652	13.1776	11.3112	13.4478	18.6092	12.3153	17.6211	13.3438	12.0975	13.7407	17.4012	17.5614	17.9924	12.884	17.394	13.5123
+	4.08894	0.99245	1.98956	R[54.0106]TLQYLSQGNVVFK[54.0106]DSVK[54.0106]	sp|P82663|RT25_HUMAN	14K(54.0106),18K(54.0106),1R(54.0106)	P82663	RT25_HUMAN	MRPS25	28S ribosomal protein S25, mitochondrial	GO:0006412;GO:0006518;GO:0006807;GO:0008152;GO:0009058;GO:0009059;GO:0009987;GO:0019538;GO:0032543;GO:0034641;GO:0043043;GO:0043170;GO:0043603;GO:0043604;GO:0044237;GO:0044238;GO:0044249;GO:0044271;GO:0071704;GO:1901564;GO:1901566;GO:1901576	GO:0003735;GO:0005198	GO:0000314;GO:0005739;GO:0005743;GO:0005763;GO:0015935;GO:0016020;GO:0019866;GO:0031090;GO:0031966;GO:0032991;GO:0043226;GO:0043227;GO:0043229;GO:0043231;GO:0044391;GO:0098798;GO:0110165;GO:1990904	11	28	13.6954	13.0049	12.9706	13.4684	14.2437	13.7047	13.1309	12.8627	13.8514	12.5668	13.2052	13.0209	12.6374	12.97	13.6213	12.2264	12.4513	11.9934	13.0867	14.2889	11.3969	13.0732	13.6964	13.7111	12.7181	13.3726	12.12	12.5744	12.422	13.387	14.2408	12.8575	18.3106	12.3846
+	6.70967	0.992148	1.98914	SVLCCR[54.0106]STPLQKSM[15.9949]IVK[54.0106]	sp|O94823|AT10B_HUMAN	14M(15.9949),17K(54.0106),6R(54.0106)	O94823	AT10B_HUMAN	ATP10B	Phospholipid-transporting ATPase VB	GO:0006810;GO:0006869;GO:0009987;GO:0015748;GO:0015914;GO:0016043;GO:0034204;GO:0045332;GO:0051179;GO:0051234;GO:0061024;GO:0065007;GO:0065008;GO:0071702;GO:0071840;GO:0097035;GO:0097212	GO:0000166;GO:0000287;GO:0003824;GO:0005215;GO:0005319;GO:0005488;GO:0005524;GO:0005548;GO:0008525;GO:0016462;GO:0016787;GO:0016817;GO:0016818;GO:0016887;GO:0017076;GO:0017111;GO:0030554;GO:0032553;GO:0032555;GO:0032559;GO:0035639;GO:0036094;GO:0043167;GO:0043168;GO:0043169;GO:0046624;GO:0046872;GO:0097159;GO:0097367;GO:0140303;GO:0140326;GO:0140327;GO:0140333;GO:0140345;GO:0140351;GO:0140657;GO:…	GO:0005765;GO:0005774;GO:0005783;GO:0005789;GO:0005886;GO:0010008;GO:0012506;GO:0016020;GO:0030659;GO:0031090;GO:0031902;GO:0032991;GO:0043226;GO:0043227;GO:0043229;GO:0043231;GO:0098588;GO:0098852;GO:0110165;GO:1990351;GO:1990531	1024	1040	14.5486	13.3639	13.7195	13.6859	13.1417	13.2366	13.6177	13.8282	14.5501	13.0101	13.8734	12.358	13.2667	13.2604	13.3425	12.838	12.2201	11.6642	14.1201	14.4049	11.8797	13.579	13.6303	13.6618	13.1737	11.7698	13.5666	12.8618	17.0031	14.2332	12.8302	13.1614	14.7952	11.8059
+	6.34355	0.991422	1.98814	IITR[54.0106]EK[54.0106]DMR[54.0106]	sp|Q96NG3|ODAD4_HUMAN	4R(54.0106),6K(54.0106),9R(54.0106)	Q96NG3	ODAD4_HUMAN	ODAD4	Outer dynein arm-docking complex subunit 4	GO:0003008;GO:0003016;GO:0003341;GO:0003351;GO:0006810;GO:0006858;GO:0007017;GO:0007018;GO:0007420;GO:0007507;GO:0008104;GO:0009987;GO:0016043;GO:0022607;GO:0030324;GO:0032501;GO:0032502;GO:0033036;GO:0033365;GO:0036158;GO:0043933;GO:0048513;GO:0048856;GO:0050877;GO:0051179;GO:0051234;GO:0051641;GO:0060287;GO:0061512;GO:0065003;GO:0070286;GO:0070727;GO:0071840;GO:0090660;GO:0099111;GO:0120197;GO:…		GO:0005576;GO:0005737;GO:0005929;GO:0005930;GO:0031514;GO:0032991;GO:0042995;GO:0043226;GO:0043227;GO:0097728;GO:0097729;GO:0110165;GO:0120025;GO:0120228	518	526	13.51	13.4823	12.654	12.9121	13.3632	13.2042	13.414	12.7624	13.3851	13.788	13.8998	12.332	13.3667	12.9129	14.7119	12.1776	13.7267	12.2906	14.044	14.9064	12.3472	14.2632	13.8302	11.8277	12.5887	11.8982	13.3212	12.6297	11.9008	12.9593	13.2703	13.0699	15.7586	13.0519
+	2.32638	0.989908	1.98606	SER[54.0106]PGPGGGACEPRGGEPSSGPVRR	sp|O75462|CRLF1_HUMAN	3R(54.0106)	O75462	CRLF1_HUMAN	CRLF1	Cytokine receptor-like factor 1	GO:0001657;GO:0001932;GO:0001934;GO:0007165;GO:0007166;GO:0008284;GO:0009888;GO:0009893;GO:0009987;GO:0010562;GO:0010604;GO:0019220;GO:0019221;GO:0019222;GO:0031323;GO:0031325;GO:0031399;GO:0031401;GO:0032502;GO:0035295;GO:0042127;GO:0042325;GO:0042327;GO:0042509;GO:0042531;GO:0042981;GO:0043066;GO:0043067;GO:0043069;GO:0043523;GO:0043524;GO:0045937;GO:0048518;GO:0048519;GO:0048522;GO:0048523;GO:…	GO:0004888;GO:0004896;GO:0005488;GO:0005515;GO:0019955;GO:0038023;GO:0060089;GO:0140375	GO:0005576;GO:0005615;GO:0005829;GO:0009897;GO:0032991;GO:0043235;GO:0097058;GO:0098552;GO:0110165	341	365	12.9004	13.0397	14.881	13.9751	13.95	13.2838	12.5871	12.9702	13.8854	13.922	12.9251	12.0831	13.5944	15.6943	13.0785	10.6023	12.392	12.5972	12.256	13.2441	12.8509	13.3187	14.8939	13.6829	15.5608	12.7932	12.9927	13.3442	16.6804	13.3719	16.441	12.5525	12.3732	11.5377
+	3.29292	0.988223	1.98374	PGVGAGAGGR[54.0106]GGGRNR[54.0106]	sp|Q6NUQ4|TM214_HUMAN	10R(54.0106),16R(54.0106)	Q6NUQ4	TM214_HUMAN	TMEM214	Transmembrane protein 214	GO:0006915;GO:0008219;GO:0009987;GO:0012501		GO:0005783;GO:0005789;GO:0005794;GO:0005829;GO:0005874;GO:0005881;GO:0016020;GO:0031090;GO:0043226;GO:0043227;GO:0043229;GO:0043231;GO:0099080;GO:0099081;GO:0099512;GO:0099513;GO:0110165	20	35	16.0397	17.0167	13.1591	13.9137	17.1919	13.6039	17.0522	13.603	17.6035	12.389	17.2243	12.6333	13.2511	12.934	12.9424	12.3903	12.6278	10.9947	13.756	14.9685	11.3251	13.2821	12.8095	12.3034	13.4023	12.826	16.1622	12.488	12.6978	12.7745	13.652	12.8813	13.9289	11.7596
+	7.13272	0.987552	1.98282	ASLQEVLSSSAYLLFYER[54.0106]VLSR	sp|Q70CQ3|UBP30_HUMAN	18R(54.0106)	Q70CQ3	UBP30_HUMAN	USP30	Ubiquitin carboxyl-terminal hydrolase 30	GO:0000422;GO:0000425;GO:0006807;GO:0006914;GO:0006996;GO:0007005;GO:0008053;GO:0008152;GO:0009056;GO:0009892;GO:0009894;GO:0009895;GO:0009987;GO:0010506;GO:0010507;GO:0010639;GO:0010821;GO:0010823;GO:0016043;GO:0016236;GO:0016241;GO:0016242;GO:0016579;GO:0019222;GO:0019538;GO:0022411;GO:0030242;GO:0031323;GO:0031324;GO:0031329;GO:0031330;GO:0033043;GO:0035871;GO:0036211;GO:0043170;GO:0043412;GO:…	GO:0003824;GO:0004175;GO:0004197;GO:0004843;GO:0008233;GO:0008234;GO:0016787;GO:0019783;GO:0101005;GO:0140096	GO:0005634;GO:0005739;GO:0005741;GO:0005778;GO:0005829;GO:0016020;GO:0019867;GO:0031090;GO:0031903;GO:0031966;GO:0031968;GO:0042579;GO:0043226;GO:0043227;GO:0043229;GO:0043231;GO:0098588;GO:0110165	484	505	13.1909	13.878	15.1364	13.3689	13.1098	12.6934	14.4709	12.9655	13.7719	13.3244	12.0644	12.1282	13.857	13.122	12.6475	12.6518	11.8587	11.9742	12.4023	13.8614	12.7457	13.889	12.9522	12.9219	12.3524	13.5137	12.225	12.3862	15.5081	12.0973	12.6841	12.1453	15.2138	13.492
+	6.59341	0.985849	1.98048	GR[54.0106]GSSVGGGSR[54.0106]	sp|Q99683|M3K5_HUMAN	11R(54.0106),2R(54.0106)	Q99683	M3K5_HUMAN	MAP3K5	Mitogen-activated protein kinase kinase kinase 5	GO:0000165;GO:0000302;GO:0001932;GO:0001934;GO:0002376;GO:0002931;GO:0006355;GO:0006468;GO:0006793;GO:0006796;GO:0006807;GO:0006915;GO:0006950;GO:0006952;GO:0006955;GO:0006979;GO:0007154;GO:0007165;GO:0007254;GO:0008152;GO:0008219;GO:0008284;GO:0008631;GO:0009267;GO:0009605;GO:0009607;GO:0009889;GO:0009891;GO:0009893;GO:0009966;GO:0009967;GO:0009987;GO:0009991;GO:0010033;GO:0010035;GO:0010468;GO:…	GO:0000166;GO:0000287;GO:0003824;GO:0004672;GO:0004674;GO:0004706;GO:0004709;GO:0005488;GO:0005515;GO:0005524;GO:0016301;GO:0016740;GO:0016772;GO:0016773;GO:0017076;GO:0019899;GO:0019900;GO:0019901;GO:0019902;GO:0019903;GO:0019904;GO:0030554;GO:0032553;GO:0032555;GO:0032559;GO:0035639;GO:0036094;GO:0042802;GO:0042803;GO:0043167;GO:0043168;GO:0043169;GO:0046872;GO:0046983;GO:0097159;GO:0097367;GO:…	GO:0005737;GO:0005829;GO:0009897;GO:0032991;GO:0061695;GO:0098552;GO:0098796;GO:0110165;GO:0140534;GO:1902494;GO:1902911;GO:1990234;GO:1990604	79	89	12.3843	13.355	12.4405	13.3286	13.3248	13.6537	13.2713	12.8503	14.4902	13.87	13.6002	12.933	13.7026	12.7175	12.271	12.8385	13.5305	12.3179	12.8893	13.9191	12.4578	14.6598	13.706	12.6333	13.5491	12.5588	13.4621	13.6326	12.4767	13.2424	12.2567	13.1814	13.6172	12.5214
+	2.74898	0.985752	1.98035	RHR[54.0106]SSSSSSYGSR[54.0106]	sp|Q96IZ7|RSRC1_HUMAN	13R(54.0106),3R(54.0106)	Q96IZ7	RSRC1_HUMAN	RSRC1	Serine/Arginine-related protein 53	GO:0000375;GO:0000377;GO:0000380;GO:0000398;GO:0006139;GO:0006396;GO:0006397;GO:0006725;GO:0006807;GO:0006810;GO:0006913;GO:0008152;GO:0008380;GO:0009987;GO:0016070;GO:0016071;GO:0034641;GO:0042221;GO:0043170;GO:0044237;GO:0044238;GO:0046483;GO:0046677;GO:0046907;GO:0050896;GO:0051169;GO:0051179;GO:0051234;GO:0051641;GO:0051649;GO:0071704;GO:0090304;GO:1901360		GO:0005634;GO:0005737;GO:0016604;GO:0016607;GO:0043226;GO:0043227;GO:0043229;GO:0043231;GO:0110165	67	79	13.0764	14.5914	14.3362	13.0395	14.2042	13.1953	13.1133	13.7641	14.3009	13.262	15.199	13.1111	12.8759	12.7965	13.6126	11.2309	13.1876	11.7423	13.1189	14.1458	11.7979	13.3869	13.6184	12.6491	14.5239	12.8421	14.9083	13.0799	17.3567	17.546	17.3899	12.6696	18.1756	12.7299
+	3.18128	0.985626	1.98017	QIKDLGSELVR[54.0106]YDAR	sp|P08581|MET_HUMAN	11R(54.0106)	P08581	MET_HUMAN	MET	Hepatocyte growth factor receptor	GO:0000902;GO:0001763;GO:0001886;GO:0001889;GO:0002009;GO:0003382;GO:0006355;GO:0006357;GO:0006793;GO:0006796;GO:0006810;GO:0006897;GO:0006909;GO:0006935;GO:0007165;GO:0007166;GO:0007167;GO:0007169;GO:0007399;GO:0008152;GO:0008277;GO:0008544;GO:0009653;GO:0009888;GO:0009889;GO:0009891;GO:0009892;GO:0009893;GO:0009894;GO:0009895;GO:0009966;GO:0009968;GO:0009987;GO:0010468;GO:0010506;GO:0010507;GO:…	GO:0000166;GO:0003824;GO:0004672;GO:0004713;GO:0004714;GO:0004888;GO:0005008;GO:0005488;GO:0005515;GO:0005524;GO:0016301;GO:0016740;GO:0016772;GO:0016773;GO:0017076;GO:0017154;GO:0019199;GO:0019899;GO:0019902;GO:0019903;GO:0030554;GO:0032553;GO:0032555;GO:0032559;GO:0035639;GO:0036094;GO:0038023;GO:0042802;GO:0043167;GO:0043168;GO:0060089;GO:0097159;GO:0097367;GO:0098772;GO:0140096;GO:0140677;GO:…	GO:0005576;GO:0005886;GO:0009925;GO:0009986;GO:0016020;GO:0032991;GO:0043235;GO:0098590;GO:0110165	960	974	13.4277	13.8018	13.727	13.2708	14.4194	12.9154	14.121	11.9078	12.5578	13.423	13.5218	13.1869	12.5562	13.0705	13.4436	13.5128	13.3056	12.0039	12.7264	13.6854	12.5704	13.5464	13.0406	13.3004	14.6876	13.0439	12.4176	13.6773	13.2949	12.9697	13.2331	12.6453	13.2742	11.8105
+	4.35332	0.98483	1.97908	TYGESMLYLDGQRHFNSMSGPATLR[54.0106]	sp|Q9Y305|ACOT9_HUMAN	25R(54.0106)	Q9Y305	ACOT9_HUMAN	ACOT9	Acyl-coenzyme A thioesterase 9, mitochondrial	GO:0006139;GO:0006163;GO:0006637;GO:0006725;GO:0006753;GO:0006790;GO:0006793;GO:0006796;GO:0006807;GO:0008152;GO:0009117;GO:0009150;GO:0009259;GO:0009987;GO:0019637;GO:0019693;GO:0033865;GO:0033875;GO:0034032;GO:0034641;GO:0035383;GO:0043603;GO:0044237;GO:0044238;GO:0044281;GO:0046483;GO:0055086;GO:0071704;GO:0072521;GO:1901135;GO:1901360;GO:1901564	GO:0003824;GO:0003986;GO:0016289;GO:0016290;GO:0016787;GO:0016788;GO:0016790;GO:0047617;GO:0052689	GO:0005739;GO:0005759;GO:0031974;GO:0043226;GO:0043227;GO:0043229;GO:0043231;GO:0043233;GO:0070013;GO:0110165	408	432	12.7044	12.882	16.9039	14.117	12.5509	13.9987	12.8188	13.1446	13.9827	11.9337	13.3164	13.4138	13.3247	12.8134	14.0352	13.3882	12.9491	11.9296	12.9868	15.5022	12.5371	13.7009	12.7816	12.6208	14.8611	12.4374	12.425	13.5448	16.1813	12.4603	12.6011	12.0336	13.4054	12.2285
+	3.92414	0.982553	1.97596	LIPNPNKIR[54.0106]	sp|P78345|RPP38_HUMAN	9R(54.0106)	P78345	RPP38_HUMAN	RPP38	Ribonuclease P protein subunit p38	GO:0000966;GO:0001682;GO:0006139;GO:0006364;GO:0006396;GO:0006399;GO:0006725;GO:0006807;GO:0008033;GO:0008152;GO:0009987;GO:0016070;GO:0016072;GO:0034470;GO:0034471;GO:0034641;GO:0034660;GO:0043170;GO:0044237;GO:0044238;GO:0046483;GO:0071704;GO:0090304;GO:0099116;GO:1901360	GO:0003676;GO:0003723;GO:0003824;GO:0004518;GO:0004519;GO:0004521;GO:0004526;GO:0004540;GO:0004549;GO:0005488;GO:0016787;GO:0016788;GO:0016891;GO:0016893;GO:0033204;GO:0097159;GO:0140098;GO:0140101;GO:0140640	GO:0000172;GO:0001650;GO:0005654;GO:0005655;GO:0005730;GO:0005732;GO:0030677;GO:0030681;GO:0032991;GO:0043226;GO:0043228;GO:0043229;GO:0043232;GO:0110165;GO:0140513;GO:0140535;GO:1902494;GO:1902555;GO:1905348;GO:1990904	264	272	16.7143	13.4066	13.2784	12.3755	18.357	13.7092	19.1549	13.9542	13.8752	12.8103	17.595	13.1624	13.1486	12.2564	12.5578	13.6312	12.9237	12.3794	13.2572	13.4293	11.9301	12.6763	13.6036	11.7755	13.1009	12.2141	13.3799	13.3372	11.9259	12.8336	14.3176	12.8134	12.7655	13.1202
+	3.64875	0.978836	1.97087	LHNLVYLDLSSNKLR[54.0106]SLPAELGNM[15.9949]VSLR	sp|Q96LI5|CNO6L_HUMAN	15R(54.0106),24M(15.9949)	Q96LI5	CNO6L_HUMAN	CNOT6L	CCR4-NOT transcription complex subunit 6-like	GO:0000289;GO:0000956;GO:0006139;GO:0006396;GO:0006397;GO:0006401;GO:0006402;GO:0006725;GO:0006807;GO:0008152;GO:0008284;GO:0009056;GO:0009057;GO:0009889;GO:0009890;GO:0009892;GO:0009987;GO:0010468;GO:0010556;GO:0010558;GO:0010603;GO:0010605;GO:0010606;GO:0010629;GO:0010638;GO:0016070;GO:0016071;GO:0019222;GO:0019439;GO:0031047;GO:0031323;GO:0031324;GO:0031326;GO:0031327;GO:0033043;GO:0034641;GO:…	GO:0000175;GO:0003824;GO:0004518;GO:0004527;GO:0004532;GO:0004535;GO:0004540;GO:0005488;GO:0008408;GO:0016787;GO:0016788;GO:0016796;GO:0016896;GO:0043167;GO:0043169;GO:0046872;GO:0140098;GO:0140640	GO:0005634;GO:0005737;GO:0005829;GO:0030014;GO:0032991;GO:0043226;GO:0043227;GO:0043229;GO:0043231;GO:0110165;GO:0140535	78	105	14.4787	13.935	11.6955	14.2034	13.4616	13.6916	14.3555	12.4364	14.3368	13.0187	13.5	13.0342	13.6221	12.9795	13.5052	12.2491	13.0089	12.0199	12.3597	14.0073	11.6395	12.9827	13.4908	18.7286	13.4102	12.6119	12.3701	13.0172	12.3594	12.6522	15.8116	13.178	16.4585	13.0036
+	4.0673	0.978175	1.96997	R[54.0106]PQGESYDQAIR[54.0106]	sp|Q7KZ85|SPT6H_HUMAN	12R(54.0106),1R(54.0106)	Q7KZ85	SPT6H_HUMAN	SUPT6H	Transcription elongation factor SPT6	GO:0000018;GO:0001825;GO:0002637;GO:0002682;GO:0002694;GO:0002697;GO:0002700;GO:0002703;GO:0002706;GO:0002712;GO:0002819;GO:0002822;GO:0002889;GO:0006139;GO:0006325;GO:0006338;GO:0006354;GO:0006355;GO:0006357;GO:0006368;GO:0006396;GO:0006397;GO:0006725;GO:0006807;GO:0006810;GO:0008152;GO:0008380;GO:0009058;GO:0009059;GO:0009889;GO:0009891;GO:0009893;GO:0009987;GO:0010468;GO:0010556;GO:0010557;GO:…	GO:0003676;GO:0003677;GO:0003682;GO:0003723;GO:0005488;GO:0005515;GO:0031491;GO:0042393;GO:0044877;GO:0097159	GO:0005654;GO:0008023;GO:0032991;GO:0110165;GO:0140513	1178	1189	17.0854	15.9212	17.0112	15.1924	15.6572	15.0358	19.0775	16.5512	16.6742	14.6281	15.4393	16.0925	14.9898	13.3791	18.4479	15.2949	16.4648	14.2926	18.0672	20.1476	20.0083	18.867	15.9281	16.9291	16.8341	14.9264	15.641	16.5661	14.5822	16.9542	16.5614	14.8735	19.6999	16.6522
+	6.75202	0.976578	1.96779	QLVTKGYNGVK[54.0106]R[54.0106]WTK[54.0106]	sp|Q96HI0|SENP5_HUMAN	11K(54.0106),12R(54.0106),15K(54.0106)	Q96HI0	SENP5_HUMAN	SENP5	Sentrin-specific protease 5	GO:0006508;GO:0006807;GO:0007049;GO:0008152;GO:0009987;GO:0016925;GO:0018193;GO:0018205;GO:0019538;GO:0032446;GO:0036211;GO:0043170;GO:0043412;GO:0043687;GO:0044238;GO:0051301;GO:0070647;GO:0071704;GO:1901564	GO:0003824;GO:0004175;GO:0004197;GO:0008233;GO:0008234;GO:0016787;GO:0016929;GO:0019783;GO:0070137;GO:0070139;GO:0140096	GO:0005634;GO:0005654;GO:0005730;GO:0043226;GO:0043227;GO:0043228;GO:0043229;GO:0043231;GO:0043232;GO:0110165	613	627	13.1621	12.9648	13.5796	13.5731	13.513	14.8426	13.4875	12.8002	14.1307	13.2819	14.3517	12.6824	13.275	13.2976	13.8413	13.348	13.5265	12.2479	12.6544	15.4243	11.6195	13.9487	13.0345	13.5861	12.9741	12.1643	13.8996	13.0506	15.4385	12.8658	12.6144	12.9361	15.4946	12.3692
+	2.82273	0.975635	1.96651	ITM[15.9949]LEMKELNER[54.0106]	sp|O15078|CE290_HUMAN	12R(54.0106),3M(15.9949)	O15078	CE290_HUMAN	CEP290	Centrosomal protein of 290 kDa	GO:0001654;GO:0001822;GO:0006355;GO:0006810;GO:0006996;GO:0007423;GO:0008104;GO:0009889;GO:0009891;GO:0009893;GO:0009987;GO:0010468;GO:0010556;GO:0010557;GO:0010604;GO:0015031;GO:0016043;GO:0019219;GO:0019222;GO:0022406;GO:0022607;GO:0030030;GO:0030031;GO:0030902;GO:0030916;GO:0031323;GO:0031325;GO:0031326;GO:0031328;GO:0032386;GO:0032388;GO:0032502;GO:0032879;GO:0032880;GO:0033036;GO:0033157;GO:…	GO:0005488;GO:0005515;GO:0042802	GO:0005576;GO:0005634;GO:0005737;GO:0005813;GO:0005814;GO:0005815;GO:0005829;GO:0016020;GO:0031974;GO:0031983;GO:0032391;GO:0032991;GO:0034451;GO:0034774;GO:0035580;GO:0035869;GO:0036038;GO:0036064;GO:0043226;GO:0043227;GO:0043228;GO:0043229;GO:0043231;GO:0043232;GO:0043233;GO:0060205;GO:0070013;GO:0110165	1059	1070	13.7773	18.2266	12.766	12.7305	17.9034	13.6545	14.4013	17.3372	17.7265	12.7614	17.7849	13.3022	12.5756	12.8394	17.0397	11.6324	12.4803	11.9824	17.0725	13.6197	12.0527	15.0174	13.5658	17.6166	12.3406	12.6841	18.4976	12.4235	18.2131	12.6474	13.5951	12.899	17.699	18.4232
+	2.05837	0.973784	1.96398	QVVQGLLSETYLEAHR[54.0106]	sp|P33993|MCM7_HUMAN	16R(54.0106)	P33993	MCM7_HUMAN	MCM7	DNA replication licensing factor MCM7	GO:0000724;GO:0000725;GO:0000727;GO:0006139;GO:0006259;GO:0006260;GO:0006268;GO:0006270;GO:0006271;GO:0006275;GO:0006281;GO:0006302;GO:0006310;GO:0006725;GO:0006807;GO:0006950;GO:0006974;GO:0006996;GO:0007049;GO:0008152;GO:0008283;GO:0009410;GO:0009987;GO:0016043;GO:0019219;GO:0019220;GO:0019222;GO:0022616;GO:0030174;GO:0031323;GO:0032392;GO:0032508;GO:0033554;GO:0034641;GO:0042221;GO:0042325;GO:…	GO:0000166;GO:0003676;GO:0003677;GO:0003678;GO:0003697;GO:0003824;GO:0004386;GO:0005488;GO:0005524;GO:0008094;GO:0016462;GO:0016787;GO:0016817;GO:0016818;GO:0016887;GO:0017076;GO:0017111;GO:0030554;GO:0032553;GO:0032555;GO:0032559;GO:0035639;GO:0036094;GO:0043167;GO:0043168;GO:0097159;GO:0097367;GO:0140097;GO:0140640;GO:0140657;GO:1901265;GO:1901363	GO:0000781;GO:0000785;GO:0005634;GO:0005654;GO:0005829;GO:0016020;GO:0031261;GO:0032991;GO:0032993;GO:0042555;GO:0043226;GO:0043227;GO:0043229;GO:0043231;GO:0071162;GO:0098687;GO:0110165;GO:0140513	287	302	18.4345	18.1226	17.6079	17.2073	16.1973	18.4906	18.8817	18.2787	17.3481	18.3994	18.293	13.2674	13.1548	14.2026	17.939	11.7056	14.0078	11.9984	17.9591	18.408	19.5585	19.0983	15.3685	13.0819	16.9626	11.6727	15.6936	12.7457	18.3758	18.2327	14.8261	12.6323	18.066	16.202
+	2.55124	0.969677	1.9584	AFSR[54.0106]QNIEK[54.0106]K[54.0106]	sp|O95810|CAVN2_HUMAN	10K(54.0106),4R(54.0106),9K(54.0106)	O95810	CAVN2_HUMAN	CAVIN2	Caveolae-associated protein 2	GO:0007009;GO:0009987;GO:0016043;GO:0061024;GO:0071840;GO:0097320	GO:0001786;GO:0005080;GO:0005488;GO:0005515;GO:0005543;GO:0008289;GO:0019899;GO:0019900;GO:0019901;GO:0072341	GO:0005654;GO:0005737;GO:0005829;GO:0005886;GO:0005901;GO:0016020;GO:0044853;GO:0045121;GO:0098590;GO:0098857;GO:0110165	245	254	13.5939	17.8898	12.8997	12.9822	17.6227	12.8692	18.7825	13.2978	19.1949	13.5731	18.1802	12.4492	14.7818	12.1583	14.3029	13.4296	12.2577	11.8817	13.4747	18.6045	11.1753	12.8848	13.5933	13.3848	12.0506	12.1126	13.4548	13.0319	12.4168	12.4324	13.6288	11.4617	12.7947	12.1901
+	1.38941	0.967742	1.95578	VRYLEEER[54.0106]PFAIEQVTGM[15.9949]LLAK[54.0106]	sp|O95757|HS74L_HUMAN	18M(15.9949),22K(54.0106),8R(54.0106)	O95757	HS74L_HUMAN	HSPA4L	Heat shock 70 kDa protein 4L	GO:0006457;GO:0006950;GO:0006986;GO:0009987;GO:0010033;GO:0035966;GO:0042221;GO:0050896	GO:0000166;GO:0000774;GO:0005488;GO:0005524;GO:0017076;GO:0030554;GO:0032553;GO:0032555;GO:0032559;GO:0035639;GO:0036094;GO:0043167;GO:0043168;GO:0044183;GO:0060590;GO:0097159;GO:0097367;GO:0098772;GO:0140657;GO:0140662;GO:1901265;GO:1901363	GO:0005634;GO:0005737;GO:0005829;GO:0043226;GO:0043227;GO:0043229;GO:0043231;GO:0110165	103	124	20.2665	13.1695	19.9876	13.0147	19.601	14.0987	19.3784	12.8307	14.3391	13.5289	19.5833	13.2502	18.7102	18.4341	13.1541	18.3641	12.5721	18.3318	13.212	15.0442	11.623	13.195	13.1078	12.2927	12.0121	16.8628	13.3394	13.8944	12.1416	13.2417	14.5697	18.3862	13.3648	12.8858
+	9.65294	0.96729	1.95516	GLAVSDNGPC[130.0791]LGYR[54.0106]	sp|Q9ULC5|ACSL5_HUMAN	10C(130.0791),14R(54.0106)	Q9ULC5	ACSL5_HUMAN	ACSL5	Long-chain-fatty-acid--CoA ligase 5	GO:0001676;GO:0006082;GO:0006139;GO:0006163;GO:0006164;GO:0006629;GO:0006631;GO:0006637;GO:0006725;GO:0006753;GO:0006790;GO:0006793;GO:0006796;GO:0006807;GO:0008152;GO:0008610;GO:0009058;GO:0009117;GO:0009150;GO:0009152;GO:0009165;GO:0009259;GO:0009260;GO:0009966;GO:0009987;GO:0010646;GO:0010746;GO:0010747;GO:0018130;GO:0019438;GO:0019637;GO:0019693;GO:0019752;GO:0023051;GO:0032368;GO:0032370;GO:…	GO:0000166;GO:0003824;GO:0004467;GO:0005488;GO:0005524;GO:0015645;GO:0016405;GO:0016874;GO:0016877;GO:0016878;GO:0017076;GO:0030554;GO:0032553;GO:0032555;GO:0032559;GO:0035639;GO:0036094;GO:0043167;GO:0043168;GO:0047676;GO:0097159;GO:0097367;GO:0140657;GO:1901265;GO:1901363	GO:0005654;GO:0005730;GO:0005739;GO:0005741;GO:0005783;GO:0005789;GO:0005886;GO:0016020;GO:0019867;GO:0031090;GO:0031966;GO:0031968;GO:0043226;GO:0043227;GO:0043228;GO:0043229;GO:0043231;GO:0043232;GO:0098588;GO:0110165	84	97	12.1594	14.011	13.6874	12.3568	13.6884	13.9103	14.5447	12.3238	13.4339	13.4743	13.7479	13.2956	12.8284	12.8786	14.5718	12.5693	14.0171	13.0849	14.036	14.7046	12.7732	13.4103	13.1446	11.9939	12.8639	11.766	13.0806	13.2819	14.8148	12.688	13.6883	13.4425	13.3948	11.7211
+	6.43263	0.966498	1.95409	K[54.0106]WIADLPSTQLNR[54.0106]	sp|Q8NF50|DOCK8_HUMAN	13R(54.0106),1K(54.0106)	Q8NF50	DOCK8_HUMAN	DOCK8	Dedicator of cytokinesis protein 8	GO:0001771;GO:0001775;GO:0002376;GO:0002682;GO:0002684;GO:0002685;GO:0002687;GO:0002694;GO:0002696;GO:0007165;GO:0007264;GO:0008037;GO:0008283;GO:0009966;GO:0009987;GO:0009988;GO:0010033;GO:0010646;GO:0016477;GO:0022407;GO:0022409;GO:0023051;GO:0030155;GO:0030334;GO:0030335;GO:0032501;GO:0032878;GO:0032943;GO:0034097;GO:0035556;GO:0036336;GO:0040012;GO:0040017;GO:0042098;GO:0042110;GO:0042221;GO:…	GO:0005085;GO:0030234;GO:0030695;GO:0060589;GO:0098772	GO:0005737;GO:0005829;GO:0005886;GO:0016020;GO:0031252;GO:0031253;GO:0031256;GO:0031258;GO:0098590;GO:0110165	1314	1326	13.6063	12.6163	14.1201	13.7928	12.4791	12.7389	14.2277	13.2445	13.7037	11.9725	13.7161	13.6231	13.1292	11.8465	13.7281	12.2876	12.6924	11.9742	13.5172	13.8295	12.5057	14.2228	13.8912	12.4248	15.9504	12.3991	12.4139	13.4414	12.6414	12.641	12.2287	12.3231	14.3252	13.271
+	4.80752	0.954497	1.9379	NIIGVIPYFPYSKQSK[54.0106]MR[54.0106]K[54.0106]	sp|Q14558|KPRA_HUMAN	16K(54.0106),18R(54.0106),19K(54.0106)	Q14558	KPRA_HUMAN	PRPSAP1	Phosphoribosyl pyrophosphate synthase-associated protein 1	GO:0006015;GO:0006139;GO:0006163;GO:0006164;GO:0006725;GO:0006753;GO:0006793;GO:0006796;GO:0006807;GO:0008152;GO:0009058;GO:0009117;GO:0009165;GO:0009987;GO:0018130;GO:0019438;GO:0019637;GO:0019693;GO:0034641;GO:0034654;GO:0044237;GO:0044238;GO:0044249;GO:0044271;GO:0044281;GO:0046390;GO:0046391;GO:0046483;GO:0055086;GO:0071704;GO:0072521;GO:0072522;GO:0090407;GO:1901135;GO:1901137;GO:1901293;GO:…	GO:0000166;GO:0000287;GO:0003824;GO:0004749;GO:0004857;GO:0005488;GO:0005515;GO:0005524;GO:0016740;GO:0016772;GO:0016778;GO:0017076;GO:0030234;GO:0030554;GO:0032553;GO:0032555;GO:0032559;GO:0035639;GO:0036094;GO:0042802;GO:0043167;GO:0043168;GO:0043169;GO:0046872;GO:0097159;GO:0097367;GO:0098772;GO:0140678;GO:1901265;GO:1901363	GO:0002189;GO:0005737;GO:0032991;GO:0061695;GO:0110165;GO:1902494;GO:1990234	91	109	13.3948	13.1775	13.7351	13.269	17.3427	12.4317	16.2976	13.3521	14.061	12.7567	13.5339	13.4464	13.1631	13.7894	16.6244	11.8098	13.7644	10.9796	16.6455	17.2197	13.1265	12.8394	12.9314	13.2413	11.9004	12.1518	15.1934	12.23	11.7437	13.9163	13.4168	12.2528	11.0069	12.3341
+	6.55829	0.953408	1.93644	RSDPAAFESR[54.0106]LEK[54.0106]R[54.0106]	sp|Q5TC12|ATPF1_HUMAN	10R(54.0106),13K(54.0106),14R(54.0106)	Q5TC12	ATPF1_HUMAN	ATPAF1	ATP synthase mitochondrial F1 complex assembly factor 1	GO:0009987;GO:0016043;GO:0022607;GO:0033615;GO:0043461;GO:0043933;GO:0065003;GO:0070071;GO:0071840		GO:0005739;GO:0043226;GO:0043227;GO:0043229;GO:0043231;GO:0110165	89	102	13.6681	14.079	14.6079	13.8599	12.6889	13.2412	14.0528	13.1386	14.6372	12.8761	13.229	13.4553	13.53	13.1188	13.8832	12.6908	12.4228	12.6245	12.2002	12.7317	11.6982	14.1422	12.903	12.8357	15.9859	11.6631	12.8554	13.0037	16.6693	13.0488	13.1111	12.5744	13.9548	13.8026
+	2.22765	0.951844	1.93434	GLLR[54.0106]KM[15.9949]DTTTPLK[54.0106]GIPK	sp|Q9H3P2|NELFA_HUMAN	13K(54.0106),4R(54.0106),6M(15.9949)	Q9H3P2	NELFA_HUMAN	NELFA	Negative elongation factor A	GO:0006355;GO:0006357;GO:0009889;GO:0009890;GO:0009891;GO:0009892;GO:0009893;GO:0010468;GO:0010556;GO:0010557;GO:0010558;GO:0010604;GO:0010605;GO:0019219;GO:0019222;GO:0031056;GO:0031060;GO:0031062;GO:0031323;GO:0031324;GO:0031325;GO:0031326;GO:0031327;GO:0031328;GO:0031399;GO:0031401;GO:0032784;GO:0032785;GO:0034243;GO:0034244;GO:0045892;GO:0045893;GO:0045934;GO:0045935;GO:0045944;GO:0048518;GO:…	GO:0003682;GO:0005488;GO:0044877;GO:0060090	GO:0005634;GO:0005654;GO:0005829;GO:0008023;GO:0016604;GO:0032021;GO:0032991;GO:0043226;GO:0043227;GO:0043229;GO:0043231;GO:0110165;GO:0140513	203	219	18.6485	16.577	19.7399	14.3125	19.3329	14.4246	19.0961	15.3633	14.1598	14.851	19.1402	14.2633	12.9034	13.287	13.8848	12.6077	12.5586	12.0693	13.7788	15.206	11.8847	14.868	12.4006	12.4444	12.0383	12.1042	13.963	13.1071	13.326	13.4352	13.4934	12.9586	12.2907	12.9183
+	3.93553	0.950629	1.93271	AASLDSVATSR[54.0106]	sp|Q9Y2J4|AMOL2_HUMAN	11R(54.0106)	Q9Y2J4	AMOL2_HUMAN	AMOTL2	Angiomotin-like protein 2	GO:0001525;GO:0003365;GO:0006996;GO:0007010;GO:0007163;GO:0007165;GO:0007166;GO:0009987;GO:0016043;GO:0016055;GO:0030010;GO:0030029;GO:0030036;GO:0030334;GO:0032502;GO:0035329;GO:0035556;GO:0040012;GO:0048646;GO:0050789;GO:0050794;GO:0065007;GO:0071840;GO:2000145		GO:0005768;GO:0005829;GO:0005886;GO:0005911;GO:0005923;GO:0016020;GO:0030054;GO:0031410;GO:0031982;GO:0043226;GO:0043227;GO:0043229;GO:0043231;GO:0055037;GO:0070160;GO:0070161;GO:0097708;GO:0110165	757	767	17.3386	12.6705	12.578	12.8736	17.0716	13.8663	16.9354	12.9583	14.6026	12.9672	17.0755	13.7108	11.4869	11.9279	12.2259	13.4885	13.7257	12.3368	13.5129	14.0253	12.031	13.2388	14.0599	13.2021	13.1903	13.0114	12.5077	12.1858	12.6217	13.5616	13.0464	12.9554	13.4434	11.7095
+	3.24566	0.948319	1.92962	PRGTSGPLELLSEALCSVR[54.0106]	sp|Q8IZY2|ABCA7_HUMAN	19R(54.0106)	Q8IZY2	ABCA7_HUMAN	ABCA7	Phospholipid-transporting ATPase ABCA7	GO:0003008;GO:0006518;GO:0006807;GO:0006810;GO:0006869;GO:0006897;GO:0006909;GO:0007165;GO:0007166;GO:0007610;GO:0007611;GO:0007612;GO:0007613;GO:0007632;GO:0008104;GO:0008152;GO:0008306;GO:0008542;GO:0009056;GO:0009314;GO:0009416;GO:0009628;GO:0009889;GO:0009890;GO:0009892;GO:0009966;GO:0009967;GO:0009968;GO:0009987;GO:0010556;GO:0010558;GO:0010559;GO:0010561;GO:0010605;GO:0010646;GO:0010647;GO:…	GO:0000166;GO:0003824;GO:0004888;GO:0005215;GO:0005319;GO:0005488;GO:0005524;GO:0005548;GO:0008525;GO:0015399;GO:0016462;GO:0016787;GO:0016817;GO:0016818;GO:0016887;GO:0017076;GO:0017111;GO:0022804;GO:0022857;GO:0030226;GO:0030554;GO:0032553;GO:0032555;GO:0032559;GO:0034188;GO:0035639;GO:0036094;GO:0038023;GO:0038024;GO:0042626;GO:0043167;GO:0043168;GO:0060089;GO:0090554;GO:0090556;GO:0097159;GO:…	GO:0000139;GO:0001891;GO:0005783;GO:0005794;GO:0005886;GO:0009986;GO:0010008;GO:0012506;GO:0016020;GO:0030054;GO:0030659;GO:0031090;GO:0031253;GO:0031256;GO:0031901;GO:0032587;GO:0042995;GO:0043226;GO:0043227;GO:0043229;GO:0043231;GO:0097386;GO:0098588;GO:0098590;GO:0110165;GO:0120025	210	228	16.3175	17.0983	16.0535	15.8148	17.0095	17.8826	16.5739	15.8303	18.1789	15.7514	16.2969	16.537	16.6137	15.3084	17.23	15.6341	14.5826	14.4091	16.2406	17.2732	16.6616	17.503	14.9089	11.885	15.409	12.5576	16.6913	13.291	16.1927	13.3027	14.7842	12.9814	15.2588	13.8503
+	2.75641	0.942319	1.92161	PFNSPANLAR[54.0106]HR[54.0106]LTHTGER	sp|Q6ZN55|ZN574_HUMAN	10R(54.0106),12R(54.0106)	Q6ZN55	ZN574_HUMAN	ZNF574	Zinc finger protein 574	GO:0006355;GO:0006357;GO:0009889;GO:0010468;GO:0010556;GO:0019219;GO:0019222;GO:0031323;GO:0031326;GO:0050789;GO:0050794;GO:0051171;GO:0051252;GO:0060255;GO:0065007;GO:0080090;GO:2001141	GO:0000976;GO:0000977;GO:0000978;GO:0000981;GO:0000987;GO:0001067;GO:0001216;GO:0001228;GO:0003676;GO:0003677;GO:0003690;GO:0003700;GO:0005488;GO:0043167;GO:0043169;GO:0043565;GO:0046872;GO:0097159;GO:0140110;GO:1990837	GO:0005634;GO:0043226;GO:0043227;GO:0043229;GO:0043231;GO:0110165	531	549	13.6324	13.2013	12.9245	14.1633	12.6641	13.0899	13.3229	13.6757	13.793	13.1877	15.1379	12.3363	12.5839	11.4874	19.2032	12.5485	12.8446	11.9986	13.8334	16.4094	11.6027	12.9944	13.2468	12.2363	12.9901	11.6752	12.8509	12.3867	13.0937	14.3628	12.6306	12.3136	11.4929	12.5561
+	1.80794	0.939937	1.91844	VVNGQTATIAK[54.0106]TFPM[15.9949]AQLTSIVIATPGTR[54.0106]	sp|Q96BD5|PF21A_HUMAN	11K(54.0106),15M(15.9949),29R(54.0106)	Q96BD5	PF21A_HUMAN	PHF21A	PHD finger protein 21A	GO:0000122;GO:0006325;GO:0006355;GO:0006357;GO:0009889;GO:0009890;GO:0009892;GO:0009987;GO:0010468;GO:0010556;GO:0010558;GO:0010605;GO:0016043;GO:0019219;GO:0019222;GO:0031323;GO:0031324;GO:0031326;GO:0031327;GO:0043933;GO:0045892;GO:0045934;GO:0048519;GO:0048523;GO:0050789;GO:0050794;GO:0051171;GO:0051172;GO:0051252;GO:0051253;GO:0060255;GO:0065007;GO:0071824;GO:0071840;GO:0080090;GO:1902679;GO:…	GO:0003676;GO:0003677;GO:0003682;GO:0005488;GO:0043167;GO:0043169;GO:0044877;GO:0046872;GO:0097159	GO:0000118;GO:0005654;GO:0032991;GO:0110165;GO:0140513;GO:1902494;GO:1990391	286	314	14.728	22.5006	12.4529	13.8006	13.4947	13.0703	14.7768	13.2309	14.3106	14.338	14.6838	13.6204	12.2916	11.6008	13.641	11.5088	13.1294	11.9571	13.4679	14.6444	11.6212	13.7581	14.1707	11.6849	12.7318	12.0504	14.011	13.7521	12.4867	13.7469	13.6368	12.1633	12.3164	11.5264
+	4.61382	0.93771	1.91549	MSGLTR[54.0106]HQWIHTGEK[54.0106]	sp|Q14592|ZN460_HUMAN	15K(54.0106),6R(54.0106)	Q14592	ZN460_HUMAN	ZNF460	Zinc finger protein 460	GO:0006355;GO:0009889;GO:0010468;GO:0010556;GO:0019219;GO:0019222;GO:0031323;GO:0031326;GO:0050789;GO:0050794;GO:0051171;GO:0051252;GO:0060255;GO:0065007;GO:0080090;GO:2001141	GO:0000976;GO:0000977;GO:0000978;GO:0000981;GO:0000987;GO:0001067;GO:0003676;GO:0003677;GO:0003690;GO:0003700;GO:0005488;GO:0043167;GO:0043169;GO:0043565;GO:0046872;GO:0097159;GO:0140110;GO:1990837	GO:0005634;GO:0043226;GO:0043227;GO:0043229;GO:0043231;GO:0110165	432	446	13.1947	13.8457	12.7663	12.9024	12.7041	13.5518	13.6666	12.9612	13.7191	12.2341	14.5701	13.2224	13.2176	12.4861	13.0151	12.4924	13.4507	12.7561	13.5634	15.8666	11.3287	14.2342	16.625	12.5742	12.9144	12.6265	12.5529	13.6771	13.5268	13.7051	17.0135	12.6617	15.9272	12.9295
+	6.07708	0.935395	1.91241	LMLLDATFR[54.0106]	sp|Q6PIU2|NCEH1_HUMAN	9R(54.0106)	Q6PIU2	NCEH1_HUMAN	NCEH1	Neutral cholesterol ester hydrolase 1	GO:0006629;GO:0006662;GO:0006805;GO:0007165;GO:0008152;GO:0009056;GO:0009987;GO:0016042;GO:0018904;GO:0032501;GO:0034381;GO:0034383;GO:0035556;GO:0044237;GO:0044238;GO:0044255;GO:0044281;GO:0046485;GO:0050789;GO:0050794;GO:0060395;GO:0065007;GO:0071704;GO:1901575	GO:0003824;GO:0004771;GO:0005488;GO:0016298;GO:0016787;GO:0016788;GO:0017171;GO:0042301;GO:0043167;GO:0043168;GO:0047378;GO:0052689	GO:0005789;GO:0005886;GO:0016020;GO:0031090;GO:0110165	33	41	14.3353	12.8377	12.1936	13.1562	13.5464	14.1442	13.5028	13.8911	13.3994	12.5651	13.2337	12.456	12.3136	12.5084	15.1169	11.2634	13.9326	12.9058	13.9586	15.0846	11.6421	13.8788	12.6658	13.6072	12.1227	12.8669	13.3121	13.1675	14.3772	13.1607	13.3383	12.5366	12.198	12.943
+	4.71784	0.9336	1.91004	R[54.0106]GLFAVFYDMDPQK[54.0106]	sp|Q8NB78|KDM1B_HUMAN	14K(54.0106),1R(54.0106)	Q8NB78	KDM1B_HUMAN	KDM1B	Lysine-specific histone demethylase 2	GO:0000122;GO:0006325;GO:0006338;GO:0006355;GO:0006357;GO:0009889;GO:0009890;GO:0009891;GO:0009892;GO:0009893;GO:0009987;GO:0010468;GO:0010556;GO:0010557;GO:0010558;GO:0010604;GO:0010605;GO:0016043;GO:0019219;GO:0019222;GO:0022412;GO:0022414;GO:0031323;GO:0031324;GO:0031325;GO:0031326;GO:0031327;GO:0031328;GO:0040029;GO:0043933;GO:0045815;GO:0045892;GO:0045893;GO:0045934;GO:0045935;GO:0045944;GO:…	GO:0000166;GO:0003682;GO:0003824;GO:0005488;GO:0005515;GO:0008270;GO:0016491;GO:0016705;GO:0032451;GO:0032452;GO:0032453;GO:0036094;GO:0042393;GO:0043167;GO:0043168;GO:0043169;GO:0044877;GO:0046872;GO:0046914;GO:0050660;GO:0071949;GO:0097159;GO:0140096;GO:0140457;GO:0140682;GO:0140993;GO:0141052;GO:1901265;GO:1901363	GO:0000785;GO:0000786;GO:0005634;GO:0005654;GO:0032991;GO:0032993;GO:0043226;GO:0043227;GO:0043229;GO:0043231;GO:0110165	691	704	13.48	13.6503	12.7406	13.7556	13.4063	14.2396	12.79	12.6744	12.8017	13.5953	13.5882	12.8731	13.5207	12.5199	14.5133	12.308	15.768	12.2099	13.2796	14.2896	11.5967	13.1179	18.2585	12.8727	15.9977	11.3487	13.5778	13.0464	17.8113	13.1076	16.5611	11.8805	12.6396	11.2195
+	1.75318	0.931131	1.90677	EKKM[15.9949]EDLR[54.0106]R	sp|O15066|KIF3B_HUMAN	4M(15.9949),8R(54.0106)	O15066	KIF3B_HUMAN	KIF3B	Kinesin-like protein KIF3B	GO:0000226;GO:0006810;GO:0006996;GO:0007010;GO:0007017;GO:0007018;GO:0007051;GO:0007052;GO:0007100;GO:0007368;GO:0007389;GO:0008088;GO:0008089;GO:0008104;GO:0009799;GO:0009855;GO:0009987;GO:0010564;GO:0010970;GO:0015031;GO:0016043;GO:0016192;GO:0022402;GO:0022607;GO:0030030;GO:0030031;GO:0030705;GO:0031503;GO:0032465;GO:0032467;GO:0032501;GO:0033036;GO:0036372;GO:0042073;GO:0044782;GO:0045184;GO:…	GO:0000166;GO:0003774;GO:0003777;GO:0003824;GO:0005488;GO:0005515;GO:0005524;GO:0008017;GO:0008092;GO:0008574;GO:0015631;GO:0016462;GO:0016787;GO:0016817;GO:0016818;GO:0016887;GO:0017076;GO:0017111;GO:0019899;GO:0030554;GO:0031267;GO:0032553;GO:0032555;GO:0032559;GO:0035639;GO:0036094;GO:0043167;GO:0043168;GO:0044877;GO:0051020;GO:0097159;GO:0097367;GO:0120170;GO:0140657;GO:1901265;GO:1901363	GO:0005737;GO:0005813;GO:0005815;GO:0005829;GO:0005856;GO:0005871;GO:0005873;GO:0005874;GO:0005875;GO:0005929;GO:0015630;GO:0016020;GO:0016939;GO:0030425;GO:0030496;GO:0031982;GO:0032838;GO:0032839;GO:0032991;GO:0042995;GO:0043005;GO:0043197;GO:0043226;GO:0043227;GO:0043228;GO:0043229;GO:0043230;GO:0043232;GO:0044309;GO:0065010;GO:0070062;GO:0097542;GO:0098794;GO:0099080;GO:0099081;GO:0099512;GO:…	447	455	13.9029	17.5642	12.7485	14.1901	14.1548	13.8333	13.7263	12.7238	19.0713	13.5341	13.6545	13.8749	13.0584	12.1853	14.672	13.4506	12.5062	11.1895	13.3539	18.4818	12.6352	13.6391	13.2875	12.7168	11.7333	12.4416	13.6598	14.574	10.8525	13.4113	13.2508	12.792	17.4262	15.0353
+	5.08968	0.93037	1.90577	HQIEEELDR[54.0106]	sp|P42858|HD_HUMAN	9R(54.0106)	P42858	HD_HUMAN	HTT	Huntingtin	GO:0000132;GO:0000226;GO:0001932;GO:0003008;GO:0006810;GO:0006890;GO:0006915;GO:0006996;GO:0007010;GO:0007017;GO:0007018;GO:0007030;GO:0007610;GO:0007611;GO:0007612;GO:0007638;GO:0008219;GO:0009893;GO:0009894;GO:0009896;GO:0009966;GO:0009967;GO:0009968;GO:0009987;GO:0010506;GO:0010508;GO:0010638;GO:0010646;GO:0010647;GO:0010648;GO:0010821;GO:0010822;GO:0010921;GO:0010959;GO:0010970;GO:0012501;GO:…	GO:0002039;GO:0005488;GO:0005515;GO:0005522;GO:0008092;GO:0015631;GO:0019899;GO:0019900;GO:0031072;GO:0034452;GO:0042802;GO:0044325;GO:0045505;GO:0048487	GO:0005622;GO:0005634;GO:0005654;GO:0005737;GO:0005768;GO:0005769;GO:0005770;GO:0005773;GO:0005776;GO:0005783;GO:0005794;GO:0005814;GO:0005829;GO:0012506;GO:0016020;GO:0016234;GO:0030424;GO:0030425;GO:0030659;GO:0031090;GO:0031410;GO:0031982;GO:0032991;GO:0042995;GO:0043005;GO:0043226;GO:0043227;GO:0043228;GO:0043229;GO:0043231;GO:0043232;GO:0048471;GO:0097708;GO:0099522;GO:0099523;GO:0099524;GO:…	3101	3109	12.4589	14.207	12.8264	13.8409	12.7628	14.2145	14.5076	12.555	13.9797	12.8525	13.2412	14.6166	13.1581	12.5996	16.1505	13.8245	13.0788	12.2016	15.5457	13.8399	10.334	12.6875	13.219	11.3181	12.4276	11.584	12.6011	12.7229	14.4938	13.054	12.8461	13.2459	12.8681	13.2308
+	4.00791	0.929717	1.9049	LSQSEENISGMTSFR[54.0106]EVLEK[54.0106]	sp|O75592|MYCB2_HUMAN	15R(54.0106),20K(54.0106)	O75592	MYCB2_HUMAN	MYCBP2	E3 ubiquitin-protein ligase MYCBP2	GO:0003008;GO:0006807;GO:0007409;GO:0007411;GO:0007623;GO:0008045;GO:0008152;GO:0008582;GO:0009653;GO:0009889;GO:0009892;GO:0009893;GO:0009894;GO:0009895;GO:0009987;GO:0010468;GO:0010556;GO:0010604;GO:0010605;GO:0010975;GO:0016043;GO:0016567;GO:0019222;GO:0019538;GO:0021785;GO:0021952;GO:0021955;GO:0030030;GO:0031175;GO:0031323;GO:0031326;GO:0031344;GO:0031396;GO:0031398;GO:0031399;GO:0031401;GO:…	GO:0003824;GO:0004842;GO:0005085;GO:0005488;GO:0005515;GO:0008270;GO:0016740;GO:0016746;GO:0016755;GO:0019787;GO:0019899;GO:0030234;GO:0030695;GO:0031267;GO:0042802;GO:0043167;GO:0043169;GO:0046872;GO:0046914;GO:0051020;GO:0060589;GO:0061630;GO:0061659;GO:0098772;GO:0140096	GO:0005634;GO:0005654;GO:0005737;GO:0005829;GO:0005856;GO:0005886;GO:0015630;GO:0016020;GO:0030424;GO:0042995;GO:0043005;GO:0043226;GO:0043227;GO:0043228;GO:0043229;GO:0043231;GO:0043232;GO:0110165;GO:0120025	1645	1664	13.9906	13.1334	12.6558	13.7867	13.7655	13.256	13.5547	13.0455	18.0189	13.0454	12.4951	12.301	13.3507	12.9841	14.1139	12.8668	13.372	11.4323	13.2831	18.6711	11.3914	13.3542	12.6571	12.6992	12.8151	13.0179	12.3942	13.3526	11.6261	12.8123	12.5842	11.6758	18.8481	12.374
+	3.24539	0.927072	1.90141	R[54.0106]C[130.0791]QVHLLDDR[54.0106]K	sp|Q9P2Q2|FRM4A_HUMAN	10R(54.0106),1R(54.0106),2C(130.0791)	Q9P2Q2	FRM4A_HUMAN	FRMD4A	FERM domain-containing protein 4A	GO:0007163;GO:0009987;GO:0030010;GO:0032879;GO:0032880;GO:0048518;GO:0048519;GO:0048522;GO:0048523;GO:0050708;GO:0050709;GO:0050714;GO:0050789;GO:0050794;GO:0051046;GO:0051047;GO:0051048;GO:0051049;GO:0051050;GO:0051051;GO:0051222;GO:0051223;GO:0051224;GO:0060341;GO:0065007;GO:0070201;GO:0090162;GO:1903530;GO:1903531;GO:1903532;GO:1903828;GO:1903829;GO:1904950;GO:1904951	GO:0030674;GO:0060090	GO:0005737;GO:0005856;GO:0005911;GO:0005912;GO:0005923;GO:0030054;GO:0043226;GO:0043228;GO:0043229;GO:0043232;GO:0070160;GO:0070161;GO:0110165	21	31	16.4908	14.1902	17.2983	12.9615	18.6542	17.23	18.1341	13.0383	14.4892	13.3571	19.2338	12.608	13.7584	12.773	20.7268	12.358	12.7969	12.5064	18.7908	14.5386	11.9793	13.0036	12.8014	12.5687	11.3387	12.1362	12.2609	12.5624	13.5263	13.6886	13.2397	12.646	13.4918	12.7395
+	5.78403	0.923294	1.89644	R[54.0106]GGNIILACR	sp|Q8NBN7|RDH13_HUMAN	1R(54.0106)	Q8NBN7	RDH13_HUMAN	RDH13	Retinol dehydrogenase 13	GO:0001523;GO:0006081;GO:0006629;GO:0006720;GO:0006721;GO:0008152;GO:0009314;GO:0009416;GO:0009628;GO:0009642;GO:0009644;GO:0009987;GO:0010842;GO:0016101;GO:0032502;GO:0042461;GO:0042462;GO:0042574;GO:0044237;GO:0044238;GO:0044255;GO:0048468;GO:0048646;GO:0048666;GO:0048856;GO:0048869;GO:0050896;GO:0071704;GO:0120254	GO:0003824;GO:0004033;GO:0008106;GO:0016491;GO:0016614;GO:0016616;GO:0052650	GO:0005743;GO:0016020;GO:0019866;GO:0031090;GO:0031966;GO:0110165	61	70	14.5759	13.6835	13.3281	13.2823	13.7387	12.9926	16.0659	13.1665	13.6544	12.8653	13.7507	13.4319	13.1276	12.6914	15.8392	12.8879	12.5937	13.2306	15.6136	16.1715	13.3733	13.0703	14.1103	11.8141	13.2926	12.949	15.5926	13.1987	15.9766	16.2229	16.706	12.9847	13.471	12.2231
+	3.78387	0.920977	1.8934	LVGSDQAPGR[54.0106]DK	sp|Q3YEC7|RABL6_HUMAN	10R(54.0106)	Q3YEC7	RABL6_HUMAN	RABL6	Rab-like protein 6		GO:0000166;GO:0003824;GO:0003924;GO:0005488;GO:0005525;GO:0016462;GO:0016787;GO:0016817;GO:0016818;GO:0017076;GO:0017111;GO:0019001;GO:0032553;GO:0032555;GO:0032561;GO:0035639;GO:0036094;GO:0043167;GO:0043168;GO:0097159;GO:0097367;GO:1901265;GO:1901363	GO:0005634;GO:0005737;GO:0005813;GO:0005815;GO:0005829;GO:0043226;GO:0043227;GO:0043229;GO:0043231;GO:0110165	8	19	15.6671	13.9694	15.7975	15.6655	17.3037	15.5967	16.6472	13.5347	12.7206	15.219	16.429	13.0869	13.1737	12.8162	16.4942	12.5068	13.6971	12.4984	16.7963	18.0813	11.7241	15.7359	12.6216	12.5654	15.801	11.7152	16.0581	13.0368	16.1917	15.5096	13.8499	13.4666	17.0259	13.2794
+	2.06338	0.920796	1.89316	IATASEKGTLIR[54.0106]	sp|Q5MNZ6|WIPI3_HUMAN	12R(54.0106)	Q5MNZ6	WIPI3_HUMAN	WDR45B	WD repeat domain phosphoinositide-interacting protein 3	GO:0000045;GO:0000422;GO:0006914;GO:0006950;GO:0006996;GO:0007005;GO:0007033;GO:0007154;GO:0008104;GO:0008152;GO:0009056;GO:0009267;GO:0009605;GO:0009987;GO:0009991;GO:0016043;GO:0016236;GO:0022411;GO:0022607;GO:0031667;GO:0031668;GO:0031669;GO:0033036;GO:0033554;GO:0034497;GO:0042594;GO:0044237;GO:0044248;GO:0044804;GO:0050896;GO:0051179;GO:0051641;GO:0051716;GO:0061919;GO:0070727;GO:0070925;GO:…	GO:0005488;GO:0005543;GO:0008289;GO:0032266;GO:0035091;GO:0043167;GO:0043168;GO:0044877;GO:0062078;GO:0080025;GO:1901981;GO:1902936	GO:0000323;GO:0000407;GO:0005764;GO:0005773;GO:0005829;GO:0016020;GO:0019898;GO:0034045;GO:0043226;GO:0043227;GO:0043229;GO:0043231;GO:0110165	200	211	13.8546	14.2044	13.2698	13.7955	13.786	13.137	12.0985	13.1858	13.9027	11.1408	13.0037	12.9654	13.0191	12.1508	13.4296	12.9041	20.7689	12.7536	13.9196	14.287	10.3446	13.364	13.1765	12.2875	12.4736	12.6831	12.2645	12.6332	12.7291	13.1382	13.3717	13.0712	12.6158	11.9246
+	3.62049	0.919874	1.89195	SVPADLSR[54.0106]PK	sp|P27816|MAP4_HUMAN	8R(54.0106)	P27816	MAP4_HUMAN	MAP4	Microtubule-associated protein 4	GO:0000226;GO:0006996;GO:0007010;GO:0007017;GO:0007018;GO:0007051;GO:0007052;GO:0009987;GO:0010639;GO:0016043;GO:0022402;GO:0022411;GO:0022607;GO:0030030;GO:0031109;GO:0031175;GO:0031344;GO:0031345;GO:0033043;GO:0043933;GO:0044087;GO:0044782;GO:0046785;GO:0048519;GO:0048523;GO:0050789;GO:0050794;GO:0051012;GO:0051128;GO:0051129;GO:0051179;GO:0051234;GO:0051258;GO:0051293;GO:0051294;GO:0051301;GO:…	GO:0003676;GO:0003723;GO:0005198;GO:0005488;GO:0005515;GO:0008017;GO:0008092;GO:0015631;GO:0097159;GO:0140777;GO:0140778	GO:0005815;GO:0005819;GO:0005829;GO:0005856;GO:0005874;GO:0005875;GO:0005886;GO:0005930;GO:0015630;GO:0016020;GO:0030424;GO:0032991;GO:0042995;GO:0043005;GO:0043226;GO:0043228;GO:0043229;GO:0043232;GO:0072686;GO:0099080;GO:0099081;GO:0099512;GO:0099513;GO:0110165;GO:0120025	853	862	17.4146	12.9268	17.2645	13.4233	13.2457	13.027	13.5729	12.5617	14.0003	12.4792	12.7482	13.4922	12.9324	13.2365	13.4418	12.207	13.2285	11.902	12.3388	13.6279	11.4536	13.4815	13.3069	12.8468	12.25	12.3727	12.424	13.3581	12.921	13.7166	13.2199	12.8408	12.4139	13.0355
+	2.09405	0.916844	1.88798	AVDALAALQDFYHR[54.0106]EHVTKTQILCAER	sp|Q96C10|DHX58_HUMAN	14R(54.0106)	Q96C10	DHX58_HUMAN	DHX58	ATP-dependent RNA helicase DHX58	GO:0001817;GO:0001818;GO:0001819;GO:0002218;GO:0002221;GO:0002253;GO:0002376;GO:0002682;GO:0002683;GO:0002684;GO:0002697;GO:0002699;GO:0002753;GO:0002757;GO:0002758;GO:0002764;GO:0002831;GO:0002832;GO:0002833;GO:0006950;GO:0006952;GO:0006955;GO:0007165;GO:0009605;GO:0009607;GO:0009615;GO:0009617;GO:0009889;GO:0009890;GO:0009891;GO:0009892;GO:0009893;GO:0009966;GO:0009967;GO:0009968;GO:0009987;GO:…	GO:0000166;GO:0003676;GO:0003677;GO:0003723;GO:0003724;GO:0003725;GO:0003727;GO:0003824;GO:0004386;GO:0005488;GO:0005524;GO:0008186;GO:0008270;GO:0016462;GO:0016787;GO:0016817;GO:0016818;GO:0016887;GO:0017076;GO:0017111;GO:0030554;GO:0032553;GO:0032555;GO:0032559;GO:0035639;GO:0036094;GO:0043167;GO:0043168;GO:0043169;GO:0046872;GO:0046914;GO:0097159;GO:0097367;GO:0140098;GO:0140640;GO:0140657;GO:…	GO:0005737;GO:0110165	299	325	14.0495	19.537	17.6668	18.0696	18.4679	15.9453	20.8808	16.654	13.9016	15.9635	17.5902	16.6854	15.8727	12.9161	16.7871	11.8508	15.6635	12.9494	17.0649	18.124	11.5007	16.3713	15.846	16.6748	16.0977	12.5153	17.0803	13.1317	17.4961	16.4961	16.3292	12.9377	17.9531	16.7083
+	3.71766	0.916463	1.88748	LLGNVLVC[125.0477]VLAR[54.0106]NFGKEFTPQM[15.9949]QAAYQKVVAGVANALAHK	sp|P02042|HBD_HUMAN	12R(54.0106),22M(15.9949),8C(125.0477)	P02042	HBD_HUMAN	HBD	Hemoglobin subunit delta	GO:0006810;GO:0008152;GO:0009056;GO:0009987;GO:0015669;GO:0015670;GO:0015671;GO:0019755;GO:0042743;GO:0042744;GO:0044237;GO:0044248;GO:0051179;GO:0051234;GO:0071702;GO:0071704;GO:0072593;GO:0098754;GO:0098869;GO:1901575;GO:1990748	GO:0005344;GO:0005488;GO:0005515;GO:0019825;GO:0020037;GO:0030492;GO:0031721;GO:0036094;GO:0043167;GO:0043169;GO:0043177;GO:0046872;GO:0046906;GO:0097159;GO:0140104	GO:0005829;GO:0005833;GO:0031838;GO:0032991;GO:0072562;GO:0110165	106	145	13.9985	12.2238	12.6686	14.9637	16.3792	13.8484	15.5418	13.4382	13.0223	15.0409	15.407	13.5899	13.9995	13.3243	11.7643	13.235	13.6736	12.9081	15.7498	16.6496	11.6815	11.8963	12.9762	15.7811	14.6481	12.5664	12.6844	14.7813	14.8869	11.5504	12.1634	12.0106	15.9442	12.2795
+	2.11548	0.914843	1.88536	FK[54.0106]K[54.0106]TFR[54.0106]QYGK	sp|Q96ND0|F210A_HUMAN	2K(54.0106),3K(54.0106),6R(54.0106)	Q96ND0	F210A_HUMAN	FAM210A	Protein FAM210A			GO:0005737;GO:0005739;GO:0016020;GO:0043226;GO:0043227;GO:0043229;GO:0043231;GO:0110165	126	135	17.0799	17.7131	13.0329	12.7942	18.3423	13.27	13.2427	13.1549	18.8035	13.484	13.7605	12.369	18.2785	12.6709	18.9936	17.0755	12.6308	15.9534	13.8738	18.4475	10.8434	13.4622	13.0206	12.5907	13.2138	12.673	12.5768	12.4936	13.0093	14.4132	12.9151	15.9825	12.5752	12.5408
+	3.12394	0.914664	1.88513	DPNKRLGGGPDDAK[54.0106]EIMR[54.0106]	sp|Q9Y243|AKT3_HUMAN	14K(54.0106),18R(54.0106)	Q9Y243	AKT3_HUMAN	AKT3	RAC-gamma serine/threonine-protein kinase	GO:0000002;GO:0001894;GO:0001936;GO:0001938;GO:0006468;GO:0006793;GO:0006796;GO:0006807;GO:0006996;GO:0007005;GO:0007165;GO:0008152;GO:0008284;GO:0008361;GO:0009653;GO:0009887;GO:0009892;GO:0009966;GO:0009967;GO:0009987;GO:0010594;GO:0010595;GO:0010632;GO:0010634;GO:0010646;GO:0010647;GO:0016043;GO:0016310;GO:0019222;GO:0019538;GO:0022603;GO:0023051;GO:0023056;GO:0030334;GO:0030335;GO:0031323;GO:…	GO:0000166;GO:0003824;GO:0004672;GO:0004674;GO:0005488;GO:0005524;GO:0016301;GO:0016740;GO:0016772;GO:0016773;GO:0017076;GO:0030554;GO:0032553;GO:0032555;GO:0032559;GO:0035639;GO:0036094;GO:0043167;GO:0043168;GO:0097159;GO:0097367;GO:0106310;GO:0140096;GO:1901265;GO:1901363	GO:0005634;GO:0005737;GO:0016020;GO:0043226;GO:0043227;GO:0043229;GO:0043231;GO:0110165	384	401	14.2026	13.4159	12.7111	12.263	12.2612	12.9212	12.9735	12.7912	14.0912	13.2611	13.8658	13.3924	13.3136	13.2232	12.358	11.7907	17.5588	11.1556	14.0873	14.551	12.3595	14.0218	17.9369	18.8986	12.778	12.1639	13.0288	12.5635	13.1106	13.5764	18.2761	12.2911	12.6513	12.5886
+	5.56389	0.914157	1.88447	PSPPR[54.0106]PDVCMADPEGLSSESGR	sp|P78559|MAP1A_HUMAN	5R(54.0106)	P78559	MAP1A_HUMAN	MAP1A	Microtubule-associated protein 1A	GO:0000226;GO:0003008;GO:0006810;GO:0006886;GO:0006996;GO:0007010;GO:0007017;GO:0007018;GO:0007409;GO:0007610;GO:0007611;GO:0007612;GO:0007613;GO:0008088;GO:0008089;GO:0008090;GO:0008104;GO:0008306;GO:0009653;GO:0009892;GO:0009894;GO:0009895;GO:0009987;GO:0010605;GO:0010646;GO:0010970;GO:0015031;GO:0016043;GO:0016358;GO:0019222;GO:0019725;GO:0023051;GO:0030030;GO:0030162;GO:0030705;GO:0031110;GO:…	GO:0003779;GO:0005198;GO:0005488;GO:0005515;GO:0008017;GO:0008092;GO:0008093;GO:0015631;GO:0030674;GO:0048156;GO:0060090	GO:0005737;GO:0005829;GO:0005874;GO:0005875;GO:0030054;GO:0030424;GO:0030425;GO:0032838;GO:0032991;GO:0042995;GO:0043005;GO:0043025;GO:0043194;GO:0043198;GO:0044297;GO:0044307;GO:0045202;GO:0099080;GO:0099081;GO:0099512;GO:0099513;GO:0099568;GO:0110165;GO:0120025;GO:0120111;GO:0150001;GO:1901588;GO:1904115	2570	2591	13.5463	12.5086	12.1289	13.1777	12.9056	13.9715	13.9099	13.2986	13.8156	13.1635	13.9084	13.1584	13.3516	13.4763	13.7477	12.016	12.23	11.7869	12.9271	14.0012	10.4419	13.8937	13.4009	11.6961	13.616	12.6627	12.6029	12.9102	13.2235	12.6922	12.9682	12.7931	11.5741	12.7915
+	5.64504	0.914048	1.88433	R[54.0106]SQAELC[125.0477]ADPK[54.0106]	sp|O00585|CCL21_HUMAN	11K(54.0106),1R(54.0106),7C(125.0477)	O00585	CCL21_HUMAN	CCL21	C-C motif chemokine 21	GO:0001767;GO:0001768;GO:0001771;GO:0001932;GO:0001934;GO:0001952;GO:0001954;GO:0002376;GO:0002407;GO:0002548;GO:0002577;GO:0002579;GO:0002604;GO:0002606;GO:0002682;GO:0002683;GO:0002684;GO:0002685;GO:0002686;GO:0002687;GO:0002688;GO:0002690;GO:0002691;GO:0002692;GO:0002694;GO:0002696;GO:0006810;GO:0006811;GO:0006812;GO:0006816;GO:0006935;GO:0006950;GO:0006952;GO:0006954;GO:0006955;GO:0007154;GO:…	GO:0001664;GO:0005102;GO:0005125;GO:0005126;GO:0005488;GO:0005515;GO:0008009;GO:0030545;GO:0030546;GO:0031732;GO:0042379;GO:0048018;GO:0048020;GO:0098772;GO:0140677	GO:0005576;GO:0005615;GO:0110165	69	79	13.1949	14.4898	15.0263	12.368	13.8987	13.3305	13.436	13.0446	14.4956	11.8372	13.1562	12.9106	12.3883	13.2016	12.5517	11.777	15.6923	12.3475	13.1502	13.8038	12.7035	13.7885	17.5896	11.9546	13.244	12.3271	13.8891	12.892	12.4845	12.5961	12.5628	13.3956	13.1722	13.5117
+	4.39515	0.912699	1.88256	QVVAGLNFR[54.0106]	sp|P01042|KNG1_HUMAN	9R(54.0106)	P01042	KNG1_HUMAN	KNG1	Kininogen-1	GO:0003008;GO:0003013;GO:0003018;GO:0006950;GO:0006952;GO:0006954;GO:0007162;GO:0007204;GO:0007596;GO:0007599;GO:0009892;GO:0010605;GO:0019222;GO:0030155;GO:0030162;GO:0030193;GO:0030195;GO:0032101;GO:0032102;GO:0032501;GO:0035150;GO:0035296;GO:0042311;GO:0042981;GO:0043065;GO:0043067;GO:0043068;GO:0045861;GO:0048518;GO:0048519;GO:0048522;GO:0048523;GO:0048583;GO:0048585;GO:0050789;GO:0050794;GO:…	GO:0004857;GO:0004866;GO:0004869;GO:0005102;GO:0005179;GO:0005488;GO:0005515;GO:0005539;GO:0008201;GO:0008270;GO:0030234;GO:0030414;GO:0030545;GO:0030546;GO:0043167;GO:0043169;GO:0046872;GO:0046914;GO:0048018;GO:0061134;GO:0061135;GO:0097367;GO:0098772;GO:0140677;GO:0140678;GO:1901681	GO:0005576;GO:0005615;GO:0005788;GO:0005886;GO:0016020;GO:0030312;GO:0031012;GO:0031093;GO:0031974;GO:0031982;GO:0031983;GO:0034774;GO:0043226;GO:0043227;GO:0043230;GO:0043233;GO:0060205;GO:0062023;GO:0065010;GO:0070013;GO:0070062;GO:0072562;GO:0110165;GO:1903561	188	196	13.9494	13.4995	15.8595	13.4276	13.8289	13.0122	14.3095	13.1208	13.9885	13.1197	16.0709	13.3891	12.9757	12.6619	16.1893	13.0334	13.7756	11.8911	15.7603	13.8645	11.0094	13.4553	12.5669	14.6349	15.9836	12.3772	15.4913	12.5467	16.9798	15.3469	15.803	12.5393	16.4887	13.0061
+	3.45025	0.908365	1.87692	PR[54.0106]C[130.0791]GVPDQFGVR	sp|P51511|MMP15_HUMAN	2R(54.0106),3C(130.0791)	P51511	MMP15_HUMAN	MMP15	Matrix metalloproteinase-15	GO:0006508;GO:0006807;GO:0008152;GO:0009056;GO:0009987;GO:0010033;GO:0014070;GO:0016043;GO:0019538;GO:0022411;GO:0022617;GO:0030154;GO:0030198;GO:0030574;GO:0032355;GO:0032502;GO:0032963;GO:0033993;GO:0035987;GO:0036211;GO:0042221;GO:0043062;GO:0043170;GO:0043412;GO:0044238;GO:0045229;GO:0048869;GO:0050896;GO:0071704;GO:0071840;GO:1901564;GO:1901700	GO:0003824;GO:0004175;GO:0004177;GO:0004222;GO:0005488;GO:0008047;GO:0008233;GO:0008235;GO:0008237;GO:0008238;GO:0008270;GO:0016787;GO:0030234;GO:0043167;GO:0043169;GO:0046872;GO:0046914;GO:0070006;GO:0098772;GO:0140096;GO:0140677	GO:0005615;GO:0005886;GO:0016020;GO:0030312;GO:0031012;GO:0110165	109	120	12.5882	14.3971	12.9778	13.0133	13.9435	13.1449	13.4304	11.9867	13.8031	13.5616	12.8458	14.3173	14.0147	12.5393	11.8578	13.8289	13.3909	11.4068	13.5945	13.8435	11.4384	13.4842	13.5137	12.7661	13.5927	12.7289	13.1868	12.9174	12.0202	12.5119	12.9976	12.6014	12.96	12.6347
+	3.12893	0.906907	1.87502	TQSQLAKSSR[54.0106]	sp|Q92947|GCDH_HUMAN	10R(54.0106)	Q92947	GCDH_HUMAN	GCDH	Glutaryl-CoA dehydrogenase, mitochondrial	GO:0006082;GO:0006139;GO:0006163;GO:0006164;GO:0006520;GO:0006568;GO:0006576;GO:0006586;GO:0006629;GO:0006631;GO:0006635;GO:0006637;GO:0006725;GO:0006753;GO:0006790;GO:0006793;GO:0006796;GO:0006807;GO:0008152;GO:0008610;GO:0009056;GO:0009058;GO:0009062;GO:0009072;GO:0009117;GO:0009150;GO:0009152;GO:0009165;GO:0009259;GO:0009260;GO:0009308;GO:0009987;GO:0016042;GO:0016054;GO:0018130;GO:0019395;GO:…	GO:0000062;GO:0000166;GO:0003824;GO:0003995;GO:0004361;GO:0005488;GO:0008289;GO:0016491;GO:0016627;GO:0017076;GO:0030554;GO:0032553;GO:0032555;GO:0032559;GO:0033218;GO:0036094;GO:0043167;GO:0043168;GO:0050660;GO:0052890;GO:0097159;GO:0097367;GO:0120227;GO:1901265;GO:1901363;GO:1901567;GO:1901681	GO:0005739;GO:0005759;GO:0031974;GO:0043226;GO:0043227;GO:0043229;GO:0043231;GO:0043233;GO:0070013;GO:0110165	36	45	13.1714	16.0261	12.8796	13.166	17.4597	14.6188	16.1844	13.3547	15.7415	12.4206	15.6808	12.9953	13.4419	11.911	15.3299	14.1788	12.6512	12.1491	16.0181	16.0526	11.2747	14.1485	13.5805	12.2699	15.3437	11.9266	17.818	12.7297	15.3389	13.2019	14.1182	11.5459	16.4958	12.9532
+	3.40427	0.903941	1.87117	RGVC[130.0791]AGAMAPPR[54.0106]	sp|Q5EBM0|CMPK2_HUMAN	12R(54.0106),4C(130.0791)	Q5EBM0	CMPK2_HUMAN	CMPK2	UMP-CMP kinase 2, mitochondrial	GO:0002237;GO:0006139;GO:0006220;GO:0006221;GO:0006227;GO:0006233;GO:0006235;GO:0006725;GO:0006753;GO:0006793;GO:0006796;GO:0006807;GO:0008152;GO:0009058;GO:0009117;GO:0009132;GO:0009133;GO:0009138;GO:0009139;GO:0009141;GO:0009142;GO:0009147;GO:0009148;GO:0009165;GO:0009186;GO:0009189;GO:0009196;GO:0009197;GO:0009211;GO:0009212;GO:0009219;GO:0009221;GO:0009262;GO:0009263;GO:0009265;GO:0009394;GO:…	GO:0000166;GO:0003824;GO:0004127;GO:0004550;GO:0004798;GO:0005488;GO:0005524;GO:0009041;GO:0016301;GO:0016740;GO:0016772;GO:0016776;GO:0017076;GO:0019205;GO:0030554;GO:0032553;GO:0032555;GO:0032559;GO:0033862;GO:0035639;GO:0036094;GO:0036430;GO:0036431;GO:0043167;GO:0043168;GO:0050145;GO:0097159;GO:0097367;GO:1901265;GO:1901363	GO:0005654;GO:0005737;GO:0005739;GO:0043226;GO:0043227;GO:0043229;GO:0043231;GO:0110165	20	31	16.2132	16.7585	12.2536	13.6042	17.5437	12.6732	16.7331	12.1142	17.6719	12.8597	16.7595	13.1886	13.4568	13.1304	13.1083	12.5917	13.8566	11.557	12.9399	18.2828	11.5241	14.4034	13.2104	13.0509	13.0141	13.054	16.6497	12.3965	12.1916	12.8703	13.5172	12.502	13.5204	12.2906
+	1.81187	0.903087	1.87006	VTMTLCLGGTVYSLYSLGWASFPR[54.0106]	sp|P24310|CX7A1_HUMAN	24R(54.0106)	P24310	CX7A1_HUMAN	COX7A1	Cytochrome c oxidase subunit 7A1, mitochondrial	GO:0002082;GO:0006091;GO:0006123;GO:0006996;GO:0007005;GO:0008152;GO:0009060;GO:0009987;GO:0015980;GO:0016043;GO:0019222;GO:0019646;GO:0022607;GO:0022900;GO:0022904;GO:0031323;GO:0043457;GO:0043467;GO:0043933;GO:0044237;GO:0045333;GO:0050789;GO:0050794;GO:0065003;GO:0065007;GO:0071840;GO:0097250;GO:1903715	GO:0003824;GO:0004129;GO:0005215;GO:0008324;GO:0009055;GO:0015075;GO:0015078;GO:0015318;GO:0015399;GO:0015453;GO:0016491;GO:0016675;GO:0022804;GO:0022853;GO:0022857;GO:0022890	GO:0005739;GO:0005746;GO:0005751;GO:0032991;GO:0043226;GO:0043227;GO:0043229;GO:0043231;GO:0045277;GO:0070069;GO:0070469;GO:0098796;GO:0098798;GO:0098800;GO:0098803;GO:0110165;GO:1902494	55	78	13.1168	14.0388	13.1283	14.4351	13.0219	13.1639	12.8883	13.6398	13.5352	13.3621	13.5078	12.5028	13.6311	12.5773	14.6192	12.8431	14.7236	11.2519	13.8667	14.4919	11.4203	13.9502	12.3066	11.1817	12.8933	13.0708	13.2516	13.4539	12.6835	12.6397	12.9291	12.1332	13.4165	12.8787
+	3.25974	0.902784	1.86967	VDVNTDR[54.0106]KISAKEMQR	sp|Q9BRK5|CAB45_HUMAN	7R(54.0106)	Q9BRK5	CAB45_HUMAN	SDF4	45 kDa calcium-binding protein	GO:0006810;GO:0006887;GO:0009314;GO:0009411;GO:0009416;GO:0009628;GO:0009650;GO:0009987;GO:0010033;GO:0016043;GO:0016192;GO:0017156;GO:0021549;GO:0030154;GO:0032502;GO:0032940;GO:0034330;GO:0034331;GO:0042221;GO:0043954;GO:0045055;GO:0045444;GO:0045471;GO:0046903;GO:0048856;GO:0048869;GO:0050808;GO:0050896;GO:0051179;GO:0051234;GO:0070625;GO:0071840;GO:0097305;GO:0099558;GO:0140352;GO:1901700	GO:0005488;GO:0005509;GO:0005515;GO:0042802;GO:0043167;GO:0043169;GO:0046872	GO:0005737;GO:0005768;GO:0005770;GO:0005783;GO:0005796;GO:0005886;GO:0016020;GO:0031410;GO:0031974;GO:0031982;GO:0032059;GO:0042995;GO:0043226;GO:0043227;GO:0043229;GO:0043230;GO:0043231;GO:0043233;GO:0065010;GO:0070013;GO:0070062;GO:0097708;GO:0110165;GO:0120025;GO:1903561	110	125	14.4763	13.7998	13.3184	14.1642	13.3792	13.2388	12.6036	13.7926	19.0339	13.937	13.1356	13.4741	12.6084	13.3544	14.5581	12.9485	12.6299	12.0062	13.3294	19.6005	12.4183	14.108	13.6435	11.1939	13.3365	11.9186	12.8473	12.3418	12.1669	12.7928	12.7654	12.1744	18.6972	11.6065
+	3.5712	0.901288	1.86773	PTTGLTTIAPAASTPPGGITVDNR[54.0106]VQTDPQKPR	sp|Q6UXI9|NPNT_HUMAN	24R(54.0106)	Q6UXI9	NPNT_HUMAN	NPNT	Nephronectin	GO:0001657;GO:0001658;GO:0001763;GO:0002009;GO:0006355;GO:0006357;GO:0006937;GO:0006940;GO:0007155;GO:0007160;GO:0007165;GO:0007166;GO:0007167;GO:0007178;GO:0007179;GO:0008104;GO:0009605;GO:0009653;GO:0009888;GO:0009889;GO:0009891;GO:0009893;GO:0009966;GO:0009967;GO:0009987;GO:0010033;GO:0010468;GO:0010556;GO:0010557;GO:0010604;GO:0010646;GO:0010647;GO:0010810;GO:0010811;GO:0016043;GO:0017015;GO:…	GO:0005102;GO:0005178;GO:0005488;GO:0005509;GO:0005515;GO:0043167;GO:0043169;GO:0044877;GO:0046872;GO:0050839	GO:0005576;GO:0005604;GO:0016020;GO:0030312;GO:0030485;GO:0031012;GO:0031982;GO:0043226;GO:0043227;GO:0043228;GO:0043229;GO:0043230;GO:0043232;GO:0043292;GO:0062023;GO:0065010;GO:0070062;GO:0099080;GO:0099081;GO:0099512;GO:0110165;GO:1903561	350	382	17.7429	12.4664	17.3162	15.4086	18.9275	18.3436	13.7045	12.2668	17.0898	14.4464	17.8897	13.4148	13.0932	13.0705	18.7144	13.1831	12.2855	12.2978	17.9803	14.1794	12.3423	13.4347	13.475	12.5112	11.7177	11.982	13.3292	12.7907	11.7023	13.8345	13.6147	13.1436	13.1363	12.3746
+	3.64289	0.901132	1.86753	IR[54.0106]ELESQISELQEDLESER	sp|P35579|MYH9_HUMAN	2R(54.0106)	P35579	MYH9_HUMAN	MYH9	Myosin-9	GO:0000212;GO:0000226;GO:0000768;GO:0001525;GO:0001667;GO:0001701;GO:0001767;GO:0001768;GO:0001778;GO:0002376;GO:0002521;GO:0002573;GO:0006508;GO:0006509;GO:0006807;GO:0006810;GO:0006887;GO:0006911;GO:0006949;GO:0006996;GO:0007009;GO:0007010;GO:0007017;GO:0007051;GO:0007155;GO:0007163;GO:0007165;GO:0007166;GO:0007229;GO:0007275;GO:0007520;GO:0008104;GO:0008152;GO:0008360;GO:0009790;GO:0009792;GO:…	GO:0000146;GO:0000166;GO:0003676;GO:0003723;GO:0003774;GO:0003779;GO:0005102;GO:0005178;GO:0005488;GO:0005515;GO:0005516;GO:0005524;GO:0008092;GO:0017076;GO:0019904;GO:0030554;GO:0030674;GO:0032553;GO:0032555;GO:0032559;GO:0035639;GO:0036094;GO:0042802;GO:0042803;GO:0043167;GO:0043168;GO:0043495;GO:0043531;GO:0044877;GO:0045296;GO:0046983;GO:0050839;GO:0051015;GO:0060090;GO:0097159;GO:0097367;GO:…	GO:0001725;GO:0001726;GO:0001772;GO:0001931;GO:0005634;GO:0005737;GO:0005819;GO:0005826;GO:0005829;GO:0005856;GO:0005886;GO:0005903;GO:0005911;GO:0005912;GO:0005925;GO:0009898;GO:0015629;GO:0016020;GO:0016459;GO:0016460;GO:0016604;GO:0030054;GO:0030055;GO:0030141;GO:0031252;GO:0031410;GO:0031594;GO:0031982;GO:0032154;GO:0032432;GO:0032982;GO:0032991;GO:0042641;GO:0042995;GO:0043226;GO:0043227;GO:…	1106	1124	13.144	13.0128	15.8311	13.471	12.6435	13.4554	13.9115	13.5694	13.8006	14.0356	15.7514	13.5265	13.4953	13.4377	15.9876	12.4004	13.6095	11.9015	16.106	14.2695	11.1842	14.9385	13.1054	16.8542	15.7636	12.3957	15.9067	13.0438	17.2823	17.6679	17.2891	12.9027	17.2893	13.3986
+	3.383	0.894905	1.85949	VADINDHAPAFPQAR[54.0106]AALQVPEHTAFGTR	sp|Q96JQ0|PCD16_HUMAN	15R(54.0106)	Q96JQ0	PCD16_HUMAN	DCHS1	Protocadherin-16	GO:0001503;GO:0001658;GO:0001763;GO:0002009;GO:0003188;GO:0003190;GO:0003192;GO:0003273;GO:0007155;GO:0007156;GO:0007157;GO:0007165;GO:0007389;GO:0008104;GO:0008283;GO:0009653;GO:0009888;GO:0009987;GO:0010463;GO:0016339;GO:0016477;GO:0021915;GO:0022008;GO:0030154;GO:0032501;GO:0032502;GO:0033036;GO:0035239;GO:0035295;GO:0035329;GO:0035556;GO:0036342;GO:0043931;GO:0048565;GO:0048646;GO:0048729;GO:…	GO:0005488;GO:0005509;GO:0005515;GO:0043167;GO:0043169;GO:0045296;GO:0046872;GO:0050839	GO:0016020;GO:0016342;GO:0032991;GO:0045177;GO:0098796;GO:0098797;GO:0110165	133	161	12.924	13.6668	12.8357	13.2228	13.8449	13.6817	12.6412	14.172	13.6539	13.0975	12.4895	13.3727	12.4438	12.493	18.6376	12.6935	12.9519	12.3156	12.8581	13.3132	10.006	13.8268	12.4438	12.9748	12.8016	12.4546	13.1878	13.1216	12.9801	12.271	12.945	13.7857	13.7965	13.1348
+	2.92945	0.89209	1.85586	M[15.9949]ADEDLIFR[54.0106]	sp|O00418|EF2K_HUMAN	1M(15.9949),9R(54.0106)	O00418	EF2K_HUMAN	EEF2K	Eukaryotic elongation factor 2 kinase	GO:0001932;GO:0002931;GO:0006414;GO:0006417;GO:0006468;GO:0006793;GO:0006796;GO:0006807;GO:0006950;GO:0006996;GO:0007010;GO:0008152;GO:0009058;GO:0009059;GO:0009628;GO:0009719;GO:0009725;GO:0009889;GO:0009987;GO:0010033;GO:0010035;GO:0010038;GO:0010243;GO:0010468;GO:0010556;GO:0010608;GO:0010720;GO:0010770;GO:0010975;GO:0010976;GO:0014070;GO:0014074;GO:0016043;GO:0016310;GO:0019220;GO:0019222;GO:…	GO:0000166;GO:0003676;GO:0003824;GO:0004672;GO:0004674;GO:0004683;GO:0004686;GO:0005488;GO:0005509;GO:0005515;GO:0005516;GO:0005524;GO:0008135;GO:0016301;GO:0016740;GO:0016772;GO:0016773;GO:0017076;GO:0030554;GO:0032553;GO:0032555;GO:0032559;GO:0035639;GO:0036094;GO:0043167;GO:0043168;GO:0043169;GO:0045182;GO:0046872;GO:0090079;GO:0097159;GO:0097367;GO:0140096;GO:1901265;GO:1901363	GO:0005737;GO:0005829;GO:0014069;GO:0030054;GO:0042995;GO:0043005;GO:0043197;GO:0043226;GO:0044309;GO:0045202;GO:0098794;GO:0098978;GO:0099572;GO:0110165;GO:0120025	1	9	12.9077	13.2694	13.2247	13.7353	13.8135	13.3807	13.8821	12.6846	16.6073	13.0386	14.1171	13.2266	13.0736	13.5405	13.6162	12.435	13.5077	11.3759	13.1663	18.4135	12.0154	13.4877	13.5517	11.5888	13.1329	12.946	12.9025	12.342	13.2785	14.1764	13.5718	11.9564	18.4833	12.8476
+	3.13567	0.891135	1.85463	TLPGGPTGMAR[54.0106]PGGAR[54.0106]PC[125.0477]SPGLER	sp|P23677|IP3KA_HUMAN	11R(54.0106),16R(54.0106),18C(125.0477)	P23677	IP3KA_HUMAN	ITPKA	Inositol-trisphosphate 3-kinase A	GO:0006020;GO:0006066;GO:0006629;GO:0006644;GO:0006650;GO:0006661;GO:0006793;GO:0006796;GO:0006996;GO:0007010;GO:0007165;GO:0008152;GO:0008610;GO:0008654;GO:0009058;GO:0009987;GO:0010033;GO:0010035;GO:0010038;GO:0010646;GO:0010720;GO:0010770;GO:0010975;GO:0010976;GO:0016043;GO:0016310;GO:0019637;GO:0019751;GO:0022603;GO:0022604;GO:0023051;GO:0030029;GO:0030030;GO:0030036;GO:0031344;GO:0031346;GO:…	GO:0000166;GO:0003824;GO:0004672;GO:0004674;GO:0004683;GO:0005488;GO:0005515;GO:0005516;GO:0005524;GO:0008440;GO:0016301;GO:0016740;GO:0016772;GO:0016773;GO:0017076;GO:0019899;GO:0030554;GO:0031267;GO:0032553;GO:0032555;GO:0032559;GO:0035639;GO:0036094;GO:0043167;GO:0043168;GO:0051020;GO:0051765;GO:0051766;GO:0097159;GO:0097367;GO:0140096;GO:1901265;GO:1901363	GO:0005634;GO:0005737;GO:0005829;GO:0005856;GO:0015629;GO:0030054;GO:0042995;GO:0043005;GO:0043197;GO:0043226;GO:0043227;GO:0043228;GO:0043229;GO:0043231;GO:0043232;GO:0044309;GO:0045202;GO:0098794;GO:0098871;GO:0098978;GO:0099571;GO:0110165;GO:0120025	2	25	13.1582	15.182	15.652	13.8142	14.3202	13.8855	13.4477	13.721	13.993	12.8337	13.7944	12.7286	12.9757	12.2071	13.759	12.2903	10.9662	11.9925	12.9061	14.034	11.9712	14.01	12.1912	13.2606	13.3306	13.0337	12.2597	12.9542	13.1519	13.491	13.2332	12.272	11.2445	12.0407
+	4.45281	0.889614	1.85268	GHGR[54.0106]ADEDC[125.0477]VDDRAR[54.0106]	sp|O15417|TNC18_HUMAN	15R(54.0106),4R(54.0106),9C(125.0477)	O15417	TNC18_HUMAN	TNRC18	Trinucleotide repeat-containing gene 18 protein		GO:0003682;GO:0005488;GO:0044877	GO:0005654;GO:0005739;GO:0005829;GO:0016020;GO:0031090;GO:0031965;GO:0043226;GO:0043227;GO:0043229;GO:0043231;GO:0110165	718	732	13.6474	12.9556	13.1126	13.5279	13.776	13.9011	13.4494	13.1712	14.5754	12.913	13.741	13.9781	13.4768	12.8571	16.6317	12.8702	12.6822	12.4493	16.781	14.5887	12.2017	13.5758	17.3635	13.2406	16.2441	12.9133	13.7499	13.7616	17.0097	16.5807	16.4902	12.6075	17.2236	12.2458
+	3.95956	0.888718	1.85153	DPAGAGRRESEPRPTSAR[54.0106]	sp|Q96DC8|ECHD3_HUMAN	18R(54.0106)	Q96DC8	ECHD3_HUMAN	ECHDC3	Enoyl-CoA hydratase domain-containing protein 3, mitochondrial	GO:0006082;GO:0006629;GO:0006631;GO:0008152;GO:0009987;GO:0019752;GO:0032787;GO:0043436;GO:0044237;GO:0044238;GO:0044255;GO:0044281;GO:0048518;GO:0048522;GO:0048583;GO:0048584;GO:0050789;GO:0050794;GO:0065007;GO:0071704;GO:1900076;GO:1900078	GO:0003824;GO:0004300;GO:0016829;GO:0016835;GO:0016836	GO:0005739;GO:0043226;GO:0043227;GO:0043229;GO:0043231;GO:0110165	34	51	13.0417	13.8219	16.0627	13.1305	14.1025	13.5588	14.2732	12.0103	13.7292	12.6357	16.4438	14.8252	13.1313	12.8429	17.1211	13.5611	13.4004	11.4095	16.8468	14.5324	12.8618	14.217	12.7431	15.9974	16.2822	12.3612	16.7655	13.0924	15.9896	16.5896	13.7452	11.6723	16.5048	12.2506
+	4.54843	0.887948	1.85054	IEGIKKEDGTVNR[54.0106]	sp|P27987|IP3KB_HUMAN	13R(54.0106)	P27987	IP3KB_HUMAN	ITPKB	Inositol-trisphosphate 3-kinase B	GO:0000165;GO:0001932;GO:0002262;GO:0002376;GO:0002682;GO:0002684;GO:0002694;GO:0002696;GO:0006066;GO:0006629;GO:0006644;GO:0006650;GO:0006661;GO:0006793;GO:0006796;GO:0007165;GO:0007166;GO:0008152;GO:0008283;GO:0008610;GO:0008654;GO:0009058;GO:0009966;GO:0009967;GO:0009987;GO:0010033;GO:0010035;GO:0010038;GO:0010646;GO:0010647;GO:0010720;GO:0016310;GO:0019220;GO:0019222;GO:0019637;GO:0019751;GO:…	GO:0000166;GO:0003824;GO:0005488;GO:0005515;GO:0005516;GO:0005524;GO:0008440;GO:0016301;GO:0016740;GO:0016772;GO:0016773;GO:0017076;GO:0030554;GO:0032553;GO:0032555;GO:0032559;GO:0035639;GO:0036094;GO:0043167;GO:0043168;GO:0051765;GO:0051766;GO:0097159;GO:0097367;GO:1901265;GO:1901363	GO:0005634;GO:0005737;GO:0005783;GO:0005829;GO:0005856;GO:0016020;GO:0043226;GO:0043227;GO:0043228;GO:0043229;GO:0043231;GO:0043232;GO:0110165	813	825	11.8957	14.0373	12.8747	13.3302	13.4575	13.6707	13.702	12.7816	16.7277	12.9076	13.7323	12.7292	13.3573	13.119	15.834	11.9248	13.7783	11.6958	12.5167	14.5896	12.1602	14.0064	13.5584	12.8466	12.8981	12.3243	13.2151	13.3098	12.4643	13.1951	13.0913	12.6793	13.1173	12.632
+	3.50081	0.887354	1.84978	VQFGVMTR[54.0106]KHHC[130.0791]RACGQIFC[125.0477]GK	sp|O14964|HGS_HUMAN	12C(130.0791),20C(125.0477),8R(54.0106)	O14964	HGS_HUMAN	HGS	Hepatocyte growth factor-regulated tyrosine kinase substrate	GO:0001932;GO:0006605;GO:0006622;GO:0006623;GO:0006810;GO:0006886;GO:0006897;GO:0006898;GO:0006914;GO:0006996;GO:0007032;GO:0007034;GO:0007165;GO:0008104;GO:0008152;GO:0008285;GO:0009056;GO:0009889;GO:0009891;GO:0009893;GO:0009894;GO:0009966;GO:0009968;GO:0009987;GO:0010324;GO:0010468;GO:0010556;GO:0010557;GO:0010604;GO:0010628;GO:0010640;GO:0010642;GO:0010646;GO:0010648;GO:0015031;GO:0016043;GO:…	GO:0005488;GO:0005515;GO:0005543;GO:0008289;GO:0019899;GO:0019904;GO:0032182;GO:0035091;GO:0043130;GO:0043167;GO:0043169;GO:0044389;GO:0046872	GO:0000323;GO:0005764;GO:0005768;GO:0005769;GO:0005773;GO:0005829;GO:0010008;GO:0012506;GO:0016020;GO:0030659;GO:0031090;GO:0031410;GO:0031901;GO:0031902;GO:0031974;GO:0031982;GO:0032585;GO:0032991;GO:0033565;GO:0036452;GO:0043226;GO:0043227;GO:0043229;GO:0043230;GO:0043231;GO:0043233;GO:0065010;GO:0070013;GO:0070062;GO:0071682;GO:0097013;GO:0097708;GO:0098588;GO:0110165;GO:1903561	171	192	12.6576	13.4394	16.3077	13.4859	13.0628	13.2781	13.7862	13.2718	14.3238	12.3008	17.4113	13.9454	14.0884	11.9083	14.3427	12.7363	12.4028	12.5873	18.0207	12.6897	12.1822	12.9511	13.2793	12.1936	12.8799	12.5784	19.1003	12.2811	18.6933	17.0579	13.2299	12.3502	18.6331	12.5184
+	3.04488	0.885967	1.848	ENDLTLK[54.0106]R[54.0106]LQMQMDNLESR	sp|O75051|PLXA2_HUMAN	7K(54.0106),8R(54.0106)	O75051	PLXA2_HUMAN	PLXNA2	Plexin-A2	GO:0001756;GO:0003002;GO:0007162;GO:0007165;GO:0007166;GO:0007389;GO:0008360;GO:0009888;GO:0009952;GO:0009987;GO:0010720;GO:0010975;GO:0016477;GO:0021535;GO:0021915;GO:0021934;GO:0021935;GO:0022603;GO:0022604;GO:0030155;GO:0030334;GO:0031344;GO:0031346;GO:0032501;GO:0032502;GO:0035282;GO:0035295;GO:0040012;GO:0045595;GO:0045597;GO:0048518;GO:0048519;GO:0048522;GO:0048523;GO:0048646;GO:0048731;GO:…	GO:0004888;GO:0005488;GO:0005515;GO:0017154;GO:0038023;GO:0042802;GO:0060089	GO:0002116;GO:0005886;GO:0016020;GO:0032991;GO:0043235;GO:0110165	1266	1284	13.216	12.1929	12.262	12.1782	14.1456	13.7263	14.1227	12.9384	14.656	13.9347	13.9857	13.2049	13.3234	13.1674	14.2551	13.1872	17.5767	11.9903	13.8671	13.7797	12.019	14.317	13.0482	17.7018	16.8323	13.0489	14.2191	12.7922	17.9612	14.0063	18.4359	12.5517	12.3505	10.9932
+	2.58671	0.885392	1.84727	CVGAELGLDCPGR[54.0106]DYPNICAGTDRYAM[15.9949]YK	sp|Q16831|UPP1_HUMAN	13R(54.0106),27M(15.9949)	Q16831	UPP1_HUMAN	UPP1	Uridine phosphorylase 1	GO:0006139;GO:0006213;GO:0006218;GO:0006220;GO:0006221;GO:0006222;GO:0006244;GO:0006248;GO:0006249;GO:0006725;GO:0006753;GO:0006793;GO:0006796;GO:0006807;GO:0006950;GO:0007154;GO:0008152;GO:0008655;GO:0009056;GO:0009058;GO:0009116;GO:0009117;GO:0009119;GO:0009123;GO:0009124;GO:0009125;GO:0009129;GO:0009130;GO:0009131;GO:0009156;GO:0009158;GO:0009159;GO:0009161;GO:0009162;GO:0009164;GO:0009165;GO:…	GO:0003824;GO:0004850;GO:0005488;GO:0005515;GO:0009032;GO:0016740;GO:0016757;GO:0016763;GO:0042802;GO:0047847	GO:0005654;GO:0005829;GO:0110165	71	99	13.2245	13.3183	13.6532	13.6618	12.6145	13.8944	18.517	13.3253	14.2582	13.4637	13.567	13.5118	12.9002	13.6472	13.1414	12.2267	13.3225	11.7874	12.7571	14.6981	12.4338	13.2669	12.3894	13.029	12.6195	11.8638	18.0782	12.8171	11.9493	13.2842	13.8521	12.1965	12.5429	12.4498
+	4.86723	0.884715	1.8464	LSTCLLSAPSGIQR[54.0106]LPWAELICPR	sp|Q8TER5|ARH40_HUMAN	14R(54.0106)	Q8TER5	ARH40_HUMAN	ARHGEF40	Rho guanine nucleotide exchange factor 40	GO:0007411;GO:0009966;GO:0009987;GO:0010646;GO:0016043;GO:0023051;GO:0030030;GO:0031175;GO:0048583;GO:0050789;GO:0050794;GO:0051056;GO:0065007;GO:0071840;GO:0097485;GO:0120036;GO:1902531	GO:0005085;GO:0030234;GO:0030695;GO:0060589;GO:0098772	GO:0005737;GO:0005829;GO:0005886;GO:0016020;GO:0019898;GO:0110165	162	185	13.7458	14.4699	11.9607	14.2353	13.3674	14.1583	13.6597	13.4277	12.8456	12.7326	14.0364	13.3938	13.8053	13.2107	14.0779	12.5038	13.2801	11.1806	14.205	14.6821	12.0942	13.3457	12.3871	12.4956	13.2188	12.2235	14.2085	13.6768	12.2894	12.9795	14.0576	12.3266	14.1272	12.6471
+	4.01392	0.880953	1.84159	PTFYRQELNK[54.0106]TIWEVPER[54.0106]	sp|Q16539|MK14_HUMAN	10K(54.0106),18R(54.0106)	Q16539	MK14_HUMAN	MAPK14	Mitogen-activated protein kinase 14	GO:0000075;GO:0000077;GO:0000165;GO:0000902;GO:0001502;GO:0001525;GO:0001649;GO:0001775;GO:0001817;GO:0001819;GO:0001890;GO:0002021;GO:0002062;GO:0002237;GO:0002521;GO:0002573;GO:0002682;GO:0002683;GO:0002861;GO:0002862;GO:0005975;GO:0005996;GO:0006006;GO:0006082;GO:0006139;GO:0006351;GO:0006355;GO:0006357;GO:0006366;GO:0006468;GO:0006629;GO:0006631;GO:0006725;GO:0006793;GO:0006796;GO:0006807;GO:…	GO:0000166;GO:0003824;GO:0004672;GO:0004674;GO:0004707;GO:0004708;GO:0004712;GO:0005488;GO:0005515;GO:0005524;GO:0008134;GO:0016301;GO:0016740;GO:0016772;GO:0016773;GO:0017076;GO:0019899;GO:0019900;GO:0019901;GO:0019902;GO:0019903;GO:0030554;GO:0032553;GO:0032555;GO:0032559;GO:0035639;GO:0036094;GO:0043167;GO:0043168;GO:0048273;GO:0051019;GO:0051525;GO:0061629;GO:0097159;GO:0097367;GO:0106310;GO:…	GO:0000922;GO:0005576;GO:0005634;GO:0005654;GO:0005737;GO:0005739;GO:0005829;GO:0016604;GO:0016607;GO:0030054;GO:0031974;GO:0031983;GO:0034774;GO:0043226;GO:0043227;GO:0043229;GO:0043231;GO:0043233;GO:0045202;GO:0060205;GO:0070013;GO:0098978;GO:0110165;GO:1904813	6	23	13.9254	13.3292	15.36	14.2527	13.1833	13.081	12.4794	12.6272	12.6167	12.2907	14.6213	13.1432	13.0006	12.6376	12.71	11.6718	12.3439	11.3527	13.3431	14.1121	12.2831	13.1805	12.5694	12.4191	16.8187	13.1196	13.2492	13.2141	16.0335	12.8326	13.3737	12.2398	12.636	13.5462
+	5.0254	0.880012	1.84039	ELEESSFR[54.0106]K	sp|P06213|INSR_HUMAN	8R(54.0106)	P06213	INSR_HUMAN	INSR	Insulin receptor	GO:0001932;GO:0001934;GO:0002090;GO:0002092;GO:0003006;GO:0003007;GO:0003008;GO:0003013;GO:0003018;GO:0005975;GO:0005979;GO:0006109;GO:0006110;GO:0006140;GO:0006355;GO:0006468;GO:0006793;GO:0006796;GO:0006807;GO:0006810;GO:0006897;GO:0006898;GO:0007088;GO:0007165;GO:0007166;GO:0007167;GO:0007169;GO:0007186;GO:0007346;GO:0007530;GO:0007610;GO:0007611;GO:0007612;GO:0007613;GO:0008152;GO:0008284;GO:…	GO:0000166;GO:0001540;GO:0003824;GO:0004672;GO:0004713;GO:0004714;GO:0004888;GO:0005009;GO:0005102;GO:0005159;GO:0005488;GO:0005515;GO:0005520;GO:0005524;GO:0005525;GO:0016301;GO:0016500;GO:0016740;GO:0016772;GO:0016773;GO:0017046;GO:0017076;GO:0019001;GO:0019199;GO:0019838;GO:0019904;GO:0030554;GO:0031994;GO:0031995;GO:0032553;GO:0032555;GO:0032559;GO:0032561;GO:0033218;GO:0035639;GO:0036094;GO:…	GO:0000323;GO:0005764;GO:0005768;GO:0005770;GO:0005773;GO:0005886;GO:0005899;GO:0005901;GO:0009897;GO:0010008;GO:0012506;GO:0016020;GO:0030424;GO:0030659;GO:0031090;GO:0031253;GO:0031256;GO:0031410;GO:0031982;GO:0032589;GO:0032590;GO:0032809;GO:0032991;GO:0042995;GO:0043005;GO:0043226;GO:0043227;GO:0043229;GO:0043230;GO:0043231;GO:0043235;GO:0044298;GO:0044853;GO:0045121;GO:0061695;GO:0065010;GO:…	722	730	13.3545	14.0381	12.6244	13.2248	13.1339	14.2162	14.3537	12.7436	14.1349	12.6767	13.7053	13.1122	12.1327	13.3024	15.0001	12.9341	13.601	11.8585	12.9294	14.2497	10.9325	14.2908	14.9979	11.8341	13.2162	11.9364	13.0131	13.5594	12.5488	12.6433	13.1995	12.7423	13.2189	13.1176
+	6.23417	0.879552	1.8398	EEIVKVTFEELR[54.0106]	sp|Q86V21|AACS_HUMAN	12R(54.0106)	Q86V21	AACS_HUMAN	AACS	Acetoacetyl-CoA synthetase	GO:0002791;GO:0002793;GO:0006082;GO:0006091;GO:0006629;GO:0006631;GO:0008152;GO:0008610;GO:0009058;GO:0009987;GO:0010646;GO:0010647;GO:0010817;GO:0019752;GO:0023051;GO:0023056;GO:0032024;GO:0032787;GO:0032879;GO:0032880;GO:0043436;GO:0044237;GO:0044238;GO:0044249;GO:0044255;GO:0044281;GO:0044283;GO:0046883;GO:0046887;GO:0046950;GO:0046951;GO:0048518;GO:0048522;GO:0050708;GO:0050714;GO:0050789;GO:…	GO:0000166;GO:0003824;GO:0005488;GO:0005524;GO:0016405;GO:0016874;GO:0016877;GO:0016878;GO:0017076;GO:0030554;GO:0030729;GO:0032553;GO:0032555;GO:0032559;GO:0035639;GO:0036094;GO:0043167;GO:0043168;GO:0097159;GO:0097367;GO:1901265;GO:1901363	GO:0005829;GO:0110165	124	135	15.2325	13.2247	13.1429	14.0287	13.7417	12.9468	13.5232	12.9998	14.3411	12.9369	12.7932	11.7379	13.0207	12.8599	14.7174	13.2456	12.815	11.7797	12.2154	15.0955	11.8749	13.0451	13.1412	13.4444	15.0531	12.1841	13.1051	13.5376	15.434	13.0527	12.9026	12.8555	15.5034	12.5945
+	1.72029	0.878321	1.83823	AVDALAALQDFYHREHVTKTQILCAER[54.0106]	sp|Q96C10|DHX58_HUMAN	27R(54.0106)	Q96C10	DHX58_HUMAN	DHX58	ATP-dependent RNA helicase DHX58	GO:0001817;GO:0001818;GO:0001819;GO:0002218;GO:0002221;GO:0002253;GO:0002376;GO:0002682;GO:0002683;GO:0002684;GO:0002697;GO:0002699;GO:0002753;GO:0002757;GO:0002758;GO:0002764;GO:0002831;GO:0002832;GO:0002833;GO:0006950;GO:0006952;GO:0006955;GO:0007165;GO:0009605;GO:0009607;GO:0009615;GO:0009617;GO:0009889;GO:0009890;GO:0009891;GO:0009892;GO:0009893;GO:0009966;GO:0009967;GO:0009968;GO:0009987;GO:…	GO:0000166;GO:0003676;GO:0003677;GO:0003723;GO:0003724;GO:0003725;GO:0003727;GO:0003824;GO:0004386;GO:0005488;GO:0005524;GO:0008186;GO:0008270;GO:0016462;GO:0016787;GO:0016817;GO:0016818;GO:0016887;GO:0017076;GO:0017111;GO:0030554;GO:0032553;GO:0032555;GO:0032559;GO:0035639;GO:0036094;GO:0043167;GO:0043168;GO:0043169;GO:0046872;GO:0046914;GO:0097159;GO:0097367;GO:0140098;GO:0140640;GO:0140657;GO:…	GO:0005737;GO:0110165	299	325	17.755	17.5476	13.8493	15.5648	17.9138	16.3389	20.0715	13.3333	14.2474	12.8918	12.3037	13.3054	13.2199	11.9075	16.2996	11.4144	13.9381	12.8391	13.1573	14.8099	12.0662	16.479	13.7264	13.5105	12.7924	11.7175	13.8163	13.5383	12.6173	11.5549	12.114	12.3175	17.3054	12.7715
+	2.77934	0.875093	1.83413	TDGFGIDTCR[54.0106]SM[15.9949]VAVM[15.9949]DSDTTGK	sp|P04632|CPNS1_HUMAN	10R(54.0106),12M(15.9949),16M(15.9949)	P04632	CPNS1_HUMAN	CAPNS1	Calpain small subunit 1	GO:0006508;GO:0006807;GO:0008152;GO:0008284;GO:0009894;GO:0010506;GO:0016241;GO:0019222;GO:0019538;GO:0031323;GO:0031329;GO:0042127;GO:0043170;GO:0044238;GO:0048518;GO:0048522;GO:0050789;GO:0050794;GO:0065007;GO:0071704;GO:1901564	GO:0003824;GO:0004175;GO:0004197;GO:0004198;GO:0005488;GO:0005509;GO:0008233;GO:0008234;GO:0016787;GO:0043167;GO:0043169;GO:0046872;GO:0140096	GO:0005829;GO:0005886;GO:0008303;GO:0016020;GO:0031982;GO:0032991;GO:0043226;GO:0043227;GO:0043230;GO:0065010;GO:0070062;GO:0110158;GO:0110165;GO:1902494;GO:1903561;GO:1905368;GO:1905369	136	158	14.6179	13.9534	13.5315	12.905	13.4951	13.5492	14.1157	12.7866	13.9794	13.4769	12.8908	11.2744	13.587	13.0048	12.5694	11.8773	12.8019	12.9412	13.2691	13.8058	12.622	13.6349	13.7705	11.8941	12.1685	12.296	13.491	13.5922	12.1664	12.0095	12.6556	13.2895	12.6914	12.4557
[truncated: 1,198 more rows]
[truncated: 106 more columns]
