# Supplementary material for: Increased antioxidative defense and reduced advanced glycation end-product formation by metabolic adaptation in non-small-cell-lung-cancer patients
Source: Nat Commun. 2025 Jun 3;16:5157. doi: 10.1038/s41467-025-60326-y (PMC12134105; doi:10.1038/s41467-025-60326-y)
Supplement: Supplementary file 10 — Supplementary Data 8 [file 41467_2025_60326_MOESM10_ESM.xlsx]

## Sheet: S8.1_H358_Hypoxia
Significant	negative log p-value	log2 FC 1% to Control (21%)	FC 1% to control	Protein Group	Protein Names	Genes	First Protein Description	H358_1%_1_48	H358_1%_1_72	H358_1%_2_48	H358_1%_2_72	H358_1%_3_48	H358_1%_3_72	H358_1%_4_48	H358_1%_4_72	H358_C1_48	H358_C1_72	H358_C2_48	H358_C2_72	H358_C3_48	H358_C3_72	H358_C4_48	H358_C4_72
+	11.2291	2.30737	4.94981	Q92597	NDRG1_HUMAN	NDRG1	Protein NDRG1	19.7121	19.3083	19.8284	19.957	20.3803	19.8664	20.0541	19.9021	17.6215	17.573	17.5897	17.4718	17.5882	17.5083	17.6962	17.5011
+	3.74779	1.91132	3.76154	Q9H3M7	TXNIP_HUMAN	TXNIP	Thioredoxin-interacting protein	15.825	14.4792	16.1808	17.0235	17.0266	17.3495	17.0142	16.9102	13.9655	13.7663	14.4243	14.4746	14.907	14.993	15.0001	14.9875
+	4.27413	1.69946	3.24779	P04798	CP1A1_HUMAN	CYP1A1	Cytochrome P450 1A1	14.303	NaN	14.7769	13.6873	15.2151	13.4475	15.0681	13.6393	12.6775	12.3529	12.8848	11.8747	12.8643	12.8168	12.8299	12.5459
+	7.48543	1.58784	3.006	Q12882	DPYD_HUMAN	DPYD	Dihydropyrimidine dehydrogenase [NADP(+)]	14.3604	15.3194	14.7267	15.2603	14.7465	15.2204	14.6195	14.9197	13.3094	13.3882	13.4845	13.1691	13.1699	13.0019	13.2117	13.7354
+	7.78578	1.47834	2.78629	Q9UL42	PNMA2_HUMAN	PNMA2	Paraneoplastic antigen Ma2	14.1678	NaN	14.0731	14.0999	13.9562	13.9424	13.8193	13.8743	12.7851	12.3508	12.4524	12.369	12.378	12.4281	13.1213	12.212
+	7.17	1.47308	2.77615	Q07954	LRP1_HUMAN	LRP1	Prolow-density lipoprotein receptor-related protein 1	16.4546	15.8277	16.9203	16.7328	17.1108	16.6384	16.8632	16.728	15.3519	15.3381	15.2199	15.1804	15.1719	15.027	15.1463	15.0555
+	4.75306	1.40163	2.642	Q8TDB8	GTR14_HUMAN	SLC2A14	Solute carrier family 2, facilitated glucose transporter member 14	14.4454	NaN	14.6147	14.5112	14.9098	14.6804	14.5883	14.6899	14.3249	12.8266	13.5099	12.7412	13.1445	13.0074	13.553	12.7536
+	5.2564	1.3637	2.57344	O60238	BNI3L_HUMAN	BNIP3L	BCL2/adenovirus E1B 19 kDa protein-interacting protein 3-like	14.1977	NaN	14.8381	14.5111	14.5179	14.4577	14.8867	14.035	13.6618	12.9155	12.8213	12.5713	12.9808	13.091	13.6825	13.3026
+	7.94587	1.34576	2.54165	Q12983	BNIP3_HUMAN	BNIP3	BCL2/adenovirus E1B 19 kDa protein-interacting protein 3	14.6446	14.9608	14.6606	15.2153	15.1647	14.9552	15.1955	15.2137	13.6266	13.5031	13.3579	13.8648	13.858	13.7226	13.902	13.4094
+	4.23183	1.25234	2.38228	P08648	ITA5_HUMAN	ITGA5	Integrin alpha-5	12.9558	NaN	13.1682	13.3222	13.1434	13.172	12.7355	13.4211	12.3508	12.0934	10.938	12.5317	11.344	11.8934	11.7762	12.1033
+	5.47298	1.23833	2.35926	P14780	MMP9_HUMAN	MMP9	Matrix metalloproteinase-9	12.7096	NaN	12.4763	12.3329	12.1825	12.2714	12.3351	12.2085	11.2798	10.5524	11.1877	10.9734	10.7729	11.0825	11.2678	11.8526
+	4.76963	1.22107	2.33119	Q8WWA1	TMM40_HUMAN	TMEM40	Transmembrane protein 40	12.5011	NaN	12.6287	12.6554	12.3765	13.2951	12.628	13.1177	12.1588	11.6156	11.1546	11.5863	10.932	11.5148	11.7949	11.4202
+	1.63516	1.21426	2.32021	P20929	NEBU_HUMAN	NEB	Nebulin	13.7287	NaN	14.6309	14.5501	14.9368	14.7521	14.9496	14.6241	13.6249	11.2455	13.9356	14.2434	14.1287	13.9995	14.1182	11.7588
+	4.14592	1.18456	2.27294	Q9HCU8	DPOD4_HUMAN	POLD4	DNA polymerase delta subunit 4	13.4535	14.3134	13.3178	13.672	13.3451	13.6118	13.3432	13.8695	11.8952	13.1561	12.1414	12.6747	11.6959	12.804	12.3496	12.733
+	3.36339	1.17112	2.25187	P07602	SAP_HUMAN	PSAP	Prosaposin	14.364	15.8901	15.1112	16.1764	15.5459	15.8817	15.2628	15.8099	14.3468	14.0284	14.2844	14.7354	14.3013	13.7274	15.1367	14.1128
+	12.6582	1.13408	2.19479	A6NFQ2	TCAF2_HUMAN	TCAF2	TRPM8 channel-associated factor 2	14.8121	14.7628	14.7568	14.6514	14.7426	14.6113	14.6994	14.6879	13.4765	13.5396	13.7624	13.5809	13.537	13.7088	13.4969	13.5495
+	7.14516	1.12429	2.17994	O94988	FA13A_HUMAN	FAM13A	Protein FAM13A	14.4357	NaN	14.5325	14.4746	14.5253	14.1919	14.5614	14.1304	13.4783	13.4741	13.3979	13.4425	13.2416	13.0672	13.3046	12.8585
+	1.77635	1.11738	2.16953	P07108	ACBP_HUMAN	DBI	Acyl-CoA-binding protein	15.5695	13.5368	15.7001	17.0469	15.8609	15.9619	14.8276	16.2547	14.8642	15.0469	14.069	15.0151	14.1493	14.2851	14.77	13.6198
+	2.84655	1.11298	2.16292	Q04695	K1C17_HUMAN	KRT17	Keratin, type I cytoskeletal 17	14.177	14.8091	14.4144	14.0724	13.9586	16.2623	13.9684	14.302	13.43	13.4581	13.5969	13.3124	13.5231	13.3062	12.9218	13.5116
+	8.57066	1.1091	2.15711	Q8IVF2	AHNK2_HUMAN	AHNAK2	Protein AHNAK2	19.1923	18.7808	19.375	19.3669	19.511	19.3876	19.4762	19.4153	18.1995	18.1673	18.2254	18.1779	18.2661	18.2254	18.2009	18.1696
+	5.15341	1.09436	2.13518	O95833	CLIC3_HUMAN	CLIC3	Chloride intracellular channel protein 3	13.939	14.066	14.6718	14.9759	14.6577	14.7756	14.2153	15.0491	13.6571	13.4566	13.2877	13.3164	13.2339	13.5277	13.6198	13.4965
+	2.02472	1.07297	2.10376	Q92954	PRG4_HUMAN	PRG4	Proteoglycan 4	13.8198	16.3854	13.7347	13.8648	13.8226	13.6827	13.8793	13.8687	12.4042	13.5391	13.1028	13.4036	12.4505	13.4482	13.065	13.0609
+	7.58094	1.07146	2.10155	Q9HBH9	MKNK2_HUMAN	MKNK2	MAP kinase-interacting serine/threonine-protein kinase 2	13.5099	NaN	13.615	13.4338	13.8699	13.3566	13.5713	13.3004	12.4219	12.7521	12.425	12.4934	12.163	12.4309	12.5235	12.3977
+	8.20633	1.05962	2.08438	B7ZBB8	PP13G_HUMAN	PPP1R3G	Protein phosphatase 1 regulatory subunit 3G	14.0482	NaN	14.0101	14.1434	14.4348	14.2072	14.4597	14.1666	13.0545	13.1624	12.8751	13.2787	13.2367	13.2728	13.1628	13.1601
+	9.18707	1.05804	2.0821	P98155	VLDLR_HUMAN	VLDLR	Very low-density lipoprotein receptor	15.1079	15.4099	14.9336	15.2742	15.148	15.2937	15.0032	15.2028	14.1207	14.0998	13.9253	14.1643	14.3002	13.9643	14.2544	14.08
+	9.10789	1.05626	2.07953	Q9NWQ8	PHAG1_HUMAN	PAG1	Phosphoprotein associated with glycosphingolipid-enriched microdomains 1	15.5055	15.3183	15.6518	15.5746	15.7123	15.6134	15.7178	15.6487	14.487	14.5694	14.3222	14.5596	14.41	14.4796	14.855	14.6096
+	1.17557	1.05194	2.07332	Q5QNW6;Q93079	H2B1H_HUMAN;H2B2F_HUMAN	H2BC18;H2BC9	Histone H2B type 2-F	12.9552	13.1683	14.5913	15.3115	15.3776	13.3806	14.8612	14.7633	12.0753	14.4086	NaN	14.2418	12.1908	13.8398	12.1646	13.8234
+	3.15091	1.03273	2.04589	Q9Y6I7	WSB1_HUMAN	WSB1	WD repeat and SOCS box-containing protein 1	12.0906	NaN	11.8125	11.252	11.7871	11.7073	12.094	11.9819	10.8703	11.634	9.77038	10.4205	10.5624	10.917	10.8943	11.2128
+	7.25903	1.03074	2.04307	O00469	PLOD2_HUMAN	PLOD2	Procollagen-lysine,2-oxoglutarate 5-dioxygenase 2	17.7313	17.4381	18.1422	17.862	18.1651	17.7632	18.0862	18.093	16.9639	16.781	16.7539	16.7559	16.8417	16.9818	16.9282	17.029
+	5.83298	1.02812	2.03937	Q16877	F264_HUMAN	PFKFB4	6-phosphofructo-2-kinase/fructose-2,6-bisphosphatase 4	18.4561	17.3919	18.4169	18.2699	18.3986	18.3304	18.4083	18.3972	17.1939	17.3712	17.173	17.326	17.1925	17.2978	17.1362	17.1537
+	4.75673	1.014	2.0195	P50479	PDLI4_HUMAN	PDLIM4	PDZ and LIM domain protein 4	13.9129	13.6543	13.9327	14.7036	14.2945	14.3451	14.2345	14.5402	13.2058	13.1319	12.9377	13.4188	12.8758	12.8778	13.6361	13.4219
+	6.76853	1.00909	2.01264	Q969G5	CAVN3_HUMAN	CAVIN3	Caveolae-associated protein 3	14.5053	NaN	14.3232	14.4958	14.308	14.6097	14.3947	14.6916	13.7167	13.5655	13.2481	13.3656	13.2219	13.4978	13.8388	13.2766
+	4.57195	1.00694	2.00964	Q9NWM0	SMOX_HUMAN	SMOX	Spermine oxidase	13.098	12.2599	12.8484	13.1381	12.9659	12.7622	12.8534	13.3241	11.7628	11.8917	11.6137	12.2412	12.2542	12.2831	11.8014	11.3463
+	2.36691	0.995678	1.99402	P78325	ADAM8_HUMAN	ADAM8	Disintegrin and metalloproteinase domain-containing protein 8	15.3847	13.4129	15.4995	15.4409	15.8049	15.6228	15.7244	15.6798	14.2104	14.5516	14.3865	14.3375	14.4032	14.5951	14.3775	13.7427
+	5.54345	0.977801	1.96946	P09104	ENOG_HUMAN	ENO2	Gamma-enolase	17.5195	18.2447	17.3824	17.9267	17.3029	17.8308	17.6623	17.4448	16.7231	16.8131	16.4218	16.7511	16.7048	16.499	17.0013	16.5773
+	4.07022	0.977296	1.96877	Q16678	CP1B1_HUMAN	CYP1B1	Cytochrome P450 1B1	15.9872	15.072	16.4657	15.8141	16.613	15.7803	16.4738	15.9499	15.0408	15.0644	15.137	15.0085	15.075	15.0893	14.8875	15.0353
+	2.02	0.976391	1.96754	P02647	APOA1_HUMAN	APOA1	Apolipoprotein A-I	16.0877	NaN	16.6348	15.5628	17.2269	15.7833	17.8064	16.0128	15.2182	15.5756	14.9898	15.934	15.9188	15.3575	15.721	15.0336
+	6.77606	0.954751	1.93825	Q9BW30	TPPP3_HUMAN	TPPP3	Tubulin polymerization-promoting protein family member 3	17.6105	17.3664	17.9676	17.8751	18.1313	18.039	17.9476	17.6609	16.9799	16.889	16.9312	16.8071	16.9003	16.6839	17.0334	16.7355
+	2.46907	0.932695	1.90884	Q9C002	NMES1_HUMAN	NMES1	Normal mucosa of esophagus-specific gene 1 protein	16.158	14.5904	15.85	16.4344	16.1285	16.0795	15.7453	16.4655	15.3694	15.1907	14.8058	15.3419	14.9373	14.755	15.49	14.1001
+	2.28425	0.920797	1.89316	Q99956	DUS9_HUMAN	DUSP9	Dual specificity protein phosphatase 9	11.6121	NaN	11.0195	11.6831	11.3514	11.4648	11.1055	11.6413	9.62233	10.7274	10.1585	11.3981	NaN	10.9238	10.1116	NaN
+	1.94939	0.915425	1.88612	Q9UJM3	ERRFI_HUMAN	ERRFI1	ERBB receptor feedback inhibitor 1	12.1654	10.6223	12.1886	12.709	12.3987	12.1559	12.5277	12.3524	11.8663	11.2528	11.3925	NaN	10.8848	11.3488	NaN	10.6022
+	5.37341	0.912398	1.88217	Q9H8N7	ZN395_HUMAN	ZNF395	Zinc finger protein 395	13.1057	13.9232	13.1851	13.2054	13.2315	12.8794	12.8928	13.0227	12.3599	12.3162	12.2234	12.1765	12.0067	12.3976	12.4164	12.2499
+	4.34698	0.898005	1.86349	Q15742	NAB2_HUMAN	NAB2	NGFI-A-binding protein 2	14.623	14.586	14.4064	15.0426	14.7202	15.1919	15.2324	14.8022	14.2534	13.9188	13.666	13.6448	13.6843	13.6587	14.4461	14.1485
+	6.68232	0.890145	1.85336	P15941	MUC1_HUMAN	MUC1	Mucin-1	14.8154	15.2132	15.1792	15.5202	15.0714	15.2107	14.991	15.4561	14.3856	14.2106	14.1305	14.36	14.1966	14.3901	14.509	14.1537
+	1.22088	0.879656	1.83994	Q9H8P0	PORED_HUMAN	SRD5A3	Polyprenol reductase	12.0274	NaN	13.7313	14.2981	12.4203	12.7989	12.7418	12.6514	11.9736	12.4608	12.2924	13.0191	11.6917	12.5132	10.1857	12.448
+	5.12783	0.877543	1.83724	Q5TEJ8	THMS2_HUMAN	THEMIS2	Protein THEMIS2	13.3456	NaN	13.7032	13.512	14.2366	13.508	13.272	13.4943	12.7753	12.5721	12.6583	12.7258	12.9527	12.763	12.6266	12.5593
+	6.00263	0.875039	1.83406	O94953	KDM4B_HUMAN	KDM4B	Lysine-specific demethylase 4B	14.6866	14.4222	15.0306	14.8023	15.1906	14.9058	15.0322	14.9984	13.8861	13.8084	14.0594	14.1555	14.1966	13.9344	13.7859	14.2422
+	3.2926	0.865731	1.82226	Q53EL6	PDCD4_HUMAN	PDCD4	Programmed cell death protein 4	14.9227	15.2427	14.9171	15.2003	15.1536	15.5392	15.2945	15.0875	14.2529	14.1797	14.4281	14.3555	13.949	13.6973	14.152	15.4172
+	5.03462	0.857234	1.81156	Q9HB19	PKHA2_HUMAN	PLEKHA2	Pleckstrin homology domain-containing family A member 2	13.7969	NaN	13.7628	13.6828	13.8202	13.3469	13.1227	13.6265	12.8673	12.8076	12.8658	12.7911	12.8048	12.4063	12.4019	12.9504
+	2.67251	0.850645	1.80331	P55899	FCGRN_HUMAN	FCGRT	IgG receptor FcRn large subunit p51	13.0565	NaN	14.0163	13.5575	13.6145	13.7852	13.4459	13.9525	13.2722	12.5139	12.8509	11.828	12.6055	13.3399	12.6471	13.1985
+	3.2254	0.850557	1.8032	P17936	IBP3_HUMAN	IGFBP3	Insulin-like growth factor-binding protein 3	13.8554	NaN	13.6284	14.5338	14.591	14.4598	14.4183	14.3218	12.7367	13.4196	13.2257	13.7773	13.5358	13.6669	13.7735	13.1269
+	1.78561	0.847679	1.7996	Q8IX07	FOG1_HUMAN	ZFPM1	Zinc finger protein ZFPM1	11.3712	NaN	11.8045	11.6564	11.5615	11.2979	11.6996	10.5382	NaN	11.0485	10.3155	10.5906	9.40806	11.1387	10.9234	NaN
+	4.32104	0.846651	1.79832	Q02952	AKA12_HUMAN	AKAP12	A-kinase anchor protein 12	14.9255	14.6635	14.8119	14.2833	14.7231	14.5995	14.9134	14.5938	14.484	13.6531	13.9101	13.3436	13.773	13.6798	14.2154	13.6819
+	2.72752	0.846265	1.79784	Q9BXJ4	C1QT3_HUMAN	C1QTNF3	Complement C1q tumor necrosis factor-related protein 3	13.6222	12.8448	13.5284	13.0509	13.8074	12.5474	14.0336	12.6626	12.1873	12.4497	11.8734	12.7261	12.4888	12.3341	12.5498	12.718
+	7.08495	0.837893	1.78744	P09972	ALDOC_HUMAN	ALDOC	Fructose-bisphosphate aldolase C	18.6938	18.4114	18.8205	18.7818	18.8486	19.0651	19.0179	18.9102	17.8214	17.8616	17.953	18.1264	17.9828	17.9965	17.9507	18.1537
+	2.50899	0.826231	1.77305	O76061	STC2_HUMAN	STC2	Stanniocalcin-2	14.7398	NaN	14.6927	13.7154	14.1817	13.7038	14.2064	14.5502	14.1028	13.7303	13.6342	13.7841	13.1183	13.2823	12.8739	12.9099
+	2.28304	0.824543	1.77097	O43150	ASAP2_HUMAN	ASAP2	Arf-GAP with SH3 domain, ANK repeat and PH domain-containing protein 2	13.5704	15.537	13.5061	14.0923	13.8252	13.8553	14.0192	13.6651	12.7503	13.3758	12.8321	13.1383	13.4188	13.2547	13.5191	13.1851
+	7.3948	0.81971	1.76505	Q9UGL1	KDM5B_HUMAN	KDM5B	Lysine-specific demethylase 5B	15.3215	15.0592	15.5839	15.4504	15.6269	15.393	15.6696	15.5533	14.5483	14.6791	14.6373	14.6281	14.6908	14.5426	14.5816	14.7922
+	4.80366	0.814991	1.75929	Q9Y219	JAG2_HUMAN	JAG2	Protein jagged-2	13.1166	NaN	12.847	13.3723	13.0169	13.4134	13.0826	13.3997	12.4896	11.9675	12.1743	12.4886	12.4689	12.6158	12.6135	12.0888
+	8.5395	0.802848	1.74454	Q9GZT9	EGLN1_HUMAN	EGLN1	Egl nine homolog 1	16.659	16.3976	16.6052	16.3812	16.6155	16.3313	16.4712	16.5576	15.7908	15.7547	15.8483	15.7202	15.7559	15.6623	15.5922	15.4712
+	5.03516	0.800703	1.74195	Q04756	HGFA_HUMAN	HGFAC	Hepatocyte growth factor activator	16.8153	17.6004	17.0121	17.1761	17.0649	17.3295	17.2031	17.1717	16.6162	16.4874	16.0763	16.6465	16.2279	16.1726	16.6117	16.1289
+	4.34608	0.79796	1.73864	Q96NY8	NECT4_HUMAN	NECTIN4	Nectin-4	14.9455	14.8365	15.8313	15.3643	15.7172	15.4498	15.536	15.4603	14.8045	14.7437	14.7737	14.6071	14.6	14.5158	14.3778	14.3346
+	2.5361	0.796286	1.73662	Q9P242	NYAP2_HUMAN	NYAP2	Neuronal tyrosine-phosphorylated phosphoinositide-3-kinase adapter 2	11.9888	NaN	11.8016	11.7803	12.4021	12.1881	12.4094	11.5297	11.7046	11.4226	10.467	11.3027	11.6001	10.618	11.673	10.956
+	1.18957	0.793027	1.73271	P02748	CO9_HUMAN	C9	Complement component C9	13.341	NaN	13.9573	13.0053	14.7804	12.3849	15.2749	12.8532	12.6632	12.5593	12.6945	12.7763	13.3054	13.0105	13.3561	12.5441
+	2.2676	0.787698	1.72632	Q60I27	AL2CL_HUMAN	ALS2CL	ALS2 C-terminal-like protein	11.165	NaN	11.6903	11.2787	11.5684	11.9287	11.6443	11.8637	10.6157	NaN	11.1564	9.97212	10.8614	11.2924	10.2759	11.4513
+	2.44714	0.786987	1.72547	P21217;P51993;Q11128	FUT3_HUMAN;FUT5_HUMAN;FUT6_HUMAN	FUT3;FUT5;FUT6	3-galactosyl-N-acetylglucosaminide 4-alpha-L-fucosyltransferase FUT3	11.9052	NaN	11.734	11.6787	12.6103	11.6552	11.7934	12.0237	11.3409	11.241	10.1825	10.7393	11.465	11.3755	10.9153	11.7596
+	3.52614	0.785665	1.72389	P24592	IBP6_HUMAN	IGFBP6	Insulin-like growth factor-binding protein 6	15.1802	15.8223	15.4232	15.7854	15.1143	15.889	15.2225	15.849	14.8571	15.0829	14.6098	14.9586	14.4346	14.9448	14.9676	14.1455
+	6.83664	0.773706	1.70966	Q96CV9	OPTN_HUMAN	OPTN	Optineurin	13.8942	13.9225	13.7859	14.0697	14.0447	14.0267	14.2822	14.1043	13.128	13.175	13.2976	13.0951	13.3723	13.3813	13.4934	12.998
+	3.60846	0.766554	1.7012	P00750	TPA_HUMAN	PLAT	Tissue-type plasminogen activator	13.6117	13.5907	13.5858	14.3227	14.0782	14.2137	14.2321	14.4532	12.8947	13.6388	12.9254	13.1196	13.2579	13.5125	13.2429	13.364
+	5.58014	0.765949	1.70049	Q9ULI3	HEG1_HUMAN	HEG1	Protein HEG homolog 1	13.0373	NaN	12.9185	12.8586	12.9959	13.2121	13.0567	13.3088	12.3262	12.5987	12.072	12.3945	12.3557	12.1543	12.4488	11.9656
+	2.31109	0.764828	1.69917	P02144	MYG_HUMAN	MB	Myoglobin	14.8689	NaN	16.0118	15.8907	15.4335	15.3473	15.0617	15.7938	14.5974	14.2607	14.8255	14.8555	15.2125	14.6809	15.3262	14.0174
+	2.07615	0.763237	1.6973	Q9HCU4	CELR2_HUMAN	CELSR2	Cadherin EGF LAG seven-pass G-type receptor 2	11.4643	13.0483	11.9739	12.9491	12.6602	12.6473	12.4362	12.483	11.4945	10.8742	11.5873	12.2879	11.4602	11.8083	11.6874	12.3565
+	2.67675	0.763175	1.69722	O60487	MPZL2_HUMAN	MPZL2	Myelin protein zero-like protein 2	15.0415	13.7171	15.3868	15.4359	14.9918	14.9165	15.215	15.2465	14.4882	14.3329	14.3769	14.2604	14.1533	14.0194	14.2173	13.9974
+	4.23485	0.749354	1.68104	P35354	PGH2_HUMAN	PTGS2	Prostaglandin G/H synthase 2	13.2766	14.3001	13.8645	13.8308	13.9276	13.9103	13.6435	13.7846	13.3616	13.1376	13.3855	12.6761	12.9739	12.9503	12.9103	13.1481
+	3.38915	0.748397	1.67993	Q9H1E3	NUCKS_HUMAN	NUCKS1	Nuclear ubiquitous casein and cyclin-dependent kinase substrate 1	18.283	17.595	18.2633	18.3751	18.702	18.1831	18.4478	18.4005	17.3072	17.8113	17.6037	17.7716	17.6406	17.4428	17.8365	16.8489
+	5.22945	0.745928	1.67705	Q9BQK8	LPIN3_HUMAN	LPIN3	Phosphatidate phosphatase LPIN3	14.892	15.5647	14.9799	14.8337	14.8165	14.8495	14.6238	14.8002	14.247	14.1653	14.2298	14.144	14.3719	14.0724	14.1443	14.0181
+	5.12121	0.745727	1.67682	Q16875	F263_HUMAN	PFKFB3	6-phosphofructo-2-kinase/fructose-2,6-bisphosphatase 3	16.5608	15.8161	16.5793	16.1403	16.37	16.1717	16.3144	16.2382	15.6865	15.5607	15.7728	15.5765	15.5206	15.5421	15.3911	15.1747
+	4.43193	0.744315	1.67518	Q8ND76	CCNY_HUMAN	CCNY	Cyclin-Y	13.9661	NaN	14.1391	14.3653	14.6683	14.3675	14.56	14.6181	13.5551	13.4622	13.7212	13.6566	13.7483	13.9355	13.7843	13.2501
+	1.91619	0.737484	1.66727	O15062	ZBTB5_HUMAN	ZBTB5	Zinc finger and BTB domain-containing protein 5	11.2731	12.4461	12.1195	11.9574	12.5782	11.8769	12.0148	NaN	11.082	10.7942	11.4323	NaN	11.538	11.913	10.5579	11.7862
+	6.68945	0.730436	1.65914	P13674	P4HA1_HUMAN	P4HA1	Prolyl 4-hydroxylase subunit alpha-1	18.3593	17.8586	18.3321	18.4248	18.412	18.4472	18.4026	18.5135	17.6562	17.7308	17.5826	17.6418	17.5728	17.634	17.645	17.4434
+	5.93832	0.728133	1.65649	Q13938	CAYP1_HUMAN	CAPS	Calcyphosin	17.9845	18.7063	18.1041	18.2835	18.1997	18.1216	18.1131	18.2737	17.5844	17.5886	17.5641	17.6466	17.341	17.4863	17.4745	17.276
+	6.34866	0.725923	1.65396	Q8IU85	KCC1D_HUMAN	CAMK1D	Calcium/calmodulin-dependent protein kinase type 1D	15.1206	15.4346	15.0297	14.7495	15.2913	15.2037	15.2393	15.0554	14.3595	14.558	14.3091	14.5893	14.4059	14.4325	14.2749	14.3874
+	3.13962	0.725004	1.6529	Q96HE7	ERO1A_HUMAN	ERO1A	ERO1-like protein alpha	20.3919	19.2739	20.542	20.6352	20.5648	20.3139	20.2929	20.567	19.7799	19.5482	19.5284	19.6867	19.6045	19.5951	19.7996	19.239
+	5.16463	0.713696	1.64	P19021	AMD_HUMAN	PAM	Peptidyl-glycine alpha-amidating monooxygenase	14.0157	NaN	14.1646	14.1389	14.3084	13.9678	14.1397	14.212	13.5867	13.3712	13.2893	12.955	13.6641	13.5876	13.6047	13.3141
+	5.35633	0.705408	1.63061	B0FP48;E5RIL1	UPK3L_HUMAN;UPKL2_HUMAN	UPK3BL1;UPK3BL2	Uroplakin-3b-like protein 1	13.566	NaN	14.0939	13.9473	14.164	13.9052	13.8613	14.0888	13.5207	13.2691	13.336	13.2041	13.3263	12.9991	13.0747	13.1999
+	2.9771	0.697993	1.62225	Q6UWP2	DHR11_HUMAN	DHRS11	Dehydrogenase/reductase SDR family member 11	12.2194	NaN	12.5284	13.1547	12.1618	12.4932	12.4331	13.0269	12.3613	11.8319	12.0304	11.8622	11.4921	11.7226	11.7028	12.0043
+	4.28744	0.691648	1.61513	P05412	JUN_HUMAN	JUN	Transcription factor Jun	14.7411	14.6438	14.9779	14.7404	15.0883	14.608	14.8152	14.8488	14.4377	13.6798	14.0882	14.076	14.2406	14.0951	14.5527	13.7602
+	2.81358	0.690293	1.61361	O14613	BORG1_HUMAN	CDC42EP2	Cdc42 effector protein 2	14.0069	14.3968	13.7295	13.3378	13.3097	13.3796	13.7333	13.3807	13.2777	13.4243	12.9506	12.6749	13.0519	12.6855	13.1356	12.5514
+	4.36181	0.689494	1.61272	Q9Y2J8	PADI2_HUMAN	PADI2	Protein-arginine deiminase type-2	15.6723	14.9201	15.8324	15.6049	15.9349	15.6748	15.6971	15.555	14.9716	15.1366	14.859	14.8389	15.0055	15.0269	14.7041	14.8328
+	3.90616	0.685594	1.60836	Q08999	RBL2_HUMAN	RBL2	Retinoblastoma-like protein 2	12.8002	NaN	12.8468	12.6038	12.823	12.4019	12.9435	12.7429	12.1942	12.494	12.434	11.7956	11.8521	11.86	11.7596	12.0251
+	3.31008	0.682562	1.60499	Q9H7H0	MET17_HUMAN	METTL17	Methyltransferase-like protein 17, mitochondrial	15.1285	13.917	14.7808	15.1956	14.8745	15.1788	14.9609	14.9932	14.0889	14.2151	14.0773	14.1762	14.325	14.125	14.1999	14.3614
+	3.94439	0.676911	1.59871	Q6V0I7	FAT4_HUMAN	FAT4	Protocadherin Fat 4	12.5544	NaN	12.8323	12.7184	12.694	12.6927	12.7126	12.5996	12.1407	12.5223	11.8027	11.6512	12.0396	11.903	11.6609	12.3545
+	2.41479	0.676385	1.59813	A1Z1Q3	MACD2_HUMAN	MACROD2	ADP-ribose glycohydrolase MACROD2	12.1649	NaN	12.6184	13.218	12.8911	13.0071	12.988	12.9038	11.6781	12.7391	11.9381	11.8149	12.3285	11.781	12.4	12.5279
+	2.57583	0.67471	1.59628	Q68BL7	OLM2A_HUMAN	OLFML2A	Olfactomedin-like protein 2A	11.6344	NaN	11.4094	11.31	11.5935	11.2795	12.1632	11.6833	NaN	11.139	10.8791	10.9445	11.4306	11.0544	10.3298	10.573
+	7.47216	0.673994	1.59548	Q09666	AHNK_HUMAN	AHNAK	Neuroblast differentiation-associated protein AHNAK	21.9289	21.7169	21.9238	22.1371	22.0572	22.0862	22.058	22.1717	21.3508	21.2827	21.323	21.3117	21.4121	21.3752	21.4766	21.1554
+	2.83801	0.673614	1.59506	Q16651	PRSS8_HUMAN	PRSS8	Prostasin	13.9726	NaN	13.7908	13.9621	13.7849	14.1102	13.625	13.6679	13.6812	13.4201	13.1866	13.5578	12.804	13.1199	13.181	12.419
+	5.73235	0.67128	1.59249	O76070	SYUG_HUMAN	SNCG	Gamma-synuclein	18.7275	19.2683	18.8917	19.09	18.8152	19.1214	18.9627	19.0883	18.3615	18.1495	18.1735	18.5203	18.1807	18.4335	18.5576	18.2181
+	3.56893	0.671114	1.5923	O60449	LY75_HUMAN	LY75	Lymphocyte antigen 75	12.101	NaN	12.2821	12.5401	12.5922	12.7533	12.2197	12.6144	11.2981	12.0216	12.0042	11.6539	11.8558	11.8474	11.4507	12.0453
+	4.01022	0.67044	1.59156	P08582	TRFM_HUMAN	MELTF	Melanotransferrin	13.2636	12.603	13.1972	13.3197	13.2583	13.2182	13.1608	13.6126	12.7956	12.7917	12.3494	12.4578	12.2729	12.5413	12.3335	12.7275
+	3.00421	0.668879	1.58984	Q5T7W7	TSTD2_HUMAN	TSTD2	Thiosulfate sulfurtransferase/rhodanese-like domain-containing protein 2	12.9135	NaN	12.9089	12.9439	13.1031	12.9174	13.5611	12.8783	11.9693	12.584	12.6003	12.1213	12.0755	12.2771	12.256	13.0241
+	1.82178	0.668751	1.5897	P84157	MXRA7_HUMAN	MXRA7	Matrix-remodeling-associated protein 7	14.0807	15.2464	13.6354	14.1293	13.8523	14.2449	13.7823	14.5289	13.4204	13.9564	12.7471	14.1782	13.4528	13.4764	13.7632	13.1557
+	3.63361	0.665743	1.58638	Q04446	GLGB_HUMAN	GBE1	1,4-alpha-glucan-branching enzyme	19.2096	18.1013	19.0271	19.2425	19.1394	19.1166	18.9838	19.1804	18.401	18.2878	18.3243	18.3195	18.428	18.1539	18.4162	18.3439
+	3.07321	0.664903	1.58546	P20592	MX2_HUMAN	MX2	Interferon-induced GTP-binding protein Mx2	12.6153	13.4948	12.5709	12.7976	12.9112	12.9273	12.6945	12.9476	12.2039	11.6945	12.1479	12.2254	12.0724	11.9768	12.5068	12.8121
+	6.18799	0.655996	1.5757	Q9H6Q4	CIAO3_HUMAN	CIAO3	Cytosolic iron-sulfur assembly component 3	15.228	14.8888	15.198	15.4719	15.4483	15.4817	15.3725	15.4271	14.6204	14.5856	14.666	14.5754	14.8053	14.6999	14.7113	14.6047
+	3.41605	0.655934	1.57564	O14791	APOL1_HUMAN	APOL1	Apolipoprotein L1	13.3832	13.7244	13.3268	13.6476	13.2925	13.6545	13.0401	13.8096	13.0966	12.95	13.0459	12.929	12.2017	12.5601	12.9717	12.8762
+	1.30265	0.653849	1.57336	P05543	THBG_HUMAN	SERPINA7	Thyroxine-binding globulin	12.847	NaN	13.2392	11.7818	13.7862	12.2962	13.486	12.3285	12.1001	NaN	12.2669	11.5982	12.3006	12.5045	12.4868	11.9309
+	2.77497	0.649601	1.56873	Q9Y2Y9	KLF13_HUMAN	KLF13	Krueppel-like factor 13	13.1222	12.3703	13.0444	12.9892	13.2291	13.3117	13.4064	13.3287	12.6883	12.8235	12.6663	12.068	12.0522	12.0834	12.8151	12.4085
+	4.25196	0.648486	1.56752	Q9BQB6	VKOR1_HUMAN	VKORC1	Vitamin K epoxide reductase complex subunit 1	15.0603	NaN	15.6193	15.6068	15.7195	15.5437	15.4124	15.7549	14.6781	14.8748	15.0524	14.8126	14.9284	15.2235	14.6272	14.8631
+	7.45465	0.646672	1.56555	Q9Y4C1	KDM3A_HUMAN	KDM3A	Lysine-specific demethylase 3A	15.3719	15.6264	15.4834	15.5297	15.7252	15.5033	15.6067	15.5374	14.7275	14.8958	14.9565	14.7844	15.0901	15.0377	14.9512	14.7676
+	4.61352	0.646181	1.56502	Q9UKI2	BORG2_HUMAN	CDC42EP3	Cdc42 effector protein 3	15.9693	16.4673	15.9905	15.9983	15.9345	15.8614	15.8688	15.8913	15.4958	15.3205	15.1894	15.4049	15.2636	15.5489	15.6394	14.9492
+	3.69306	0.645282	1.56405	P41229	KDM5C_HUMAN	KDM5C	Lysine-specific demethylase 5C	15.2907	14.4135	15.4702	15.4771	15.499	15.4018	15.4302	15.3217	14.5739	14.7566	14.6481	14.5624	14.7049	14.6341	14.6206	14.6414
+	4.54681	0.643215	1.56181	Q969X1	LFG3_HUMAN	TMBIM1	Protein lifeguard 3	15.4361	NaN	15.3158	15.9704	15.2277	15.6106	15.2189	15.6082	14.7089	14.7637	14.9362	14.9145	14.8584	14.9544	14.6962	14.8937
+	2.2461	0.643112	1.56169	P13928	ANXA8_HUMAN	ANXA8	Annexin A8	13.0544	13.6698	13.1361	13.875	13.2995	14.2398	13.3716	13.8689	12.9748	13.0549	12.6797	13.4571	12.8827	12.7526	13.3016	12.2667
+	6.21807	0.642979	1.56155	Q6NZI2	CAVN1_HUMAN	CAVIN1	Caveolae-associated protein 1	17.1404	16.9573	17.0332	17.3675	17.0739	17.4474	17.2881	17.3908	16.5379	16.5927	16.3426	16.5963	16.5329	16.661	16.6189	16.6725
+	3.74886	0.64079	1.55918	Q99650	OSMR_HUMAN	OSMR	Oncostatin-M-specific receptor subunit beta	12.9355	NaN	12.6992	12.9047	12.798	12.9409	12.6755	12.6601	12.0357	12.0569	12.6256	12.1469	12.1601	11.7014	12.4019	NaN
+	1.97804	0.638841	1.55708	Q2M5E4	RGS21_HUMAN	RGS21	Regulator of G-protein signaling 21	NaN	NaN	15.4025	14.8188	15.1856	15.091	15.4981	15.4436	15.0267	14.1583	14.9793	14.7041	14.004	NaN	NaN	14.734
+	6.10234	0.635273	1.55323	Q9NPH3	IL1AP_HUMAN	IL1RAP	Interleukin-1 receptor accessory protein	14.6278	14.7122	14.8389	14.8883	14.7999	14.7362	14.9929	14.5686	14.1286	13.9123	14.0316	13.9732	14.3527	14.146	14.361	14.1771
+	2.897	0.632215	1.54994	P52799	EFNB2_HUMAN	EFNB2	Ephrin-B2	14.2367	14.9874	14.4491	14.387	14.4193	14.1424	14.4574	14.4987	14.1028	13.6792	13.8519	14.0097	13.8236	13.7966	14.2361	13.0204
+	1.71385	0.631044	1.54869	P07205	PGK2_HUMAN	PGK2	Phosphoglycerate kinase 2	15.964	15.9165	15.9213	17.2271	15.6674	16.6929	16.3359	16.8318	15.1826	15.9552	15.1946	15.7077	15.7623	15.46	16.3344	15.9118
+	4.21907	0.628522	1.54598	Q9NYQ6	CELR1_HUMAN	CELSR1	Cadherin EGF LAG seven-pass G-type receptor 1	13.8713	13.976	13.9499	14.4347	14.178	14.4683	14.3296	14.4953	13.2172	13.7787	13.7223	13.5506	13.6417	13.5156	13.4846	13.7643
+	5.9661	0.62729	1.54466	P78549	NTH_HUMAN	NTHL1	Endonuclease III-like protein 1	13.7852	14.037	14.0008	13.7213	13.9423	14.0968	13.8636	14.0493	13.4195	13.2244	13.543	13.4111	13.3155	13.406	13.0357	13.1227
+	1.56331	0.626103	1.54339	Q08345	DDR1_HUMAN	DDR1	Epithelial discoidin domain-containing receptor 1	14.5347	NaN	14.5113	15.4359	15.4463	15.0754	15.4853	15.2154	14.2045	13.747	14.2538	13.8549	15.1734	14.9268	14.9842	14.6513
+	2.91641	0.625337	1.54257	Q7Z7J9	CK2N1_HUMAN	CAMK2N1	Calcium/calmodulin-dependent protein kinase II inhibitor 1	13.3944	NaN	14.2642	14.3039	14.1519	13.9209	13.9952	14.0073	13.4911	13.4563	13.3678	13.4803	12.9564	13.3729	13.871	13.0449
+	4.04422	0.622013	1.53902	Q13228	SBP1_HUMAN	SELENBP1	Methanethiol oxidase	15.3702	15.3166	15.364	15.5606	14.8605	15.4977	15.1502	15.4815	14.6608	14.5549	14.766	14.9818	14.7652	14.8118	14.8624	14.2221
+	4.33871	0.618772	1.53557	P30679	GNA15_HUMAN	GNA15	Guanine nucleotide-binding protein subunit alpha-15	13.1773	NaN	13.31	13.4777	13.1531	13.5986	13.1007	13.2834	12.465	12.6743	12.8834	12.5155	12.9903	12.859	12.6639	12.3994
+	3.49677	0.617483	1.5342	Q15828	CYTM_HUMAN	CST6	Cystatin-M	15.3651	15.5783	14.9119	15.4254	14.7565	15.2346	15.0097	15.0152	14.725	14.4193	14.3865	14.9385	14.2809	14.5988	14.7121	14.2957
+	1.37051	0.614882	1.53143	P14921	ETS1_HUMAN	ETS1	Protein C-ets-1	15.8102	13.8312	15.5344	14.9804	14.7606	14.5182	15.1084	15.2439	14.0755	14.6942	15.1368	14.3147	14.5981	14.1319	14.385	13.5321
+	2.34254	0.613737	1.53022	P35367	HRH1_HUMAN	HRH1	Histamine H1 receptor	12.2057	12.8612	12.3287	12.8135	12.5059	11.7872	12.9467	12.9398	11.7905	11.684	12.2104	11.9341	11.8267	12.4588	11.5257	12.0486
+	5.8822	0.613364	1.52982	O75164	KDM4A_HUMAN	KDM4A	Lysine-specific demethylase 4A	14.6213	14.5081	14.9371	14.6885	14.7926	14.4595	14.7609	14.803	14.2598	14.2584	14.0289	14.088	13.9476	14.2076	13.9879	13.8858
+	1.81263	0.611823	1.52819	P13726	TF_HUMAN	F3	Tissue factor	17.065	15.4251	16.9656	16.7177	16.7461	16.7334	16.8353	16.6402	16.2232	15.9761	16.1217	16.304	16.0858	16.0984	16.258	15.1667
+	1.44766	0.610053	1.52631	Q969W8	ZN566_HUMAN	ZNF566	Zinc finger protein 566	NaN	NaN	10.969	10.9832	10.7649	10.7878	10.3478	10.4726	10.0698	NaN	9.12529	9.9216	10.9078	10.1655	10.6526	9.93307
+	1.44163	0.607752	1.52388	P20827	EFNA1_HUMAN	EFNA1	Ephrin-A1	13.1434	12.7762	14.15	13.8344	14.2267	13.4858	14.0047	14.2702	13.0536	14.0189	12.9468	13.1704	NaN	13.1561	12.5642	12.9908
+	3.82067	0.602019	1.51784	Q9UL52	TM11E_HUMAN	TMPRSS11E	Transmembrane protease serine 11E	15.1414	NaN	15.3221	15.6242	15.1771	15.4005	15.3299	14.9495	14.3784	14.4726	14.4173	14.7561	14.7213	14.8035	14.9897	14.8676
+	1.37438	0.598619	1.51427	P53801	PTTG_HUMAN	PTTG1IP	Pituitary tumor-transforming gene 1 protein-interacting protein	16.1039	NaN	15.8499	15.4605	15.656	15.1319	15.4288	15.4817	15.4381	15.7277	15.3842	15.5702	14.7554	14.4164	14.6846	13.9346
+	2.37202	0.597544	1.51314	P34910	EVI2B_HUMAN	EVI2B	Protein EVI2B	13.7658	13.9759	13.415	13.6786	13.6069	13.738	14.0166	13.8667	12.4111	12.5339	13.2638	13.456	13.1949	13.3332	13.7312	13.359
+	3.28285	0.597093	1.51267	O15460	P4HA2_HUMAN	P4HA2	Prolyl 4-hydroxylase subunit alpha-2	16.8828	15.9174	16.8754	16.8789	17.0132	16.9143	16.8473	16.9823	16.3924	16.1585	16.2149	16.1905	16.1509	16.2237	16.251	15.9529
+	6.45499	0.594584	1.51004	P10276	RARA_HUMAN	RARA	Retinoic acid receptor alpha	14.1783	13.8447	13.8913	14.086	13.9548	13.8346	14.1768	13.9307	13.3032	13.5465	13.2332	13.5022	13.4011	13.5302	13.2597	13.3645
+	1.76409	0.591697	1.50702	Q9H3R0	KDM4C_HUMAN	KDM4C	Lysine-specific demethylase 4C	12.0638	12.502	12.1263	11.7025	12.1323	11.6656	12.2049	12.0898	11.9055	11.385	11.5879	11.5622	11.8609	10.6322	10.6699	12.1501
+	2.55821	0.589842	1.50508	Q9Y6N7	ROBO1_HUMAN	ROBO1	Roundabout homolog 1	12.4562	NaN	12.2086	12.461	12.5274	12.3525	12.2182	12.2257	12.0335	11.2472	11.946	11.8784	11.9244	12.0786	11.9728	11
+	4.62447	0.589442	1.50466	Q9H6K5	PRR36_HUMAN	PRR36	Proline-rich protein 36	12.8326	NaN	13.1307	13.1333	12.8854	13.1449	12.9215	13.2682	12.5679	12.2022	12.4091	12.2911	12.6716	12.5309	12.2727	12.7008
+	3.71252	0.589314	1.50453	Q494U1	PKHN1_HUMAN	PLEKHN1	Pleckstrin homology domain-containing family N member 1	13.6886	NaN	13.6557	13.7166	13.822	13.7702	13.3375	13.425	13.2859	13.1238	13.326	12.7772	13.2588	12.8584	13.0437	12.6579
+	2.21431	0.587907	1.50307	Q53LP3	SWAHC_HUMAN	SOWAHC	Ankyrin repeat domain-containing protein SOWAHC	13.3233	14.1723	13.1881	14.0631	14.0019	14.1433	13.3272	13.7593	13.318	13.138	13.3355	12.9817	13.396	13.3774	13.2666	12.4621
+	2.11693	0.587368	1.5025	Q53HV7	SMUG1_HUMAN	SMUG1	Single-strand selective monofunctional uracil DNA glycosylase	12.8549	13.7042	12.6072	12.7421	13.2054	12.7157	12.2218	12.8056	12.5181	12.8199	12.1293	11.8648	12.1368	12.0901	12.4632	12.1358
+	4.50455	0.586673	1.50178	Q92619	HMHA1_HUMAN	ARHGAP45	Rho GTPase-activating protein 45	14.0768	14.8709	14.1557	14.2127	14.1754	14.2766	14.0928	14.2134	13.6249	13.7389	13.6453	13.5928	13.6108	13.7126	13.8836	13.572
+	3.12387	0.586621	1.50173	P68036	UB2L3_HUMAN	UBE2L3	Ubiquitin-conjugating enzyme E2 L3	17.8898	18.9095	18.3948	18.6663	18.4526	18.6257	18.746	18.7416	17.9306	18.0192	17.5815	18.0016	17.7532	18.0564	18.3429	18.0479
+	1.39772	0.586354	1.50145	Q7Z3Z3	PIWL3_HUMAN	PIWIL3	Piwi-like protein 3	NaN	NaN	12.9961	13.118	12.7983	13.4026	12.7405	12.7178	11.9271	13.3797	12.3932	12.4314	12.747	11.7177	12.0349	NaN
+	4.56308	0.584612	1.49964	Q13882	PTK6_HUMAN	PTK6	Protein-tyrosine kinase 6	13.8593	NaN	13.832	13.759	13.8816	13.686	13.9642	14.0216	13.4938	13.4533	13.1803	13.0129	13.5407	13.1712	13.3618	12.9704
+	1.49377	0.584324	1.49934	Q9UMD9	COHA1_HUMAN	COL17A1	Collagen alpha-1(XVII) chain	10.9354	NaN	11.5768	12.484	11.7493	12.0836	11.8873	12.1452	11.4754	11.3107	10.3011	11.0079	11.2694	11.5582	11.3041	11.7976
+	6.81071	0.582853	1.49781	Q9BZF2	OSBL7_HUMAN	OSBPL7	Oxysterol-binding protein-related protein 7	12.7989	NaN	12.7234	12.6048	12.9106	12.8626	12.9549	12.6908	12.2766	12.2373	12.1742	12.2279	12.2874	11.9961	12.1882	12.2877
+	1.43857	0.58271	1.49766	Q5T4B2	GT253_HUMAN	CERCAM	Inactive glycosyltransferase 25 family member 3	12.0844	NaN	11.8568	12.5384	12.0907	12.9908	11.9953	12.0576	11.4603	11.9307	11.1273	NaN	11.1275	11.9137	NaN	12.3276
+	2.56127	0.582288	1.49722	O43294	TGFI1_HUMAN	TGFB1I1	Transforming growth factor beta-1-induced transcript 1 protein	14.7347	NaN	14.6191	15.0985	14.5125	14.4045	13.9825	15.0659	14.3049	14.2721	14.1335	14.0377	13.79	13.7582	13.9186	14.1755
+	2.50306	0.580121	1.49497	O75363	BCAS1_HUMAN	BCAS1	Breast carcinoma-amplified sequence 1	12.0057	12.4001	12.9154	12.7289	12.8797	12.9018	12.6711	13.3253	12.6326	12.0457	12.178	12.2181	11.7606	12.1489	12.1477	12.0554
+	1.66486	0.579111	1.49393	O43581	SYT7_HUMAN	SYT7	Synaptotagmin-7	12.249	13.61	12.2342	12.0804	12.2242	12.0838	12.1767	11.8654	11.7866	11.8325	11.0103	12.0416	11.6222	12.0745	11.8751	11.648
+	4.27966	0.577474	1.49223	P51636	CAV2_HUMAN	CAV2	Caveolin-2	15.0356	NaN	15.2776	15.6433	15.0296	15.1134	15.0571	15.3965	14.486	14.5889	14.6308	14.8104	14.6274	14.7143	14.8516	14.4457
+	5.08923	0.577245	1.492	Q99583	MNT_HUMAN	MNT	Max-binding protein MNT	12.5988	NaN	12.6716	12.7139	12.8549	12.8192	12.5371	12.8883	11.9352	12.1357	12.3859	12.3918	12.2215	12.1222	12.0421	11.9578
+	3.93395	0.576558	1.49129	P51805	PLXA3_HUMAN	PLXNA3	Plexin-A3	12.2888	NaN	12.2717	12.1952	12.4757	12.0555	11.988	12.3904	11.6271	11.6394	11.9121	11.8247	11.871	11.2934	11.7576	11.3653
+	3.65678	0.575869	1.49057	P00492	HPRT_HUMAN	HPRT1	Hypoxanthine-guanine phosphoribosyltransferase	18.7721	19.0991	19.0611	19.1259	18.5231	18.9763	18.5921	19.0313	18.6961	18.2345	18.0621	18.4784	18.0153	18.3689	18.4853	18.2333
+	5.59803	0.575517	1.49021	O95479	G6PE_HUMAN	H6PD	GDH/6PGL endoplasmic bifunctional protein	14.963	14.9737	15.179	15.3922	15.2987	15.4731	15.2169	15.4016	14.6504	14.6798	14.7956	14.6647	14.6451	14.6608	14.7344	14.4633
+	2.07429	0.575065	1.48974	Q96A26	F162A_HUMAN	FAM162A	Protein FAM162A	18.5589	17.2069	18.391	18.7554	18.7451	18.5562	18.6163	18.7339	17.824	17.8464	17.8925	18.0176	17.6712	17.8871	18.0621	17.7622
+	2.69483	0.574949	1.48962	Q13442	HAP28_HUMAN	PDAP1	28 kDa heat- and acid-stable phosphoprotein	18.6967	19.363	18.8187	19.5007	19.596	19.134	19.2156	19.5289	18.499	18.5281	18.259	18.4891	18.8469	18.7248	19.1429	18.7641
+	1.40554	0.57237	1.48696	Q07352	TISB_HUMAN	ZFP36L1	mRNA decay activator protein ZFP36L1	13.1488	13.8734	13.4143	13.8781	13.405	13.5324	12.7911	12.9221	13.0553	13.047	12.2109	12.3144	13.3999	11.8689	13.461	13.029
+	4.73959	0.571805	1.48638	Q70UQ0	IKIP_HUMAN	IKBIP	Inhibitor of nuclear factor kappa-B kinase-interacting protein	15.3931	15.2645	15.4705	15.8238	15.592	15.7562	15.6856	15.8257	15.1526	15.0401	14.9889	14.8392	14.9791	14.9094	15.3123	15.0156
+	3.96331	0.571562	1.48613	P08670	VIME_HUMAN	VIM	Vimentin	20.7995	20.095	20.6653	20.9456	20.6889	20.9412	20.7605	21.0266	20.0898	20.171	20.1409	20.2791	20.0589	20.2888	20.0966	20.2252
+	5.5	0.570743	1.48529	Q96KN4	LRAT1_HUMAN	LRATD1	Protein LRATD1	13.4874	NaN	13.4508	13.3006	13.2328	13.4449	13.5385	13.34	13.0404	12.7631	12.9436	12.8668	12.7185	13.006	12.5568	12.7332
+	3.45653	0.569528	1.48404	Q9UJ14	GGT7_HUMAN	GGT7	Glutathione hydrolase 7	13.048	13.2587	13.1195	13.4977	13.2993	13.081	13.1078	13.36	12.829	12.8083	12.8551	12.5676	12.7719	12.9097	12.4835	11.9907
+	2.26073	0.568467	1.48295	Q00978	IRF9_HUMAN	IRF9	Interferon regulatory factor 9	13.6211	13.4247	14.0046	13.6491	13.4988	13.7907	12.7278	13.4089	13.1897	13.262	12.9555	12.9017	13.0511	13.0041	12.9896	12.2241
+	2.30712	0.568032	1.4825	Q6ZUT6	CCD9B_HUMAN	CCDC9B	Coiled-coil domain-containing protein 9B	13.7963	14.886	14.0326	14.1109	13.3084	14.116	14.1244	14.0139	13.5126	13.6819	13.3456	13.7583	13.1059	13.437	13.406	13.597
+	3.2046	0.566247	1.48067	Q96CD0	FBXL8_HUMAN	FBXL8	F-box/LRR-repeat protein 8	13.2453	14.3897	13.5414	13.5252	13.4676	13.4025	13.5462	13.6588	13.0704	13.1283	13.15	13.1903	12.9484	12.877	12.8519	13.0302
+	5.28993	0.563278	1.47762	P23634	AT2B4_HUMAN	ATP2B4	Plasma membrane calcium-transporting ATPase 4	16.3098	16.4217	16.233	16.6193	16.5112	16.7176	16.4584	16.6597	15.792	15.991	15.8105	15.8626	16.1238	16.0239	16.0826	15.738
+	7.83135	0.561009	1.4753	Q8N1P7	CRBG2_HUMAN	CRYBG2	Beta/gamma crystallin domain-containing protein 2	14.4944	14.8578	14.591	14.5464	14.6575	14.6037	14.7007	14.6196	13.9898	14.0108	14.0005	14.1238	14.1488	14.1906	13.9975	14.1212
+	3.25322	0.557873	1.4721	Q9Y4H2	IRS2_HUMAN	IRS2	Insulin receptor substrate 2	15.0335	14.8648	15.196	14.8769	14.4297	14.7088	14.7749	14.9197	14.3899	14.5224	14.4871	14.5662	14.1911	13.7331	14.1399	14.3117
+	2.34842	0.554371	1.46853	Q86UX7	URP2_HUMAN	FERMT3	Fermitin family homolog 3	13.9144	13.7203	14.1826	13.7265	13.8418	13.7895	14.6806	13.9141	13.4565	13.6639	12.8048	13.5251	13.26	13.5728	13.8846	13.1672
+	1.51135	0.552459	1.46658	Q9H6X4	TM134_HUMAN	TMEM134	Transmembrane protein 134	12.6842	NaN	12.3559	12.9413	13.1164	12.8586	12.8496	12.9459	12.6563	12.6376	12.0842	12.6984	12.482	12.6436	11.8103	11.1417
+	1.77415	0.549134	1.46321	P00488	F13A_HUMAN	F13A1	Coagulation factor XIII A chain	13.3203	12.8826	12.9698	13.117	13.6001	13.2678	14.0152	13.3615	12.8679	12.7404	12.87	12.8632	12.9741	12.7914	13.2832	11.751
+	1.99265	0.549101	1.46317	Q96AQ6	PBIP1_HUMAN	PBXIP1	Pre-B-cell leukemia transcription factor-interacting protein 1	16.3675	15.1778	16.492	16.6742	16.7087	16.6966	16.5378	16.7102	15.8216	16.0247	15.811	15.8996	15.8471	15.8096	15.9419	15.8164
+	2.74558	0.545889	1.45992	A6NKD9	CC85C_HUMAN	CCDC85C	Coiled-coil domain-containing protein 85C	14.0594	14.4902	14.7721	14.8226	14.7583	14.8626	14.5202	14.9874	14.1866	13.6625	13.9722	13.9154	14.0544	14.2669	14.5598	14.2881
+	4.56906	0.544993	1.45901	Q9H098	F107B_HUMAN	FAM107B	Protein FAM107B	16.5436	16.7947	16.5768	16.8694	16.8059	16.814	16.9231	16.8379	16.3052	16.3613	15.9566	16.3141	16.1442	16.2481	16.5564	15.9195
+	1.55593	0.543989	1.458	Q8WXI7	MUC16_HUMAN	MUC16	Mucin-16	12.6296	13.3072	12.9818	13.9873	13.655	14.0756	13.6945	14.1565	12.8264	12.6258	13.3861	12.6862	13.4278	12.9666	13.2355	12.981
+	4.61869	0.540763	1.45474	O43151	TET3_HUMAN	TET3	Methylcytosine dioxygenase TET3	12.8968	NaN	12.5694	12.6485	12.6237	12.679	12.6862	12.7117	12.2602	11.7591	12.2488	12.0632	11.9706	12.2258	12.2847	12.3647
+	4.10055	0.540438	1.45441	O43272	PROD_HUMAN	PRODH	Proline dehydrogenase 1, mitochondrial	13.7944	14.3223	13.9317	14.0819	14.0731	13.8701	13.6749	14.1476	13.1901	13.5569	13.6225	13.6916	13.4171	13.3879	13.2021	13.5044
+	1.80468	0.539989	1.45396	Q9Y4K0	LOXL2_HUMAN	LOXL2	Lysyl oxidase homolog 2	15.5283	14.0611	15.4598	15.2141	15.4025	15.2331	15.3057	15.4022	14.3271	14.4207	14.264	14.7065	14.7556	15.0668	14.845	14.9014
+	4.76537	0.538753	1.45272	P52789	HXK2_HUMAN	HK2	Hexokinase-2	17.7897	17.3211	17.7486	17.879	17.986	17.9388	18.0064	17.8786	17.1272	17.3109	17.1804	17.2177	17.3941	17.3167	17.359	17.3322
+	3.86976	0.537359	1.45131	Q6PCB8	EMB_HUMAN	EMB	Embigin	13.3754	13.7049	13.4618	13.4746	13.6782	13.3014	13.6508	13.7795	13.0993	13.0616	13.2133	13.2432	13.2008	12.9622	12.5776	12.7698
+	1.84659	0.53597	1.44992	O60551	NMT2_HUMAN	NMT2	Glycylpeptide N-tetradecanoyltransferase 2	12.6439	NaN	12.9096	13.079	12.8193	12.645	12.6447	12.8992	12.7918	11.9882	12.8564	12.3503	12.3976	12.4597	11.8383	11.4763
+	1.70185	0.533737	1.44767	Q3B820	F161A_HUMAN	FAM161A	Protein FAM161A	12.3671	12.275	12.1128	12.1217	11.6167	11.8546	11.8802	11.9213	11.958	10.7144	10.8698	11.5228	11.3856	11.3406	12.1721	11.9165
+	5.82117	0.531634	1.44557	Q16762	THTR_HUMAN	TST	Thiosulfate sulfurtransferase	15.3224	NaN	15.2643	15.3054	15.2925	15.5778	15.352	15.6299	14.8811	14.8241	15.0365	14.9116	14.8976	14.8364	14.8013	14.6947
+	5.27858	0.527862	1.44179	O76041	NEBL_HUMAN	NEBL	Nebulette	14.3818	14.4855	14.5594	14.5343	14.5802	14.7114	14.5765	14.4947	13.6391	14.208	13.9897	13.9381	14.1121	13.9101	14.1134	14.1906
+	3.05617	0.527374	1.4413	Q6ZVK8	NUD18_HUMAN	NUDT18	8-oxo-dGDP phosphatase NUDT18	13.5597	12.8704	13.4745	13.3539	13.3952	13.6475	13.6803	13.5192	12.8477	12.7935	13.1742	12.4162	13.1918	13.004	12.8847	12.9697
+	4.06341	0.527259	1.44119	Q9NSU2	TREX1_HUMAN	TREX1	Three-prime repair exonuclease 1	14.1689	NaN	14.1311	14.2653	14.131	13.7728	14.373	14.1857	13.6927	13.5875	13.4901	13.4122	13.5461	13.6716	13.9999	13.5564
+	1.94059	0.52501	1.43894	Q9NPR2	SEM4B_HUMAN	SEMA4B	Semaphorin-4B	16.8897	15.6302	16.7264	17.1848	16.9585	16.9365	16.6368	17.0384	16.4005	16.2596	16.194	16.1974	16.4327	16.2372	16.1862	15.8936
+	5.41029	0.524175	1.43811	P13747	HLAE_HUMAN	HLA-E	HLA class I histocompatibility antigen, alpha chain E	13.7366	13.5824	13.6033	13.8052	13.8781	13.7938	13.8149	13.9021	13.3488	13.0153	13.1582	13.5451	13.2774	13.2299	13.0758	13.2726
+	1.45919	0.522281	1.43622	Q9ULX9	MAFF_HUMAN	MAFF	Transcription factor MafF	13.5864	14.7815	13.3307	13.6528	13.6369	13.6144	13.363	12.8907	13.1213	12.8157	12.8895	13.0913	12.8048	12.9703	13.1565	13.8288
+	4.33747	0.521796	1.43574	O60502	OGA_HUMAN	OGA	Protein O-GlcNAcase	16.5979	16.8621	16.6596	16.4297	16.8325	16.6734	16.62	16.7448	16.3728	16.1084	16.3386	16.2212	16.0787	16.338	16.0613	15.7269
+	2.4267	0.52128	1.43523	Q5XKE5	K2C79_HUMAN	KRT79	Keratin, type II cytoskeletal 79	13.5879	14.4256	13.4753	14.018	13.284	13.8226	13.338	13.4849	13.2835	13.4641	13.1232	13.0682	13.1138	12.8658	13.1314	13.2162
+	1.91941	0.521111	1.43506	Q03405	UPAR_HUMAN	PLAUR	Urokinase plasminogen activator surface receptor	14.4113	14.6661	13.666	14.6028	14.0626	14.3439	14.0282	13.7405	13.601	13.8681	13.0581	13.5613	13.7148	13.4289	14.2118	13.9086
+	1.77926	0.521008	1.43496	P28799	GRN_HUMAN	GRN	Progranulin	14.0114	14.4013	14.6356	14.9533	14.359	14.7416	14.2759	14.9747	14.5341	13.7568	13.8109	14.1502	14.2125	13.8893	14.5382	13.2929
+	2.57439	0.516646	1.43063	O00358	FOXE1_HUMAN	FOXE1	Forkhead box protein E1	12.7738	13.3609	12.891	12.5509	12.6397	12.9285	12.5059	12.9397	12.4416	12.1758	12.099	12.4662	11.7161	12.5647	12.4436	12.5503
+	1.87237	0.515939	1.42992	Q9NSK7	CS012_HUMAN	C19orf12	Protein C19orf12	13.0847	NaN	13.7145	13.0981	13.1737	13.1562	13.5046	13.2998	13.0236	12.6011	12.9149	12.7124	12.6105	12.814	13.5002	12.0177
+	2.90565	0.513007	1.42702	A8MQ03	CRTP1_HUMAN	CYSRT1	Cysteine-rich tail protein 1	17.6283	NaN	17.4664	17.9152	17.8262	17.7113	17.4537	17.5877	17.2332	16.801	17.0127	17.3341	17.2997	17.4152	17.3898	16.6547
+	4.28678	0.51175	1.42578	Q7Z404	TMC4_HUMAN	TMC4	Transmembrane channel-like protein 4	13.0769	13.3724	13.4333	13.1966	13.5188	13.3204	13.3006	13.4106	13.0412	12.8995	13.0305	12.5742	12.7619	12.5521	12.6473	13.0291
+	1.67924	0.510685	1.42473	Q9NQC8	IFT46_HUMAN	IFT46	Intraflagellar transport protein 46 homolog	13.7404	13.9768	13.4367	13.7726	13.4582	13.455	13.2595	13.4644	13.3267	13.3857	13.2365	13.3244	13.012	12.9732	13.3444	11.8755
+	5.18395	0.510117	1.42417	Q96IG2	FXL20_HUMAN	FBXL20	F-box/LRR-repeat protein 20	13.5656	NaN	13.7428	13.7937	13.7761	13.7747	13.7527	13.5961	13.1627	13.1707	13.4683	13.015	13.3535	13.3356	13.0948	13.0346
+	1.54487	0.50844	1.42251	P78357	CNTP1_HUMAN	CNTNAP1	Contactin-associated protein 1	12.3821	NaN	12.4973	12.6588	12.0892	12.3501	12.0117	12.3027	11.407	11.977	11.9398	12.1069	12.509	12.1879	11.4656	10.9587
+	2.2357	0.507839	1.42192	P55145	MANF_HUMAN	MANF	Mesencephalic astrocyte-derived neurotrophic factor	18.1243	17.6159	18.2881	18.6219	18.4118	18.0624	18.1114	18.4082	18.2363	17.4678	17.5722	17.7356	17.6607	17.5792	18.0783	17.2511
+	3.74419	0.506598	1.4207	P06396	GELS_HUMAN	GSN	Gelsolin	17.8609	17.7195	18.2491	17.9573	18.4347	18.0363	18.4826	18.1087	17.5995	17.5353	17.6954	17.6855	17.6525	17.6579	17.5386	17.4317
+	2.32185	0.506318	1.42042	Q9P2J2	TUTLA_HUMAN	IGSF9	Protein turtle homolog A	12.3466	13.0149	12.2192	12.5204	12.2438	12.3626	12.6552	12.618	12.0005	12.1473	11.7142	12.0914	11.8313	12.528	11.4231	12.1946
+	2.60028	0.505346	1.41946	O14503	BHE40_HUMAN	BHLHE40	Class E basic helix-loop-helix protein 40	14.3976	15.0438	14.1841	15.0532	14.2587	14.5467	14.3221	14.744	14.0001	14.1219	13.7659	14.125	14.3785	13.8999	14.0588	14.1574
+	1.57193	0.503838	1.41798	P52926	HMGA2_HUMAN	HMGA2	High mobility group protein HMGI-C	14.5854	14.423	14.2423	14.7414	14.5501	14.6777	13.9594	14.5985	14.2723	14.0155	13.778	13.5864	14.2896	13.4814	14.9246	13.3991
+	3.56499	0.503565	1.41771	O00748	EST2_HUMAN	CES2	Cocaine esterase	12.8324	13.7309	13.1087	13.3412	13.3389	13.1712	13.1244	13.172	12.8204	12.82	12.7559	12.9525	12.7076	12.6406	12.5913	12.5028
+	3.35608	0.50346	1.41761	P55042	RAD_HUMAN	RRAD	GTP-binding protein RAD	13.1932	13.385	13.7391	13.4206	13.3402	13.6914	13.6239	13.552	12.8889	12.459	13.037	12.9893	13.2607	13.2346	13.0411	13.0072
+	2.32308	0.501904	1.41608	Q96D15	RCN3_HUMAN	RCN3	Reticulocalbin-3	16.2073	15.5627	16.3113	16.6687	16.3161	16.4474	16.281	16.6421	15.9876	16.021	15.6756	16.0305	15.6352	15.8158	15.9355	15.3201
+	3.28577	0.499903	1.41412	Q14533;O43790	KRT81_HUMAN;KRT86_HUMAN	KRT81;KRT86	Keratin, type II cuticular Hb6	16.7709	16.5217	16.6808	16.4438	16.4261	16.1036	16.5522	16.5027	16.4236	15.6314	16.1763	16.0717	15.7946	15.8387	16.0338	16.0323
+	4.11403	0.499879	1.41409	Q8WUF5	IASPP_HUMAN	PPP1R13L	RelA-associated inhibitor	17.224	16.6725	17.3012	17.3309	17.428	17.461	17.3957	17.3367	16.734	16.8285	16.7999	16.7995	16.7189	16.7733	16.8008	16.6959
+	2.74171	0.499059	1.41329	P21580	TNAP3_HUMAN	TNFAIP3	Tumor necrosis factor alpha-induced protein 3	12.2843	NaN	12.1001	12.1103	12.3593	11.5085	12.0035	11.8578	11.3728	11.5903	11.5437	11.3433	11.8137	11.414	11.6525	NaN
+	2.32363	0.496907	1.41118	Q9Y5U4	INSI2_HUMAN	INSIG2	Insulin-induced gene 2 protein	12.9578	12.7673	13.0672	12.6458	13.3891	13.0192	13.0738	12.9663	12.7035	12.6094	12.1231	11.9273	12.6496	12.984	12.6866	12.2278
+	6.2519	0.496274	1.41057	O95865	DDAH2_HUMAN	DDAH2	N(G),N(G)-dimethylarginine dimethylaminohydrolase 2	16.0286	16.265	16.1932	16.4999	16.2331	16.379	16.2243	16.3914	15.7584	15.839	15.6904	15.8428	15.754	15.8063	15.674	15.8795
+	3.14819	0.494262	1.4086	Q8N4X5	AF1L2_HUMAN	AFAP1L2	Actin filament-associated protein 1-like 2	13.6102	14.4737	13.8343	13.9058	13.7861	13.8332	13.4672	13.9766	13.1809	13.2933	13.2889	13.2495	13.4407	13.4616	13.4657	13.5523
+	2.81821	0.493835	1.40818	Q9BZG8	DPH1_HUMAN	DPH1	2-(3-amino-3-carboxypropyl)histidine synthase subunit 1	13.4389	12.8366	13.5817	13.4145	13.5615	13.6879	13.6092	13.6056	13.2728	13.1075	12.8832	12.5361	12.8073	13.0293	13.1649	12.9843
+	2.94066	0.492831	1.4072	O15037	KHNYN_HUMAN	KHNYN	Protein KHNYN	14.3088	13.5657	14.4338	14.4373	14.538	14.4932	14.3543	14.2805	13.7763	13.7322	13.7265	13.8287	13.9903	13.9954	13.8616	13.5579
+	4.91942	0.492347	1.40673	Q9BW04	SARG_HUMAN	SARG	Specifically androgen-regulated gene protein	17.2864	17.3497	16.9478	17.2438	17.2164	17.4126	17.5139	17.2262	16.9686	16.8505	16.6084	16.8977	16.756	16.6005	16.7889	16.7874
+	2.47821	0.490954	1.40537	Q8NFH8	REPS2_HUMAN	REPS2	RalBP1-associated Eps domain-containing protein 2	11.8714	NaN	11.8489	12.2755	11.827	11.9554	12.1699	11.8379	11.3918	11.5043	11.7215	11.5706	10.8428	11.2656	11.8757	11.6555
+	2.55627	0.490324	1.40476	O75123	ZN623_HUMAN	ZNF623	Zinc finger protein 623	12.3462	NaN	11.9821	12.6064	12.7057	12.4231	12.624	12.8897	11.748	NaN	11.9818	12.1686	12.2771	12.1095	12.0104	11.8495
+	1.53956	0.489201	1.40367	Q9ULR5	PAI2B_HUMAN	PAIP2B	Polyadenylate-binding protein-interacting protein 2B	14.2497	NaN	14.0986	14.7923	13.639	14.217	13.9574	14.0631	13.2853	13.7563	13.3259	14.268	13.6837	13.8039	14.0722	13.0535
+	4.24545	0.485289	1.39987	Q9H8Y5	ANKZ1_HUMAN	ANKZF1	Ankyrin repeat and zinc finger domain-containing protein 1	16.4508	15.8863	16.4085	16.312	16.5102	16.3512	16.61	16.5138	15.6891	15.9813	15.8602	15.9648	15.9793	15.8991	15.8546	15.9323
+	1.66018	0.482925	1.39757	Q7L8J4	3BP5L_HUMAN	SH3BP5L	SH3 domain-binding protein 5-like	13.3258	14.4784	13.1096	13.8503	13.8353	13.8219	13.7327	13.6468	13.1699	12.909	12.6799	13.2693	13.5777	13.2644	13.756	13.3114
+	2.47968	0.480763	1.39548	Q6NSJ0	MYORG_HUMAN	MYORG	Myogenesis-regulating glycosidase	12.5617	NaN	12.4392	12.6289	12.1914	12.1864	12.5368	12.5982	12.4523	12.1284	12.0984	12.0951	11.7379	12.0717	11.5327	11.6291
+	2.40576	0.479692	1.39445	Q96LW9	ZSC31_HUMAN	ZSCAN31	Zinc finger and SCAN domain-containing protein 31	12.2184	NaN	12.2158	12.2867	12.4411	12.3889	12.2003	12.6493	11.9888	12.1169	12.4183	11.6004	11.5338	11.6122	11.574	12.0617
+	3.80106	0.475349	1.39025	Q6PI47	KCD18_HUMAN	KCTD18	BTB/POZ domain-containing protein KCTD18	12.8607	13.2824	13.0515	13.3847	13.2212	13.337	13.1452	13.0028	12.754	12.8073	12.676	12.4541	12.8216	12.9751	12.5712	12.4234
+	2.08981	0.475319	1.39023	O75177	CREST_HUMAN	SS18L1	Calcium-responsive transactivator	13.3846	14.2164	13.0339	12.8839	13.5018	13.3953	13.2412	13.1418	12.9072	12.9066	12.8687	12.9506	12.6805	12.6101	12.9477	13.1248
+	3.21403	0.474217	1.38916	Q9UPI3	FLVC2_HUMAN	FLVCR2	Feline leukemia virus subgroup C receptor-related protein 2	12.5879	12.5963	12.5093	12.0268	12.2669	12.546	12.3789	12.2769	11.9754	11.9781	12.0942	12.3057	11.8008	11.7359	11.5491	11.956
+	3.19601	0.474198	1.38915	Q93015	NAA80_HUMAN	NAA80	N-alpha-acetyltransferase 80	14.5678	15.0317	14.3468	14.7377	14.4508	14.3129	14.4638	14.4763	14.2271	14.2304	14.1574	13.9958	13.6912	14.1152	14.2632	13.914
+	2.04729	0.473562	1.38853	Q9NPI8	FANCF_HUMAN	FANCF	Fanconi anemia group F protein	12.9896	13.0438	12.6119	12.7472	12.3142	13.2238	12.5733	12.9415	12.6897	12.5089	12.3135	12.4808	12.1079	12.4334	11.7906	NaN
+	2.37003	0.471428	1.38648	Q96LD8	SENP8_HUMAN	SENP8	Sentrin-specific protease 8	13.7362	NaN	13.9709	14.3657	14.0042	13.926	14.0234	13.5687	13.3541	13.5176	12.8548	13.7231	13.5197	13.5163	13.5695	13.7107
+	1.95085	0.469751	1.38487	Q12982	BNIP2_HUMAN	BNIP2	BCL2/adenovirus E1B 19 kDa protein-interacting protein 2	13.7766	NaN	13.6717	14.1067	14.1204	14.1015	13.6541	14.3247	13.5526	13.429	13.5718	13.5822	13.8552	13.6919	13.5733	12.7066
+	1.52066	0.468619	1.38378	Q15038	DAZP2_HUMAN	DAZAP2	DAZ-associated protein 2	13.0174	NaN	12.6155	12.7388	12.9185	12.9326	11.9706	12.8081	12.3112	11.8493	11.9108	12.4625	12.8198	12.6219	12.251	11.7405
+	3.81808	0.467687	1.38289	Q15173	2A5B_HUMAN	PPP2R5B	Serine/threonine-protein phosphatase 2A 56 kDa regulatory subunit beta isoform	12.8481	NaN	12.6547	12.8228	12.781	12.822	12.9075	12.8553	12.1223	12.1283	12.2571	12.6278	12.124	12.3452	12.5499	12.6082
+	2.61317	0.466309	1.38157	Q9BS40	LXN_HUMAN	LXN	Latexin	15.466	14.9136	15.1076	15.5505	15.0368	15.5066	14.8135	15.5173	15.0074	15.0684	14.8425	14.6828	14.6672	14.5753	14.7821	14.5556
+	1.69934	0.465986	1.38126	Q13643	FHL3_HUMAN	FHL3	Four and a half LIM domains protein 3	14.3296	14.312	13.8858	14.394	13.4581	14.1176	14.4475	14.5189	12.9962	13.6185	13.6737	13.7051	13.606	14.0574	13.9558	14.1229
+	4.94525	0.465904	1.38118	Q06203	PUR1_HUMAN	PPAT	Amidophosphoribosyltransferase	18.1631	17.6707	18.1988	18.1423	18.0156	18.1086	17.995	18.0928	17.762	17.5802	17.6957	17.5583	17.5729	17.4439	17.5864	17.4605
+	2.85398	0.465494	1.38079	P08603	CFAH_HUMAN	CFH	Complement factor H	12.4012	13.0627	12.514	13.0518	13.1686	13.021	13.1204	13.0273	12.5347	12.571	12.7037	12.2507	12.541	12.4189	12.2814	12.3415
+	1.55387	0.46543	1.38073	P06744	G6PI_HUMAN	GPI	Glucose-6-phosphate isomerase	21.5207	19.9932	21.3585	21.5888	21.5112	21.5034	21.4345	21.4397	20.8777	20.9113	20.8087	20.7453	20.9465	20.7489	20.8711	20.7172
+	3.54445	0.462437	1.37787	Q13506	NAB1_HUMAN	NAB1	NGFI-A-binding protein 1	13.158	13.7948	13.0075	13.2466	13.2944	13.3611	13.1871	13.3136	12.8984	12.9965	12.8595	12.7569	12.8731	13.0123	12.6275	12.6394
+	6.21635	0.461861	1.37732	Q9BYX2	TBD2A_HUMAN	TBC1D2	TBC1 domain family member 2A	14.783	14.7603	14.5897	14.5639	14.7051	14.803	14.7842	14.5919	14.2816	14.4387	14.3	14.1515	14.1302	14.2387	14.0769	14.2687
+	2.05512	0.461831	1.37729	Q9UHG2	PCS1N_HUMAN	PCSK1N	ProSAAS	13.0371	12.8947	13.5328	13.7197	13.2396	13.1574	13.6855	12.9565	12.4425	12.8347	12.6655	13.2873	12.8362	12.9304	13.0289	12.5031
+	4.35219	0.46125	1.37673	P55268	LAMB2_HUMAN	LAMB2	Laminin subunit beta-2	15.5265	15.1664	15.7949	15.4795	15.8139	15.5822	15.7337	15.6287	15.2612	15.1675	15.1586	15.1537	15.083	15.0733	15.0024	15.1362
+	3.2427	0.459086	1.37467	Q8N3Y7	RDHE2_HUMAN	SDR16C5	Epidermal retinol dehydrogenase 2	12.7636	13.2002	12.6256	13.2134	12.9827	13.1687	13.0219	13.1564	12.3745	12.8436	12.6082	12.5731	12.7038	12.4678	12.6625	12.226
+	2.3038	0.4589	1.37449	Q8IZD4	DCP1B_HUMAN	DCP1B	mRNA-decapping enzyme 1B	14.1129	13.3888	13.3334	13.3215	13.0639	13.4514	13.2095	13.5703	13.3869	13.147	13.1345	12.8776	12.7901	12.7012	12.8097	12.9334
+	2.42557	0.457852	1.37349	Q13480	GAB1_HUMAN	GAB1	GRB2-associated-binding protein 1	13.3709	13.2387	13.876	13.7671	13.3897	13.5345	13.4329	13.2401	12.5588	13.4816	12.9252	13.1809	13.212	12.9375	12.7462	13.1449
+	3.34873	0.45621	1.37193	Q8WVB3	HEXD_HUMAN	HEXD	Hexosaminidase D	13.2651	NaN	13.023	13.0605	13.116	12.9885	12.9468	12.9988	13.057	12.5391	12.7652	12.4645	12.6292	12.5017	12.6077	12.2414
+	2.33617	0.455839	1.37158	Q96QP1	ALPK1_HUMAN	ALPK1	Alpha-protein kinase 1	11.9395	12.1333	11.7271	11.8369	11.5924	11.7872	11.5875	11.6072	11.5103	11.8542	11.167	11.3344	10.6794	11.3285	11.2692	11.4213
+	3.3874	0.454311	1.37013	P15408	FOSL2_HUMAN	FOSL2	Fos-related antigen 2	15.52	14.9757	15.4097	15.4633	15.2961	15.1638	15.2619	15.4333	15.1329	14.8824	14.8841	14.9647	14.7475	14.7597	15.0653	14.4527
+	1.89953	0.454254	1.37007	Q9NS15	LTBP3_HUMAN	LTBP3	Latent-transforming growth factor beta-binding protein 3	13.6599	14.5692	13.4305	13.94	13.8991	14.0839	13.8287	13.6331	13.3809	13.5377	13.6273	13.9	13.1575	13.5841	13.1529	13.0698
+	3.4215	0.453343	1.36921	Q96C19	EFHD2_HUMAN	EFHD2	EF-hand domain-containing protein D2	20.2738	20.3382	19.9671	20.2521	19.8294	20.1081	19.9362	20.2389	19.7814	19.9235	19.6009	19.9775	19.4633	19.5691	19.5391	19.4623
+	3.63701	0.4529	1.36879	Q6AI39	BICRL_HUMAN	BICRAL	BRD4-interacting chromatin-remodeling complex-associated protein-like	12.6446	12.6728	12.9865	12.6986	12.4215	12.7513	12.7222	12.8371	12.087	12.2705	12.5529	12.4851	12.2321	12.4109	11.9927	12.0803
+	5.39883	0.451784	1.36773	Q96AH0	SOSB2_HUMAN	NABP1	SOSS complex subunit B2	14.4498	NaN	14.6316	14.2655	14.3567	14.2546	14.3431	14.4558	13.954	14.118	14.0073	13.9724	13.9654	13.822	13.8371	13.8604
+	2.63432	0.451134	1.36711	Q13873	BMPR2_HUMAN	BMPR2	Bone morphogenetic protein receptor type-2	12.0372	NaN	12.0528	12.1689	12.0724	11.8741	12.0434	11.8923	11.5888	11.8693	11.3267	11.4134	11.5567	11.7091	12.0104	11.078
+	1.97543	0.450167	1.3662	Q13043	STK4_HUMAN	STK4	Serine/threonine-protein kinase 4	11.6939	NaN	12.0792	11.999	12.0911	11.9393	12.0938	11.3883	11.1192	10.9247	11.7325	11.3054	11.4484	11.6697	11.8199	11.5614
+	2.0564	0.448185	1.36432	Q8WXA3	RUFY2_HUMAN	RUFY2	RUN and FYVE domain-containing protein 2	13.7309	14.9132	13.6776	13.8751	13.8088	13.742	13.7421	13.7538	13.4109	13.4489	13.5183	13.552	13.3665	13.383	13.4841	13.4943
+	5.19497	0.448104	1.36425	O94832	MYO1D_HUMAN	MYO1D	Unconventional myosin-Id	16.8267	17.1264	17.0465	17.2198	17.1627	17.2977	16.9949	17.2762	16.596	16.764	16.6441	16.5952	16.6586	16.5793	16.6981	16.8307
+	2.99276	0.446833	1.36304	Q9C0C4	SEM4C_HUMAN	SEMA4C	Semaphorin-4C	14.8967	15.6909	14.9761	15.1937	14.9297	15.3829	15.0958	15.129	14.5956	14.8072	14.8567	14.5444	14.7565	14.4796	14.8224	14.8577
+	5.63416	0.44682	1.36303	O43493	TGON2_HUMAN	TGOLN2	Trans-Golgi network integral membrane protein 2	17.0012	17.0874	17.1943	16.9906	17.1159	16.9137	17.0681	17.1109	16.8026	16.5743	16.7068	16.7938	16.5609	16.4572	16.5703	16.4415
+	1.58346	0.445884	1.36215	Q9BWG6	SCNM1_HUMAN	SCNM1	Sodium channel modifier 1	18.0007	18.6905	17.8274	18.5032	18.2662	18.5337	18.2194	18.2739	17.9598	17.8653	16.9258	17.8601	17.898	18.1086	18.3835	17.7469
+	2.39417	0.444093	1.36046	P68032	ACTC_HUMAN	ACTC1	Actin, alpha cardiac muscle 1	15.3456	NaN	14.9331	14.9086	15.4921	14.8945	15.3718	15.4704	15.042	14.7559	14.6204	14.5718	14.9175	14.5203	14.5883	15.0494
+	1.58223	0.442746	1.35919	P0C7X2	ZN688_HUMAN	ZNF688	Zinc finger protein 688	12.2074	NaN	12.9927	12.3244	12.8543	13.0309	12.8079	12.6741	11.8942	11.9409	12.4612	11.9466	12.0168	12.3519	12.5868	12.8502
+	3.37933	0.440822	1.35738	Q8WVD5	RN141_HUMAN	RNF141	RING finger protein 141	14.43	15.1757	14.5281	14.7137	14.5472	14.456	14.695	14.567	14.2825	14.1477	14.3174	14.1465	14.1506	14.277	14.3222	13.9423
+	4.51891	0.438678	1.35536	Q9UH99	SUN2_HUMAN	SUN2	SUN domain-containing protein 2	16.2741	15.9742	16.2629	16.4297	16.4544	16.3014	16.2302	16.3456	15.7982	15.8744	15.8763	15.9063	16.0161	15.848	15.9142	15.5295
+	3.73426	0.437551	1.3543	Q6KB66	K2C80_HUMAN	KRT80	Keratin, type II cytoskeletal 80	17.6442	17.4174	17.7759	17.4508	17.7836	17.3939	17.7595	17.734	17.2504	17.3616	17.3935	17.3135	17.0674	17.1145	16.8791	17.079
+	2.83627	0.437133	1.35391	Q9BZ76	CNTP3_HUMAN	CNTNAP3	Contactin-associated protein-like 3	13.3762	NaN	13.3269	13.123	13.3124	12.9543	13.095	13.178	12.8824	13.0072	12.8713	12.8345	12.9483	12.663	12.6261	12.2309
+	3.61225	0.436721	1.35352	P34059	GALNS_HUMAN	GALNS	N-acetylgalactosamine-6-sulfatase	14.7912	NaN	14.8015	15.0837	14.9362	15.1978	14.8598	14.9294	14.3942	14.47	14.375	14.4628	14.5619	14.5348	14.9171	14.3329
+	4.28849	0.435818	1.35268	Q8IYJ3	SYTL1_HUMAN	SYTL1	Synaptotagmin-like protein 1	16.3419	16.1078	16.6107	16.5776	16.604	16.6927	16.553	16.5389	16.1065	15.9192	16.2034	15.9686	16.0299	16.0093	16.111	16.192
+	3.73209	0.435661	1.35253	Q9GZU7	CTDS1_HUMAN	CTDSP1	Carboxy-terminal domain RNA polymerase II polypeptide A small phosphatase 1	14.4656	14.3908	14.5998	14.5869	14.2874	14.5891	14.4914	14.7348	14.2167	14.0968	13.9284	13.9381	13.9617	13.9268	14.0818	14.51
+	3.37468	0.434324	1.35128	P17026	ZNF22_HUMAN	ZNF22	Zinc finger protein 22	13.9455	NaN	14.0811	14.2392	14.4715	14.2445	13.8191	14.2381	13.6918	13.9807	13.5127	13.7336	13.7226	13.6179	13.6569	13.7968
+	2.63485	0.434314	1.35127	Q9Y2S2	CRYL1_HUMAN	CRYL1	Lambda-crystallin homolog	14.7531	NaN	14.394	14.4615	14.2691	14.8886	14.2171	14.4826	14.3273	13.6256	14.0873	14.1649	14.0125	14.1065	14.1265	14.036
+	2.28838	0.434035	1.35101	P34949	MPI_HUMAN	MPI	Mannose-6-phosphate isomerase	17.0319	17.5101	16.6466	17.2787	16.9607	17.2224	16.9115	16.9201	16.3938	17.005	16.3465	16.8479	16.4556	16.4796	16.9148	16.5664
+	2.39919	0.432647	1.34971	Q7L5A8	FA2H_HUMAN	FA2H	Fatty acid 2-hydroxylase	12.5657	NaN	12.7117	12.8154	12.8239	13.1156	12.5624	12.8558	12.1238	12.2888	12.0304	12.1954	12.4432	12.7645	12.196	12.7259
+	7.50647	0.431781	1.3489	P31431	SDC4_HUMAN	SDC4	Syndecan-4	18.084	18.2198	18.1259	18.146	18.1102	18.1205	18.1081	18.1896	17.8017	17.7856	17.5629	17.822	17.6281	17.6704	17.7785	17.6006
+	4.36104	0.431178	1.34833	Q9UPU9	SMAG1_HUMAN	SAMD4A	Protein Smaug homolog 1	13.3099	NaN	12.9064	12.8074	13.0565	13.0838	13.1497	12.9402	12.5636	12.5253	12.8453	12.6431	12.6309	12.557	12.5648	12.5108
+	3.79277	0.429265	1.34655	Q5R3I4	TTC38_HUMAN	TTC38	Tetratricopeptide repeat protein 38	15.2173	15.1481	15.1703	14.9948	14.8613	14.9962	14.9536	15.0508	14.5158	14.8367	14.4882	14.8615	14.4162	14.795	14.3369	14.7081
+	4.14587	0.428017	1.34538	Q86WR7	PRSR2_HUMAN	PROSER2	Proline and serine-rich protein 2	14.9097	14.8654	14.8931	14.7338	15.0005	14.5684	15.0342	15.0569	14.7496	14.3556	14.3116	14.4865	14.417	14.3638	14.3911	14.5627
+	2.13721	0.427188	1.34461	Q9NSB8	HOME2_HUMAN	HOMER2	Homer protein homolog 2	13.3202	13.9478	13.1977	13.0238	13.106	13.149	13.4286	13.1361	12.7391	12.7492	12.9674	13.1576	13.0522	13.0284	12.8233	12.3744
+	2.07908	0.424645	1.34224	Q9BV29	CCD32_HUMAN	CCDC32	Coiled-coil domain-containing protein 32	13.7914	NaN	13.5443	13.9016	13.8469	13.7138	13.5013	14.0431	13.9244	12.9343	13.0845	13.3108	13.4435	13.2942	13.5783	13.1385
+	1.98523	0.4237	1.34136	Q9BUN5	CC28B_HUMAN	CCDC28B	Coiled-coil domain-containing protein 28B	13.8019	NaN	13.7246	13.7033	13.5629	13.1437	13.4179	14.1099	13.071	13.5428	13.3926	13.3746	13.1223	13.3644	13.0329	12.8119
+	2.05645	0.423427	1.34111	Q96PE2	ARHGH_HUMAN	ARHGEF17	Rho guanine nucleotide exchange factor 17	12.8449	12.8326	13.1698	12.3649	13.1701	12.6206	13.1532	13.0363	12.7311	12.7704	12.7154	12.4547	12.1554	12.562	12.1059	12.3099
+	1.8471	0.423301	1.34099	Q99571	P2RX4_HUMAN	P2RX4	P2X purinoceptor 4	12.5697	12.8208	12.9406	13.1044	13.1921	12.3186	13.0353	12.9712	12.4585	12.1093	12.346	12.2238	12.9453	12.3515	NaN	12.6861
+	3.15897	0.422011	1.33979	Q08174	PCDH1_HUMAN	PCDH1	Protocadherin-1	15.3076	15.7656	15.8039	15.683	15.619	16.0589	15.6839	15.8682	15.4769	15.4284	15.2156	15.4734	15.2869	15.2418	14.9622	15.3289
+	3.86169	0.421603	1.33942	O94929	ABLM3_HUMAN	ABLIM3	Actin-binding LIM protein 3	13.0541	NaN	12.9431	13.1554	12.82	12.9985	12.8921	13.128	12.2569	12.5704	12.6263	12.7492	12.7654	12.4897	12.4463	12.7131
+	1.99651	0.419884	1.33782	O43567	RNF13_HUMAN	RNF13	E3 ubiquitin-protein ligase RNF13	12.4069	NaN	12.1855	12.4905	12.0321	12.1438	12.1948	12.3834	11.475	12.2491	11.7024	11.5063	11.8744	12.1064	12.2785	11.5482
+	3.06144	0.419502	1.33747	P42226	STAT6_HUMAN	STAT6	Signal transducer and activator of transcription 6	15.8876	15.1437	15.7849	15.9291	15.7746	15.908	15.8086	15.7394	15.2744	15.5012	15.2158	15.2789	15.3938	15.3814	15.4419	15.1325
+	4.06316	0.418558	1.33659	Q96BJ3	AIDA_HUMAN	AIDA	Axin interactor, dorsalization-associated protein	15.7943	15.9839	15.8559	15.719	15.5941	15.6957	15.5071	15.5965	15.3856	15.3987	15.342	15.5054	15.1757	15.1769	15.3672	15.0466
+	5.4393	0.417441	1.33556	Q96CF2	CHM4C_HUMAN	CHMP4C	Charged multivesicular body protein 4c	16.1802	16.3952	16.2054	16.3538	16.2902	16.2051	16.4364	16.3289	16.0134	16.0666	15.9078	15.7752	15.8437	15.933	15.6611	15.8548
+	2.51192	0.416273	1.33448	P56199	ITA1_HUMAN	ITGA1	Integrin alpha-1	13.1852	NaN	13.0203	13.5733	13.0929	13.2798	13.1652	13.4142	12.9202	12.8326	12.808	12.8995	12.3813	12.8753	12.6783	13.2528
+	1.99249	0.415964	1.33419	P17900	SAP3_HUMAN	GM2A	Ganglioside GM2 activator	15.2128	NaN	15.7496	15.4954	15.3299	15.3771	15.3929	15.3006	15.2364	14.8822	14.9581	15.0187	14.8613	15.3398	15.311	14.3314
+	2.7388	0.415573	1.33383	Q96EI5	TCAL4_HUMAN	TCEAL4	Transcription elongation factor A protein-like 4	15.7575	15.6705	15.6652	15.7598	15.8115	15.8649	15.5506	15.9879	15.7424	15.292	15.3488	15.6018	15.2699	15.3357	15.3546	14.7981
+	7.36306	0.41521	1.33349	Q8IZM8	ZN654_HUMAN	ZNF654	Zinc finger protein 654	13.6245	13.6904	13.5066	13.6815	13.6739	13.6044	13.6289	13.4428	13.1406	13.2608	13.2725	13.2374	13.2372	13.1348	13.1191	13.1289
+	2.08786	0.414874	1.33318	Q9Y4I5	MTL5_HUMAN	TESMIN	Tesmin	12.3053	NaN	12.4924	12.4935	12.5107	12.2532	12.5226	11.9331	12.2761	12.3871	11.8835	11.965	11.8164	11.8586	11.913	11.4508
+	3.44679	0.414101	1.33247	Q7L7V1	DHX32_HUMAN	DHX32	Putative pre-mRNA-splicing factor ATP-dependent RNA helicase DHX32	13.1003	12.7954	13.0363	13.2691	13.2898	13.3089	13.4423	13.2408	12.7703	12.6539	12.794	12.5279	12.8633	12.7681	13.0417	12.7509
+	1.88628	0.413653	1.33205	P23025	XPA_HUMAN	XPA	DNA repair protein complementing XP-A cells	14.4737	15.5611	14.6437	14.6531	14.553	14.5895	14.2924	14.3525	14.1499	14.3769	14.1407	14.063	14.2109	14.1898	14.3884	14.2903
+	1.69578	0.41305	1.3315	Q14596	NBR1_HUMAN	NBR1	Next to BRCA1 gene 1 protein	12.3812	13.6564	12.7587	12.4802	12.5098	12.6203	12.916	12.718	12.5443	12.0497	12.1931	12.3461	12.27	12.3082	12.3629	12.662
+	2.24757	0.412289	1.3308	O00204	ST2B1_HUMAN	SULT2B1	Sulfotransferase 2B1	13.4811	NaN	13.387	12.9721	13.2294	13.5208	13.5363	13.1623	13.232	12.8093	12.8261	12.627	13.3565	12.7816	13.011	12.6742
+	1.66775	0.410177	1.32885	P51689	ARSD_HUMAN	ARSD	Arylsulfatase D	12.4142	NaN	12.626	12.5398	12.7096	12.4516	12.5533	12.7459	12.3542	11.9635	12.4013	12.2134	12.1316	12.2922	12.6574	11.3227
+	5.48033	0.409794	1.3285	Q15746	MYLK_HUMAN	MYLK	Myosin light chain kinase, smooth muscle	15.9225	15.612	15.9711	15.9586	15.9365	16.0155	15.9746	15.9475	15.5378	15.6173	15.5549	15.4949	15.5345	15.573	15.4131	15.3344
+	1.69881	0.408617	1.32741	P25815	S100P_HUMAN	S100P	Protein S100-P	18.3852	19.1435	18.7187	19.1385	18.4576	18.8426	18.509	18.9279	18.5526	18.6027	18.2236	18.6743	18.1758	18.2169	18.6621	17.7461
+	3.65347	0.40847	1.32728	Q6P597	KLC3_HUMAN	KLC3	Kinesin light chain 3	14.8042	NaN	14.7735	14.9515	14.7485	14.9848	14.8179	14.8825	14.5908	14.4837	14.4207	14.4256	14.1945	14.3664	14.8161	14.2492
+	2.99271	0.407941	1.32679	Q53GG5	PDLI3_HUMAN	PDLIM3	PDZ and LIM domain protein 3	11.9621	NaN	12.2851	12.7144	12.5376	12.5482	12.4741	12.4005	12.0879	12.1293	12.0723	11.7356	12.0795	12.0247	11.9707	11.976
+	4.13007	0.407672	1.32654	A2AJT9	BCLA3_HUMAN	BCLAF3	BCLAF1 and THRAP3 family member 3	12.5984	12.5722	12.9226	12.491	12.8488	12.9735	12.6561	12.5959	12.2008	12.4579	12.3488	12.2656	12.1605	12.3714	12.2178	12.3742
+	2.12739	0.407324	1.32622	Q9HBF4	ZFYV1_HUMAN	ZFYVE1	Zinc finger FYVE domain-containing protein 1	15.2113	NaN	15.1548	15.5448	15.3058	15.2387	15.3325	15.268	14.988	14.894	15.1968	14.2372	14.9514	NaN	15.1006	14.8367
+	3.30699	0.406772	1.32572	O43741	AAKB2_HUMAN	PRKAB2	5'-AMP-activated protein kinase subunit beta-2	13.3072	NaN	13.3146	13.4672	13.1628	13.3441	13.3769	13.2606	12.8159	12.4403	13.0233	12.8967	13.0548	12.9152	13.0205	13.1317
+	2.2076	0.404866	1.32397	P21589	5NTD_HUMAN	NT5E	5'-nucleotidase	19.7628	19.7024	19.6084	20.3291	19.6936	20.2583	20.1555	19.9541	19.2847	19.5951	19.315	19.4844	19.5126	19.7304	19.9222	19.3809
+	2.75904	0.404462	1.32359	Q9NRA1	PDGFC_HUMAN	PDGFC	Platelet-derived growth factor C	13.6326	NaN	13.5103	13.8609	13.5646	13.89	13.62	13.4813	13.0466	13.5076	13.1613	13.2341	13.1371	12.9643	13.294	13.6305
+	1.81498	0.404386	1.32353	Q9BVL4	SELO_HUMAN	SELENOO	Protein adenylyltransferase SelO, mitochondrial	15.3469	NaN	14.9698	15.6053	15.4507	15.7128	15.1422	15.459	14.5158	14.6478	15.0032	14.842	15.2768	15.3481	15.2073	14.9945
+	2.54418	0.404102	1.32327	Q8IWR1	TRI59_HUMAN	TRIM59	Tripartite motif-containing protein 59	15.6687	15.8205	15.6946	15.65	15.4665	15.4676	15.434	15.6506	15.5512	15.1346	15.2613	15.2311	15.2833	15.1874	15.3985	14.5723
+	2.76603	0.403697	1.32289	Q02818	NUCB1_HUMAN	NUCB1	Nucleobindin-1	18.3356	17.9992	18.4926	18.6358	18.5558	18.4282	18.5147	18.6634	18.2274	18.0456	18.0199	18.2211	17.9665	18.0192	18.2693	17.6268
+	2.1146	0.403394	1.32262	O75368	SH3L1_HUMAN	SH3BGRL	Adapter SH3BGRL	18.308	18.2706	18.2562	18.9286	18.2473	18.8488	18.4751	18.8123	18.0204	18.4232	17.7892	18.2058	17.92	18.0003	18.3275	18.2333
+	2.45881	0.402049	1.32138	P04075	ALDOA_HUMAN	ALDOA	Fructose-bisphosphate aldolase A	22.7194	22.0601	22.4103	22.9697	22.6876	22.9066	22.6379	22.7473	22.1093	22.4291	22.0661	22.2326	22.3221	22.2254	22.4345	22.1034
+	3.1292	0.400911	1.32034	Q8N8E3	CE112_HUMAN	CEP112	Centrosomal protein of 112 kDa	13.9452	13.9257	14.3253	14.3642	14.3919	14.538	14.2803	14.5504	13.848	13.7961	13.7343	13.9669	13.8308	13.858	14.0326	14.0469
+	2.28407	0.400602	1.32006	Q6PK81	ZN773_HUMAN	ZNF773	Zinc finger protein 773	13.7268	NaN	13.5204	13.8005	13.8283	13.4163	13.4016	13.6342	12.7569	13.336	13.1377	12.9548	13.3609	13.6338	13.2418	13.3196
+	4.14887	0.400287	1.31977	P07339	CATD_HUMAN	CTSD	Cathepsin D	20.7121	20.6262	20.5671	20.9429	20.8632	20.9343	20.862	20.9858	20.5131	20.3128	20.2008	20.3979	20.3162	20.4439	20.5981	20.5085
+	5.57109	0.398446	1.31809	Q86UY5	FA83A_HUMAN	FAM83A	Protein FAM83A	14.7709	14.5456	14.839	14.5827	14.8041	14.6733	14.8468	14.5403	14.2813	14.2319	14.2538	14.1941	14.3537	14.3421	14.3716	14.3865
+	4.54155	0.398266	1.31792	Q13332	PTPRS_HUMAN	PTPRS	Receptor-type tyrosine-protein phosphatase S	14.9945	14.8497	14.987	14.9962	14.7121	14.7057	15.0212	14.9513	14.7142	14.4577	14.4813	14.4052	14.5136	14.4231	14.3471	14.6895
+	3.48388	0.398072	1.31775	Q8TB45	DPTOR_HUMAN	DEPTOR	DEP domain-containing mTOR-interacting protein	13.8293	NaN	14.1291	14.0892	14.3827	14.354	14.0032	14.2197	13.6932	13.6054	13.8959	13.709	13.8271	13.6486	13.664	13.9235
+	3.15426	0.397669	1.31738	Q8WV41	SNX33_HUMAN	SNX33	Sorting nexin-33	13.0205	NaN	13.5263	13.2132	13.5072	13.2853	13.329	13.4131	12.8378	13.048	12.6823	12.8397	12.9776	12.8538	12.9466	13.255
+	2.93431	0.394396	1.31439	Q6ZMI0	PPR21_HUMAN	PPP1R21	Protein phosphatase 1 regulatory subunit 21	15.253	14.9586	15.6154	15.3728	15.5003	15.2374	15.4714	15.5538	15.0955	14.9813	14.9471	14.8358	14.6722	14.9323	15.1594	15.184
+	3.19145	0.394316	1.31432	Q9UI42	CBPA4_HUMAN	CPA4	Carboxypeptidase A4	12.8531	12.442	12.7473	12.8699	12.8881	12.5054	12.8104	12.5797	12.1673	NaN	12.2328	12.4401	12.4262	12.5353	12.3392	12.0827
+	1.86112	0.394111	1.31413	Q9BRA0	LSMD1_HUMAN	NAA38	N-alpha-acetyltransferase 38, NatC auxiliary subunit	14.867	14.9454	15.0588	14.7113	15.1307	14.4752	14.4675	15.196	14.8274	14.3583	14.7701	14.2499	14.242	14.1472	14.7672	14.337
+	1.83101	0.393983	1.31402	P55061	BI1_HUMAN	TMBIM6	Bax inhibitor 1	15.3355	NaN	14.9267	15.8006	15.6473	15.6823	15.621	15.7026	14.7112	15.1077	14.9756	15.1822	15.469	15.2301	15.3894	15.0298
+	2.76593	0.392697	1.31285	Q99715	COCA1_HUMAN	COL12A1	Collagen alpha-1(XII) chain	13.7848	13.5752	13.4944	13.1919	13.2263	13.1182	13.7367	13.6178	12.919	13.2297	13.207	13.0555	12.9	13.1952	13.074	13.0236
+	2.12079	0.391113	1.3114	Q9C0F3	ZN436_HUMAN	ZNF436	Zinc finger protein 436	12.585	NaN	12.7747	13.0025	13.0286	13.0251	12.9459	12.445	12.4129	12.8572	12.2218	12.5597	12.5563	12.2334	12.5535	12.1126
+	2.48868	0.390654	1.31099	Q15121	PEA15_HUMAN	PEA15	Astrocytic phosphoprotein PEA-15	18.1895	18.9512	18.2859	18.4267	18.334	18.3248	18.3795	18.3387	18.0758	18.1377	17.923	18.2521	17.941	18.0728	18.1335	17.5693
+	3.0704	0.390333	1.3107	P51858	HDGF_HUMAN	HDGF	Hepatoma-derived growth factor	20.5156	20.7234	20.7088	20.7456	20.8361	20.4628	20.7442	20.8029	20.5882	20.2398	20.2252	20.3462	20.2685	20.2293	20.6142	19.9055
+	2.56065	0.390332	1.31069	Q75T13	PGAP1_HUMAN	PGAP1	GPI inositol-deacylase	14.5371	14.0101	14.5792	14.2145	14.506	14.3591	14.5189	14.4654	14.0834	14.4375	13.8446	13.6174	14.0938	14.0401	13.9849	13.9659
+	2.46708	0.390106	1.31049	Q8IY21	DDX60_HUMAN	DDX60	Probable ATP-dependent RNA helicase DDX60	16.7338	16.1407	16.6872	17.0456	16.7672	17.0646	16.6868	17.0023	16.2707	16.4803	16.3181	16.4633	16.3152	16.4299	16.2621	16.4676
+	3.15555	0.389959	1.31036	P10301	RRAS_HUMAN	RRAS	Ras-related protein R-Ras	15.7118	15.2424	15.6119	15.8249	15.5673	15.8625	15.4684	15.7337	15.2579	15.3242	15.2902	15.1319	15.3277	15.2705	15.3942	14.9065
+	1.86938	0.389865	1.31027	P00558	PGK1_HUMAN	PGK1	Phosphoglycerate kinase 1	22.6785	23.4198	22.3087	22.9018	22.2925	22.8098	22.58	22.3945	22.1138	22.3112	22.2486	22.3067	22.3372	22.1616	22.4156	22.3719
+	3.25768	0.388268	1.30882	P63027	VAMP2_HUMAN	VAMP2	Vesicle-associated membrane protein 2	15.6454	15.6356	15.9974	15.7331	15.9661	16.0206	15.7379	15.9261	15.5047	15.2236	15.405	15.541	15.5184	15.656	15.5935	15.1137
+	1.94717	0.387512	1.30814	Q5BJH2	TM128_HUMAN	TMEM128	Transmembrane protein 128	14.4225	NaN	14.3779	14.3337	14.3807	14.7813	14.5855	14.1447	14.0276	14.4038	14.1654	14.2337	14.0619	14.0566	14.0077	13.4019
+	2.64195	0.385746	1.30654	Q9Y3V2	RWDD3_HUMAN	RWDD3	RWD domain-containing protein 3	12.3231	NaN	12.741	12.5217	12.4214	12.7072	12.6777	12.6257	12.1987	12.4549	12.0895	11.7263	12.3935	12.122	12.2093	12.3118
+	3.92377	0.385106	1.30596	Q9NNX1	TUFT1_HUMAN	TUFT1	Tuftelin	15.058	15.0169	14.9462	14.9254	15.005	14.7487	14.9807	14.9077	14.7629	14.5721	14.6971	14.6949	14.5788	14.4327	14.5849	14.1845
+	1.79659	0.384839	1.30571	Q9UBK7;Q9UNT1	RBL2A_HUMAN;RBL2B_HUMAN	RABL2A;RABL2B	Rab-like protein 2A	15.906	NaN	15.919	16.2394	15.85	16.3274	15.7221	16.0833	15.6877	15.4469	15.5974	15.9174	15.7246	15.8728	15.7658	14.9626
+	2.46241	0.384556	1.30546	P07992	ERCC1_HUMAN	ERCC1	DNA excision repair protein ERCC-1	14.3024	14.1406	13.9256	14.0053	14.2539	14.1255	14.2006	14.3423	14.1782	13.2254	13.6504	13.7195	13.8393	13.8234	13.9621	13.8216
+	3.26928	0.383118	1.30416	Q15628	TRADD_HUMAN	TRADD	Tumor necrosis factor receptor type 1-associated DEATH domain protein	15.9135	15.6316	15.8515	15.8551	15.8161	15.7771	15.6681	15.9058	15.6066	15.4407	15.6055	15.4496	15.4363	15.4312	15.4765	14.9075
+	4.07193	0.381923	1.30308	Q16649	NFIL3_HUMAN	NFIL3	Nuclear factor interleukin-3-regulated protein	13.7807	13.8559	13.7857	13.4808	13.6975	13.4104	13.8258	13.8225	13.2566	13.3078	13.3543	13.3893	13.3409	13.5131	13.1629	13.2789
+	4.5627	0.381254	1.30247	Q92729	PTPRU_HUMAN	PTPRU	Receptor-type tyrosine-protein phosphatase U	13.6803	14.0427	13.8462	14.0111	13.875	14.1728	13.8722	14.1021	13.6367	13.5768	13.5576	13.5925	13.5961	13.5034	13.4288	13.6605
+	2.68398	0.380827	1.30209	Q6PCB0	VWA1_HUMAN	VWA1	von Willebrand factor A domain-containing protein 1	11.84	NaN	12.3656	12.4576	12.0942	12.12	12.0156	12.5256	11.9734	11.8231	11.9598	11.8679	11.726	11.7394	11.6302	11.8548
+	4.09074	0.380629	1.30191	P19474	RO52_HUMAN	TRIM21	E3 ubiquitin-protein ligase TRIM21	13.8435	NaN	13.8331	13.7158	13.9399	13.756	13.839	13.9835	13.6121	13.7254	13.4677	13.2977	13.5434	13.3104	13.3255	13.428
+	2.73981	0.380229	1.30155	Q15025	TNIP1_HUMAN	TNIP1	TNFAIP3-interacting protein 1	14.9468	14.6312	14.7241	15.0933	14.9785	15.1369	15.0553	15.0435	14.5187	14.6362	14.4663	14.7667	14.505	14.6188	14.8852	14.1708
+	2.45213	0.378545	1.30003	P09382	LEG1_HUMAN	LGALS1	Galectin-1	21.5888	21.654	21.4846	21.4016	21.1039	21.127	21.2361	21.567	21.1266	21.1164	20.9575	21.178	20.6567	20.7719	21.0115	21.3162
+	4.33976	0.378096	1.29963	Q14644	RASA3_HUMAN	RASA3	Ras GTPase-activating protein 3	13.4804	NaN	13.4724	13.5323	13.256	13.2439	13.2857	13.4808	13.0301	13.2257	13.0131	13.087	12.8432	13.0597	12.8821	12.979
+	3.36928	0.377736	1.2993	Q9H3Z4	DNJC5_HUMAN	DNAJC5	DnaJ homolog subfamily C member 5	16.6793	NaN	16.5009	16.6028	16.6466	16.7628	16.5158	16.5694	16.3482	16.4078	16.2193	16.2232	16.1724	16.1949	16.4674	15.8336
+	2.89175	0.377712	1.29928	P05362	ICAM1_HUMAN	ICAM1	Intercellular adhesion molecule 1	15.004	14.6307	15.1917	15.0771	15.3368	14.7777	15.2305	15.2668	14.8069	14.5326	14.7186	14.7542	14.57	14.7399	14.7231	14.6485
+	1.85752	0.37727	1.29888	Q99685	MGLL_HUMAN	MGLL	Monoglyceride lipase	14.7017	15.3752	14.7902	14.8146	14.559	14.8013	14.6903	14.8575	14.6537	14.4041	14.5763	14.4679	14.4994	14.3891	14.7817	13.7994
+	3.57356	0.376867	1.29852	P54753	EPHB3_HUMAN	EPHB3	Ephrin type-B receptor 3	14.6578	14.9835	15.1551	15.0717	14.8462	14.7257	15.0863	14.9071	14.5491	14.5919	14.5703	14.7999	14.5868	14.5098	14.4763	14.3343
+	3.39166	0.376446	1.29814	Q96B54	ZN428_HUMAN	ZNF428	Zinc finger protein 428	13.4359	13.6817	13.7352	13.9202	13.5375	13.9993	13.6994	13.6518	13.3029	13.3589	13.0772	13.4493	13.1839	13.3754	13.4939	13.4079
+	2.46055	0.374876	1.29673	C9JLW8	MCRI1_HUMAN	MCRIP1	Mapk-regulated corepressor-interacting protein 1	16.2126	NaN	16.2296	16.5355	16.184	16.4209	16.3201	16.5885	16.2268	16.0588	15.9078	15.9302	16.0025	15.8067	16.3268	15.5883
+	6.03091	0.37408	1.29601	Q15054	DPOD3_HUMAN	POLD3	DNA polymerase delta subunit 3	16.8064	16.8126	16.868	16.7475	16.8407	16.7007	16.7483	16.9326	16.4724	16.4437	16.3926	16.2917	16.6042	16.542	16.3488	16.3686
+	2.42273	0.372308	1.29442	A5PLL7	PDES1_HUMAN	PEDS1	Plasmanylethanolamine desaturase	14.3285	14.2776	13.9596	14.0397	14.0709	14.0388	13.8755	14.2582	14.1643	13.4671	13.629	13.5387	13.9416	13.8299	13.8586	13.4412
+	2.54271	0.371967	1.29412	Q9BQE5	APOL2_HUMAN	APOL2	Apolipoprotein L2	16.752	16.5441	16.548	17.1538	16.7057	16.928	16.7195	17.1045	16.4033	16.3501	16.2693	16.5209	16.3074	16.4439	16.8231	16.362
+	2.99948	0.370157	1.29249	P19971	TYPH_HUMAN	TYMP	Thymidine phosphorylase	15.6411	15.2874	15.8447	16.0169	15.6879	15.8699	15.7157	15.7255	15.4306	15.3244	15.1793	15.4374	15.2016	15.4394	15.5604	15.2548
+	2.0587	0.370068	1.29241	P0C870	JMJD7_HUMAN	JMJD7	Bifunctional peptidase and (3S)-lysyl hydroxylase JMJD7	12.0063	NaN	12.451	12.888	12.397	12.5127	12.3506	12.7309	11.9311	12.2174	12.2074	12.2033	11.8709	12.3971	12.0095	12.0156
+	2.31448	0.369674	1.29206	Q9H320;Q9H321;Q9H322;Q9NNX9	VCX1_HUMAN;VCX2_HUMAN;VCX3B_HUMAN;VCX3_HUMAN	VCX;VCX2;VCX3A;VCX3B	Variable charge X-linked protein 1	14.7495	15.5584	15.1579	15.1472	15.3709	15.1083	14.8859	15.2471	14.6701	14.7872	14.6664	14.9867	14.7861	14.9553	14.9529	14.4632
+	2.87786	0.369655	1.29204	Q96BW1	UPP_HUMAN	UPRT	Uracil phosphoribosyltransferase homolog	13.9529	NaN	13.8434	13.9187	13.4902	14.0415	13.8567	13.7105	13.5506	13.6947	13.3759	13.385	13.3856	13.6109	13.5292	13.1553
+	2.91951	0.367676	1.29027	P29374	ARI4A_HUMAN	ARID4A	AT-rich interactive domain-containing protein 4A	14.1234	14.4216	14.5939	14.3335	14.4401	14.371	14.6644	14.432	14.1914	14.2676	13.9538	14.1628	14.0566	13.9404	14.2027	13.6631
+	3.05812	0.366182	1.28894	Q10587	TEF_HUMAN	TEF	Thyrotroph embryonic factor	12.7146	NaN	12.6588	12.6332	12.8157	12.8578	12.6815	12.7337	12.3481	11.9732	12.256	12.3261	12.5669	12.2789	12.6472	12.4974
+	2.15763	0.36573	1.28853	Q92934	BAD_HUMAN	BAD	Bcl2-associated agonist of cell death	14.8379	15.6635	15.4541	15.3007	15.3481	15.2924	15.1027	15.4612	15.2194	14.8433	15.1167	14.991	14.7765	15.0481	14.9897	14.5502
+	5.09198	0.365383	1.28822	O95747	OXSR1_HUMAN	OXSR1	Serine/threonine-protein kinase OSR1	18.223	18.3802	18.5927	18.4678	18.392	18.5655	18.5522	18.6084	18.1406	18.1607	18.0453	18.016	18.0796	18.2046	18.0412	18.1707
+	2.31703	0.36363	1.28666	Q9NYT0	PLEK2_HUMAN	PLEK2	Pleckstrin-2	15.0394	14.4881	14.6632	14.543	14.8264	14.648	14.7225	14.8044	14.6194	14.6459	14.3604	14.1222	14.2829	14.5421	14.3442	13.9088
+	4.12021	0.362432	1.28559	Q02388	CO7A1_HUMAN	COL7A1	Collagen alpha-1(VII) chain	15.5691	15.6001	15.8999	15.839	15.9239	15.9879	15.8649	15.9815	15.4743	15.6037	15.3534	15.475	15.3256	15.5232	15.5133	15.4983
+	4.00434	0.361301	1.28458	Q9NQ48	LZTL1_HUMAN	LZTFL1	Leucine zipper transcription factor-like protein 1	16.4851	16.2536	16.5856	16.6503	16.5208	16.6058	16.5591	16.7698	16.3649	16.1206	16.1394	16.274	16.0381	16.1725	16.3343	16.0961
+	3.66707	0.36124	1.28453	Q8N131	PORIM_HUMAN	TMEM123	Porimin	19.163	19.175	18.9506	19.4154	19.0717	19.1715	19.1743	19.2929	18.8246	18.9767	18.6037	18.8465	18.7376	18.67	19.0729	18.7924
+	2.21109	0.360905	1.28423	P30046	DOPD_HUMAN	DDT	D-dopachrome decarboxylase	17.7992	NaN	17.6626	17.9133	17.5816	18.0796	17.5902	17.9727	17.657	17.3365	17.348	17.7725	17.2397	17.6023	17.4594	17.0965
+	1.96133	0.359923	1.28336	O95302	FKBP9_HUMAN	FKBP9	Peptidyl-prolyl cis-trans isomerase FKBP9	17.3544	16.6528	17.6203	17.7028	17.4649	17.5176	17.4492	17.6219	17.1782	17.0781	17.0533	17.1877	16.9611	17.0106	17.1433	16.8923
+	2.91331	0.359739	1.28319	O60353	FZD6_HUMAN	FZD6	Frizzled-6	15.0459	15.6382	15.1859	15.3481	15.2882	15.3759	15.3742	15.5413	14.7845	14.8542	15.0847	14.7437	15.0589	15.1773	15.1414	15.0752
+	2.94713	0.359483	1.28297	Q6ZN19	ZN841_HUMAN	ZNF841	Zinc finger protein 841	13.5754	NaN	13.4947	13.3025	13.649	13.4396	13.0441	13.5093	13.095	13.185	13.0865	13.1328	13.2406	12.8336	13.0476	12.9482
+	2.28326	0.359471	1.28296	Q9HC78	ZBT20_HUMAN	ZBTB20	Zinc finger and BTB domain-containing protein 20	13.3206	13.4313	12.8873	13.2129	13.3275	13.3149	13.371	13.6986	12.891	12.9867	13.1158	13.183	12.8398	12.7252	12.6941	13.2526
+	5.3855	0.357338	1.28106	Q86W92	LIPB1_HUMAN	PPFIBP1	Liprin-beta-1	14.769	14.9506	14.7812	14.9365	14.7877	15.0171	14.7269	14.8146	14.5574	14.3265	14.5028	14.3824	14.5524	14.5104	14.5945	14.4984
+	5.76676	0.356889	1.28066	O15427	MOT4_HUMAN	SLC16A3	Monocarboxylate transporter 4	20.1547	20.2708	20.2208	20.1057	19.9388	20.1493	20.0546	20.0811	19.8215	19.7741	19.8755	19.8575	19.699	19.7041	19.6934	19.6958
+	1.91749	0.356345	1.28018	P49674	KC1E_HUMAN	CSNK1E	Casein kinase I isoform epsilon	14.0141	14.2299	14.5534	14.0169	14.5305	14.4965	14.4223	14.4754	14.3674	13.8298	13.8361	13.7981	13.7203	14.1928	13.8007	14.3429
+	2.33605	0.356301	1.28014	O75157	T22D2_HUMAN	TSC22D2	TSC22 domain family protein 2	15.7313	16.0028	15.705	15.549	15.6491	15.7287	15.5917	15.718	15.5482	15.1664	15.4193	15.4505	15.5112	15.5035	15.4647	14.7613
+	3.15526	0.355133	1.2791	Q9BZQ8	NIBA1_HUMAN	NIBAN1	Protein Niban 1	13.2777	13.6107	13.5249	13.4003	13.5855	13.809	13.4479	13.9479	13.2484	13.1492	13.2842	13.2079	13.1756	13.1327	13.1893	13.3756
+	2.35313	0.354895	1.27889	Q9P1Z2	CACO1_HUMAN	CALCOCO1	Calcium-binding and coiled-coil domain-containing protein 1	12.7987	NaN	12.9435	12.7149	12.4555	12.8106	12.7334	12.4266	12.5218	12.3071	12.4064	12.2848	11.919	12.3607	12.625	12.3169
+	3.03523	0.354647	1.27867	Q96H79	ZCCHL_HUMAN	ZC3HAV1L	Zinc finger CCCH-type antiviral protein 1-like	16.2813	NaN	15.7905	16.312	16.1564	16.2487	16.3524	16.2656	15.6444	15.8737	16.0604	15.9672	15.8037	15.8559	15.8329	15.7325
+	5.27497	0.352395	1.27668	Q68CQ7	GL8D1_HUMAN	GLT8D1	Glycosyltransferase 8 domain-containing protein 1	14.0594	14.3531	14.2812	14.249	14.1694	14.3586	14.2261	14.2316	13.7523	13.9841	13.9436	13.9574	13.8855	13.7723	13.803	14.011
+	3.36769	0.352182	1.27649	Q9NSY0	NRBP2_HUMAN	NRBP2	Nuclear receptor-binding protein 2	12.7735	13.3665	13.1983	13.2826	13.0288	13.0659	13.1104	13.2426	12.8616	12.8641	12.648	12.6168	12.8303	12.7491	12.9508	12.7303
+	2.94257	0.352056	1.27638	Q8NFW8	NEUA_HUMAN	CMAS	N-acylneuraminate cytidylyltransferase	14.927	15.6041	15.1748	15.1192	15.1948	15.1119	15.2032	15.1286	15.0454	14.7235	14.6141	14.6939	14.9266	15.004	14.8122	14.8274
+	4.35417	0.350393	1.27491	Q6NYC8	PPR18_HUMAN	PPP1R18	Phostensin	16.4754	16.6301	16.3924	16.6191	16.4124	16.6174	16.5393	16.5967	16.2049	16.2431	15.9432	16.2678	16.1619	16.1169	16.426	16.1158
+	2.62265	0.349372	1.27401	O14924	RGS12_HUMAN	RGS12	Regulator of G-protein signaling 12	12.539	13.2642	12.871	12.7029	12.9083	12.8835	12.8589	13.0234	12.4031	12.5927	12.5126	12.436	12.7217	12.3972	12.384	12.8087
+	2.26857	0.349366	1.274	Q9BRV8	SIKE1_HUMAN	SIKE1	Suppressor of IKBKE 1	14.1406	NaN	14.0074	13.7425	13.7618	13.7063	13.8171	13.9076	13.8947	13.263	13.2428	13.4299	13.7281	13.5792	13.6574	13.3624
+	3.0777	0.34792	1.27272	Q96DC8	ECHD3_HUMAN	ECHDC3	Enoyl-CoA hydratase domain-containing protein 3, mitochondrial	16.0153	NaN	15.627	15.939	15.735	15.7776	15.9564	15.8682	15.6806	15.5787	15.3366	15.3276	15.4156	15.3175	15.7398	15.5843
+	3.18179	0.347754	1.27258	P18433	PTPRA_HUMAN	PTPRA	Receptor-type tyrosine-protein phosphatase alpha	15.1068	15.6497	15.1496	15.1182	15.082	15.0693	15.0651	15.0938	14.8063	14.8	14.717	14.82	14.7858	14.8897	14.6888	15.0449
+	1.961	0.347654	1.27249	A6NGU5	GGT3_HUMAN	GGT3P	Putative glutathione hydrolase 3 proenzyme	14.5103	NaN	14.8154	14.8508	14.5485	14.5559	14.5642	14.8844	14.8521	14.3723	14.3432	14.0832	14.2232	14.2953	14.4859	13.9686
+	2.36524	0.347476	1.27233	Q9H0R5	GBP3_HUMAN	GBP3	Guanylate-binding protein 3	12.3688	NaN	12.4475	12.3534	12.5209	12.1974	12.5368	12.3234	11.8824	11.8416	12.1903	11.8287	11.9045	12.2898	12.3786	NaN
+	5.87738	0.346892	1.27182	Q6IC98	GRAM4_HUMAN	GRAMD4	GRAM domain-containing protein 4	14.2464	14.5338	14.3324	14.2521	14.3823	14.4693	14.4413	14.4915	14.0587	14.0683	13.9747	14.0536	13.9984	14.1214	14.113	13.9857
+	2.19765	0.346645	1.2716	Q6NT76	HMBX1_HUMAN	HMBOX1	Homeobox-containing protein 1	13.1497	NaN	13.3208	12.765	13.2106	13.3091	13.1115	13.4153	13.0109	12.9292	12.6248	12.6181	12.6202	12.7936	12.9683	13.1271
+	2.49655	0.346076	1.2711	P25686	DNJB2_HUMAN	DNAJB2	DnaJ homolog subfamily B member 2	15.2828	15.7341	14.9044	15.1427	14.9536	15.1773	15.2347	15.1265	14.8828	14.9222	14.7838	14.9533	14.7197	14.7777	14.7388	15.009
+	2.49239	0.346008	1.27104	Q01970	PLCB3_HUMAN	PLCB3	1-phosphatidylinositol 4,5-bisphosphate phosphodiesterase beta-3	16.9403	16.9653	16.7868	16.6504	17.1099	16.9904	17.2067	16.6934	16.495	16.3223	16.5539	16.2779	16.7591	16.6903	16.6837	16.7928
+	2.81623	0.344302	1.26954	Q13164	MK07_HUMAN	MAPK7	Mitogen-activated protein kinase 7	14.0848	NaN	14.0458	14.2316	14.3669	14.0564	13.9065	14.2799	13.707	13.4727	13.782	13.779	14.0214	13.7495	13.9925	13.8521
+	2.48226	0.344144	1.2694	Q9NWZ8	GEMI8_HUMAN	GEMIN8	Gem-associated protein 8	15.855	16.3615	15.8664	15.8485	15.8085	15.7375	15.9839	15.9029	15.7398	15.6494	15.5365	15.7198	15.5731	15.5656	15.7013	15.1254
+	4.37137	0.343996	1.26927	Q6IA86	ELP2_HUMAN	ELP2	Elongator complex protein 2	15.6464	15.3421	15.6418	15.5142	15.6103	15.394	15.4763	15.4985	15.3233	15.0396	15.2439	15.2064	15.2982	15.1735	14.9748	15.1119
+	2.80294	0.343906	1.26919	O15400	STX7_HUMAN	STX7	Syntaxin-7	16.547	16.1015	16.4887	16.7409	16.5221	16.7316	16.6231	16.6915	16.3087	16.3557	16.117	16.2384	16.0986	16.1652	16.4038	16.0078
+	2.74235	0.343214	1.26858	O15327	INP4B_HUMAN	INPP4B	Inositol polyphosphate 4-phosphatase type II	15.3634	14.9854	15.4786	15.5563	15.7045	15.2817	15.5056	15.577	15.117	15.0919	15.1385	14.8321	15.2082	14.9963	15.1502	15.1726
+	2.34227	0.341627	1.26718	Q92611	EDEM1_HUMAN	EDEM1	ER degradation-enhancing alpha-mannosidase-like protein 1	12.774	NaN	12.4654	12.6349	12.4356	12.3897	12.5314	12.4651	12.013	12.2622	11.9134	11.9494	12.5143	12.0583	12.4268	12.3536
+	2.05786	0.341615	1.26717	Q13029	PRDM2_HUMAN	PRDM2	PR domain zinc finger protein 2	12.6211	13.2652	12.7841	12.5581	12.7192	12.6654	12.3566	12.8787	12.2767	12.5099	12.214	12.2308	12.2038	12.6077	12.5228	12.5496
+	2.24504	0.341536	1.2671	Q5K4L6	S27A3_HUMAN	SLC27A3	Long-chain fatty acid transport protein 3	14.0507	14.1746	14.0392	13.7179	14.0671	13.8344	13.9745	13.8718	13.6134	13.523	13.888	13.3957	14.0308	13.7405	13.5638	13.2426
+	4.62283	0.341307	1.2669	Q99541	PLIN2_HUMAN	PLIN2	Perilipin-2	15.3867	15.312	15.3294	15.4123	15.3351	15.1651	15.2723	15.4037	15.1033	14.8556	15.1256	15.0295	14.905	14.9455	15.1381	14.7836
+	4.08865	0.341025	1.26666	Q6ZSS7	MFSD6_HUMAN	MFSD6	Major facilitator superfamily domain-containing protein 6	15.0399	15.1261	15.2123	14.9045	15.2231	15.0799	15.2197	15.0304	14.9059	14.5715	14.9142	14.7623	14.7763	14.8951	14.6501	14.6324
+	3.28927	0.340088	1.26583	Q9NZT2	OGFR_HUMAN	OGFR	Opioid growth factor receptor	17.8231	18.0967	17.5203	17.9362	17.7724	17.8363	17.8293	17.8797	17.5725	17.6247	17.4161	17.5223	17.5565	17.5121	17.5844	17.1847
+	2.23696	0.339708	1.2655	Q96S21	RB40C_HUMAN	RAB40C	Ras-related protein Rab-40C	13.1327	NaN	13.1783	13.3202	13.0239	12.5305	13.1621	12.7938	12.6458	12.7191	12.8542	12.7507	12.5548	12.6099	12.563	12.7464
+	2.83279	0.339639	1.26544	P07711	CATL1_HUMAN	CTSL	Procathepsin L	15.4598	15.1625	15.4699	15.7559	15.5034	15.6621	15.4213	15.5377	15.2181	14.9636	15.0552	15.28	15.1034	15.3092	15.394	14.9318
+	2.26486	0.337439	1.26351	Q15506	SP17_HUMAN	SPA17	Sperm surface protein Sp17	14.3626	NaN	14.7672	14.5008	14.255	14.7179	14.6774	14.6295	14.3363	14.1861	14.0451	14.4756	14.1944	14.1934	14.4517	13.8868
+	3.93946	0.337329	1.26341	Q96A19	C102A_HUMAN	CCDC102A	Coiled-coil domain-containing protein 102A	13.7661	NaN	13.6758	13.8299	13.5113	13.7271	13.6449	13.8886	13.506	13.3897	13.2593	13.5021	13.3386	13.258	13.5288	13.2832
+	8.32524	0.337177	1.26328	Q9H2D6	TARA_HUMAN	TRIOBP	TRIO and F-actin-binding protein	16.243	16.1698	16.2471	16.2579	16.2273	16.2314	16.2122	16.2652	15.9663	15.9299	15.8958	15.9564	15.8373	15.8107	15.9589	15.8012
+	2.30738	0.336829	1.26298	Q14129	DGCR6_HUMAN	DGCR6	Protein DGCR6	14.8561	NaN	14.7855	14.9515	14.7311	14.72	14.9265	14.58	14.4743	14.773	14.443	14.5623	14.2106	14.3125	14.7421	14.1312
+	2.85603	0.33266	1.25933	P46937	YAP1_HUMAN	YAP1	Transcriptional coactivator YAP1	18.0275	18.106	18.2917	18.4423	18.4675	18.2862	18.4727	18.3726	17.9533	18.1257	17.8442	18.1693	17.9527	17.9739	18.1233	17.6628
+	4.82667	0.33194	1.2587	Q14764	MVP_HUMAN	MVP	Major vault protein	18.2475	18.4355	18.2661	18.5312	18.4039	18.6173	18.4402	18.5085	18.008	18.0065	18.0536	18.0798	18.1563	18.1505	18.1679	18.1721
+	3.66516	0.331029	1.25791	Q6WKZ4	RFIP1_HUMAN	RAB11FIP1	Rab11 family-interacting protein 1	17.7213	17.3982	17.908	17.6534	17.937	17.6557	17.7449	17.7469	17.4576	17.3812	17.325	17.2897	17.5273	17.3794	17.2861	17.4709
+	4.006	0.329975	1.25699	Q5H9U9	DDX6L_HUMAN	DDX60L	Probable ATP-dependent RNA helicase DDX60-like	14.6139	14.8027	14.492	14.9396	14.6819	14.7381	14.5075	14.8136	14.2965	14.2779	14.3713	14.3456	14.4722	14.3068	14.4051	14.4741
+	3.01456	0.328126	1.25538	Q9BXC9	BBS2_HUMAN	BBS2	Bardet-Biedl syndrome 2 protein	12.7841	NaN	12.7013	12.9034	12.8383	12.8352	12.9718	12.8964	12.7344	12.7424	12.212	12.6536	12.3498	12.4379	12.5218	12.5008
+	2.53629	0.328015	1.25529	P04899	GNAI2_HUMAN	GNAI2	Guanine nucleotide-binding protein G(i) subunit alpha-2	18.8622	18.5197	19.1332	19.1872	19.1106	19.2719	19.2583	19.1477	18.7476	18.7891	18.6405	18.7039	18.695	18.7897	18.7623	18.7385
+	5.41394	0.327105	1.25449	Q13753	LAMC2_HUMAN	LAMC2	Laminin subunit gamma-2	17.6406	17.4757	17.582	17.6936	17.5961	17.7498	17.6616	17.7042	17.2339	17.293	17.1848	17.4123	17.2061	17.3972	17.3834	17.3762
+	2.30891	0.32698	1.25438	Q9NVX7	KBTB4_HUMAN	KBTBD4	Kelch repeat and BTB domain-containing protein 4	12.1945	12.9277	12.6952	12.5631	12.6703	12.5805	12.5624	12.4111	12.1978	12.2717	12.3918	12.4778	12.3194	12.0692	12.327	11.9341
+	2.51336	0.325682	1.25326	Q9UJA9	ENPP5_HUMAN	ENPP5	Ectonucleotide pyrophosphatase/phosphodiesterase family member 5	12.9772	NaN	12.9217	13.0735	13.0371	12.861	12.4394	12.8522	12.7236	12.3319	12.6506	12.6077	12.4288	12.4618	12.6292	12.6034
+	2.16411	0.324611	1.25233	Q16555	DPYL2_HUMAN	DPYSL2	Dihydropyrimidinase-related protein 2	19.1296	18.3562	19.1289	19.158	19.146	19.1263	19.164	19.1629	18.6517	18.8287	18.7083	18.8116	18.6783	18.781	18.6139	18.7014
+	2.39924	0.32455	1.25227	O14727	APAF_HUMAN	APAF1	Apoptotic protease-activating factor 1	14.4864	14.8372	14.4613	14.4611	14.2396	14.2507	14.2239	14.348	13.8023	14.0964	14.2097	14.0827	14.1148	13.881	14.187	14.3379
+	3.89105	0.32455	1.25227	Q93073	SBP2L_HUMAN	SECISBP2L	Selenocysteine insertion sequence-binding protein 2-like	15.3409	NaN	15.5652	15.3579	15.3842	15.7191	15.4427	15.4364	15.2776	15.0347	15.0423	15.069	15.1671	15.0781	15.1702	15.2748
+	4.56939	0.324392	1.25214	Q07864	DPOE1_HUMAN	POLE	DNA polymerase epsilon catalytic subunit A	14.6656	15.0356	14.5541	14.6883	14.6995	14.8295	14.7658	14.6741	14.4309	14.3935	14.3956	14.3667	14.4038	14.4459	14.3804	14.5006
+	6.2614	0.323439	1.25131	Q9BV73	CP250_HUMAN	CEP250	Centrosome-associated protein CEP250	15.5062	15.6216	15.5019	15.4418	15.5831	15.6115	15.5949	15.542	15.2836	15.0977	15.1653	15.1598	15.3157	15.2973	15.3128	15.1834
+	3.77151	0.321053	1.24924	Q9HBR0	S38AA_HUMAN	SLC38A10	Putative sodium-coupled neutral amino acid transporter 10	14.4978	14.2133	14.5085	14.5155	14.634	14.5934	14.6693	14.6138	14.3219	14.2194	14.2133	14.1393	14.3926	14.0496	14.1933	14.1479
+	6.54261	0.316861	1.24562	P50452	SPB8_HUMAN	SERPINB8	Serpin B8	15.3259	15.4905	15.2307	15.4354	15.2644	15.4226	15.3441	15.3941	14.9678	15.0402	15.048	15.0589	15.0236	15.0951	15.1028	15.0365
+	2.61202	0.316776	1.24554	Q5TGY3	AHDC1_HUMAN	AHDC1	Transcription factor Gibbin	17.493	16.9821	17.475	17.5667	17.6398	17.529	17.577	17.6701	17.1527	17.2882	17.251	17.1418	17.2682	17.2424	17.0917	16.9625
+	2.41684	0.315576	1.24451	Q9BQA9	CYBC1_HUMAN	CYBC1	Cytochrome b-245 chaperone 1	15.6112	NaN	15.5791	15.1488	15.5593	15.2619	15.2097	15.5926	15.2911	15.131	15.2232	14.9456	15.2356	15.0974	15.0372	14.9002
+	2.53698	0.315484	1.24443	Q9Y6R0	NUMBL_HUMAN	NUMBL	Numb-like protein	14.1812	14.2799	14.3327	13.9104	13.9107	14.2762	14.4165	14.1179	13.7766	14.0668	13.9914	13.7563	14.0369	13.9174	13.6315	13.7246
+	2.83276	0.314716	1.24377	P68371	TBB4B_HUMAN	TUBB4B	Tubulin beta-4B chain	22.0551	21.8595	21.7284	22.0752	22.0226	22.1999	21.9086	22.129	21.5819	21.9378	21.5404	21.6535	21.7225	21.5312	21.9198	21.5735
+	3.08627	0.314646	1.24371	Q14254	FLOT2_HUMAN	FLOT2	Flotillin-2	16.1695	16.6671	16.2683	16.5589	16.3845	16.4794	16.1497	16.2426	16.0474	16.0598	16.1019	16.1356	16.0774	15.838	16.0696	16.0731
+	7.45388	0.314139	1.24327	Q9ULU4	ZMYD8_HUMAN	ZMYND8	MYND-type zinc finger-containing chromatin reader ZMYND8	16.2725	16.2804	16.2612	16.2152	16.3324	16.1489	16.2235	16.2949	16.0054	16.0026	15.9973	15.918	15.9385	15.9166	15.8355	15.9022
+	4.18863	0.313991	1.24314	Q9NW68	BSDC1_HUMAN	BSDC1	BSD domain-containing protein 1	15.6613	15.7104	15.5495	15.8578	15.6219	15.8921	15.7124	15.862	15.5381	15.2385	15.469	15.5056	15.4388	15.3489	15.4519	15.3648
+	3.27473	0.312877	1.24218	Q96PE3	INP4A_HUMAN	INPP4A	Inositol polyphosphate-4-phosphatase type I A	14.9491	14.9809	14.9125	14.7971	15.0702	14.7812	15.0793	14.8007	14.4631	14.3954	14.794	14.4915	14.5214	14.6829	14.7591	14.7605
+	2.51355	0.312418	1.24179	P48960	AGRE5_HUMAN	ADGRE5	Adhesion G protein-coupled receptor E5	15.99	15.7857	16.1702	16.0771	15.8316	15.8186	15.9826	16.0969	16.0158	15.671	15.6938	15.659	15.4457	15.4789	15.841	15.448
+	2.60551	0.312389	1.24176	Q9UJ98	STAG3_HUMAN	STAG3	Cohesin subunit SA-3	14.4738	15.0789	14.368	14.4476	14.4374	14.524	14.3615	14.4084	14.2542	14.2104	14.2437	14.1059	14.2019	14.1718	14.2409	14.1718
+	3.44227	0.312341	1.24172	Q8N5V2	NGEF_HUMAN	NGEF	Ephexin-1	14.9637	14.8534	14.9439	14.8172	14.9282	14.737	14.7044	15.0218	14.729	14.5026	14.5307	14.4521	14.7519	14.5764	14.6398	14.2883
+	4.18056	0.311968	1.2414	Q765P7	MTSS2_HUMAN	MTSS2	Protein MTSS 2	15.594	15.2813	15.22	15.3281	15.3135	15.4483	15.3578	15.325	15.0475	15.0823	15.1402	15.1171	14.836	14.9682	15.168	15.0129
+	2.93911	0.310365	1.24002	Q15334	L2GL1_HUMAN	LLGL1	Lethal(2) giant larvae protein homolog 1	15.2386	15.6004	15.1666	15.4151	15.4125	15.6539	15.6083	15.6441	15.1281	15.2209	15.0832	15.274	14.9966	15.1907	15.0775	15.2856
+	2.66058	0.310132	1.23982	Q05823	RN5A_HUMAN	RNASEL	2-5A-dependent ribonuclease	13.1603	NaN	13.4095	12.9697	13.0455	12.9947	13.1226	13.1	12.934	12.4498	12.8401	12.6803	12.9155	12.8022	12.919	12.8951
+	3.85662	0.30956	1.23933	Q9UKT5	FBX4_HUMAN	FBXO4	F-box only protein 4	14.1984	14.4928	14.1039	14.2152	14.0745	14.1845	14.0697	14.0822	13.9549	13.8107	13.8227	13.9088	13.8222	13.7052	13.931	13.9892
+	2.28499	0.307673	1.23771	P22223	CADH3_HUMAN	CDH3	Cadherin-3	17.6477	17.465	17.4047	17.9318	17.7684	18.0101	17.8193	17.9549	17.2627	17.5396	17.4255	17.5308	17.4976	17.4541	17.6041	17.2261
+	2.52233	0.307358	1.23744	A2RUS2	DEND3_HUMAN	DENND3	DENN domain-containing protein 3	12.2735	NaN	12.0937	12.421	12.3791	12.5833	12.1403	12.2672	11.8671	11.9791	11.9887	12.0021	11.8332	12.0002	11.9775	12.3596
+	3.07127	0.306954	1.23709	Q14934	NFAC4_HUMAN	NFATC4	Nuclear factor of activated T-cells, cytoplasmic 4	14.1727	NaN	14.392	14.3576	14.42	14.4091	14.3469	14.4117	14.0577	13.8856	14.2237	14.0724	14.1299	14.2952	13.9615	13.7869
+	4.00177	0.306783	1.23695	Q4KMQ2	ANO6_HUMAN	ANO6	Anoctamin-6	14.7225	14.5445	14.8102	14.8503	14.9255	14.911	14.842	14.9959	14.6498	14.5111	14.4558	14.5791	14.5397	14.5264	14.5108	14.3752
+	4.142	0.306655	1.23684	Q9Y618	NCOR2_HUMAN	NCOR2	Nuclear receptor corepressor 2	16.4948	16.1045	16.4603	16.4477	16.5532	16.5702	16.4576	16.534	16.1428	16.2383	16.0789	16.1204	16.1792	16.1526	16.0956	16.1613
+	3.08783	0.306362	1.23659	P58107	EPIPL_HUMAN	EPPK1	Epiplakin	20.7506	21.0512	20.7392	20.8323	20.4463	20.8281	20.64	20.7532	20.5746	20.3985	20.5677	20.4438	20.5471	20.2616	20.4266	20.37
+	4.42577	0.303726	1.23433	Q9P0K7	RAI14_HUMAN	RAI14	Ankycorbin	16.1537	15.9126	16.1573	16.2763	16.2746	16.3083	16.2112	16.2684	15.9878	15.8176	15.8337	15.8502	15.8663	15.8809	16.0042	15.892
+	3.57017	0.303105	1.2338	Q96RU3	FNBP1_HUMAN	FNBP1	Formin-binding protein 1	16.2749	16.7778	16.4634	16.3778	16.3015	16.5077	16.3435	16.4475	16.1974	16.1524	16.1804	16.2468	16.0309	16.0979	16.0298	16.1336
+	3.35199	0.302966	1.23368	Q96QD9	UIF_HUMAN	FYTTD1	UAP56-interacting factor	13.6524	NaN	13.832	13.5425	13.7643	13.6715	13.7623	13.6656	13.2862	13.4684	13.5677	13.4844	13.4462	13.5161	13.2172	13.1793
+	2.62061	0.300699	1.23174	Q969S2	NEIL2_HUMAN	NEIL2	Endonuclease 8-like 2	15.0027	14.6684	15.2463	15.1007	15.0324	14.8597	15.0436	14.7994	14.7622	14.5221	14.8991	14.7954	14.5129	14.6536	14.5724	14.63
+	3.63239	0.296295	1.22799	Q96T21	SEBP2_HUMAN	SECISBP2	Selenocysteine insertion sequence-binding protein 2	16.4906	16.7524	16.4511	16.6111	16.5656	16.7432	16.428	16.6588	16.1619	16.2095	16.2024	16.2113	16.4711	16.3416	16.4362	16.2964
+	3.51904	0.29586	1.22762	Q9BZF9	UACA_HUMAN	UACA	Uveal autoantigen with coiled-coil domains and ankyrin repeats	16.1544	15.8669	16.1444	16.354	16.2292	16.3706	16.1596	16.3305	15.8691	15.9494	15.8442	15.8905	15.927	15.9463	16.0034	15.8129
+	2.63103	0.295299	1.22714	Q96K21	ANCHR_HUMAN	ZFYVE19	Abscission/NoCut checkpoint regulator	16.244	16.2398	16.4876	16.3299	16.5374	16.6599	16.6105	16.4325	15.962	16.3215	15.9087	16.1213	16.2367	16.0866	16.1981	16.3442
+	2.53946	0.29152	1.22393	P17097	ZNF7_HUMAN	ZNF7	Zinc finger protein 7	13.4892	12.9975	13.4909	13.5005	13.5771	13.4396	13.3968	13.4943	13.1255	13.0365	13.1485	13.2676	13.2027	12.9526	12.9673	13.3531
+	2.64679	0.290812	1.22333	P0DMM9;P0DMN0	ST1A3_HUMAN;ST1A4_HUMAN	SULT1A3;SULT1A4	Sulfotransferase 1A3	16.4943	16.1965	16.5237	16.5747	16.3189	16.4312	16.1738	16.521	16.2343	16.2372	16.0951	16.2616	15.9935	15.9708	16.2557	15.8594
+	5.47596	0.287766	1.22075	Q5VUA4	ZN318_HUMAN	ZNF318	Zinc finger protein 318	14.7964	14.7327	14.6773	14.735	14.8314	14.7978	14.8428	14.8869	14.3588	14.6308	14.5146	14.451	14.4666	14.537	14.4534	14.5859
+	2.66992	0.285429	1.21877	P54803	GALC_HUMAN	GALC	Galactocerebrosidase	13.2377	NaN	13.648	13.5161	13.6148	13.6518	13.6978	13.8137	13.3661	13.4504	13.2515	13.2729	13.3213	13.3666	13.3544	13.1104
+	2.69723	0.284501	1.21799	Q96B70	LENG9_HUMAN	LENG9	Leukocyte receptor cluster member 9	13.3653	13.6111	13.5162	13.7757	13.6334	13.8126	13.8997	13.8976	13.3125	13.2907	13.3325	13.5108	13.5087	13.423	13.5046	13.3528
+	3.78406	0.284318	1.21783	Q9BXS4	TMM59_HUMAN	TMEM59	Transmembrane protein 59	13.6015	13.7763	13.9281	13.6118	13.8249	13.5929	13.758	13.9781	13.4433	13.4494	13.4176	13.4996	13.529	13.5632	13.4756	13.4194
+	4.11699	0.283191	1.21688	Q9UJJ9	GNPTG_HUMAN	GNPTG	N-acetylglucosamine-1-phosphotransferase subunit gamma	14.3917	NaN	14.5075	14.4261	14.4622	14.3584	14.388	14.5461	14.1461	14.2185	14.2204	14.1497	14.1294	13.9589	14.3533	14.0782
+	3.90756	0.281257	1.21525	Q8N1G0	ZN687_HUMAN	ZNF687	Zinc finger protein 687	15.3561	15.4319	15.5849	15.5227	15.4966	15.4103	15.4877	15.603	15.2372	15.3147	15.2824	15.1639	15.0568	15.1145	15.0671	15.4064
+	3.13841	0.280523	1.21464	Q0IIM8	TBC8B_HUMAN	TBC1D8B	TBC1 domain family member 8B	16.3732	NaN	16.3977	16.1536	16.2543	16.4368	16.4348	16.3782	16.2172	16.2172	15.7934	16.0216	15.9971	16.0597	16.0923	16.1326
+	3.57491	0.279613	1.21387	O95210	STBD1_HUMAN	STBD1	Starch-binding domain-containing protein 1	16.9873	16.6346	17.0863	16.9516	16.9397	16.8321	17.0398	16.9686	16.6899	16.4966	16.7765	16.6388	16.6698	16.6429	16.5847	16.7037
+	3.13344	0.277531	1.21212	P09471	GNAO_HUMAN	GNAO1	Guanine nucleotide-binding protein G(o) subunit alpha	14.2714	NaN	14.4819	14.3303	14.5125	14.5664	14.5384	14.3554	14.2265	14.02	14.1049	14.0956	14.184	14.3091	14.3394	13.9931
+	5.42686	0.277035	1.2117	Q04721	NOTC2_HUMAN	NOTCH2	Neurogenic locus notch homolog protein 2	14.8898	14.7572	14.9243	14.9699	14.8214	14.9557	14.8505	14.7691	14.6882	14.4418	14.6211	14.5894	14.5723	14.5877	14.613	14.6082
+	2.98177	0.276785	1.21149	Q9Y2G5	OFUT2_HUMAN	POFUT2	GDP-fucose protein O-fucosyltransferase 2	14.6546	14.6513	14.3019	14.4532	14.6639	14.3272	14.6297	14.6619	14.3202	14.339	14.4071	14.1548	14.2443	14.238	14.086	14.34
+	4.92418	0.273686	1.20889	Q8NCM8	DYHC2_HUMAN	DYNC2H1	Cytoplasmic dynein 2 heavy chain 1	13.932	14.0482	13.7813	13.9929	13.8187	13.9108	13.8244	13.9206	13.6103	13.6046	13.7166	13.5561	13.6908	13.5149	13.6331	13.713
+	2.97257	0.272269	1.20771	Q9NV66	TYW1_HUMAN	TYW1	S-adenosyl-L-methionine-dependent tRNA 4-demethylwyosine synthase TYW1	14.9909	NaN	15.09	14.8961	14.9804	14.7034	14.9938	14.9471	14.7771	14.4523	14.8801	14.5662	14.7241	14.6702	14.6555	14.641
+	6.25436	0.271725	1.20725	Q68DA7	FMN1_HUMAN	FMN1	Formin-1	13.6544	NaN	13.5914	13.686	13.6453	13.5686	13.511	13.6924	13.2872	13.3482	13.3402	13.341	13.3426	13.3539	13.4596	13.3238
+	3.42376	0.271055	1.20669	O95999	BCL10_HUMAN	BCL10	B-cell lymphoma/leukemia 10	15.6417	15.4369	15.5215	15.6152	15.4881	15.5045	15.767	15.5903	15.1985	15.272	15.3478	15.2413	15.1224	15.2966	15.3752	15.5429
+	2.94489	0.271019	1.20666	O00459	P85B_HUMAN	PIK3R2	Phosphatidylinositol 3-kinase regulatory subunit beta	13.1442	13.0455	13.3616	13.3258	13.4258	13.4058	13.3088	13.44	13.0876	13.0859	13.0563	13.218	12.8182	13.0818	12.8961	13.0454
+	3.15471	0.270719	1.20641	Q32MZ4	LRRF1_HUMAN	LRRFIP1	Leucine-rich repeat flightless-interacting protein 1	17.7958	17.5747	17.6716	17.9552	17.8308	17.9468	17.9668	17.9918	17.5968	17.6995	17.468	17.6934	17.5217	17.5406	17.5706	17.477
+	4.35297	0.270101	1.20589	Q9Y4F3	MARF1_HUMAN	MARF1	Meiosis regulator and mRNA stability factor 1	12.8372	NaN	12.9459	13.1011	13.1184	13.0921	13.1072	13.1117	12.7256	12.779	12.7074	12.8633	12.7525	12.8644	12.7218	12.7834
+	3.56592	0.266356	1.20277	P36952	SPB5_HUMAN	SERPINB5	Serpin B5	19.1163	19.5074	19.1385	19.3345	19.1346	19.273	19.2258	19.2688	19.0692	18.9676	18.8886	18.8702	18.9847	18.9462	19.0142	19.1273
+	3.22506	0.265966	1.20244	P36871	PGM1_HUMAN	PGM1	Phosphoglucomutase-1	18.7769	18.97	19.0291	18.8834	18.6834	18.9005	19.031	18.6786	18.5935	18.5017	18.6208	18.7451	18.5332	18.7331	18.5871	18.5108
+	3.49907	0.263242	1.20017	Q8NI60	COQ8A_HUMAN	COQ8A	Atypical kinase COQ8A, mitochondrial	15.4656	NaN	15.5963	15.4327	15.4806	15.3754	15.3942	15.4514	15.2943	15.2906	15.3959	15.018	15.1769	15.086	15.1832	15.1018
+	3.70094	0.260144	1.1976	Q70J99	UN13D_HUMAN	UNC13D	Protein unc-13 homolog D	16.8471	16.584	16.7311	16.9391	16.8546	16.9389	16.891	16.9769	16.5398	16.5779	16.6085	16.5622	16.7177	16.6047	16.5982	16.4725
+	3.04945	0.257288	1.19523	Q96FV2	SCRN2_HUMAN	SCRN2	Secernin-2	15.5697	15.8059	15.5301	15.8784	15.532	15.7476	15.634	15.6984	15.5291	15.4436	15.2718	15.4096	15.4877	15.441	15.5334	15.2216
+	3.33633	0.254816	1.19318	Q14126	DSG2_HUMAN	DSG2	Desmoglein-2	18.4105	18.1436	18.4907	18.5479	18.4999	18.5438	18.5486	18.6041	18.1312	18.1994	18.1685	18.2233	18.2101	18.3082	18.1917	18.3182
+	3.57136	0.254592	1.193	Q99536	VAT1_HUMAN	VAT1	Synaptic vesicle membrane protein VAT-1 homolog	18.8176	19.0413	18.7151	19.016	18.9402	19.0335	18.8921	19.0728	18.5431	18.6416	18.6684	18.7402	18.736	18.7082	18.8092	18.6451
+	3.40892	0.251676	1.19059	Q9Y2H0	DLGP4_HUMAN	DLGAP4	Disks large-associated protein 4	16.2144	16.2001	16.1047	16.4376	16.2437	16.2425	16.1483	16.3108	15.9167	15.8967	15.8144	15.9714	15.9833	16.052	16.1814	16.0728
+	3.4764	0.250792	1.18986	O75128	COBL_HUMAN	COBL	Protein cordon-bleu	13.2709	13.412	13.4277	13.4591	13.5163	13.2903	13.7042	13.3261	13.2498	13.1128	13.172	13.1619	13.1627	13.2401	13.1048	13.1961
+	3.9039	0.245039	1.18512	O76074	PDE5A_HUMAN	PDE5A	cGMP-specific 3',5'-cyclic phosphodiesterase	14.4845	14.399	14.4976	14.6545	14.5793	14.7361	14.481	14.6863	14.3226	14.3911	14.3433	14.3139	14.3575	14.348	14.2864	14.1951
+	4.4723	0.244133	1.18438	Q6ZWT7	MBOA2_HUMAN	MBOAT2	Lysophospholipid acyltransferase 2	16.7754	16.6068	16.8227	16.8253	16.8936	16.7336	16.8688	16.8823	16.5939	16.52	16.6546	16.5413	16.5928	16.5765	16.5426	16.4336
+	4.17245	0.239827	1.18085	P13807	GYS1_HUMAN	GYS1	Glycogen [starch] synthase, muscle	16.4623	16.3284	16.5044	16.515	16.5842	16.4012	16.4955	16.4118	16.2337	16.193	16.2992	16.2654	16.2804	16.2169	16.2806	16.015
+	5.95689	0.237645	1.17907	Q9BS26	ERP44_HUMAN	ERP44	Endoplasmic reticulum resident protein 44	18.6702	18.6552	18.7197	18.7849	18.666	18.7538	18.681	18.6425	18.5339	18.4801	18.4499	18.431	18.3436	18.4046	18.505	18.5238
+	3.6353	0.235192	1.17706	P12830	CADH1_HUMAN	CDH1	Cadherin-1	19.0246	19.4405	19.1686	19.2184	19.1736	19.2361	19.2972	19.1149	18.9641	18.9786	18.9493	18.9242	18.9041	19.0382	19.0662	18.9677
+	5.16493	0.235134	1.17702	Q9Y4K1	CRBG1_HUMAN	CRYBG1	Beta/gamma crystallin domain-containing protein 1	17.4435	17.3877	17.4241	17.352	17.4984	17.4946	17.3501	17.5697	17.1865	17.1344	17.2097	17.2945	17.2764	17.1524	17.1742	17.211
+	4.16804	0.229742	1.17263	Q02809	PLOD1_HUMAN	PLOD1	Procollagen-lysine,2-oxoglutarate 5-dioxygenase 1	16.5464	16.6573	16.643	16.8189	16.7353	16.7614	16.7129	16.8665	16.4626	16.5464	16.4638	16.4459	16.4538	16.5939	16.4355	16.5019
+	4.64552	0.22441	1.1683	Q5TH69	BIG3_HUMAN	ARFGEF3	Brefeldin A-inhibited guanine nucleotide-exchange protein 3	12.5421	12.5193	12.7159	12.6122	12.6094	12.6266	12.5544	12.4654	12.2678	12.3636	12.4464	12.3234	12.2819	12.4432	12.3358	12.3879
+	5.04533	0.218829	1.16379	Q8WXH0	SYNE2_HUMAN	SYNE2	Nesprin-2	15.603	15.7261	15.7393	15.7462	15.6985	15.7431	15.7007	15.778	15.5393	15.5099	15.6055	15.4352	15.5336	15.5373	15.3669	15.4565
+	4.67662	0.218715	1.1637	Q7Z2T5	TRM1L_HUMAN	TRMT1L	TRMT1-like protein	16.1951	16.2079	16.2318	16.2056	16.2902	16.1697	16.1965	16.2585	15.9202	16.0519	16.1075	15.9239	16.0482	16.0006	15.8583	16.095
+	5.32844	0.212311	1.15854	Q14789	GOGB1_HUMAN	GOLGB1	Golgin subfamily B member 1	15.575	15.5276	15.6279	15.6074	15.6438	15.6512	15.6624	15.7037	15.4902	15.4718	15.4906	15.3837	15.4091	15.3623	15.3346	15.3584
+	4.81051	-0.212336	0.863138	Q9BXR0	TGT_HUMAN	QTRT1	Queuine tRNA-ribosyltransferase catalytic subunit 1	16.7352	16.5953	16.6876	16.663	16.6859	16.606	16.7003	16.6326	17.004	16.8354	16.9637	16.911	16.8803	16.772	16.8271	16.8109
+	4.72317	-0.212977	0.862755	P54277	PMS1_HUMAN	PMS1	PMS1 protein homolog 1	14.6338	14.7787	14.633	14.6883	14.5306	14.5467	14.6269	14.6901	14.7887	14.8681	14.8584	14.8133	14.8871	14.8574	14.8086	14.9503
+	3.81974	-0.229434	0.85297	Q6P3W7	SCYL2_HUMAN	SCYL2	SCY1-like protein 2	16.1801	15.8677	16.0953	16.0183	16.093	16.0666	16.1639	16.0521	16.3015	16.2715	16.2755	16.1797	16.3224	16.4034	16.4059	16.2128
+	4.20414	-0.231069	0.852003	Q8TAE8	G45IP_HUMAN	GADD45GIP1	Growth arrest and DNA damage-inducible proteins-interacting protein 1	16.306	16.455	16.3175	16.4412	16.3984	16.5938	16.3994	16.4594	16.6765	16.6953	16.504	16.6523	16.6677	16.5913	16.7076	16.7246
+	4.38363	-0.231878	0.851526	Q14137	BOP1_HUMAN	BOP1	Ribosome biogenesis protein BOP1	18.1993	18.1892	18.1599	18.0922	18.1091	18.22	18.2405	18.03	18.3051	18.4825	18.3508	18.3006	18.443	18.3765	18.3148	18.5219
+	5.72794	-0.232154	0.851363	Q9Y266	NUDC_HUMAN	NUDC	Nuclear migration protein nudC	20.3687	20.1926	20.2084	20.2687	20.218	20.2372	20.3611	20.2745	20.4196	20.5263	20.5029	20.5654	20.485	20.4598	20.5618	20.4656
+	4.01352	-0.233444	0.850602	Q8NDF8	PAPD5_HUMAN	TENT4B	Terminal nucleotidyltransferase 4B	15.0782	15.007	15.2341	14.9738	15.1796	15.036	15.2418	15.0415	15.388	15.3048	15.4272	15.2701	15.3921	15.3176	15.2453	15.3143
+	3.60272	-0.23519	0.849573	Q6PL18	ATAD2_HUMAN	ATAD2	ATPase family AAA domain-containing protein 2	18.2716	18.0262	18.1223	18.042	18.0686	18.0384	18.1036	18.0456	18.3626	18.3423	18.4859	18.2654	18.4198	18.2399	18.3511	18.1325
+	3.866	-0.236205	0.848975	Q86UY6	NAA40_HUMAN	NAA40	N-alpha-acetyltransferase 40	15.4647	NaN	15.5087	15.4234	15.3732	15.4151	15.5049	15.528	15.6123	15.5006	15.7427	15.7268	15.7677	15.8428	15.6963	15.6782
+	3.92562	-0.236972	0.848525	P14735	IDE_HUMAN	IDE	Insulin-degrading enzyme	15.6042	15.5122	15.591	15.3362	15.499	15.6223	15.5949	15.7488	15.78	15.7291	15.7896	15.8532	15.8324	15.8572	15.7924	15.7703
+	4.55479	-0.238893	0.847395	O76031	CLPX_HUMAN	CLPX	ATP-dependent Clp protease ATP-binding subunit clpX-like, mitochondrial	16.2941	15.9759	16.1446	16.141	16.1174	16.1819	16.2079	16.2305	16.3747	16.4732	16.4431	16.4792	16.3607	16.3366	16.3335	16.4034
+	3.79372	-0.240086	0.846695	Q9Y2X9	ZN281_HUMAN	ZNF281	Zinc finger protein 281	14.891	14.788	14.8059	14.7061	14.6965	14.6404	14.7558	14.7936	14.8727	15.1067	15.1237	15.1061	15.0278	14.9378	14.8519	14.9712
+	3.48121	-0.242706	0.845159	Q9BRJ2	RM45_HUMAN	MRPL45	39S ribosomal protein L45, mitochondrial	16.467	16.5249	16.3716	16.2208	16.2807	16.3276	16.2363	16.3264	16.6327	16.7011	16.6601	16.6713	16.558	16.5809	16.4585	16.4343
+	3.99612	-0.242725	0.845147	Q9BSH4	TACO1_HUMAN	TACO1	Translational activator of cytochrome c oxidase 1	16.6956	16.6412	16.4108	16.6097	16.49	16.3983	16.6129	16.571	16.7461	16.8368	16.9194	16.7372	16.7711	16.7789	16.853	16.7288
+	3.69931	-0.242951	0.845015	Q9BZE4	GTPB4_HUMAN	GTPBP4	GTP-binding protein 4	17.5008	17.3666	17.4123	17.3217	17.3773	17.3107	17.5625	17.3876	17.5347	17.6872	17.701	17.5188	17.7288	17.7476	17.5105	17.7545
+	3.97801	-0.247969	0.842081	Q9BW19	KIFC1_HUMAN	KIFC1	Kinesin-like protein KIFC1	16.656	16.3085	16.5157	16.4961	16.5916	16.5719	16.6816	16.5671	16.7661	16.7512	16.7692	16.7906	16.9034	16.8829	16.7287	16.7803
+	3.72238	-0.253029	0.839133	O14578	CTRO_HUMAN	CIT	Citron Rho-interacting kinase	16.4046	15.9779	16.3048	16.2468	16.2378	16.3194	16.3173	16.2867	16.4583	16.602	16.5357	16.6023	16.5044	16.536	16.4672	16.4135
+	4.68814	-0.253817	0.838675	O95235	KI20A_HUMAN	KIF20A	Kinesin-like protein KIF20A	14.9862	15.118	14.847	14.9351	14.8605	14.8872	14.9803	14.8156	15.0817	15.1843	15.2048	15.1443	15.2666	15.2337	15.1407	15.2042
+	3.48264	-0.254687	0.838169	Q9H0B6	KLC2_HUMAN	KLC2	Kinesin light chain 2	16.1013	15.7395	16.0144	16.1316	15.9817	16.0851	15.9813	15.9216	16.274	16.2239	16.2178	16.3488	16.1985	16.2645	16.3714	16.095
+	3.43788	-0.256289	0.837239	Q15526	SURF1_HUMAN	SURF1	Surfeit locus protein 1	14.8795	14.5767	14.9784	14.9339	14.925	14.996	14.9301	14.8629	15.1631	15.1029	15.3002	15.0322	15.1638	15.1504	15.1589	15.0614
+	3.83821	-0.256934	0.836865	Q69YQ0	CYTSA_HUMAN	SPECC1L	Cytospin-A	14.501	14.083	14.3244	14.4094	14.396	14.4157	14.2198	14.3401	14.6602	14.6545	14.5744	14.5251	14.6394	14.5492	14.5574	14.5846
+	4.67298	-0.257066	0.836788	Q3SXM5	HSDL1_HUMAN	HSDL1	Inactive hydroxysteroid dehydrogenase-like protein 1	15.5024	15.4481	15.3676	15.491	15.4007	15.634	15.4222	15.3835	15.686	15.7651	15.6929	15.5738	15.8387	15.6923	15.7631	15.6942
+	6.60197	-0.25876	0.835806	Q8NB46	ANR52_HUMAN	ANKRD52	Serine/threonine-protein phosphatase 6 regulatory ankyrin repeat subunit C	14.6646	14.7022	14.6594	14.6509	14.5886	14.7122	14.6572	14.5712	14.9111	14.9404	15.0259	14.8245	14.8968	14.8396	14.9106	14.9275
+	4.39735	-0.259718	0.835251	Q9Y6J9	TAF6L_HUMAN	TAF6L	TAF6-like RNA polymerase II p300/CBP-associated factor-associated factor 65 kDa subunit 6L	14.7191	14.7246	14.6581	14.8468	14.6621	14.5983	14.8082	14.6662	14.8413	15.025	15.0315	14.9392	15.0565	14.9499	14.8389	15.0788
+	3.93834	-0.25983	0.835187	Q9UHB6	LIMA1_HUMAN	LIMA1	LIM domain and actin-binding protein 1	17.645	17.2258	17.5485	17.4902	17.5754	17.5695	17.6486	17.5341	17.7333	17.8448	17.791	17.7751	17.761	17.8171	17.7664	17.8271
+	2.9892	-0.261276	0.83435	Q13112	CAF1B_HUMAN	CHAF1B	Chromatin assembly factor 1 subunit B	15.9322	15.6643	15.8159	15.9901	15.8868	15.882	16.0312	15.8611	15.9632	16.0591	16.0381	16.0161	16.2311	16.248	16.2695	16.3286
+	5.2218	-0.261667	0.834124	O15397	IPO8_HUMAN	IPO8	Importin-8	16.065	16.0446	15.9927	15.8973	15.8565	15.9477	15.9534	15.9178	16.3506	16.1087	16.1728	16.2471	16.2776	16.2048	16.255	16.1519
+	3.73355	-0.263324	0.833166	Q9UGJ1	GCP4_HUMAN	TUBGCP4	Gamma-tubulin complex component 4	14.6191	14.5246	14.4289	14.3452	14.2561	14.2445	14.334	14.4379	14.7305	14.7275	14.6004	14.6623	14.6752	14.5199	14.7111	14.6698
+	3.67658	-0.263876	0.832847	P35520	CBS_HUMAN	CBS	Cystathionine beta-synthase	17.2077	16.7794	17.0696	17.1743	17.1171	17.2283	17.1543	17.0965	17.4066	17.2963	17.3327	17.3988	17.3412	17.3241	17.3918	17.4465
+	3.60142	-0.266251	0.831477	Q96FL9	GLT14_HUMAN	GALNT14	Polypeptide N-acetylgalactosaminyltransferase 14	14.2378	14.282	14.1834	13.9576	14.0225	14.0741	14.0611	14.1917	14.3214	14.2597	14.3625	14.4132	14.4353	14.5496	14.2836	14.5149
+	3.99332	-0.267136	0.830967	Q9H845	ACAD9_HUMAN	ACAD9	Complex I assembly factor ACAD9, mitochondrial	16.6909	16.3319	16.676	16.7599	16.6084	16.6818	16.704	16.5401	16.8975	16.9328	16.894	16.8345	16.8588	16.8488	16.9426	16.921
+	3.09312	-0.267617	0.830691	Q96SI9	STRBP_HUMAN	STRBP	Spermatid perinuclear RNA-binding protein	16.3619	16.2124	16.4544	16.2346	16.3607	16.2214	16.3354	16.1479	16.4482	16.4861	16.4636	16.779	16.6514	16.4664	16.4218	16.7532
+	2.93588	-0.267972	0.830486	Q02224	CENPE_HUMAN	CENPE	Centromere-associated protein E	14.4972	14.7012	14.3005	14.2665	14.2053	14.1662	14.3345	14.1928	14.6223	14.5839	14.5495	14.6314	14.5832	14.5556	14.67	14.6121
+	3.11339	-0.268178	0.830367	Q9BSK2	S2533_HUMAN	SLC25A33	Solute carrier family 25 member 33	13.9434	NaN	13.5817	13.7659	13.8769	13.6936	13.683	13.7399	14.1118	13.8924	14.1943	14.1313	13.9463	13.895	13.9568	14.0568
+	3.69516	-0.268304	0.830295	Q9UPN4	CP131_HUMAN	CEP131	Centrosomal protein of 131 kDa	15.9659	15.5831	15.8093	15.8616	15.8346	15.8802	15.9685	16.0145	16.1451	16.1662	16.1342	16.1998	16.0936	16.144	16.2014	15.9798
+	3.99488	-0.268581	0.830136	Q92636	FAN_HUMAN	NSMAF	Protein FAN	15.1862	15.1319	15.2472	15.1307	15.1999	15.0971	15.138	14.963	15.2497	15.2795	15.3185	15.4482	15.4895	15.4454	15.4285	15.5832
+	3.46794	-0.26988	0.829388	O75330	HMMR_HUMAN	HMMR	Hyaluronan mediated motility receptor	14.8887	14.7786	14.6552	14.6137	14.5429	14.6284	14.7515	14.6408	14.9944	14.9818	14.8762	15.1465	14.8171	14.872	15.0987	14.8718
+	3.05059	-0.270862	0.828824	Q9C0B7	TNG6_HUMAN	TANGO6	Transport and Golgi organization protein 6 homolog	15.1495	15.4689	15.207	15.1515	14.959	15.1417	15.2079	14.9652	15.4862	15.4259	15.3783	15.4264	15.4107	15.381	15.6036	15.3057
+	3.59351	-0.271323	0.828559	Q15032	R3HD1_HUMAN	R3HDM1	R3H domain-containing protein 1	15.8215	16.0641	15.9455	15.7277	15.7206	15.7554	15.8508	15.6746	16.1758	16.2098	16.0496	15.9659	16.0651	15.9865	16.1353	16.1427
+	4.47948	-0.271403	0.828513	Q9NRR4	RNC_HUMAN	DROSHA	Ribonuclease 3	13.9711	13.7058	13.8765	13.8493	13.9549	13.8703	13.9	13.9864	14.1625	14.0089	14.2358	14.0785	14.2607	14.2132	14.0907	14.2352
+	3.32826	-0.271986	0.828178	Q9NPB8	GPCP1_HUMAN	GPCPD1	Glycerophosphocholine phosphodiesterase GPCPD1	15.845	15.8263	15.6767	15.8843	15.8786	16.0549	15.7661	15.7328	15.9299	16.0003	16.0543	16.006	16.2057	16.1443	16.2302	16.2701
+	3.21812	-0.272395	0.827944	O43824	GTPB6_HUMAN	GTPBP6	Putative GTP-binding protein 6	13.3084	13.1538	13.5115	13.5574	13.5362	13.314	13.3751	13.4598	13.5962	13.6598	13.8315	13.5291	13.7818	13.6094	13.7636	13.6241
+	5.63543	-0.272427	0.827926	Q14807	KIF22_HUMAN	KIF22	Kinesin-like protein KIF22	15.7959	15.846	15.6591	15.6024	15.7322	15.6575	15.6993	15.6501	16.0138	16.0013	16.0009	15.919	16.0467	15.951	16.0179	15.8711
+	3.14778	-0.273695	0.827198	Q92974	ARHG2_HUMAN	ARHGEF2	Rho guanine nucleotide exchange factor 2	17.616	17.0646	17.4692	17.5121	17.4404	17.4904	17.4867	17.4728	17.7354	17.8219	17.6906	17.7467	17.8073	17.6935	17.6575	17.5888
+	3.01609	-0.274363	0.826816	O43175	SERA_HUMAN	PHGDH	D-3-phosphoglycerate dehydrogenase	19.194	19.4685	19.2654	19.5041	19.212	19.5372	19.541	19.2241	19.5159	19.7424	19.5895	19.6815	19.5011	19.7037	19.6362	19.7709
+	3.26377	-0.274707	0.826618	O15530	PDPK1_HUMAN	PDPK1	3-phosphoinositide-dependent protein kinase 1	14.9624	14.7123	14.9693	14.7952	14.8	14.5937	15.014	14.8419	15.1676	15.0991	15.0502	15.1994	15.0069	15.1391	14.9636	15.2605
+	2.98756	-0.274826	0.82655	Q13395	TARB1_HUMAN	TARBP1	Probable methyltransferase TARBP1	13.8027	13.5294	13.8238	13.7567	13.9186	13.8928	13.8378	13.8327	13.8442	13.9898	14.1279	13.9386	14.2471	14.0506	14.2497	14.1452
+	2.80313	-0.275197	0.826337	Q14684	RRP1B_HUMAN	RRP1B	Ribosomal RNA processing protein 1 homolog B	17.0162	16.4808	16.987	16.8029	17.0204	16.91	16.9138	16.8333	17.1343	17.2117	17.2176	16.9656	17.2027	17.1497	17.0595	17.2249
+	3.41495	-0.275398	0.826222	Q9BYD2	RM09_HUMAN	MRPL9	39S ribosomal protein L9, mitochondrial	16.8653	16.7541	16.875	16.6691	16.8253	17.0248	16.8397	16.8024	16.9754	16.8965	17.2453	17.0244	17.1773	17.2197	17.2407	17.0797
+	2.81549	-0.275871	0.825952	Q96GC5	RM48_HUMAN	MRPL48	39S ribosomal protein L48, mitochondrial	16.1058	16.6344	16.0427	16.3903	16.1424	16.3828	16.3295	16.2105	16.4832	16.5401	16.5977	16.6302	16.5404	16.515	16.5862	16.5525
+	3.29948	-0.276151	0.825791	Q8WYQ5	DGCR8_HUMAN	DGCR8	Microprocessor complex subunit DGCR8	14.3911	NaN	14.5713	14.4947	14.3864	14.5476	14.3279	14.2405	14.8468	14.6955	14.5554	14.6434	14.8716	14.658	14.5976	14.7232
+	3.33083	-0.278641	0.824367	Q12931	TRAP1_HUMAN	TRAP1	Heat shock protein 75 kDa, mitochondrial	22.4781	22.1621	22.3544	22.2819	22.4254	22.3045	22.3956	22.1777	22.6272	22.6192	22.7066	22.5214	22.7444	22.6422	22.6297	22.3182
+	2.6518	-0.278821	0.824265	Q02790	FKBP4_HUMAN	FKBP4	Peptidyl-prolyl cis-trans isomerase FKBP4	20.09	20.1114	20.2028	19.7622	20.0623	19.8983	20.2419	20.0036	20.0756	20.3014	20.496	20.3881	20.3068	20.3266	20.2111	20.4972
+	2.70872	-0.27924	0.824025	P78545	ELF3_HUMAN	ELF3	ETS-related transcription factor Elf-3	14.5201	NaN	14.4924	14.3329	14.446	14.3246	14.6706	14.3819	14.4483	14.8715	14.6392	14.8146	14.7721	14.7705	14.9157	14.6231
+	3.23354	-0.281848	0.822536	Q9H992	MARH7_HUMAN	MARCHF7	E3 ubiquitin-protein ligase MARCHF7	12.9644	13.0837	12.7834	12.6343	12.7765	12.7962	12.7783	12.8651	13.2343	13.1241	13.0875	13.2173	12.9091	13.225	12.9885	13.1508
+	2.57535	-0.28186	0.82253	Q9BZF3	OSBL6_HUMAN	OSBPL6	Oxysterol-binding protein-related protein 6	12.2359	NaN	12.3736	12.2821	12.5787	12.7488	12.375	12.2966	12.6913	12.6687	12.6032	12.6945	12.7542	12.7795	12.8508	12.5163
+	3.70897	-0.281897	0.822509	O14757	CHK1_HUMAN	CHEK1	Serine/threonine-protein kinase Chk1	16.1824	15.7179	16.052	15.8833	16.1015	15.9927	16.1274	16.068	16.1957	16.3043	16.3207	16.3852	16.2845	16.3162	16.2727	16.3011
+	2.89083	-0.28339	0.821658	Q9NP92	RT30_HUMAN	MRPS30	39S ribosomal protein S30, mitochondrial	16.1145	NaN	16.0727	15.9558	16.0905	15.7159	15.9236	15.7715	16.2684	16.023	16.3064	16.3526	16.1285	16.2575	16.208	16.3165
+	3.36463	-0.284639	0.820947	O43683	BUB1_HUMAN	BUB1	Mitotic checkpoint serine/threonine-protein kinase BUB1	14.1432	NaN	14.1766	13.8043	14.1373	14.0861	13.8419	13.9972	14.4123	14.2629	14.349	14.2292	14.4273	14.2461	14.3219	14.2416
+	2.52512	-0.285198	0.820629	Q9UNA1	RHG26_HUMAN	ARHGAP26	Rho GTPase-activating protein 26	13.4373	NaN	13.1984	13.1662	13.0816	13.0095	13.2627	12.9721	13.5809	13.4563	13.4473	13.1905	13.3172	13.4531	13.4699	13.6554
+	2.76702	-0.285413	0.820506	P35790	CHKA_HUMAN	CHKA	Choline kinase alpha	14.6633	NaN	14.4352	14.3642	14.5849	14.4234	14.4282	14.643	14.892	14.8837	14.6627	14.8683	14.8106	14.8848	14.8712	14.4582
+	3.85714	-0.286213	0.820052	Q7Z6J8	UBE3D_HUMAN	UBE3D	E3 ubiquitin-protein ligase E3D	13.9809	13.9032	13.8216	13.9331	13.691	13.703	13.8693	13.8688	14.0606	14.1785	14.2222	13.9853	14.0777	14.0907	14.0859	14.3598
+	5.43409	-0.286542	0.819865	O00488	ZN593_HUMAN	ZNF593	Zinc finger protein 593	15.5972	15.7147	15.5427	15.6011	15.493	15.4495	15.6686	15.5504	15.8924	15.911	15.8166	15.989	15.7968	15.8292	15.8809	15.7937
+	3.01306	-0.286686	0.819783	O95456	PSMG1_HUMAN	PSMG1	Proteasome assembly chaperone 1	16.6363	16.6143	16.7252	16.8122	16.9066	16.6375	16.6394	16.9093	16.8967	16.7157	17.0155	17.1541	17.1249	17.0357	17.0823	17.1494
+	3.03874	-0.286935	0.819642	Q99447	PCY2_HUMAN	PCYT2	Ethanolamine-phosphate cytidylyltransferase	16.6039	16.0814	16.5996	16.4087	16.5605	16.448	16.6355	16.5283	16.693	16.7752	16.7261	16.8599	16.7956	16.8685	16.6741	16.7689
+	2.64155	-0.287025	0.819591	O15091	MRPP3_HUMAN	PRORP	Mitochondrial ribonuclease P catalytic subunit	15.0123	14.8231	14.9041	14.5704	14.6749	14.5922	14.6126	14.7315	15.201	14.9515	15.2502	15.0573	14.9722	14.8434	14.8604	15.0814
+	3.07607	-0.287828	0.819135	P49916	DNLI3_HUMAN	LIG3	DNA ligase 3	15.9165	15.528	16.0001	15.9944	16.0942	16.0417	16.0238	15.8838	16.0865	16.2351	16.2314	16.2328	16.2391	16.3558	16.1855	16.2189
+	3.04508	-0.287941	0.81907	Q9UNQ2	DIM1_HUMAN	DIMT1	Probable dimethyladenosine transferase	15.5427	15.1384	15.4983	15.3761	15.618	15.4237	15.6061	15.443	15.5514	15.7255	15.8078	15.5933	15.8681	15.8445	15.7286	15.8305
+	2.5699	-0.288077	0.818993	Q8N8J7	F241A_HUMAN	FAM241A	Uncharacterized protein FAM241A	15.2264	NaN	15.4105	15.1712	15.0975	14.9775	15.0478	15.0734	15.6352	15.3332	15.57	15.5214	15.4018	15.3762	15.4789	15.1355
+	4.18807	-0.288606	0.818693	Q8N983	RM43_HUMAN	MRPL43	39S ribosomal protein L43, mitochondrial	16.852	16.4498	16.8269	16.6932	16.7584	16.7456	16.8415	16.6964	17.0302	17.0297	17.0173	17.0733	16.8673	17.0346	17.0581	17.0622
+	2.99685	-0.289876	0.817973	O94923	GLCE_HUMAN	GLCE	D-glucuronyl C5-epimerase	13.9531	13.6358	13.7068	13.8461	13.773	13.8224	13.9238	13.5743	13.8327	14.0243	14.0566	14.1744	14.1053	14.1167	13.9334	14.311
+	2.69872	-0.290853	0.817419	P39019	RS19_HUMAN	RPS19	40S ribosomal protein S19	21.3231	20.7308	21.1719	21.1003	21.2759	21.1701	21.2288	21.0652	21.3101	21.5344	21.4528	21.2786	21.5864	21.367	21.3387	21.5249
+	3.07449	-0.291913	0.816818	O43818	U3IP2_HUMAN	RRP9	U3 small nucleolar RNA-interacting protein 2	18.1296	17.8745	18.0598	17.8648	18.0277	17.9303	17.9923	17.9947	18.1736	18.422	18.3205	18.1221	18.3051	18.2815	18.0184	18.5659
+	5.49743	-0.293344	0.816008	Q96A35	RM24_HUMAN	MRPL24	39S ribosomal protein L24, mitochondrial	16.713	16.5703	16.6767	16.6656	16.7856	16.8244	16.7824	16.6923	16.8754	16.9784	17.0429	17.0587	17.1009	17.079	16.9601	16.9616
+	4.30737	-0.29355	0.815892	Q9NXW2	DJB12_HUMAN	DNAJB12	DnaJ homolog subfamily B member 12	14.7641	14.6834	14.8802	14.6176	14.7486	14.5666	14.8389	14.624	15.0663	14.8698	15.0549	14.9018	15.0206	15.0706	15.1328	14.955
+	3.07616	-0.295566	0.814753	Q9NS91	RAD18_HUMAN	RAD18	E3 ubiquitin-protein ligase RAD18	15.0538	14.7265	14.7275	14.8844	15.0031	14.9606	15.0735	15.0113	14.9782	15.1204	15.1374	15.2151	15.3839	15.3678	15.2615	15.3409
+	3.54251	-0.295627	0.814718	Q6P1A2	MBOA5_HUMAN	LPCAT3	Lysophospholipid acyltransferase 5	14.3488	14.2715	14.2691	14.0245	14.1337	14.051	14.4254	14.1538	14.5003	14.4738	14.5254	14.4752	14.5167	14.6452	14.3047	14.6014
+	3.0755	-0.296569	0.814187	O96017	CHK2_HUMAN	CHEK2	Serine/threonine-protein kinase Chk2	14.2488	13.9333	14.4559	14.3562	14.3059	14.3246	14.4902	14.4594	14.5925	14.6453	14.7142	14.6166	14.6644	14.7127	14.462	14.5392
+	3.29137	-0.297321	0.813762	P31930	QCR1_HUMAN	UQCRC1	Cytochrome b-c1 complex subunit 1, mitochondrial	17.6163	17.1196	17.5584	17.3916	17.3948	17.3048	17.5001	17.5611	17.6942	17.6505	17.8165	17.8743	17.7001	17.6916	17.6052	17.7929
+	2.89116	-0.297555	0.81363	O75794	CD123_HUMAN	CDC123	Cell division cycle protein 123 homolog	15.7713	16.1107	15.9914	15.8923	15.562	15.8307	15.8034	15.9073	16.3151	15.9378	16.0608	16.069	16.1496	16.2605	16.3087	16.148
+	2.34915	-0.298034	0.81336	P51530	DNA2_HUMAN	DNA2	DNA replication ATP-dependent helicase/nuclease DNA2	12.4325	NaN	12.7734	12.6139	12.3278	12.5063	12.5177	12.6667	12.9622	13.123	12.8718	12.8983	12.6704	12.9687	12.6968	12.5797
+	6.21291	-0.298335	0.81319	Q9Y4B6	DCAF1_HUMAN	DCAF1	DDB1- and CUL4-associated factor 1	14.7693	14.7182	14.7937	14.7109	14.7459	14.731	14.8997	14.7242	15.0276	15.1145	15.0135	14.993	15.052	14.9981	15.059	15.2218
+	4.23946	-0.29835	0.813182	O14975	S27A2_HUMAN	SLC27A2	Long-chain fatty acid transport protein 2	14.4415	14.0898	14.2577	14.3275	14.4047	14.2558	14.3672	14.3975	14.6298	14.6767	14.5225	14.4352	14.6832	14.6532	14.6007	14.727
+	6.15112	-0.299118	0.812749	Q8TC12	RDH11_HUMAN	RDH11	Retinol dehydrogenase 11	17.6846	17.5413	17.582	17.5664	17.4991	17.5288	17.7179	17.4418	17.812	17.9306	17.8628	17.882	17.8754	17.9099	17.8533	17.829
+	3.43414	-0.299614	0.81247	Q14146	URB2_HUMAN	URB2	Unhealthy ribosome biogenesis protein 2 homolog	17.3451	16.9683	17.1891	17.0655	17.3158	17.1954	17.3533	17.2257	17.4616	17.5715	17.5635	17.3282	17.566	17.5901	17.3308	17.6433
+	5.52959	-0.299751	0.812393	Q96GA3	LTV1_HUMAN	LTV1	Protein LTV1 homolog	15.4037	15.4638	15.4102	15.5368	15.2769	15.4969	15.3803	15.4643	15.6455	15.5859	15.8211	15.7981	15.7645	15.7772	15.729	15.7096
+	2.6401	-0.302431	0.810885	Q9NSI2	SLX9_HUMAN	SLX9	Ribosome biogenesis protein SLX9 homolog	15.157	15.1126	15.005	14.9877	15.1496	15.2853	15.4467	15.1272	15.1188	15.4493	15.4727	15.3125	15.6502	15.6379	15.5054	15.5437
+	2.68991	-0.302432	0.810884	Q9GZM5	YIPF3_HUMAN	YIPF3	Protein YIPF3	15.4818	NaN	15.4878	14.9988	15.3808	15.4438	15.581	15.3278	15.5797	15.7358	15.779	15.7303	15.4675	15.7993	15.6878	15.7279
+	3.86518	-0.303217	0.810443	O15047	SET1A_HUMAN	SETD1A	Histone-lysine N-methyltransferase SETD1A	14.6419	14.4508	14.2834	14.2405	14.307	14.3921	14.5546	14.3663	14.6719	14.758	14.7373	14.6698	14.6276	14.8944	14.6939	14.6094
+	3.10307	-0.303647	0.810202	O95602	RPA1_HUMAN	POLR1A	DNA-directed RNA polymerase I subunit RPA1	15.91	15.3448	15.9065	15.8117	15.8993	15.8221	15.8829	15.8544	16.0796	16.1752	16.1643	16.0871	16.1864	16.1384	16.0126	16.0175
+	3.29265	-0.303769	0.810133	P51798	CLCN7_HUMAN	CLCN7	H(+)/Cl(-) exchange transporter 7	13.7238	13.5356	13.7356	13.5214	13.8378	13.6657	13.8246	13.9777	13.876	14.1809	14.0667	13.9691	14.153	13.9121	14.1101	13.9844
+	3.239	-0.303787	0.810123	Q9Y3D8	KAD6_HUMAN	AK6	Adenylate kinase isoenzyme 6	16.6993	16.4881	16.6208	16.6058	16.3668	16.5587	16.7448	16.3895	16.9755	16.8563	16.8203	17.0503	16.6372	16.8484	16.9851	16.7312
+	4.12956	-0.306805	0.80843	P12268	IMDH2_HUMAN	IMPDH2	Inosine-5'-monophosphate dehydrogenase 2	20.8321	20.7003	20.6285	20.5558	20.44	20.5462	20.7883	20.6202	20.9744	20.9755	20.9672	21.0606	20.7847	20.9115	20.8718	21.0201
+	2.31206	-0.307031	0.808304	O60337	MARH6_HUMAN	MARCHF6	E3 ubiquitin-protein ligase MARCHF6	13.1491	NaN	13.6038	13.3409	13.2171	13.3415	13.4764	13.4501	13.725	13.2695	13.8051	13.8254	13.6624	13.6565	13.5885	13.8711
+	3.59847	-0.307236	0.808189	Q9NRX2	RM17_HUMAN	MRPL17	39S ribosomal protein L17, mitochondrial	16.2027	NaN	16.0431	16.007	15.8532	15.8688	16.1121	15.8137	16.2818	16.4292	16.2196	16.2884	16.419	16.282	16.1673	16.2568
+	3.15529	-0.307566	0.808004	P13631	RARG_HUMAN	RARG	Retinoic acid receptor gamma	12.6524	NaN	12.4849	12.8507	12.778	12.6085	12.5294	12.8474	12.8047	13.1539	12.9473	12.9005	13.0476	13.1364	12.9912	12.9088
+	2.80021	-0.307657	0.807953	Q9H4K7	MTG2_HUMAN	MTG2	Mitochondrial ribosome-associated GTPase 2	13.5334	14.1321	13.6095	13.7364	13.6079	13.6711	13.8192	13.6513	14.0528	13.9769	14.1015	13.988	14.0851	14.2021	14.0267	13.7892
+	2.36315	-0.307997	0.807763	O00231	PSD11_HUMAN	PSMD11	26S proteasome non-ATPase regulatory subunit 11	18.9555	18.3949	18.5727	18.9114	18.6472	18.7505	18.7133	18.6167	18.7658	18.9038	18.91	18.9926	19.0567	18.8825	19.3166	19.1981
+	2.70533	-0.308222	0.807637	Q562F6	SGO2_HUMAN	SGO2	Shugoshin 2	13.3749	12.9038	13.4703	13.3012	13.2089	13.1465	13.4055	13.2742	13.3441	13.553	13.5778	13.6488	13.7513	13.4766	13.4488	13.7509
+	3.35813	-0.30853	0.807464	Q9NZE8	RM35_HUMAN	MRPL35	39S ribosomal protein L35, mitochondrial	15.8941	NaN	15.7242	15.6061	15.7848	15.672	15.9435	15.589	16.1058	16.173	16.1765	15.9167	15.9988	16.0367	15.8661	16.1534
+	4.15465	-0.31012	0.806574	Q9BXW9	FACD2_HUMAN	FANCD2	Fanconi anemia group D2 protein	16.1495	15.8521	16.2979	16.0167	16.0873	15.9891	16.1737	16.0695	16.2916	16.3551	16.5394	16.3233	16.4528	16.449	16.333	16.3725
+	2.25309	-0.311171	0.805987	Q8NB90	SPAT5_HUMAN	SPATA5	Ribosome biogenesis protein SPATA5	18.4191	17.6994	18.3248	18.3104	18.0182	18.2838	18.5003	18.2461	18.4677	18.3927	18.6465	18.5454	18.5494	18.4698	18.5961	18.6239
+	3.44302	-0.312284	0.805366	Q96DC9	OTUB2_HUMAN	OTUB2	Ubiquitin thioesterase OTUB2	13.2554	NaN	13.2114	13.2921	13.1665	13.2282	13.1109	13.1378	13.4906	13.5948	13.1809	13.723	13.5964	13.4318	13.5919	13.4916
+	4.53262	-0.312973	0.804981	Q14781	CBX2_HUMAN	CBX2	Chromobox protein homolog 2	13.3373	13.4627	13.3212	13.5251	13.3318	13.5283	13.2502	13.4155	13.5631	13.7947	13.7921	13.6896	13.6557	13.7823	13.5735	13.8248
+	4.12659	-0.31328	0.80481	Q99700	ATX2_HUMAN	ATXN2	Ataxin-2	14.6046	14.2448	14.5354	14.3331	14.5657	14.4882	14.5879	14.6076	14.811	14.8265	14.6479	14.7402	14.8009	14.8901	14.9227	14.8344
+	2.63874	-0.31383	0.804503	Q8IWY9	CDAN1_HUMAN	CDAN1	Codanin-1	13.4058	13.1405	13.2446	13.0537	12.92	13.3054	13.2812	13.2066	13.116	13.7525	13.5967	13.518	13.4442	13.5836	13.4984	13.5591
+	2.90371	-0.314176	0.80431	Q8IZ73	RUSD2_HUMAN	RPUSD2	Pseudouridylate synthase RPUSD2	15.8308	15.1184	15.6353	15.6773	15.6677	15.6342	15.7017	15.6269	15.8728	15.9747	16.0222	15.9115	15.896	15.8555	15.8593	16.0137
+	2.26543	-0.314779	0.803974	Q8NHS3	MFSD8_HUMAN	MFSD8	Major facilitator superfamily domain-containing protein 8	12.2593	NaN	12.3604	12.6504	12.2668	12.4104	12.3741	12.6228	12.6682	12.6218	12.8411	12.7222	12.855	12.9826	12.862	12.3301
+	3.8316	-0.314964	0.803871	O95243	MBD4_HUMAN	MBD4	Methyl-CpG-binding domain protein 4	13.7984	13.9595	13.729	13.5883	13.8742	13.6978	13.6562	13.9984	14.1445	14.1064	14.1881	14.0737	13.9394	14.0409	14.089	14.2395
+	2.4998	-0.315203	0.803738	Q9Y3B7	RM11_HUMAN	MRPL11	39S ribosomal protein L11, mitochondrial	16.6356	16.2498	16.7603	16.8946	16.737	16.6452	16.8136	16.7498	16.953	16.8016	17.0018	16.9776	17.1901	17.2765	16.9127	16.8941
+	4.046	-0.315478	0.803585	Q14CZ7	FAKD3_HUMAN	FASTKD3	FAST kinase domain-containing protein 3, mitochondrial	13.6785	NaN	13.7002	13.4958	13.3898	13.4793	13.6802	13.5053	13.9678	13.8724	13.7573	14.0223	13.885	13.8102	13.9361	13.7632
+	2.53994	-0.315507	0.803569	Q9UJT0	TBE_HUMAN	TUBE1	Tubulin epsilon chain	12.6752	NaN	12.4007	12.4433	12.6224	12.5281	12.5196	12.5622	12.7252	12.7494	12.8873	12.7495	12.9165	12.5363	13.0335	13.2137
+	3.06112	-0.316172	0.803198	P52732	KIF11_HUMAN	KIF11	Kinesin-like protein KIF11	16.0287	15.3297	15.8589	15.843	15.8057	15.8639	15.8793	15.8504	16.1326	16.1246	16.1375	16.1026	16.2146	16.1053	16.1633	16.0084
+	3.40827	-0.316687	0.802912	Q9NWR8	MCUB_HUMAN	MCUB	Calcium uniporter regulatory subunit MCUb, mitochondrial	13.3034	NaN	13.7849	13.5479	13.6615	13.7569	13.6255	13.5229	13.9077	14.0212	13.8822	14.0333	14.0023	13.8641	13.8145	13.8117
+	4.92392	-0.317218	0.802616	Q92968	PEX13_HUMAN	PEX13	Peroxisomal membrane protein PEX13	15.2107	15.0897	15.2515	15.313	15.1323	15.2749	15.2752	15.3054	15.4636	15.6657	15.633	15.4441	15.4563	15.5616	15.4553	15.711
+	2.57046	-0.317436	0.802495	P33981	TTK_HUMAN	TTK	Dual specificity protein kinase TTK	15.1805	15.0427	15.3583	15.3527	15.3458	15.4531	15.5454	15.3959	15.6028	15.2477	15.7446	15.6826	15.789	15.7655	15.8393	15.5422
+	2.21812	-0.317521	0.802447	Q8WXB1	MT21A_HUMAN	METTL21A	Protein N-lysine methyltransferase METTL21A	13.3656	NaN	13.5399	13.3748	13.3676	13.2328	13.5047	13.1824	13.6609	13.1719	13.7182	13.7496	13.7147	13.7274	13.7699	13.962
+	5.89831	-0.317906	0.802233	Q8IXM3	RM41_HUMAN	MRPL41	39S ribosomal protein L41, mitochondrial	16.806	16.4943	16.5926	16.7142	16.6519	16.5689	16.6689	16.6893	16.9754	16.9211	17.0021	16.9962	16.9579	16.8542	16.9813	17.0413
+	2.96744	-0.318774	0.801751	Q9UJA3	MCM8_HUMAN	MCM8	DNA helicase MCM8	13.3488	13.8759	13.4033	13.5579	13.2022	13.4101	13.3282	13.292	13.6813	13.7138	13.7423	13.7009	13.6952	13.8801	13.8236	13.7313
+	2.19501	-0.319069	0.801587	Q9BRL6	SRSF8_HUMAN	SRSF8	Serine/arginine-rich splicing factor 8	15.5527	15.0458	15.3746	15.2589	15.3736	15.2809	14.8894	15.3055	15.5375	15.6825	15.8215	15.5373	15.8593	15.3208	15.4383	15.4368
+	4.31123	-0.31948	0.801359	Q9NSC5	HOME3_HUMAN	HOMER3	Homer protein homolog 3	15.0671	14.8975	15.1511	15.0026	14.969	15.2739	15.1163	15.2298	15.5078	15.518	15.3393	15.3981	15.3361	15.4443	15.4499	15.2696
+	4.13536	-0.321213	0.800397	Q9Y375	CIA30_HUMAN	NDUFAF1	Complex I intermediate-associated protein 30, mitochondrial	16.2991	NaN	16.4074	16.3474	16.4468	16.4397	16.4673	16.293	16.7086	16.7604	16.65	16.799	16.5935	16.6054	16.9662	16.573
+	2.44358	-0.323045	0.799381	Q96EA4	SPDLY_HUMAN	SPDL1	Protein Spindly	14.3913	13.6914	14.3253	14.2756	13.9661	14.1143	14.2102	14.23	14.4976	14.447	14.6474	14.5472	14.3065	14.4454	14.6109	14.2867
+	4.22757	-0.324339	0.798664	Q9NYZ3	GTSE1_HUMAN	GTSE1	G2 and S phase-expressed protein 1	13.8936	13.9382	13.6937	13.7799	13.8296	13.7139	13.8136	13.9723	14.2484	14.2004	14.1374	14.2566	14.0721	14.2977	14.1123	13.9045
+	2.29373	-0.325471	0.798038	Q96DV4	RM38_HUMAN	MRPL38	39S ribosomal protein L38, mitochondrial	18.5042	18.2805	18.4706	17.9482	18.3369	18.1241	18.4553	18.2014	18.8008	18.754	18.5318	18.6691	18.6265	18.5891	18.7737	18.1802
+	2.28594	-0.326048	0.797718	O75879	GATB_HUMAN	GATB	Glutamyl-tRNA(Gln) amidotransferase subunit B, mitochondrial	15.2626	14.4437	14.9611	14.9083	14.7411	14.7292	15.0808	14.7475	15.1869	15.2628	15.3597	15.3175	15.0106	15.1638	15.074	15.1074
+	3.35005	-0.327492	0.796921	Q9UBK8	MTRR_HUMAN	MTRR	Methionine synthase reductase	13.5749	13.1904	13.6431	13.1644	13.4769	13.3628	13.5191	13.4944	13.8767	13.6608	13.8946	13.7686	13.6135	13.8287	13.6746	13.7284
+	4.76355	-0.327599	0.796861	Q99755	PI51A_HUMAN	PIP5K1A	Phosphatidylinositol 4-phosphate 5-kinase type-1 alpha	14.891	14.9384	14.9137	15.0445	14.7464	15.0792	14.8004	14.8748	15.1689	15.3346	15.1571	15.1935	15.2516	15.1883	15.1959	15.4194
+	2.93987	-0.328122	0.796573	P19525	E2AK2_HUMAN	EIF2AK2	Interferon-induced, double-stranded RNA-activated protein kinase	18.3978	17.9359	18.3146	18.5204	18.4626	18.588	18.4436	18.3846	18.4417	18.7547	18.7602	18.7348	18.7769	18.7391	18.7822	18.683
+	2.12163	-0.328219	0.796519	P25685	DNJB1_HUMAN	DNAJB1	DnaJ homolog subfamily B member 1	18.5365	17.6433	18.4337	18.2775	18.3971	18.3581	18.4713	18.3475	18.6156	18.7054	18.6048	18.7287	18.7163	18.647	18.6588	18.4141
+	3.8262	-0.328696	0.796256	O60488	ACSL4_HUMAN	ACSL4	Long-chain-fatty-acid--CoA ligase 4	16.3844	16.0357	16.3116	15.9579	16.232	16.0106	16.2504	16.1768	16.5795	16.3537	16.6194	16.5738	16.4496	16.5565	16.4417	16.4148
+	2.4846	-0.328953	0.796114	O60930	RNH1_HUMAN	RNASEH1	Ribonuclease H1	13.3476	NaN	13.7358	13.5347	13.6817	13.6861	13.5241	13.5232	13.8084	14.0514	13.9097	13.7833	14.2241	13.922	14.0111	13.5312
+	2.17471	-0.329082	0.796043	Q96ES6	MFSD3_HUMAN	MFSD3	Major facilitator superfamily domain-containing protein 3	13.6856	NaN	13.6186	13.3975	13.5275	13.2496	13.2449	13.7825	13.888	13.7894	13.9866	13.6366	13.9123	13.6872	13.6036	14.1362
+	2.43128	-0.329387	0.795874	Q86VW0	SESD1_HUMAN	SESTD1	SEC14 domain and spectrin repeat-containing protein 1	13.6514	NaN	13.5698	13.5336	13.3182	13.3629	13.5621	13.2468	14.1621	13.8584	13.8271	13.4847	13.8235	13.5796	13.808	13.7998
+	2.40569	-0.329579	0.795769	Q8N543	OGFD1_HUMAN	OGFOD1	Prolyl 3-hydroxylase OGFOD1	15.5608	15.1681	15.6043	15.5908	15.5245	15.5294	15.7459	15.326	15.6527	15.8824	15.9461	15.9552	15.9575	15.8303	16.0379	15.4243
+	2.91861	-0.330208	0.795422	O95297	MPZL1_HUMAN	MPZL1	Myelin protein zero-like protein 1	16.7341	16.3901	16.4714	16.8335	16.4519	16.7618	16.5811	16.7128	16.8899	17.0708	16.7527	16.7799	16.8717	16.933	17.2313	17.0491
+	2.2973	-0.330361	0.795338	Q71RG4	TMUB2_HUMAN	TMUB2	Transmembrane and ubiquitin-like domain-containing protein 2	11.6231	NaN	11.1228	11.4693	11.4317	11.6371	11.7825	11.8469	11.8654	11.911	11.7226	11.9989	11.8619	11.9491	12.0818	11.7246
+	4.32561	-0.330666	0.795169	Q9Y399	RT02_HUMAN	MRPS2	28S ribosomal protein S2, mitochondrial	15.8605	16.2213	15.9688	15.7502	15.8681	15.8967	15.9723	15.9197	16.1743	16.1641	16.3686	16.1833	16.2818	16.2772	16.3931	16.2606
+	2.29018	-0.330791	0.7951	Q9BQA1	MEP50_HUMAN	WDR77	Methylosome protein 50	18.4074	17.6391	18.2112	18.3584	17.9211	18.2114	18.1084	17.8278	18.2715	18.5561	18.4297	18.4103	18.3947	18.3736	18.376	18.5193
+	3.47899	-0.330944	0.795016	Q9Y487	VPP2_HUMAN	ATP6V0A2	V-type proton ATPase 116 kDa subunit a 2	14.0536	14.1271	13.5973	13.7541	13.8736	13.7108	13.7299	13.6488	14.105	14.1602	14.1828	14.0243	14.1533	14.1522	14.2007	14.1642
+	6.76644	-0.3313	0.79482	P51659	DHB4_HUMAN	HSD17B4	Peroxisomal multifunctional enzyme type 2	17.4804	17.2537	17.4251	17.3883	17.4124	17.3669	17.3852	17.4156	17.6317	17.7548	17.7742	17.7396	17.7588	17.7814	17.7563	17.5812
+	2.44086	-0.332054	0.794404	Q9NZW5	PALS2_HUMAN	PALS2	Protein PALS2	14.2779	14.5945	13.9185	13.9718	13.9076	14.1109	13.9514	13.8046	14.269	14.3781	14.399	14.3852	14.399	14.3565	14.4637	14.5432
+	4.47544	-0.332716	0.79404	Q86U90	YRDC_HUMAN	YRDC	Threonylcarbamoyl-AMP synthase	15.9139	15.932	15.9169	15.7244	15.7327	15.6144	15.8939	15.7461	16.2533	16.0631	16.1585	16.0635	16.1501	16.1165	16.318	16.0131
+	2.51202	-0.33284	0.793972	Q9NY97	B3GN2_HUMAN	B3GNT2	N-acetyllactosaminide beta-1,3-N-acetylglucosaminyltransferase 2	12.7701	NaN	12.9171	12.3527	12.5665	12.3555	12.5575	12.6172	13.0604	12.7569	13.0613	12.9278	12.9964	12.8473	12.8163	NaN
+	2.87274	-0.33455	0.793032	Q96T88	UHRF1_HUMAN	UHRF1	E3 ubiquitin-protein ligase UHRF1	17.1652	16.4251	16.8961	16.9734	16.965	17.0531	17.0677	17.0086	17.2435	17.3649	17.3418	17.2551	17.3461	17.2625	17.2877	17.1291
+	2.06079	-0.334866	0.792858	Q5H943	KKLC1_HUMAN	CT83	Kita-kyushu lung cancer antigen 1	14.4977	NaN	14.8413	14.5432	14.6328	14.3748	14.2945	14.6171	15.0246	14.8458	14.8403	14.8378	15.1297	14.9579	15.0206	14.3666
+	2.70642	-0.334869	0.792856	Q96P11	NSUN5_HUMAN	NSUN5	28S rRNA (cytosine-C(5))-methyltransferase	16.6434	16.0382	16.7906	16.423	16.588	16.456	16.5073	16.4517	16.853	16.8178	16.9847	16.6984	16.9408	16.7267	16.6534	16.9023
+	4.46115	-0.335193	0.792678	Q15070	OXA1L_HUMAN	OXA1L	Mitochondrial inner membrane protein OXA1L	16.0611	15.7558	15.6816	15.8709	15.8668	15.7153	15.6466	15.8326	16.2583	16.0785	16.138	16.1473	16.1881	16.1876	16.1449	15.9693
+	2.13593	-0.335238	0.792654	Q9H0U6	RM18_HUMAN	MRPL18	39S ribosomal protein L18, mitochondrial	15.7843	14.8783	15.6102	15.5684	15.4929	15.507	15.7792	15.6357	15.905	15.8735	15.9014	15.9402	15.8606	15.7976	15.9917	15.668
+	2.11523	-0.335541	0.792487	Q8N614	TM156_HUMAN	TMEM156	Transmembrane protein 156	13.9692	13.9592	14.0174	14.1779	13.9038	14.3711	13.8844	13.9991	14.4668	14.5306	14.1766	13.9062	14.4574	14.1837	14.6897	14.5556
+	3.95521	-0.335716	0.792391	Q8NCE0	SEN2_HUMAN	TSEN2	tRNA-splicing endonuclease subunit Sen2	14.3912	14.0464	14.2456	14.2565	14.319	14.1845	14.4433	14.1773	14.6383	14.5818	14.4746	14.3715	14.6145	14.7494	14.5808	14.7386
+	3.64738	-0.337065	0.79165	Q9H3K2	GHITM_HUMAN	GHITM	Growth hormone-inducible transmembrane protein	16.4895	16.0168	16.4699	16.2103	16.387	16.2358	16.4743	16.4229	16.7478	16.5868	16.7931	16.7137	16.7053	16.7384	16.515	16.603
+	2.17604	-0.337308	0.791517	Q96R06	SPAG5_HUMAN	SPAG5	Sperm-associated antigen 5	14.9495	14.3623	14.9656	14.8467	14.7719	14.6726	15.1361	14.8579	15.4364	14.8705	15.3759	15.1908	15.2336	14.9917	15.0478	15.1142
+	3.47612	-0.337839	0.791226	Q5JTW2	CEP78_HUMAN	CEP78	Centrosomal protein of 78 kDa	14.0384	14.2176	13.8239	13.8664	13.7879	13.664	14.0558	13.7188	14.1045	14.2192	14.1941	14.2605	14.3469	14.2438	14.2913	14.2151
+	4.5432	-0.338739	0.790732	Q99661	KIF2C_HUMAN	KIF2C	Kinesin-like protein KIF2C	17.5432	17.1328	17.3848	17.24	17.3133	17.1843	17.3886	17.1041	17.6481	17.5568	17.6622	17.6271	17.7046	17.6011	17.6409	17.5602
+	4.14233	-0.338885	0.790652	P55011	S12A2_HUMAN	SLC12A2	Solute carrier family 12 member 2	16.1771	15.7148	15.9836	16.1431	16.0269	16.1772	16.2082	15.9721	16.307	16.4114	16.4035	16.4369	16.3324	16.3733	16.3805	16.4691
+	2.44285	-0.33933	0.790408	Q9Y5F0	PCDBD_HUMAN	PCDHB13	Protocadherin beta-13	14.3206	14.8851	14.1034	14.2758	14.062	14.3904	14.1614	14.3498	14.7286	14.8465	14.685	14.5766	14.5597	14.6199	14.6572	14.5896
+	2.43034	-0.339405	0.790367	Q9BSJ5	CQ080_HUMAN	C17orf80	Uncharacterized protein C17orf80	12.9028	NaN	12.9424	13.2321	13.008	13.1639	12.953	12.9519	13.5329	13.148	13.1969	13.1282	13.3488	13.2346	13.5672	13.735
+	2.65451	-0.340923	0.789536	Q8TF76	HASP_HUMAN	HASPIN	Serine/threonine-protein kinase haspin	12.5438	NaN	12.4533	12.3806	12.158	12.2926	12.5261	12.2865	12.5699	12.7941	12.6626	12.5401	12.5023	12.7405	12.8313	13.1047
+	2.60649	-0.343312	0.78823	Q9HAW4	CLSPN_HUMAN	CLSPN	Claspin	14.4213	14.6043	14.1801	14.0247	14.0486	13.9937	14.107	14.1681	14.5023	14.3286	14.6231	14.5638	14.6543	14.6651	14.6777	14.2794
+	4.76722	-0.343541	0.788104	Q6IQ49	SDE2_HUMAN	SDE2	Splicing regulator SDE2	15.1604	15.1682	15.1497	15.1815	15.0032	15.2139	15.1989	15.3197	15.5976	15.5741	15.4925	15.6652	15.3302	15.5185	15.6231	15.3426
+	2.12172	-0.344183	0.787754	Q6ZN18	AEBP2_HUMAN	AEBP2	Zinc finger protein AEBP2	12.9559	NaN	13.0211	13.3199	13.5928	13.604	13.3196	13.2882	13.7386	13.9838	13.4928	13.4771	13.674	13.6324	13.4877	13.6691
+	3.42208	-0.34476	0.787439	P32929	CGL_HUMAN	CTH	Cystathionine gamma-lyase	16.922	16.5128	16.8831	16.647	16.6886	16.7535	16.732	16.7203	17.1028	17.4053	17.0093	17.1868	16.8964	16.9725	16.9295	17.1146
+	6.20004	-0.345232	0.787181	Q9NRL2	BAZ1A_HUMAN	BAZ1A	Bromodomain adjacent to zinc finger domain protein 1A	15.7574	15.3993	15.4866	15.5129	15.6396	15.5161	15.5941	15.5316	15.8927	15.8896	15.9381	15.8647	15.8932	15.8677	15.884	15.9694
+	2.38442	-0.345865	0.786836	Q9Y3Z3	SAMH1_HUMAN	SAMHD1	Deoxynucleoside triphosphate triphosphohydrolase SAMHD1	16.9755	16.3456	17.1287	17.0945	16.9875	16.8967	16.7771	17.1389	17.1714	17.3989	17.3834	17.3532	17.0968	17.3263	17.1889	17.1925
+	2.00507	-0.346879	0.786283	Q5T9A4	ATD3B_HUMAN	ATAD3B	ATPase family AAA domain-containing protein 3B	18.9821	17.8733	18.672	18.7673	18.6127	18.7843	18.6877	18.5617	18.9485	18.9865	19.0037	18.9151	19.0152	18.9637	18.9647	18.9188
+	3.33784	-0.347022	0.786205	P52429	DGKE_HUMAN	DGKE	Diacylglycerol kinase epsilon	13.2464	NaN	13.2309	13.0967	13.1356	13.0858	13.2277	13.0967	13.4886	13.3993	13.5788	13.1681	13.4976	13.55	13.5432	13.8304
+	3.71819	-0.349112	0.785067	Q5C9Z4	NOM1_HUMAN	NOM1	Nucleolar MIF4G domain-containing protein 1	15.4841	15.2643	15.3631	15.2866	15.3704	15.3815	15.5644	15.2488	15.544	15.8414	15.7491	15.5868	15.7546	15.7374	15.5294	16.0134
+	2.71719	-0.349579	0.784813	Q96HE9	PRR11_HUMAN	PRR11	Proline-rich protein 11	14.114	13.478	13.9142	13.5265	14.034	13.7354	13.5957	13.7681	14.1197	14.0046	14.1038	13.9799	14.2671	14.1453	14.0568	14.2855
+	3.77655	-0.350434	0.784348	Q9NUI1	DECR2_HUMAN	DECR2	Peroxisomal 2,4-dienoyl-CoA reductase [(3E)-enoyl-CoA-producing]	14.3837	14.0841	14.4594	14.4633	14.6597	14.6118	14.5073	14.4488	14.9063	14.7206	14.9203	14.7593	14.8594	14.8178	14.7621	14.6758
+	5.67721	-0.352029	0.783481	Q8IWF2	FXRD2_HUMAN	FOXRED2	FAD-dependent oxidoreductase domain-containing protein 2	14.8362	14.8365	14.8767	14.7285	14.8863	14.8086	14.9196	14.83	15.1903	15.3693	15.3164	15.0744	15.1476	15.0968	15.2739	15.0698
+	3.16897	-0.353681	0.782585	Q8N8R3	S2529_HUMAN	SLC25A29	Mitochondrial basic amino acids transporter	12.7951	12.8958	12.9126	12.7054	12.6094	12.866	12.3897	NaN	13.1892	13.0724	12.8829	13.2497	13.0458	13.1882	13.096	13.0185
+	2.987	-0.35546	0.78162	Q96HR8	NAF1_HUMAN	NAF1	H/ACA ribonucleoprotein complex non-core subunit NAF1	15.1684	NaN	14.8061	14.6862	14.7598	14.6319	14.9648	14.6572	15.3422	15.1167	15.0938	15.0631	15.0559	15.2315	15.0524	15.3731
+	6.63967	-0.35665	0.780976	A3KMH1	VWA8_HUMAN	VWA8	von Willebrand factor A domain-containing protein 8	15.7834	15.9349	15.8313	15.696	15.763	15.7319	15.8386	15.8412	16.0115	16.1884	16.2152	16.0742	16.1983	16.2505	16.1694	16.1659
+	5.09897	-0.357356	0.780594	P56381;Q5VTU8	AT5EL_HUMAN;ATP5E_HUMAN	ATP5F1E;ATP5F1EP2	ATP synthase subunit epsilon, mitochondrial	18.0332	NaN	18.1154	17.9137	17.8369	17.8215	17.8567	17.915	18.2087	18.3711	18.4337	18.2093	18.2949	18.265	18.3075	18.1885
+	3.05606	-0.357801	0.780353	P28288	ABCD3_HUMAN	ABCD3	ATP-binding cassette sub-family D member 3	17.2128	16.5998	17.1444	16.9366	17.0761	16.948	17.0585	17.0162	17.4764	17.485	17.4967	17.4043	17.4228	17.2894	17.2002	17.0799
+	1.91594	-0.357913	0.780293	O94829	IPO13_HUMAN	IPO13	Importin-13	14.0556	13.3327	13.6566	13.2958	13.7955	13.4772	13.1647	13.3214	13.9444	13.7212	13.8287	13.9692	13.5183	13.8988	14.1097	13.9725
+	3.04168	-0.358501	0.779975	O95067	CCNB2_HUMAN	CCNB2	G2/mitotic-specific cyclin-B2	15.3695	14.7605	15.1076	15.2303	15.1736	15.2429	15.1811	15.235	15.5487	15.4471	15.6472	15.5499	15.646	15.6064	15.5727	15.1506
+	6.24849	-0.358588	0.779927	Q9NVV4	PAPD1_HUMAN	MTPAP	Poly(A) RNA polymerase, mitochondrial	15.4465	15.3731	15.2638	15.339	15.2544	15.3341	15.423	15.2228	15.5761	15.751	15.7568	15.742	15.5556	15.7231	15.6505	15.7703
+	4.55016	-0.359239	0.779576	P53814	SMTN_HUMAN	SMTN	Smoothelin	14.2024	13.9862	14.2107	13.9376	14.1683	13.8298	14.0552	13.8878	14.4974	14.3447	14.4685	14.401	14.3991	14.2799	14.3086	14.4526
+	1.89144	-0.360341	0.77898	O00311	CDC7_HUMAN	CDC7	Cell division cycle 7-related protein kinase	12.9064	12.6029	12.8702	12.9471	12.8158	12.7948	12.8421	12.6385	12.9328	13.3668	13.3305	12.8004	13.2345	12.7312	13.1544	13.7499
+	4.47546	-0.360678	0.778799	O60678	ANM3_HUMAN	PRMT3	Protein arginine N-methyltransferase 3	15.7017	15.3538	15.5517	15.3824	15.3767	15.3693	15.5406	15.2566	15.8595	15.84	15.9597	15.7703	15.8559	15.7301	15.6999	15.7027
+	4.12309	-0.361175	0.77853	Q99741	CDC6_HUMAN	CDC6	Cell division control protein 6 homolog	14.8455	NaN	14.5969	14.4775	14.5743	14.4737	14.7061	14.6586	14.8343	15.1528	14.9144	15.153	14.9402	14.9136	14.9516	14.9811
+	1.87191	-0.361291	0.778467	Q96HP4	OXND1_HUMAN	OXNAD1	Oxidoreductase NAD-binding domain-containing protein 1	12.228	NaN	12.831	12.6399	12.9807	12.647	13.027	12.7413	12.7833	13.0635	13.0321	12.7856	13.3083	13.0946	13.323	13.3227
+	6.38814	-0.361476	0.778368	Q15758	AAAT_HUMAN	SLC1A5	Neutral amino acid transporter B(0)	18.2412	18.1789	18.2571	18.2359	18.0547	18.1292	18.3997	18.2356	18.6269	18.4604	18.5799	18.6028	18.5417	18.6322	18.5836	18.5966
+	2.72776	-0.362118	0.778022	Q16763	UBE2S_HUMAN	UBE2S	Ubiquitin-conjugating enzyme E2 S	16.8896	16.5188	16.8964	16.5605	16.8165	16.4165	16.9592	16.692	17.2228	16.9154	17.0235	17.2168	16.8916	17.1152	17.3614	16.8998
+	2.00489	-0.365916	0.775976	Q14679	TTLL4_HUMAN	TTLL4	Tubulin monoglutamylase TTLL4	13.4507	13.8229	13.1707	13.5078	13.0521	12.8564	13.595	13.2248	13.4991	13.5821	13.7565	13.5882	13.8157	13.7647	13.6628	13.9387
+	3.36981	-0.367388	0.775185	Q9UBP9	GULP1_HUMAN	GULP1	PTB domain-containing engulfment adapter protein 1	14.3141	14.1749	14.2311	14.2098	14.342	13.9652	14.5497	14.1995	14.806	14.5903	14.6418	14.731	14.3533	14.7759	14.5206	14.5063
+	1.98681	-0.367558	0.775094	P82914	RT15_HUMAN	MRPS15	28S ribosomal protein S15, mitochondrial	16.1385	15.3923	16.0413	16.0928	16.2938	16.0673	16.2738	16.2296	16.0615	16.5016	16.4102	16.2841	16.6468	16.5766	16.3512	16.6376
+	1.83813	-0.367597	0.775072	Q9NVI7	ATD3A_HUMAN	ATAD3A	ATPase family AAA domain-containing protein 3A	18.333	17.2374	18.1922	18.2504	18.2898	18.1141	18.2727	18.1705	18.3547	18.6077	18.5042	18.5444	18.5679	18.4651	18.4431	18.314
+	4.44458	-0.368377	0.774653	Q8WWK9	CKAP2_HUMAN	CKAP2	Cytoskeleton-associated protein 2	15.0908	14.6784	14.9235	14.6877	14.8394	14.5714	14.9606	14.8074	15.1943	15.163	15.2298	15.2487	15.1771	15.1275	15.1547	15.2112
+	2.60729	-0.368687	0.774487	Q9Y5P6	GMPPB_HUMAN	GMPPB	Mannose-1-phosphate guanyltransferase beta	17.303	16.6862	17.2237	17.4415	17.3211	17.4074	17.3956	17.3574	17.3141	17.6599	17.6328	17.6976	17.6841	17.6805	17.8105	17.6058
+	3.25296	-0.36903	0.774303	Q12894	IFRD2_HUMAN	IFRD2	Interferon-related developmental regulator 2	15.9691	15.847	15.7121	15.5669	15.5747	15.2481	15.6489	15.5559	16.087	16.1326	16.1001	16.0141	15.9101	15.9386	16.0078	15.8847
+	3.83504	-0.369219	0.774201	Q96GW9	SYMM_HUMAN	MARS2	Methionine--tRNA ligase, mitochondrial	14.2902	14.4744	14.1942	14.2162	14.0438	14.1834	14.4136	14.171	14.342	14.7754	14.721	14.6781	14.5743	14.6231	14.7437	14.4829
+	1.9308	-0.369482	0.77406	Q92633	LPAR1_HUMAN	LPAR1	Lysophosphatidic acid receptor 1	13.4452	NaN	12.8456	13.0268	12.5201	12.8456	12.9989	13.0674	13.6758	13.1707	13.5439	13.2339	13.1807	13.2556	13.4926	13.1166
+	3.7886	-0.369485	0.774059	Q9NYV6	RRN3_HUMAN	RRN3	RNA polymerase I-specific transcription initiation factor RRN3	15.347	14.7578	15.2972	15.2453	15.2913	15.0953	15.3246	15.2693	15.5264	15.5126	15.586	15.5317	15.6818	15.5567	15.6466	15.542
+	2.92742	-0.370444	0.773545	Q9BVS4	RIOK2_HUMAN	RIOK2	Serine/threonine-protein kinase RIO2	13.9055	13.2356	13.741	13.8206	13.9837	14.0037	13.8178	13.8854	14.2844	14.0719	14.1219	14.0456	14.2306	14.2173	14.2345	14.1506
+	2.47569	-0.370566	0.773479	P31321	KAP1_HUMAN	PRKAR1B	cAMP-dependent protein kinase type I-beta regulatory subunit	16.3428	15.6378	16.1939	15.5539	15.9754	15.9167	15.9552	15.9004	16.4314	16.0655	16.5045	16.3783	16.2489	16.3923	16.205	16.2149
+	1.85059	-0.370949	0.773274	E9PRG8	CK098_HUMAN	C11orf98	Uncharacterized protein C11orf98	16.8653	16.5354	17.0709	17.2681	16.8695	17.3377	17.3729	16.7065	17.4219	17.6601	17.1869	17.1786	17.6374	17.0881	17.4487	17.3722
+	2.25414	-0.371746	0.772847	Q86UY8	NT5D3_HUMAN	NT5DC3	5'-nucleotidase domain-containing protein 3	15.3412	NaN	15.0189	14.8192	14.906	14.9972	14.8239	14.7318	15.6221	15.2926	15.4205	15.2606	15.5584	15.2634	15.269	14.8738
+	1.90721	-0.372932	0.772212	Q9BZX2	UCK2_HUMAN	UCK2	Uridine-cytidine kinase 2	17.6517	16.929	17.7386	17.8385	17.6019	17.6358	17.8425	17.7212	17.8042	18.011	17.7743	17.79	17.9542	17.9629	18.3386	18.3074
+	2.24489	-0.37453	0.771357	Q9P246	STIM2_HUMAN	STIM2	Stromal interaction molecule 2	13.7006	13.2941	13.4046	13.7678	13.5547	13.5049	13.717	13.0346	14.0387	14.0877	14.1138	13.7928	13.9864	13.6254	13.7355	13.5943
+	6.55999	-0.377945	0.769533	O43502	RA51C_HUMAN	RAD51C	DNA repair protein RAD51 homolog 3	14.6879	14.3525	14.6224	14.5349	14.5369	14.4965	14.5339	14.4568	14.8699	14.8553	14.8767	14.961	14.9154	14.8596	15.0221	14.8853
+	5.07794	-0.377981	0.769514	P56589	PEX3_HUMAN	PEX3	Peroxisomal biogenesis factor 3	15.0562	15.3351	15.4015	15.158	15.1616	15.232	14.9554	15.215	15.483	15.5101	15.5228	15.5648	15.6481	15.6578	15.6073	15.5447
+	1.8057	-0.378453	0.769262	Q9UPY5	XCT_HUMAN	SLC7A11	Cystine/glutamate transporter	14.1156	13.4396	13.9278	13.7201	13.8696	14.0992	13.8571	13.6593	14.481	14.3772	14.4179	14.2111	14.3298	14.143	14.2764	13.4795
+	2.06448	-0.378904	0.769021	Q86SX3	TEDC1_HUMAN	TEDC1	Tubulin epsilon and delta complex protein 1	14.8829	13.8901	14.6509	14.409	14.2743	14.7221	14.8289	14.4279	15.0013	14.8909	14.9536	14.9025	14.8131	14.6558	14.8594	15.0406
+	2.55797	-0.379412	0.768751	Q8NAT1	PMGT2_HUMAN	POMGNT2	Protein O-linked-mannose beta-1,4-N-acetylglucosaminyltransferase 2	11.5349	NaN	11.7525	11.6312	11.7293	11.7127	11.4272	11.6362	11.9426	12.1335	12.2102	11.7559	11.7055	11.9904	11.8933	12.46
+	2.24881	-0.379895	0.768493	Q7L1T6	NB5R4_HUMAN	CYB5R4	Cytochrome b5 reductase 4	14.0095	NaN	14.0668	13.8507	13.717	14.3148	14.0168	13.7351	14.1273	14.3109	14.4435	14.1999	14.2761	14.3461	14.1548	14.8499
+	3.11949	-0.379991	0.768442	Q9Y2C4	EXOG_HUMAN	EXOG	Nuclease EXOG, mitochondrial	12.7397	12.5364	12.3415	12.8385	12.5944	13.0392	12.8728	12.4575	13.0676	13.0129	13.2319	12.9389	12.9962	13.0572	13.1161	13.0393
+	5.07681	-0.380478	0.768183	Q9BZE1	RM37_HUMAN	MRPL37	39S ribosomal protein L37, mitochondrial	16.6875	16.6204	16.6686	16.6771	16.6896	16.7048	16.8262	16.6969	16.9044	16.9523	16.9939	17.1331	17.1405	17.0995	17.0189	17.3723
+	3.76121	-0.380839	0.767991	P49590	SYHM_HUMAN	HARS2	Histidine--tRNA ligase, mitochondrial	15.8381	15.2901	15.6891	15.7078	15.6609	15.8342	15.801	15.5715	15.983	16.1976	16.0821	16.1071	15.873	16.0029	15.9957	16.198
+	1.95376	-0.382034	0.767355	P24385	CCND1_HUMAN	CCND1	G1/S-specific cyclin-D1	15.005	13.9738	14.945	15.0706	14.9508	15.0344	14.9505	14.959	15.3035	15.1911	15.2307	15.2398	15.2203	15.1521	15.4018	15.2061
+	3.3166	-0.382099	0.76732	Q9UHF7	TRPS1_HUMAN	TRPS1	Zinc finger transcription factor Trps1	16.6665	15.9797	16.6508	16.557	16.6419	16.5599	16.5583	16.6171	16.9738	17.0023	16.8643	16.9017	16.8806	16.9501	16.7593	16.9558
+	4.49527	-0.382208	0.767262	Q6UB35	C1TM_HUMAN	MTHFD1L	Monofunctional C1-tetrahydrofolate synthase, mitochondrial	17.5065	16.9728	17.4629	17.3533	17.3273	17.4703	17.4782	17.2901	17.7316	17.7488	17.6907	17.7446	17.688	17.7234	17.7804	17.8117
+	2.57918	-0.382379	0.767172	Q9Y2S7	PDIP2_HUMAN	POLDIP2	Polymerase delta-interacting protein 2	16.7239	15.7443	16.6036	16.4275	16.5055	16.4863	16.5151	16.3848	16.8317	16.7887	16.8361	16.7971	16.8657	16.7909	16.8037	16.7361
+	1.89073	-0.383421	0.766618	P82675	RT05_HUMAN	MRPS5	28S ribosomal protein S5, mitochondrial	15.6851	14.5497	15.5228	15.3126	15.578	15.4102	15.3854	15.3243	15.5895	15.8187	15.9097	15.8249	15.8482	15.7456	15.6594	15.4396
+	3.35503	-0.384078	0.766269	Q15004	PAF15_HUMAN	PCLAF	PCNA-associated factor	14.6508	14.5265	14.403	14.0941	14.4312	14.6088	14.2998	14.4475	14.9967	14.6794	14.7136	14.821	14.909	15.0313	14.8102	14.5732
+	2.29455	-0.384367	0.766115	Q9HCC0	MCCB_HUMAN	MCCC2	Methylcrotonoyl-CoA carboxylase beta chain, mitochondrial	17.404	16.4643	17.1887	17.363	17.3366	17.4012	17.3837	17.2637	17.4911	17.5523	17.5655	17.6214	17.6632	17.6142	17.5965	17.7759
+	2.33074	-0.384598	0.765993	Q96TA2	YMEL1_HUMAN	YME1L1	ATP-dependent zinc metalloprotease YME1L1	16.1464	15.7549	16.2895	15.675	15.8365	16.2026	16.1515	15.8059	16.4538	16.0462	16.3023	16.1848	16.2691	16.7544	16.3924	16.536
+	1.77575	-0.384694	0.765942	P07311	ACYP1_HUMAN	ACYP1	Acylphosphatase-1	16.527	16.4648	16.0917	16.8572	16.097	16.7623	16.1431	16.7608	16.8105	17.0766	16.7043	17.0351	16.5423	16.804	17.2216	16.5871
+	1.77631	-0.385684	0.765416	Q9BVA1	TBB2B_HUMAN	TUBB2B	Tubulin beta-2B chain	16.7532	15.7195	16.8391	16.5164	16.6387	16.456	16.9049	16.7843	17.0514	16.8961	17.0108	17.0378	16.7867	16.9945	16.7736	17.1467
+	1.83178	-0.385716	0.765399	Q9UHB4	NDOR1_HUMAN	NDOR1	NADPH-dependent diflavin oxidoreductase 1	13.9266	NaN	13.3213	13.3812	13.522	13.6014	13.6599	13.0772	14.0731	13.8596	14.1803	13.5138	13.7397	14.172	13.9662	13.5689
+	2.11211	-0.386303	0.765088	Q5VYY1	ANR22_HUMAN	ANKRD22	Ankyrin repeat domain-containing protein 22	14.9949	NaN	14.8928	15.0961	15.4841	15.2724	15.5016	15.4675	15.1103	15.6876	15.7625	15.7542	15.7777	15.766	15.5857	15.5999
+	2.3971	-0.388884	0.76372	Q13572	ITPK1_HUMAN	ITPK1	Inositol-tetrakisphosphate 1-kinase	13.8056	NaN	13.4094	13.2428	13.3014	13.5313	13.4964	13.4194	13.9179	13.8909	13.7703	14.0572	13.9926	13.3917	13.6389	14.1158
+	5.11251	-0.3902	0.763024	Q6P1L8	RM14_HUMAN	MRPL14	39S ribosomal protein L14, mitochondrial	16.5647	16.5972	16.8195	16.5249	16.6729	16.5946	16.7667	16.433	17.0453	17.0116	17.1591	17.0382	17.1196	16.9178	16.9122	16.8911
+	5.4364	-0.391707	0.762227	Q9ULH0	KDIS_HUMAN	KIDINS220	Kinase D-interacting substrate of 220 kDa	14.8557	14.4184	14.7278	14.8588	14.7362	14.7739	14.7592	14.8592	15.2078	15.1641	15.1537	15.109	15.1414	15.1381	15.1506	15.0582
+	2.56673	-0.391759	0.7622	Q9Y4X0	AMMR1_HUMAN	AMMECR1	Nuclear protein AMMECR1	15.807	14.977	15.4441	15.5157	15.7332	15.5345	15.3498	15.5753	15.9325	15.9337	16.0801	16.0898	15.9137	15.7442	15.7715	15.6051
+	3.19739	-0.394647	0.760676	P00390	GSHR_HUMAN	GSR	Glutathione reductase, mitochondrial	18.749	18.3461	18.7706	18.5398	18.8408	18.5414	18.8141	18.3971	18.9901	18.9289	18.9732	18.8694	19.0339	18.8728	19.1085	19.3792
+	2.91671	-0.394942	0.76052	O00411	RPOM_HUMAN	POLRMT	DNA-directed RNA polymerase, mitochondrial	15.1617	15.6202	14.9605	14.8376	14.9669	14.8514	14.9956	14.8483	15.4441	15.5189	15.4004	15.3348	15.5148	15.4893	15.4378	15.2616
+	2.31386	-0.395454	0.76025	P08243	ASNS_HUMAN	ASNS	Asparagine synthetase [glutamine-hydrolyzing]	17.5016	16.7592	17.6307	17.519	17.5095	17.4543	17.6925	17.4592	17.6752	17.6379	17.7717	17.8065	18.0271	18.0752	17.9923	17.7036
+	2.33147	-0.396581	0.759657	Q96EX3	DC2I2_HUMAN	DYNC2I2	Cytoplasmic dynein 2 intermediate chain 2	14.6856	13.9999	14.3646	14.0607	14.0065	14.4122	14.5908	14.3733	14.5488	15.0211	14.7179	14.4029	14.7776	14.5378	14.7535	14.9067
+	1.89481	-0.396702	0.759593	Q9UBH6	XPR1_HUMAN	XPR1	Xenotropic and polytropic retrovirus receptor 1	14.3322	NaN	14.4201	13.6315	14.412	13.7264	14.5675	14.184	14.7184	14.5288	14.6922	14.3833	14.6815	14.5299	14.4105	14.6846
+	2.55295	-0.399658	0.758038	Q9H8H0	NOL11_HUMAN	NOL11	Nucleolar protein 11	17.1791	17.0767	16.699	16.7807	16.8708	16.6157	17.2438	16.6101	17.2724	17.3342	17.5403	17.3459	17.1995	17.2865	16.9012	17.3931
+	4.51934	-0.400325	0.757687	Q99551	MTEF1_HUMAN	MTERF1	Transcription termination factor 1, mitochondrial	11.856	NaN	11.5971	11.4102	11.612	11.5889	11.5272	11.3961	11.921	12.1268	11.9775	11.8189	11.9382	11.9583	12.051	11.968
+	4.78808	-0.400913	0.757379	O75197	LRP5_HUMAN	LRP5	Low-density lipoprotein receptor-related protein 5	12.805	12.8303	12.7962	13.0238	12.9064	13.0551	12.8861	12.9894	13.286	13.5108	13.2064	13.1433	13.3005	13.2975	13.2056	13.5495
+	3.32407	-0.401221	0.757217	Q96CN5	LRC45_HUMAN	LRRC45	Leucine-rich repeat-containing protein 45	13.543	12.7986	13.3694	13.4683	13.1907	13.3304	13.2354	13.3726	13.617	13.8433	13.5589	13.7326	13.7437	13.6613	13.7887	13.5726
+	1.93923	-0.402027	0.756794	Q9NP84	TNR12_HUMAN	TNFRSF12A	Tumor necrosis factor receptor superfamily member 12A	13.8198	NaN	12.8633	13.1854	13.0911	13.4023	13.2472	13.7082	13.5788	13.6288	13.5785	13.7439	13.6102	13.8729	13.7683	14.083
+	2.74293	-0.402248	0.756678	Q9NVN8	GNL3L_HUMAN	GNL3L	Guanine nucleotide-binding protein-like 3-like protein	15.438	14.5963	15.331	15.1221	15.2961	15.3158	15.4548	15.2131	15.5223	15.5843	15.753	15.4413	15.717	15.5832	15.6435	15.7407
+	2.7798	-0.402833	0.756371	O95573	ACSL3_HUMAN	ACSL3	Fatty acid CoA ligase Acsl3	19.1324	18.2281	19.053	18.9139	18.9981	18.9539	19.0349	19.0126	19.3714	19.4654	19.288	19.3107	19.2966	19.2687	19.2878	19.2608
+	2.5808	-0.403343	0.756104	P48449	LSS_HUMAN	LSS	Lanosterol synthase	15.8331	14.9946	15.8527	15.7805	15.8367	15.8634	15.9471	15.6908	16.1047	16.2307	16.0281	16.1861	16.0941	16.2152	16.0853	16.0815
+	2.5904	-0.40336	0.756095	P17812	PYRG1_HUMAN	CTPS1	CTP synthase 1	18.9236	17.9596	18.6618	18.576	18.1251	18.6176	18.4995	18.4547	18.8928	18.8602	18.9808	18.936	18.8503	18.8082	18.8178	18.8987
+	3.63267	-0.403728	0.755902	O14548	COX7R_HUMAN	COX7A2L	Cytochrome c oxidase subunit 7A-related protein, mitochondrial	14.045	13.7835	13.9541	13.7891	13.6358	14.0123	13.794	14.3009	14.4787	14.36	14.3862	14.2788	14.2356	14.1364	14.3736	14.2953
+	2.14301	-0.405137	0.755165	Q15904	VAS1_HUMAN	ATP6AP1	V-type proton ATPase subunit S1	15.8061	14.8651	15.799	15.6396	15.8564	15.2097	15.5649	15.7306	15.94	16.0103	15.9158	16.132	16.0015	16.0001	15.9679	15.7449
+	4.05785	-0.405824	0.754805	O14732	IMPA2_HUMAN	IMPA2	Inositol monophosphatase 2	16.5802	16.2197	16.2716	16.6682	16.6482	16.5864	16.709	16.644	16.7915	17.0173	17.0813	16.8803	16.9168	16.937	16.898	17.0518
+	1.89056	-0.406558	0.754421	Q9NQ88	TIGAR_HUMAN	TIGAR	Fructose-2,6-bisphosphatase TIGAR	15.0885	14.1516	15.2411	15.0628	15.2259	14.9928	15.0519	15.013	15.3463	15.1521	15.41	15.5226	15.5215	15.593	15.5275	15.0071
+	2.75058	-0.406731	0.754331	Q9NWU5	RM22_HUMAN	MRPL22	39S ribosomal protein L22, mitochondrial	16.8147	15.9307	16.8404	16.6393	16.6646	16.7427	16.7447	16.7103	17.0468	17.0946	17.1412	17.0365	16.982	17.0682	17.0155	16.9562
+	2.14317	-0.407639	0.753856	Q9UHJ3	SMBT1_HUMAN	SFMBT1	Scm-like with four MBT domains protein 1	12.5046	NaN	12.4613	12.0595	12.0813	12.1332	11.5875	11.9468	12.6334	12.6591	12.6197	12.6191	12.409	12.2661	12.2707	12.6689
+	3.91565	-0.408072	0.75363	Q86TG7	PEG10_HUMAN	PEG10	Retrotransposon-derived protein PEG10	18.2584	17.766	18.0318	17.7124	18.0166	17.7806	18.2052	17.9528	18.5232	18.3796	18.3718	18.4591	18.2772	18.3397	18.3568	18.2809
+	2.76458	-0.408506	0.753403	O43482	MS18B_HUMAN	OIP5	Protein Mis18-beta	15.0293	15.0576	14.9776	14.4536	14.795	14.4177	15.0249	14.6849	15.3422	14.8831	15.2354	15.3481	15.2074	15.2479	15.2208	15.2237
+	4.1927	-0.410511	0.752357	Q9NQS7	INCE_HUMAN	INCENP	Inner centromere protein	15.2569	15.2999	14.9755	14.7728	14.8873	14.9688	15.1799	15.0087	15.3736	15.5418	15.45	15.5881	15.4504	15.4197	15.2987	15.5116
+	2.40831	-0.410908	0.75215	Q99523	SORT_HUMAN	SORT1	Sortilin	15.8268	14.7744	15.5896	15.4789	15.4919	15.4296	15.6254	15.494	15.9673	15.9545	15.9963	15.7253	15.8268	15.6468	15.8231	16.0576
+	3.14786	-0.41163	0.751774	Q96FF9	CDCA5_HUMAN	CDCA5	Sororin	15.6558	14.9662	15.3242	15.1811	15.0759	15.3816	15.647	15.3667	15.5271	15.6499	15.8703	15.778	15.7665	15.7448	15.7298	15.8251
+	1.73752	-0.412013	0.751574	Q5SVS4	KMCP1_HUMAN	SLC25A30	Kidney mitochondrial carrier protein 1	13.7735	12.8953	13.9281	13.9136	13.3259	13.6439	13.5573	13.8429	13.8136	13.6237	14.014	14.0717	13.8992	14.1921	14.0803	14.4822
+	2.73964	-0.414828	0.750109	Q6YN16	HSDL2_HUMAN	HSDL2	Hydroxysteroid dehydrogenase-like protein 2	16.9365	17.1534	16.8313	16.6925	16.5221	16.9724	16.8227	16.2909	17.1439	17.4796	17.1657	17.1229	17.151	17.1587	17.016	17.3025
+	4.20329	-0.41507	0.749983	Q9Y3B2	EXOS1_HUMAN	EXOSC1	Exosome complex component CSL4	15.5865	15.1123	15.4081	15.5029	15.6858	15.4116	15.4616	15.3522	15.6707	15.9343	15.8266	15.7453	16.0528	15.9195	15.897	15.7954
+	1.87884	-0.416052	0.749473	P49902	5NTC_HUMAN	NT5C2	Cytosolic purine 5'-nucleotidase	17.1213	15.9133	17.1211	16.98	17.0527	17.023	16.997	16.9216	17.3283	17.4089	17.4368	17.3513	17.3101	17.3132	17.1993	17.1104
+	1.96562	-0.416993	0.748984	Q9Y2V0	CDIN1_HUMAN	CDIN1	CDAN1-interacting nuclease 1	12.3342	NaN	NaN	12.4249	12.8703	12.7941	12.1926	12.0286	12.6964	13.2057	12.8822	12.6412	13.0181	12.762	12.7781	12.8784
+	3.46133	-0.418511	0.748196	O95544	NADK_HUMAN	NADK	NAD kinase	12.0612	12.4614	11.8343	12.3388	12.2642	12.1552	12.5393	12.0978	12.5617	12.5352	12.6166	12.6459	12.5758	12.6723	12.623	12.8698
+	5.34469	-0.420234	0.747304	P22695	QCR2_HUMAN	UQCRC2	Cytochrome b-c1 complex subunit 2, mitochondrial	16.5433	16.5761	16.6958	16.5728	16.4206	16.4726	16.7214	16.6687	16.9865	16.9776	17.1838	17.0199	16.997	17.0268	16.7433	17.0982
+	5.99645	-0.420599	0.747114	Q12849	GRSF1_HUMAN	GRSF1	G-rich sequence factor 1	18.6714	18.4354	18.4198	18.3529	18.4207	18.3665	18.4618	18.358	18.9797	18.8852	18.8978	18.8071	18.8331	18.7128	18.992	18.7434
+	9.1338	-0.420893	0.746962	P22033	MUTA_HUMAN	MMUT	Methylmalonyl-CoA mutase, mitochondrial	16.9445	17.0197	17.0106	16.9266	16.8579	17.0224	16.9109	16.9559	17.355	17.3295	17.4574	17.3814	17.4172	17.3751	17.2786	17.4217
+	3.7411	-0.421772	0.746507	Q9UNY4	TTF2_HUMAN	TTF2	Transcription termination factor 2	15.0414	14.4942	14.9751	14.9483	15.0077	14.9686	14.9523	14.9423	15.3881	15.2085	15.2847	15.0443	15.5818	15.3873	15.4367	15.3728
+	2.47692	-0.42308	0.745831	P13073	COX41_HUMAN	COX4I1	Cytochrome c oxidase subunit 4 isoform 1, mitochondrial	19.4982	18.3859	19.2459	19.2198	19.2489	19.2517	19.2489	19.2105	19.6677	19.586	19.6059	19.6455	19.5603	19.4172	19.6862	19.5254
+	3.33144	-0.423687	0.745517	P54886	P5CS_HUMAN	ALDH18A1	Delta-1-pyrroline-5-carboxylate synthase	17.379	16.5515	17.3327	17.0271	17.1814	17.1002	17.1997	17.0578	17.6344	17.5075	17.5741	17.5525	17.5647	17.4652	17.5006	17.4197
+	2.43397	-0.423815	0.745451	O75419	CDC45_HUMAN	CDC45	Cell division control protein 45 homolog	15.0887	13.9574	14.6041	14.3448	14.62	14.6432	14.8645	14.6243	15.0395	14.8849	14.9555	14.9596	15.1032	15.0843	15.0829	15.0276
+	5.61385	-0.424269	0.745216	O43379	WDR62_HUMAN	WDR62	WD repeat-containing protein 62	14.0922	13.9332	14.0891	14.0172	13.7776	13.7618	14.0764	13.8559	14.4449	14.4148	14.3761	14.4192	14.39	14.4361	14.2631	14.2535
+	1.97516	-0.426444	0.744094	Q8ND83	SLAI1_HUMAN	SLAIN1	SLAIN motif-containing protein 1	12.5308	13.6422	13.0236	12.9127	12.6101	12.8824	12.512	12.957	13.1555	13.608	13.2207	13.1754	13.3271	13.414	13.0877	13.494
+	2.1934	-0.426645	0.74399	Q53HL2	BOREA_HUMAN	CDCA8	Borealin	15.4482	14.2693	15.2588	15.1229	15.3063	15.0068	15.3634	15.1501	15.5504	15.5431	15.5822	15.5826	15.6077	15.5878	15.5014	15.3837
+	4.5814	-0.426731	0.743946	Q8WW22	DNJA4_HUMAN	DNAJA4	DnaJ homolog subfamily A member 4	13.9184	14.3311	13.9652	13.8849	13.7128	14.081	13.8953	14.08	14.4272	14.3586	14.3797	14.5017	14.3881	14.5045	14.2897	14.4329
+	2.30519	-0.428423	0.743073	Q9BRP4	PAAF1_HUMAN	PAAF1	Proteasomal ATPase-associated factor 1	16.354	15.2207	16.2539	16.152	16.1067	16.1448	16.3252	16.0905	16.5044	16.4202	16.4862	16.5426	16.5298	16.5042	16.5328	16.555
+	1.61023	-0.428488	0.74304	Q5BLP8	CD048_HUMAN	C4orf48	Neuropeptide-like protein C4orf48	14.6285	NaN	14.063	14.2234	13.5812	13.8072	13.5576	14.2578	14.4391	14.9742	14.6511	14.3012	14.2667	14.179	14.4043	14.3479
+	2.5518	-0.429618	0.742459	Q9Y6M7	S4A7_HUMAN	SLC4A7	Sodium bicarbonate cotransporter 3	16.9845	15.9664	16.8647	16.7022	16.6573	16.5381	16.7248	16.8387	17.2031	17.1135	17.264	17.1052	17.0757	17.0911	17.0159	16.8454
+	5.43325	-0.429828	0.74235	Q9H078	CLPB_HUMAN	CLPB	Caseinolytic peptidase B protein homolog	15.6576	15.175	15.5993	15.5207	15.5787	15.5275	15.5961	15.6066	15.8722	16.0057	16.0307	15.9509	15.9568	16.0027	15.8538	16.0272
+	5.24578	-0.43007	0.742226	Q8TBC3	SHKB1_HUMAN	SHKBP1	SH3KBP1-binding protein 1	13.6109	NaN	13.3869	13.5588	13.3836	13.3265	13.2575	13.4792	13.7657	14.0451	13.7937	13.9008	13.7632	13.9523	13.8495	13.8027
+	4.5269	-0.430447	0.742032	Q9H0R6	GATA_HUMAN	QRSL1	Glutamyl-tRNA(Gln) amidotransferase subunit A, mitochondrial	13.9368	14.2515	13.8923	13.7261	13.825	13.6745	13.7708	13.8518	14.1986	14.1421	14.3558	14.3945	14.2307	14.3589	14.3139	14.3778
+	1.88013	-0.433076	0.740681	P35610	SOAT1_HUMAN	SOAT1	Sterol O-acyltransferase 1	16.258	15.1196	16.0231	15.9752	15.9669	15.721	16.0009	16.1229	16.2592	16.5301	16.3861	16.5159	16.4812	16.3413	16.3924	15.7462
+	6.24619	-0.433626	0.740399	Q9H5Q4	TFB2M_HUMAN	TFB2M	Dimethyladenosine transferase 2, mitochondrial	15.5284	15.6181	15.4522	15.3751	15.423	15.3333	15.5395	15.3824	15.7941	15.6764	15.9519	15.9032	15.9827	15.9408	15.9565	15.9153
+	3.61042	-0.434145	0.740132	P53004	BIEA_HUMAN	BLVRA	Biliverdin reductase A	16.7449	16.1658	16.9119	16.8293	16.7159	16.7311	16.8511	16.8173	17.0566	17.2912	17.2036	17.1707	17.1298	17.0408	17.0858	17.262
+	4.72415	-0.43498	0.739704	Q9HD67	MYO10_HUMAN	MYO10	Unconventional myosin-X	15.4711	14.8638	15.3644	15.2517	15.2994	15.1916	15.3627	15.26	15.7727	15.6356	15.7502	15.703	15.7742	15.7028	15.6093	15.5967
+	2.89581	-0.437162	0.738586	Q5T3I0	GPTC4_HUMAN	GPATCH4	G patch domain-containing protein 4	16.7737	15.8326	16.6383	16.493	16.6183	16.5574	16.6215	16.5301	16.9005	17.1335	16.9251	16.8513	17.098	16.9343	16.9161	16.8033
+	1.82878	-0.43739	0.738469	P78316	NOP14_HUMAN	NOP14	Nucleolar protein 14	16.5194	15.2202	16.5607	16.2945	16.4889	16.3442	16.4543	16.2851	16.6411	16.822	16.7617	16.7187	16.7192	16.7958	16.5711	16.6368
+	4.99382	-0.438545	0.737878	Q6IQ23	PKHA7_HUMAN	PLEKHA7	Pleckstrin homology domain-containing family A member 7	14.3894	14.3049	14.679	14.4504	14.6912	14.6862	14.5607	14.5917	15.0521	15.0392	15.0243	14.9965	14.7114	15.0342	14.9839	15.0201
+	3.3934	-0.43878	0.737758	Q6UVJ0	SAS6_HUMAN	SASS6	Spindle assembly abnormal protein 6 homolog	14.7816	13.9968	14.6141	14.5596	14.4362	14.4819	14.6906	14.3932	14.9676	14.7906	15.0634	15.1102	14.8344	14.8869	15.013	14.7982
+	2.34532	-0.440713	0.73677	Q13309	SKP2_HUMAN	SKP2	S-phase kinase-associated protein 2	15.9384	14.942	15.7142	15.864	15.6413	15.6178	15.7696	15.7395	16.0524	15.9264	16.0451	16.1753	16.1926	16.2045	16.4207	15.7354
+	2.27739	-0.441054	0.736596	O94782	UBP1_HUMAN	USP1	Ubiquitin carboxyl-terminal hydrolase 1	14.8663	14.8066	14.3518	14.4301	14.5031	14.8659	14.6589	14.1349	15.1686	15.3591	15.0488	15.3332	14.8259	14.6881	15.0444	14.6778
+	1.74619	-0.441683	0.736275	Q7Z7K6	CENPV_HUMAN	CENPV	Centromere protein V	16.4321	NaN	15.6844	16.1242	16.043	16.4997	16.3859	15.9012	16.5787	16.8145	16.342	15.9779	16.7343	16.7999	16.4924	17.0172
+	4.80994	-0.442728	0.735742	P26358	DNMT1_HUMAN	DNMT1	DNA (cytosine-5)-methyltransferase 1	18.0904	17.5165	17.9846	17.8013	18.0044	17.8757	18.074	18.0017	18.2973	18.4425	18.3538	18.3194	18.3763	18.399	18.3316	18.3705
+	2.03426	-0.445602	0.734278	O00757	F16P2_HUMAN	FBP2	Fructose-1,6-bisphosphatase isozyme 2	15.5757	14.5795	15.3564	15.6336	15.3586	15.4527	15.2395	15.4827	15.4314	16.1143	15.7979	16.06	15.6446	15.4974	15.7103	15.9876
+	1.56035	-0.446468	0.733837	Q8WYN0	ATG4A_HUMAN	ATG4A	Cysteine protease ATG4A	12.5792	NaN	12.6302	11.7584	12.7488	12.0476	12.3065	11.6353	12.8625	12.2578	12.6501	13.0051	12.6889	12.4518	12.7474	12.8578
+	3.85058	-0.447333	0.733398	Q15031	SYLM_HUMAN	LARS2	Leucine--tRNA ligase, mitochondrial	15.8588	15.3556	15.7485	15.9228	15.9846	15.9473	16.1084	15.9775	16.1333	16.2549	16.3344	16.3384	16.4048	16.3608	16.353	16.3025
+	3.01047	-0.448791	0.732657	O75153	CLU_HUMAN	CLUH	Clustered mitochondria protein homolog	16.3535	15.4533	16.2793	16.1479	16.1953	16.2591	16.37	16.0974	16.5972	16.6156	16.6217	16.5612	16.6153	16.6219	16.6967	16.4164
+	5.22756	-0.451364	0.731351	Q8TCS8	PNPT1_HUMAN	PNPT1	Polyribonucleotide nucleotidyltransferase 1, mitochondrial	16.0822	15.8476	16.1905	16.0534	16.2457	15.9988	16.3015	16.141	16.4983	16.4892	16.5801	16.5221	16.7134	16.6324	16.6594	16.3767
+	1.81736	-0.451947	0.731056	Q03426	KIME_HUMAN	MVK	Mevalonate kinase	15.822	15.4748	15.882	16.0083	15.0583	15.5666	14.9918	15.0452	15.5953	16.2285	15.8752	15.9562	16.1119	15.7265	16.1299	15.8411
+	2.38139	-0.452667	0.730691	Q92876	KLK6_HUMAN	KLK6	Kallikrein-6	17.0925	16.2248	17.1687	16.826	16.8985	16.7667	16.9878	17.0117	17.5867	17.1764	17.3134	17.5954	17.1474	17.4437	17.4129	16.9222
+	3.73579	-0.452934	0.730556	Q9GZT3	SLIRP_HUMAN	SLIRP	SRA stem-loop-interacting RNA-binding protein, mitochondrial	19.0584	18.2884	18.8557	18.5698	18.7047	18.9513	18.9389	18.7469	19.2786	19.2797	19.1911	19.1293	19.2833	19.2373	19.1678	19.1704
+	2.34681	-0.453292	0.730374	Q96F86	EDC3_HUMAN	EDC3	Enhancer of mRNA-decapping protein 3	16.9085	16.2116	16.5681	16.8725	15.9087	16.7294	16.7368	16.1748	17.1064	16.9354	17.0848	16.8912	16.9618	16.8797	16.9754	16.9021
+	2.39598	-0.453817	0.730108	Q969G6	RIFK_HUMAN	RFK	Riboflavin kinase	14.6523	NaN	14.496	14.8391	14.1711	14.3625	14.3321	14.6842	15.3198	14.8039	14.9081	14.9298	14.8603	14.8534	15.3948	14.6031
+	4.21919	-0.455674	0.729169	Q96GN5	CDA7L_HUMAN	CDCA7L	Cell division cycle-associated 7-like protein	14.5911	14.1442	14.2155	14.3568	14.3103	14.6578	14.3833	14.4414	14.6681	14.9746	14.7724	14.7762	14.7707	14.8744	14.777	15.1325
+	4.72845	-0.455874	0.729068	Q01581	HMCS1_HUMAN	HMGCS1	Hydroxymethylglutaryl-CoA synthase, cytoplasmic	18.0614	17.7976	17.8034	17.5355	17.586	17.5406	17.6947	17.5296	18.191	18.205	18.1852	18.2597	18.1099	18.0957	18.1516	17.9978
+	6.38605	-0.456166	0.728921	Q92598	HS105_HUMAN	HSPH1	Heat shock protein 105 kDa	19.6107	19.2149	19.5324	19.3983	19.477	19.428	19.6198	19.4196	19.8634	19.8705	19.8855	19.9366	19.8867	19.8977	19.9542	20.0556
+	1.82995	-0.456409	0.728798	Q8N0V5	GNT2A_HUMAN	GCNT2	N-acetyllactosaminide beta-1,6-N-acetylglucosaminyl-transferase	11.2155	NaN	11.1036	11.0474	10.8613	11.2565	10.6251	11.1467	11.6526	11.4063	11.2403	11.595	11.4573	10.971	12.1284	NaN
+	1.84989	-0.456614	0.728695	Q9BQ95	ECSIT_HUMAN	ECSIT	Evolutionarily conserved signaling intermediate in Toll pathway, mitochondrial	14.3841	NaN	13.798	14.2062	13.7246	14.1558	14.2615	13.6557	14.0149	14.5955	14.113	14.6387	14.4888	14.6988	14.3057	15.0098
+	3.93402	-0.457591	0.728201	Q9NXH9	TRM1_HUMAN	TRMT1	tRNA (guanine(26)-N(2))-dimethyltransferase	15.6952	15.41	15.8057	15.2409	15.458	15.282	15.3881	15.5018	16.0067	16.0688	16.0693	16.0226	15.8075	15.8035	15.6667	15.9973
+	1.92206	-0.457644	0.728174	Q92947	GCDH_HUMAN	GCDH	Glutaryl-CoA dehydrogenase, mitochondrial	15.4694	14.3404	15.4684	15.5787	15.6343	15.5754	15.5295	15.3327	15.5747	15.8742	15.9075	15.7512	15.9332	15.7175	15.7953	16.0362
+	3.08474	-0.462641	0.725656	Q8WUX2	CHAC2_HUMAN	CHAC2	Glutathione-specific gamma-glutamylcyclotransferase 2	15.7243	14.8474	15.4904	15.5937	15.4304	15.5323	15.6861	15.493	15.988	15.912	15.7907	15.9743	15.9484	15.895	16.231	15.7593
+	2.39138	-0.464768	0.724588	P11388	TOP2A_HUMAN	TOP2A	DNA topoisomerase 2-alpha	18.8568	17.8355	18.9287	18.7508	18.9507	18.7603	18.9183	18.6877	19.0027	19.1152	19.229	19.1877	19.1713	19.2558	19.0804	19.3648
+	2.26066	-0.464963	0.72449	Q9NRH1	YAE1_HUMAN	YAE1	Protein YAE1 homolog	13.6472	12.4208	13.1545	13.4164	13.1826	13.3033	12.7554	13.2435	13.665	13.6393	13.4995	13.6057	13.5348	13.5586	13.8379	13.5024
+	4.39846	-0.465363	0.724289	Q53EU6	GPAT3_HUMAN	GPAT3	Glycerol-3-phosphate acyltransferase 3	17.1245	16.66	16.9213	16.8056	16.9157	16.8039	17.1362	16.8804	17.3028	17.2214	17.513	17.3482	17.5425	17.4123	17.5187	17.1117
+	5.16676	-0.465801	0.724069	Q9Y620	RA54B_HUMAN	RAD54B	DNA repair and recombination protein RAD54B	14.5438	14.3865	14.2357	14.075	14.2989	14.176	14.352	14.0604	14.7487	14.7686	14.7453	14.6839	14.7537	14.5538	14.7047	14.8959
+	2.02409	-0.466112	0.723913	P62380	TBPL1_HUMAN	TBPL1	TATA box-binding protein-like 1	15.6291	14.4184	15.66	15.4704	15.5673	15.4511	15.5314	15.5771	15.7519	15.7517	16.0921	16.076	15.8751	15.9631	15.8843	15.6395
+	4.53967	-0.469927	0.722001	O43542	XRCC3_HUMAN	XRCC3	DNA repair protein XRCC3	14.5933	14.1937	14.5913	14.3099	14.3747	14.5177	14.6099	14.529	14.9672	14.9381	15.0162	15.0467	14.9055	14.9929	15.0429	14.5696
+	5.67384	-0.47072	0.721604	P82933	RT09_HUMAN	MRPS9	28S ribosomal protein S9, mitochondrial	16.4266	16.3416	16.1855	16.27	16.411	16.375	16.2373	16.1251	16.5841	16.8779	16.7362	16.5921	16.8433	16.6982	16.9113	16.8947
+	4.42611	-0.471084	0.721422	Q6KCM7	SCMC2_HUMAN	SLC25A25	Calcium-binding mitochondrial carrier protein SCaMC-2	13.9271	NaN	13.8146	13.4916	13.8316	13.6138	13.8028	13.4325	14.362	14.2791	14.1635	14.0735	14.2024	14.1228	14.089	14.0924
+	1.83142	-0.472107	0.720911	Q9BWT1	CDCA7_HUMAN	CDCA7	Cell division cycle-associated protein 7	13.1548	NaN	12.6644	12.0607	13.0755	12.6254	12.1472	12.246	13.2579	13.2978	13.03	13.0663	13.0054	12.7471	12.9868	12.9274
+	1.90229	-0.472824	0.720553	P30086	PEBP1_HUMAN	PEBP1	Phosphatidylethanolamine-binding protein 1	17.6166	17.1638	17.3423	18.0795	17.2496	18.2016	17.3589	17.8196	18.3597	18.0445	17.9666	18.2095	17.7248	17.9979	18.4688	17.8426
+	2.71893	-0.473733	0.720099	Q9NPD8	UBE2T_HUMAN	UBE2T	Ubiquitin-conjugating enzyme E2 T	17.7741	16.9687	17.7763	17.3904	17.5086	17.1299	17.4423	17.5247	17.9917	17.9066	18.0414	18.1812	17.8172	17.9011	17.9965	17.469
+	3.50566	-0.475321	0.719307	Q9Y5N6	ORC6_HUMAN	ORC6	Origin recognition complex subunit 6	15.317	15.1179	14.4894	14.9645	14.6935	14.9775	15.0328	14.9895	15.1611	15.5917	15.3668	15.476	15.4578	15.4086	15.4172	15.5054
+	1.83775	-0.476555	0.718692	Q9Y3D9	RT23_HUMAN	MRPS23	28S ribosomal protein S23, mitochondrial	18.5846	17.3345	18.7021	18.6032	18.6145	18.6419	18.7219	18.7427	18.9186	18.7747	18.923	18.9224	19.0392	19.0457	19.1115	19.0227
+	4.18423	-0.477281	0.71833	Q9Y5Z9	UBIA1_HUMAN	UBIAD1	UbiA prenyltransferase domain-containing protein 1	14.8671	14.4557	14.9621	14.7104	14.8885	14.967	15.1831	14.804	15.4314	15.3854	15.3689	15.2892	15.3666	15.0716	15.3346	15.4084
+	1.56404	-0.482193	0.715889	Q9UQ84	EXO1_HUMAN	EXO1	Exonuclease 1	13.9669	12.9491	12.7577	13.1724	12.8776	13.6536	13.1189	12.6753	14.16	13.5841	13.4377	13.8792	13.8041	13.2623	13.6919	13.2098
+	3.28843	-0.482343	0.715814	Q02742	GCNT1_HUMAN	GCNT1	Beta-1,3-galactosyl-O-glycosyl-glycoprotein beta-1,6-N-acetylglucosaminyltransferase	14.5739	14.0108	14.5301	14.6553	14.615	14.8505	14.7572	14.8006	14.7412	15.0985	15.0308	15.1179	15.1856	15.0817	15.2542	15.1422
+	2.52038	-0.482945	0.715515	Q6PI26	SHQ1_HUMAN	SHQ1	Protein SHQ1 homolog	11.8828	NaN	11.8798	11.6337	11.357	11.9287	11.5948	11.4329	12.3456	12.1745	11.6971	12.3354	12.2735	11.9305	11.9451	12.5443
+	2.53451	-0.483173	0.715403	A8MQ14	ZN850_HUMAN	ZNF850	Zinc finger protein 850	13.608	NaN	12.9028	13.5534	13.4601	13.4752	13.0322	13.1754	13.445	14.0872	13.9757	13.9483	13.9446	13.4811	13.7223	13.7837
+	1.97049	-0.483932	0.715026	O00625	PIR_HUMAN	PIR	Pirin	15.1073	13.9038	14.6031	15.3043	14.9737	14.5938	15.0756	14.5533	15.3112	15.2605	15.1773	15.2614	15.3354	14.9505	15.3576	15.3325
+	4.23068	-0.483964	0.71501	Q9Y5E7	PCDB2_HUMAN	PCDHB2	Protocadherin beta-2	12.715	13.0773	13.0143	13.1422	12.8621	13.0418	12.9936	13.0405	13.3191	13.2649	13.341	13.4216	13.7511	13.4656	13.3909	13.8044
+	4.47858	-0.48715	0.713433	Q8WVI0	UQCC5_HUMAN	UQCC5	Ubiquinol-cytochrome-c reductase complex assembly factor 5	15.3245	NaN	15.094	15.0009	14.7169	14.8241	14.9498	14.8245	15.4913	15.3409	15.5561	15.3884	15.5214	15.4894	15.3215	15.485
+	2.95472	-0.487944	0.71304	Q9UG63	ABCF2_HUMAN	ABCF2	ATP-binding cassette sub-family F member 2	17.3823	16.349	17.2682	17.0422	17.1912	17.1203	17.2071	17.0737	17.634	17.5212	17.6131	17.6111	17.5807	17.7031	17.5828	17.2917
+	4.30477	-0.488323	0.712853	O60669	MOT2_HUMAN	SLC16A7	Monocarboxylate transporter 2	14.6208	14.7071	14.5825	14.6045	14.2759	14.6595	14.8509	14.4612	15.1978	15.2583	15.1981	15.1102	14.8901	15.0025	14.798	15.214
+	2.23809	-0.488623	0.712705	P49406	RM19_HUMAN	MRPL19	39S ribosomal protein L19, mitochondrial	17.3667	16.1297	17.3895	17.0585	17.2859	17.1851	17.255	17.2903	17.6356	17.6343	17.6987	17.5632	17.6337	17.6613	17.3865	17.6562
+	2.9219	-0.489	0.712519	Q8N531	FBXL6_HUMAN	FBXL6	F-box/LRR-repeat protein 6	14.1218	14.4049	14.0871	14.0843	13.9056	13.6879	14.4827	14.3992	14.3258	14.74	14.6869	14.5206	14.5345	14.8597	14.4818	14.936
+	3.60171	-0.490458	0.711799	Q9NR30	DDX21_HUMAN	DDX21	Nucleolar RNA helicase 2	19.2653	18.4748	19.1422	18.9205	19.1584	18.9506	19.1836	18.9124	19.362	19.5885	19.5658	19.3772	19.5243	19.5582	19.2818	19.674
+	1.59233	-0.491918	0.711079	Q9UBM7	DHCR7_HUMAN	DHCR7	7-dehydrocholesterol reductase	18.4124	16.7226	18.1636	18.1098	18.1538	18.183	18.2564	18.1744	18.5619	18.6897	18.6155	18.6219	18.5585	18.5047	18.3649	18.1942
+	1.48725	-0.492017	0.71103	P13051	UNG_HUMAN	UNG	Uracil-DNA glycosylase	16.5816	14.8403	16.4439	16.2575	16.5012	16.4845	16.4985	16.5121	16.7517	16.8393	16.7853	16.7659	16.7468	16.7082	16.6396	16.819
+	1.78065	-0.492068	0.711005	P39060	COIA1_HUMAN	COL18A1	Collagen alpha-1(XVIII) chain	15.2066	13.9405	15.2222	15.4035	15.1781	15.5534	15.1159	15.3078	15.6086	15.6517	15.5975	15.5867	15.6822	15.7121	15.7114	15.3142
+	3.60892	-0.493986	0.710061	Q13608	PEX6_HUMAN	PEX6	Peroxisomal ATPase PEX6	13.5094	13.8824	13.7131	13.0891	13.2546	13.5978	13.39	13.5493	14.1811	14.0523	14.0284	14.0215	14.0065	13.7519	14.0641	13.8317
+	4.92364	-0.494722	0.709698	O00116	ADAS_HUMAN	AGPS	Alkyldihydroxyacetonephosphate synthase, peroxisomal	16.8535	16.4201	16.9856	16.584	16.7881	16.5586	16.9044	16.7315	17.1573	17.2445	17.3355	17.2589	17.17	17.2753	17.0615	17.2804
+	3.54581	-0.495138	0.709494	P53350	PLK1_HUMAN	PLK1	Serine/threonine-protein kinase PLK1	15.3958	14.4935	15.2932	15.234	15.2275	15.2008	15.1096	15.1334	15.5328	15.5733	15.6288	15.6135	15.7624	15.7067	15.7426	15.4889
+	1.6239	-0.49823	0.707975	Q6P2P2	ANM9_HUMAN	PRMT9	Protein arginine N-methyltransferase 9	13.7169	12.4569	13.4742	13.6942	13.4619	14.0155	13.3918	13.3726	13.6904	13.7815	13.6501	14.0426	14.3354	14.3181	13.5398	14.212
+	3.61478	-0.500963	0.706635	Q86VX9	MON1A_HUMAN	MON1A	Vacuolar fusion protein MON1 homolog A	12.3991	12.6934	12.9181	12.2944	12.2358	12.3186	12.535	12.3514	12.906	12.9876	13.0849	13.0628	12.8515	12.7561	12.8201	13.2844
+	2.7305	-0.503543	0.705372	O60566	BUB1B_HUMAN	BUB1B	Mitotic checkpoint serine/threonine-protein kinase BUB1 beta	15.0889	15.2587	15.1942	14.6255	15.1626	15.337	15.5352	15.0996	15.5935	15.502	15.5913	15.5617	16.1254	15.9944	15.6505	15.3113
+	1.65846	-0.504105	0.705098	Q15696	U2AFM_HUMAN	ZRSR2	U2 small nuclear ribonucleoprotein auxiliary factor 35 kDa subunit-related protein 2	11.3611	NaN	11.8024	11.8394	11.4089	11.1388	11.3968	12.195	11.4928	12.1745	11.8444	12.5948	12.1534	NaN	12.0761	12.3352
+	3.41983	-0.505949	0.704197	Q9Y289	SC5A6_HUMAN	SLC5A6	Sodium-dependent multivitamin transporter	14.3037	13.6559	14.4007	14.0681	14.0707	14.2154	14.4322	14.4134	14.7659	14.4895	14.8205	14.5097	14.9163	14.8596	14.6013	14.645
+	1.95075	-0.507269	0.703553	Q15477	SKI2_HUMAN	SKIC2	SKI2 subunit of superkiller complex protein	16.5589	15.5785	16.6527	16.5457	15.5902	16.0528	16.4805	16.5131	16.6317	16.6814	16.4004	16.9528	16.8529	16.8669	16.6202	17.0241
+	4.09268	-0.507649	0.703367	Q6ZU35	CRACD_HUMAN	CRACD	Capping protein-inhibiting regulator of actin dynamics	11.6519	12.2419	12.0638	11.8398	11.8625	NaN	11.9358	11.9761	12.6144	12.3636	12.3019	12.7247	12.5021	12.2262	12.4252	12.4136
+	4.07877	-0.510205	0.702123	P46976	GLYG_HUMAN	GYG1	Glycogenin-1	15.2637	14.9613	15.2711	15.3741	15.4274	15.0249	15.5106	14.9185	15.7798	15.8555	15.7627	15.963	15.6164	15.5863	15.5594	15.7102
+	3.90583	-0.51044	0.702008	P50416	CPT1A_HUMAN	CPT1A	Carnitine O-palmitoyltransferase 1, liver isoform	16.0065	15.2048	15.9832	15.7668	15.9874	15.7347	15.915	15.8354	16.1974	16.2457	16.3932	16.2493	16.3728	16.287	16.3544	16.4176
+	4.55594	-0.510542	0.701959	Q9NZJ0	DTL_HUMAN	DTL	Denticleless protein homolog	14.5011	13.8283	14.4082	14.3657	14.0635	14.2592	14.4698	14.2142	14.7606	14.6793	14.8638	14.8709	14.7493	14.7581	14.7175	14.7948
+	6.45623	-0.510867	0.7018	Q86WA8	LONP2_HUMAN	LONP2	Lon protease homolog 2, peroxisomal	13.1198	NaN	12.9627	13.2282	12.9737	13.2555	13.2313	13.2032	13.5921	13.7186	13.5439	13.5476	13.7078	13.6501	13.6646	13.7759
+	5.18954	-0.511624	0.701432	O75911	DHRS3_HUMAN	DHRS3	Short-chain dehydrogenase/reductase 3	14.9946	NaN	15.1804	14.7844	14.8959	14.8602	14.7702	14.9979	15.5374	15.6443	15.4965	15.3724	15.2672	15.4787	15.2752	15.4311
+	1.49056	-0.51374	0.700404	Q9C004	SPY4_HUMAN	SPRY4	Protein sprouty homolog 4	13.7167	11.7424	12.9964	13.469	13.3813	12.9754	13.3098	13.1669	13.5828	13.802	13.7402	13.5187	13.656	13.4272	13.6102	13.5306
+	4.18434	-0.513949	0.700303	Q96B49	TOM6_HUMAN	TOMM6	Mitochondrial import receptor subunit TOM6 homolog	15.8914	16.0609	15.8492	16.2719	15.6631	15.7501	15.8699	15.7775	16.3212	16.2979	16.3365	16.6308	16.1687	16.3132	16.5394	16.6379
+	4.82775	-0.514908	0.699838	Q92995	UBP13_HUMAN	USP13	Ubiquitin carboxyl-terminal hydrolase 13	14.1003	NaN	14.0244	14.1386	13.8355	14.355	13.9802	13.9391	14.4257	14.7613	14.6971	14.4503	14.6392	14.5989	14.4069	14.5662
+	2.73157	-0.517697	0.698486	Q9Y255	PRLD1_HUMAN	PRELID1	PRELI domain-containing protein 1, mitochondrial	13.1162	NaN	12.8171	13.3972	12.4414	12.6392	12.9444	13.1032	13.0101	13.6198	13.4591	13.5541	13.4424	13.525	13.4266	13.4859
+	1.72771	-0.519128	0.697794	Q96K58	ZN668_HUMAN	ZNF668	Zinc finger protein 668	13.3019	12.984	14.3021	13.7683	13.7293	13.808	13.6357	14.0022	13.9579	13.8345	14.27	14.125	14.7779	14.0153	13.9196	14.7843
+	9.318	-0.521002	0.696888	Q13085	ACACA_HUMAN	ACACA	Acetyl-CoA carboxylase 1	16.5183	16.3033	16.3922	16.2914	16.3817	16.4597	16.4446	16.2845	16.9507	16.9724	16.8357	16.855	16.8956	16.9232	16.9125	16.8985
+	2.70603	-0.522566	0.696133	A1XBS5	CBAR1_HUMAN	CIBAR1	CBY1-interacting BAR domain-containing protein 1	12.9355	NaN	12.8711	13.4074	13.4806	12.6583	12.5889	13.1849	13.5354	13.7897	13.4423	13.5435	13.698	13.3337	13.5613	13.4214
+	1.79716	-0.524055	0.695414	Q8IY33	MILK2_HUMAN	MICALL2	MICAL-like protein 2	13.5259	NaN	14.5335	14.0339	14.3486	14.8908	14.7727	14.5733	15.0926	14.8862	14.6104	15.2421	14.8414	14.8599	14.5723	15.149
+	2.78463	-0.525434	0.69475	O95751	LDOC1_HUMAN	LDOC1	Protein LDOC1	15.7624	15.4417	14.9338	15.4876	14.963	14.9576	15.0787	15.1414	15.8718	15.86	15.4963	15.8027	15.4289	15.5467	16.0802	15.8831
+	4.63082	-0.527883	0.693572	Q12834	CDC20_HUMAN	CDC20	Cell division cycle protein 20 homolog	15.9157	15.3006	15.5702	15.5427	15.5945	15.662	15.7889	15.4351	16.002	16.1483	16.08	16.278	16.2635	16.08	16.293	15.8879
+	3.42274	-0.530406	0.69236	A6NHX0	CAST2_HUMAN	CASTOR2	Cytosolic arginine sensor for mTORC1 subunit 2	12.6892	NaN	13.225	13.0531	13.1167	12.588	13.1742	12.9935	13.3488	13.8141	13.4012	13.61	13.4526	13.6429	13.564	13.2265
+	1.6843	-0.533005	0.691114	Q9H9K5	MER34_HUMAN	ERVMER34-1	Endogenous retroviral envelope protein HEMO	11.837	NaN	11.6642	10.7606	11.6748	11.3986	NaN	11.3228	11.217	12.2342	12.1395	12.2922	11.7125	11.9228	12.0749	12.215
+	4.00826	-0.533424	0.690913	Q96QD8	S38A2_HUMAN	SLC38A2	Sodium-coupled neutral amino acid symporter 2	15.003	NaN	14.6351	14.7764	14.8562	14.859	14.9158	14.658	15.6308	15.5713	15.1767	15.0258	15.1935	15.2838	15.3244	15.5791
+	1.69126	-0.537161	0.689126	Q5U5X0	LYRM7_HUMAN	LYRM7	Complex III assembly factor LYRM7	15.575	13.8881	15.4024	15.5049	15.3317	15.4918	15.4062	15.4832	15.9456	15.8998	15.7218	15.906	15.7615	15.6752	15.9553	15.5155
+	6.38346	-0.538537	0.688469	P51398	RT29_HUMAN	DAP3	28S ribosomal protein S29, mitochondrial	16.8397	16.3513	16.6142	16.7129	16.6431	16.7687	16.7109	16.8281	17.2035	17.1489	17.1802	17.185	17.2595	17.1518	17.3359	17.3123
+	1.67442	-0.540854	0.687364	Q96JM7	LMBL3_HUMAN	L3MBTL3	Lethal(3)malignant brain tumor-like protein 3	14.5423	14.7511	14.4329	15.5102	14.6264	14.3268	13.5665	15.0586	14.8976	15.413	15.2189	14.9802	15.1043	15.2468	15.2346	15.0461
+	4.93372	-0.541088	0.687253	Q12866	MERTK_HUMAN	MERTK	Tyrosine-protein kinase Mer	13.0096	NaN	12.9914	12.6767	12.638	13.0274	12.8512	12.6101	13.0911	13.4506	13.3963	13.4089	13.3843	13.3564	13.4461	13.4288
+	4.26192	-0.544574	0.685594	A4D1E9	GTPBA_HUMAN	GTPBP10	GTP-binding protein 10	15.3998	14.5173	15.2226	15.0131	15.1529	15.1576	15.1136	15.2021	15.5859	15.7037	15.7399	15.7446	15.6067	15.6116	15.6108	15.5324
+	1.73097	-0.544745	0.685513	Q9NS18	GLRX2_HUMAN	GLRX2	Glutaredoxin-2, mitochondrial	11.1804	NaN	10.8016	11.3414	11.2437	11.5929	11.2103	10.6412	11.4871	11.5625	10.9028	11.4598	12.2891	11.9087	12.166	11.7381
+	5.22045	-0.546137	0.684852	P14635	CCNB1_HUMAN	CCNB1	G2/mitotic-specific cyclin-B1	16.463	16.0758	16.3441	16.3334	16.4437	16.2232	16.5146	16.7353	16.9313	16.9075	16.8534	16.8065	16.9179	17.0957	16.9373	17.0526
+	5.62856	-0.54758	0.684167	P11277	SPTB1_HUMAN	SPTB	Spectrin beta chain, erythrocytic	14.4861	15.0063	14.5883	14.7525	14.6611	14.8585	14.6439	14.797	15.3096	15.4188	15.3139	15.1424	15.2916	15.223	15.076	15.399
+	7.74801	-0.548374	0.68379	P37268	FDFT_HUMAN	FDFT1	Squalene synthase	16.9653	16.6341	16.6962	16.897	16.693	16.7171	16.8064	16.7659	17.4274	17.3328	17.305	17.2962	17.2348	17.203	17.3728	17.3901
+	2.95789	-0.548741	0.683617	Q9BVV6	TALD3_HUMAN	KIAA0586	Protein TALPID3	12.229	11.8878	12.0423	12.2422	11.9612	12.2454	12.7543	12.3779	12.4865	12.5458	12.8263	12.827	12.7312	12.6023	12.7748	13.3362
+	1.72689	-0.550524	0.682772	O60783	RT14_HUMAN	MRPS14	28S ribosomal protein S14, mitochondrial	14.9249	13.267	14.6991	14.9319	14.6496	14.9778	14.6464	14.4922	14.9338	15.2931	15.0319	15.0053	15.1899	15.1496	14.9253	15.4642
+	3.83769	-0.552618	0.681782	Q8WVM0	TFB1M_HUMAN	TFB1M	Dimethyladenosine transferase 1, mitochondrial	13.5993	NaN	13.0353	12.8254	12.9911	13.0093	13.4745	13.1524	13.7076	13.8088	13.8266	13.679	13.6125	13.7818	13.6706	13.5768
+	8.3126	-0.556248	0.680069	Q9Y2R9	RT07_HUMAN	MRPS7	28S ribosomal protein S7, mitochondrial	17.3845	17.3018	17.1219	17.1125	17.2831	17.2331	17.211	17.2167	17.7219	17.8523	17.899	17.6944	17.8006	17.9	17.7116	17.7347
+	2.30415	-0.556517	0.679942	P47712	PA24A_HUMAN	PLA2G4A	Cytosolic phospholipase A2	16.2683	15.4325	16.4073	15.7269	16.275	15.3221	16.1909	15.782	16.6846	16.5673	16.7777	16.5636	16.3849	16.4239	16.4153	16.0397
+	3.73626	-0.558429	0.679041	Q8WVX9	FACR1_HUMAN	FAR1	Fatty acyl-CoA reductase 1	15.4252	14.8046	15.3073	15.631	15.3957	15.7076	15.4297	15.5723	15.7224	15.9917	15.8588	15.8914	15.9532	16.0801	16.0526	16.1908
+	2.71554	-0.560581	0.678029	Q15043	S39AE_HUMAN	SLC39A14	Metal cation symporter ZIP14	14.5113	13.6096	14.5905	14.4426	14.5093	14.3763	14.8945	14.5947	15.0609	14.8446	14.9281	14.9133	15.2078	15.1382	15.2357	14.6847
+	6.61557	-0.561563	0.677568	P13995	MTDC_HUMAN	MTHFD2	Bifunctional methylenetetrahydrofolate dehydrogenase/cyclohydrolase, mitochondrial	17.4266	17.2002	17.6472	17.5152	17.4203	17.4871	17.5281	17.4722	18.0747	18.0214	18.0564	18.077	17.8778	17.9006	18.2332	17.9484
+	2.67112	-0.563046	0.676872	P52292	IMA1_HUMAN	KPNA2	Importin subunit alpha-1	19.4647	18.0972	19.1854	19.1783	19.2227	19.1901	19.2821	19.0401	19.7032	19.6031	19.5366	19.6063	19.6448	19.6224	19.8196	19.6289
+	1.76602	-0.563723	0.676554	O14965	AURKA_HUMAN	AURKA	Aurora kinase A	15.3348	13.6594	14.9837	15.1715	15.3035	15.0597	15.0733	15.3042	15.6767	15.49	15.5705	15.5325	15.8264	15.5824	15.6199	15.1015
+	1.55533	-0.566781	0.675122	Q6P1M0	S27A4_HUMAN	SLC27A4	Long-chain fatty acid transport protein 4	16.55	14.7826	16.4987	16.3255	16.5697	16.719	16.7371	16.5835	16.8562	16.7982	16.9352	17.08	16.828	16.8776	16.859	17.0661
+	2.50028	-0.568795	0.67418	Q9H8H3	MET7A_HUMAN	METTL7A	Putative methyltransferase-like protein 7A	13.5252	NaN	13.0742	13.8385	13.6025	14.0016	13.5995	12.9371	13.8117	14.0328	13.971	13.941	14.3678	13.9257	14.2102	14.3803
+	1.37138	-0.571505	0.672914	Q9UKG9	OCTC_HUMAN	CROT	Peroxisomal carnitine O-octanoyltransferase	NaN	NaN	10.2106	11.1087	10.6167	10.9505	10.7267	10.079	10.4867	NaN	10.9722	11.9236	11.0566	11.6614	10.9422	11.2654
+	7.26147	-0.574262	0.67163	Q96E29	MTEF3_HUMAN	MTERF3	Transcription termination factor 3, mitochondrial	14.722	NaN	14.3864	14.4724	14.4729	14.4971	14.3135	14.4785	15.0527	15.1546	15.0922	15.0069	15.0538	14.964	15.1264	14.9639
+	2.38651	-0.576829	0.670436	Q9BYC9	RM20_HUMAN	MRPL20	39S ribosomal protein L20, mitochondrial	16.3379	15.115	16.2931	16.527	16.4326	16.4274	16.3382	16.2368	16.5901	16.6488	16.7848	16.6805	16.9517	16.8928	16.776	16.998
+	2.48909	-0.57766	0.67005	Q9UDR5	AASS_HUMAN	AASS	Alpha-aminoadipic semialdehyde synthase, mitochondrial	13.1996	NaN	12.8518	12.3595	12.5734	12.2675	12.4506	12.9744	12.8997	13.6797	13.3245	12.9295	13.5038	13.3711	13.0792	13.1786
+	1.75136	-0.578702	0.669566	Q9UNS1	TIM_HUMAN	TIMELESS	Protein timeless homolog	16.9028	17.1074	16.6807	16.9555	15.528	16.7936	16.899	16.367	16.8873	17.307	17.2365	17.0496	16.9328	17.7588	16.9856	17.7059
+	3.67097	-0.580192	0.668875	P41440	S19A1_HUMAN	SLC19A1	Reduced folate transporter	15.5825	14.6086	15.3561	15.0534	15.1454	14.961	15.3498	15.3669	15.9294	15.5425	15.8432	15.7751	15.73	15.7048	15.8994	15.6408
+	3.24454	-0.583164	0.667498	Q9Y4U1	MMAC_HUMAN	MMACHC	Cyanocobalamin reductase / alkylcobalamin dealkylase	13.7808	12.9517	13.774	14.0157	13.3628	13.4926	13.6671	13.6094	14.287	13.9129	14.1237	14.1764	14.1637	14.0752	14.0409	14.5396
+	4.23676	-0.589121	0.664748	Q58FG1	HS904_HUMAN	HSP90AA4P	Putative heat shock protein HSP 90-alpha A4	15.0216	NaN	14.8039	14.5186	14.8164	14.8171	14.6973	14.3097	15.1107	15.4307	15.373	15.376	15.013	15.4285	15.303	15.375
+	5.01775	-0.590495	0.664115	P24723	KPCL_HUMAN	PRKCH	Protein kinase C eta type	13.4179	13.0993	13.3606	13.3251	13.3321	13.4145	13.4067	13.1036	13.7848	14.2132	13.9201	14.1287	13.9787	13.8673	13.5827	13.7082
+	6.14873	-0.593053	0.662938	Q12948	FOXC1_HUMAN	FOXC1	Forkhead box protein C1	13.5511	13.5072	13.5934	13.6155	13.799	13.9049	13.8919	13.4781	14.1446	14.2766	14.2818	14.3797	14.1237	14.2187	14.2618	14.3985
+	6.31209	-0.594463	0.662291	Q14542	S29A2_HUMAN	SLC29A2	Equilibrative nucleoside transporter 2	13.3205	13.1513	12.8564	13.2417	13.1334	13.2635	13.2003	13.2369	13.838	13.732	13.9911	13.6767	13.6505	13.7882	13.6038	13.8795
+	2.55831	-0.595576	0.66178	Q96L50	LLR1_HUMAN	LRR1	Leucine-rich repeat protein 1	13.2963	NaN	12.5674	12.2119	12.5435	12.5348	13.1442	12.7908	13.5907	13.0897	13.6066	13.3137	13.128	13.0169	13.2589	13.5759
+	2.9904	-0.596503	0.661355	Q96IR7	HPDL_HUMAN	HPDL	4-hydroxyphenylpyruvate dioxygenase-like protein	16.6719	15.4514	16.4424	16.4892	16.4267	16.3886	16.4164	16.4544	17.0319	17.0451	16.9359	17.0364	16.8905	16.8594	17.1361	16.5778
+	1.36241	-0.601632	0.659008	Q9ULG6	CCPG1_HUMAN	CCPG1	Cell cycle progression protein 1	12.5409	NaN	11.7986	12.1802	11.8783	11.9598	12.0058	12.2921	13.7901	NaN	NaN	12.2328	12.9347	12.8301	12.3799	12.0043
+	4.5415	-0.608534	0.655863	Q6IN84	MRM1_HUMAN	MRM1	rRNA methyltransferase 1, mitochondrial	14.8557	14.3449	14.8129	14.2506	14.4926	14.2343	14.6526	14.5031	15.2393	15.1468	15.1694	15.1422	15.0726	14.8102	15.1036	15.3307
+	2.49487	-0.608639	0.655815	O43772	MCAT_HUMAN	SLC25A20	Mitochondrial carnitine/acylcarnitine carrier protein	13.3546	NaN	13.2633	13.3737	12.7575	13.134	12.6129	12.592	13.6294	13.7269	13.7397	13.5745	13.4441	13.792	13.006	14.0572
+	2.76121	-0.608692	0.655791	Q96RP9	EFGM_HUMAN	GFM1	Elongation factor G, mitochondrial	19.0559	17.6224	18.7841	18.7686	18.8206	18.7957	18.8694	18.7724	19.1473	19.2975	19.3058	19.2689	19.3883	19.3112	19.3636	19.2762
+	2.18894	-0.608889	0.655702	O00483	NDUA4_HUMAN	NDUFA4	Cytochrome c oxidase subunit NDUFA4	17.7647	16.9557	16.6976	17.8583	17.5094	17.8155	17.5946	17.5706	17.6464	18.5255	17.8402	17.8674	18.0054	18.0987	18.6187	18.0351
+	1.96248	-0.609956	0.655217	Q58FF6	H90B4_HUMAN	HSP90AB4P	Putative heat shock protein HSP 90-beta 4	18.6384	17.0512	17.9883	18.633	17.8535	18.6641	18.0981	18.1181	18.6129	18.7311	18.7489	18.615	19.1162	18.697	19.0058	18.3975
+	5.54236	-0.612599	0.654017	Q9NUL7	DDX28_HUMAN	DDX28	Probable ATP-dependent RNA helicase DDX28	14.898	14.2777	14.9212	14.6825	14.7911	14.7168	14.9194	14.7406	15.5259	15.3561	15.4615	15.3311	15.3301	15.2261	15.2911	15.3262
+	2.2509	-0.616071	0.652445	Q9Y4C2	TCAF1_HUMAN	TCAF1	TRPM8 channel-associated factor 1	16.0677	14.8548	15.202	15.1887	14.9594	16.1131	15.7329	15.7794	15.7634	16.3349	16.1722	15.9112	16.1828	16.0321	16.1149	16.3148
+	5.63121	-0.616808	0.652112	Q8TD30	ALAT2_HUMAN	GPT2	Alanine aminotransferase 2	15.8769	15.204	15.5832	15.7101	15.7857	15.8017	15.7989	15.6642	16.2443	16.341	16.1184	16.3419	16.3001	16.3868	16.3454	16.2813
+	3.18631	-0.617017	0.652018	Q8WUM9	S20A1_HUMAN	SLC20A1	Sodium-dependent phosphate transporter 1	15.4158	14.0988	15.0583	15.1968	14.7853	15.0565	15.0308	15.1231	15.5674	15.4923	15.5548	15.6828	15.5765	15.6317	15.6791	15.517
+	1.35331	-0.628294	0.646941	P04066	FUCO_HUMAN	FUCA1	Tissue alpha-L-fucosidase	15.1863	13.0717	15.2402	15.433	15.1438	15.4162	15.0428	15.4064	15.6143	15.5689	15.5616	15.6346	15.5371	15.4397	15.6373	15.9732
+	6.60903	-0.62912	0.646571	Q6P087	RUSD3_HUMAN	RPUSD3	Mitochondrial mRNA pseudouridine synthase RPUSD3	13.3992	13.1775	13.3581	12.9892	13.3546	13.1286	13.1847	13.2544	13.808	13.8271	13.8745	13.6637	13.9318	13.9107	13.7517	14.1116
+	1.84812	-0.629687	0.646317	P51687	SUOX_HUMAN	SUOX	Sulfite oxidase, mitochondrial	12.3209	NaN	12.0889	11.3862	11.4584	12.0057	11.8677	12.4429	12.51	12.93	12.7949	12.7508	12.5793	12.1801	11.6908	13.111
+	5.976	-0.633192	0.644748	Q9H2H9	S38A1_HUMAN	SLC38A1	Sodium-coupled neutral amino acid symporter 1	14.5532	14.2112	14.6617	14.4712	14.495	14.4687	14.4893	14.2827	14.87	14.9843	14.9577	15.1396	15.1121	15.2728	15.0065	15.3557
+	5.14139	-0.63342	0.644646	P48552	NRIP1_HUMAN	NRIP1	Nuclear receptor-interacting protein 1	11.5095	11.7892	11.4796	11.7344	11.4722	11.6211	11.7425	11.8474	12.2406	12.5689	12.4998	12.2927	12.1682	11.95	12.0977	12.4455
+	5.39428	-0.638739	0.642274	P05166	PCCB_HUMAN	PCCB	Propionyl-CoA carboxylase beta chain, mitochondrial	14.7013	14.3103	14.9536	14.5497	14.6187	14.5476	14.9829	14.7574	15.3203	15.494	15.4162	15.3621	15.221	15.3279	15.2152	15.1746
+	2.92968	-0.643235	0.640275	P00326	ADH1G_HUMAN	ADH1C	Alcohol dehydrogenase 1C	12.3352	NaN	12.6514	12.8152	12.643	12.5066	12.0071	12.3325	12.5817	13.2659	13.224	13.264	13.0318	12.8617	13.0015	13.6763
+	6.20548	-0.648409	0.637983	Q9NYY8	FAKD2_HUMAN	FASTKD2	FAST kinase domain-containing protein 2, mitochondrial	15.6111	15.3521	15.5576	15.1417	15.2478	15.1976	15.2963	15.1686	16.07	16.0451	16.1469	15.881	15.9013	15.8864	15.7893	16.0401
+	5.84021	-0.656482	0.634423	P15428	PGDH_HUMAN	HPGD	15-hydroxyprostaglandin dehydrogenase [NAD(+)]	13.0559	13.6392	13.3034	13.4692	13.0647	13.3258	13.4196	13.4654	14.1675	14.0258	13.9851	13.9906	13.8381	13.9115	13.919	14.1573
+	4.24606	-0.656918	0.634232	Q8IZV5	RDH10_HUMAN	RDH10	Retinol dehydrogenase 10	12.5913	NaN	12.4534	12.1617	12.0963	11.9897	12.1333	12.3756	13.0067	13.2872	12.9636	13.0826	12.6032	12.7649	12.8451	12.7608
+	2.03238	-0.657376	0.634031	Q8N2A8	PLD6_HUMAN	PLD6	Mitochondrial cardiolipin hydrolase	11.7087	NaN	12.1654	11.9985	12.0205	11.0924	11.2306	10.9286	12.5121	11.7107	12.5322	12.1486	12.2449	12.2845	11.9013	12.6615
+	5.20227	-0.662602	0.631738	Q9H8X2	IPPK_HUMAN	IPPK	Inositol-pentakisphosphate 2-kinase	12.7226	NaN	12.0922	12.3052	12.5609	12.2277	12.1842	12.1632	12.8551	13.0025	12.9438	12.9793	13.0562	13.0539	13.1533	12.8351
+	3.06103	-0.676288	0.625773	Q8TCB0	IFI44_HUMAN	IFI44	Interferon-induced protein 44	14.2713	13.1578	14.1261	13.9436	13.951	14.2981	14.4404	14.459	14.715	14.8165	14.6825	14.8527	14.5347	14.7682	14.6064	15.0817
+	6.4955	-0.676558	0.625656	Q13501	SQSTM_HUMAN	SQSTM1	Sequestosome-1	15.9236	15.7314	15.9019	16.023	15.9915	16.1587	16.2392	16.2644	16.6258	16.5464	16.6523	16.7608	16.6838	16.7906	16.8908	16.6957
+	4.55516	-0.678858	0.62466	A0A096LP01	SIM26_HUMAN	SMIM26	Small integral membrane protein 26	13.244	NaN	12.5664	13.033	13.039	13.1142	13.3259	13.0252	13.4505	13.5804	13.8653	13.7601	13.8508	13.6764	13.6515	13.993
+	4.67361	-0.680427	0.623981	P15104	GLNA_HUMAN	GLUL	Glutamine synthetase	14.5337	14.1808	14.1133	14.5855	13.9981	14.6948	14.2	14.4321	14.8973	15.4081	14.9082	15.0806	15.0175	14.9118	14.876	15.0822
+	1.90771	-0.683935	0.622465	Q86SR1	GLT10_HUMAN	GALNT10	Polypeptide N-acetylgalactosaminyltransferase 10	15.0203	13.1674	13.9362	13.3605	14.1661	13.9707	14.8903	14.4552	14.9829	14.9143	14.6205	14.8327	14.871	14.8204	14.6062	14.7901
+	1.25313	-0.686532	0.621346	Q96EK5	KBP_HUMAN	KIFBP	KIF-binding protein	15.2658	17.3504	15.3705	16.7446	15.1834	16.7449	16.9396	15.3309	16.5628	17.0892	17.0918	16.5486	16.8514	16.713	16.7012	16.8643
+	2.58315	-0.693692	0.618269	O14925	TIM23_HUMAN	TIMM23	Mitochondrial import inner membrane translocase subunit Tim23	16.6992	14.9332	16.2939	16.3174	16.4506	16.3572	16.3494	16.2444	16.8188	16.9205	16.9636	16.8805	16.8362	16.8504	16.9078	17.0169
+	5.53065	-0.700937	0.615173	O75127	PTCD1_HUMAN	PTCD1	Pentatricopeptide repeat-containing protein 1, mitochondrial	14.8389	14.0895	14.8232	14.5965	14.7129	14.8885	14.5745	14.6269	15.3708	15.2573	15.3896	15.2655	15.3378	15.3227	15.3162	15.4986
+	5.9341	-0.705868	0.613074	Q00013	EM55_HUMAN	MPP1	55 kDa erythrocyte membrane protein	14.4365	13.7706	14.3048	14.2618	14.0426	14.2656	14.0592	14.0424	14.7878	14.638	14.8462	14.791	14.8892	14.8502	14.9465	15.0818
+	2.10401	-0.707646	0.612319	Q66K64	DCA15_HUMAN	DCAF15	DDB1- and CUL4-associated factor 15	12.564	10.9092	12.2054	11.7227	12.2346	12.4141	12.0529	12.273	13.0618	12.9365	12.7609	12.9575	12.4989	13.0039	12.8956	11.9219
+	1.53735	-0.709637	0.611474	P04920	B3A2_HUMAN	SLC4A2	Anion exchange protein 2	15.4405	13.325	15.6663	15.5033	15.2427	15.5307	15.4266	15.7435	15.7884	16.1871	15.595	15.7967	16.0797	16.3529	15.9638	15.7921
+	1.77042	-0.716917	0.608396	P09001	RM03_HUMAN	MRPL3	39S ribosomal protein L3, mitochondrial	16.1967	13.8589	15.9548	15.5921	16.0058	15.6634	15.7382	15.8672	16.568	16.3486	16.4896	16.2466	16.2526	16.1136	16.2382	16.3552
+	1.71938	-0.718735	0.60763	Q5T2R2	DPS1_HUMAN	PDSS1	All trans-polyprenyl-diphosphate synthase PDSS1	14.4856	13.2951	14.0165	13.8194	12.9194	13.6907	13.1467	13.2012	14.0109	14.6113	14.553	14.3559	13.3781	14.8624	14.9013	13.6515
+	3.9828	-0.732359	0.601919	Q71RC2	LARP4_HUMAN	LARP4	La-related protein 4	16.3496	15.4883	16.0118	15.894	16.1239	16.3931	16.4336	16.0828	16.6245	16.6738	16.7151	16.805	16.7841	16.9408	16.7467	17.346
+	1.23375	-0.733586	0.601407	Q9NX20	RM16_HUMAN	MRPL16	39S ribosomal protein L16, mitochondrial	16.6304	13.734	16.6837	16.0235	16.6826	16.4831	16.4153	16.5408	17.0103	16.9305	17.0239	16.9183	16.8992	16.7931	16.845	16.6415
+	1.56536	-0.738612	0.599316	Q99595	TI17A_HUMAN	TIMM17A	Mitochondrial import inner membrane translocase subunit Tim17-A	14.8059	NaN	14.437	13.4964	14.5433	13.2701	14.2043	14.44	15.4984	15.2524	15.5158	15.2527	14.5766	14.4155	14.8652	13.9002
+	2.09519	-0.764853	0.588513	Q7L2E3	DHX30_HUMAN	DHX30	ATP-dependent RNA helicase DHX30	18.8064	16.7315	18.5883	18.4599	18.7655	18.6355	18.6875	18.7091	19.2375	18.9479	19.2439	19.1096	19.2382	19.2796	19.185	19.2609
+	5.52669	-0.765229	0.58836	Q53GA4	PHLA2_HUMAN	PHLDA2	Pleckstrin homology-like domain family A member 2	15.089	NaN	14.9439	14.8345	15.0868	14.9053	15.0487	14.4336	15.3801	15.6682	15.7842	15.7432	15.7003	15.6126	15.8728	15.6081
+	4.0726	-0.767952	0.587251	O94916	NFAT5_HUMAN	NFAT5	Nuclear factor of activated T-cells 5	12.6001	NaN	12.6441	12.7662	12.6328	12.9509	13.1935	13.1099	13.0228	13.6781	14.0352	13.6171	13.5821	13.5781	13.7601	13.6102
+	1.81099	-0.789014	0.578739	Q15468	STIL_HUMAN	STIL	SCL-interrupting locus protein	13.3193	NaN	12.0995	13.1097	11.7644	12.8981	11.8853	12.1571	13.5574	13.5456	12.1729	13.302	13.648	13.2555	13.228	13.2979
+	4.89039	-0.790682	0.578071	Q9NPA3	M1IP1_HUMAN	MID1IP1	Mid1-interacting protein 1	13.1382	NaN	12.9571	13.2737	13.1495	13.5321	13.0446	13.4138	13.7524	14.1033	13.6332	14.3035	14.0071	14.1505	14.2542	13.846
+	1.41701	-0.793182	0.57707	Q6IQ32	ADNP2_HUMAN	ADNP2	Activity-dependent neuroprotector homeobox protein 2	14.0007	12.117	13.7472	14.0815	12.2191	12.2043	12.2109	13.6892	13.5691	14.1447	13.8576	14.3637	13.9225	13.8218	13.7616	13.1746
+	7.31263	-0.795596	0.576105	P04035	HMDH_HUMAN	HMGCR	3-hydroxy-3-methylglutaryl-coenzyme A reductase	12.6673	NaN	12.7125	12.7169	12.5591	12.6956	12.961	12.5811	13.424	13.338	13.4644	13.4335	13.6529	13.5564	13.7368	13.3513
+	2.07117	-0.79794	0.57517	Q7Z628	ARHG8_HUMAN	NET1	Neuroepithelial cell-transforming gene 1 protein	12.8755	11.0281	13.1933	12.5769	12.9747	12.1246	12.6435	12.7067	13.5018	13.7985	13.0072	13.0707	12.9973	13.368	13.221	13.5423
+	2.26852	-0.807989	0.571178	O00458	IFRD1_HUMAN	IFRD1	Interferon-related developmental regulator 1	12.6045	14.1161	12.4627	11.96	12.8059	12.5713	12.6962	12.1349	13.4972	13.4105	13.7559	13.6108	13.5568	13.3958	13.6432	12.9453
+	1.93152	-0.825166	0.564417	Q9NQ50	RM40_HUMAN	MRPL40	39S ribosomal protein L40, mitochondrial	17.4275	15.5067	17.2919	17.5593	16.6792	17.4392	17.6784	16.1924	17.6581	17.6865	17.5678	17.8115	17.7759	17.7643	17.821	18.2909
+	3.3603	-0.832337	0.561619	Q8IUX1	T126B_HUMAN	TMEM126B	Complex I assembly factor TMEM126B, mitochondrial	14.4901	13.7712	13.9309	14.0361	13.7531	14.6311	13.7101	13.3555	14.2825	15.1957	14.8282	14.7954	14.7586	14.4758	14.977	15.0235
+	1.95522	-0.840662	0.558387	Q9NS84	CHST7_HUMAN	CHST7	Carbohydrate sulfotransferase 7	10.5887	NaN	9.40386	9.48518	9.61953	9.15314	8.74049	10.2442	11.0143	10.5109	10.108	10.928	10.315	10.211	10.0325	NaN
+	7.10436	-0.850142	0.55473	P04181	OAT_HUMAN	OAT	Ornithine aminotransferase, mitochondrial	19.0473	18.8632	18.7354	18.6692	18.6753	18.5986	18.7178	18.6475	19.7399	19.8515	19.5211	19.6442	19.435	19.4509	19.3307	19.7822
+	9.47757	-0.891118	0.539196	O75616	ERAL1_HUMAN	ERAL1	GTPase Era, mitochondrial	15.6727	15.7787	15.3663	15.4794	15.4721	15.5679	15.6104	15.489	16.4093	16.3357	16.3394	16.4989	16.3593	16.4963	16.5781	16.5486
+	3.59	-0.907333	0.53317	Q9UH17	ABC3B_HUMAN	APOBEC3B	DNA dC->dU-editing enzyme APOBEC-3B	16.3645	14.8557	16.2449	16.2685	16.2318	16.162	16.2909	15.973	16.8467	16.9257	16.9427	17.1148	17.0706	17.1776	16.9866	16.5853
+	2.77966	-0.943026	0.520141	Q8NEZ4	KMT2C_HUMAN	KMT2C	Histone-lysine N-methyltransferase 2C	12.8083	12.0228	12.5692	13.654	13.4768	12.8369	13.5265	13.244	13.9992	14.0363	14.391	13.9817	14.1698	14.3047	13.6534	13.1466
+	3.20437	-0.974265	0.508999	P04818	TYSY_HUMAN	TYMS	Thymidylate synthase	16.0127	14.0198	15.5597	15.4496	15.4377	15.4685	15.9364	15.5129	16.3223	16.3873	16.4011	16.4687	16.398	16.2366	16.2615	16.716
+	6.09487	-1.21049	0.432123	O00767	SCD_HUMAN	SCD	Stearoyl-CoA desaturase	15.2045	16.1053	15.18	15.1986	14.9831	15.3219	14.9204	15.1264	16.4977	16.6788	16.3497	16.4472	16.3138	16.4241	16.2407	16.7722
+	1.03626	-1.36442	0.388392	P00352	AL1A1_HUMAN	ALDH1A1	Aldehyde dehydrogenase 1A1	13.956	14.3293	13.5665	13.0299	14.4371	12.0185	14.7147	12.6999	18.0225	14.3119	16.0008	13.6239	15.4208	12.697	16.7403	12.8501
	1.08644	-0.138446	0.908497	A0A024RBG1	NUD4B_HUMAN	NUDT4B	Diphosphoinositol polyphosphate phosphohydrolase NUDT4B	16.7063	16.9256	16.8023	16.7425	16.6252	16.6722	16.876	16.5045	16.941	16.7539	16.7054	17.0836	16.8202	16.9237	17.065	16.6693
	0.639172	0.132183	1.09595	A0A0B4J2D5;P0DPI2	GAL3A_HUMAN;GAL3B_HUMAN	GATD3;GATD3B	Putative glutamine amidotransferase-like class 1 domain-containing protein 3B, mitochondrial	17.8708	17.4159	17.773	18.0017	17.7782	18.0312	17.958	17.8876	17.8807	17.8344	17.4393	17.7702	17.6861	17.6428	18.0384	17.3673
	0.2342	0.184249	1.13623	A0A0B4J2F0	PIOS1_HUMAN	PIGBOS1	Protein PIGBOS1	12.618	14.4893	NaN	14.4823	14.3342	14.7186	14.4757	14.2796	NaN	13.6331	13.3937	13.4951	14.2331	14.3149	14.5301	14.5079
	0.00845842	0.0058465	1.00406	A0A2Z4LIS9	FXO3B_HUMAN	FOXO3B	Forkhead box protein O3B	11.9784	12.4941	11.3372	11.1946	11.0118	11.0967	11.2373	11.0692	10.6577	11.2374	11.5986	11.9637	11.3804	11.28	11.9108	11.3439
	0.812564	-0.303617	0.810219	A0AV96	RBM47_HUMAN	RBM47	RNA-binding protein 47	16.7688	15.2927	16.8262	16.8638	17.0592	16.8388	16.8738	16.7075	16.875	16.8952	17.0364	16.8756	17.1217	17.0781	16.9531	16.8246
	1.75618	0.124211	1.08991	A0AVF1	IFT56_HUMAN	TTC26	Intraflagellar transport protein 56	14.1814	14.2457	14.0753	14.1158	14.1281	14.0753	14.0184	14.039	14.1238	14.0098	14.0602	13.9336	13.8989	14.0596	14.0088	13.7906
	0.0482777	0.0613188	1.04342	A0AVI4	TM129_HUMAN	TMEM129	E3 ubiquitin-protein ligase TM129	13.5762	NaN	13.2449	11.6974	12.4088	12.5018	12.0861	11.7215	13.6615	13.2981	13.3428	12.3758	12.5236	11.6649	11.0346	11.3074
	0.260813	-0.127725	0.915274	A0AVK6	E2F8_HUMAN	E2F8	Transcription factor E2F8	11.0674	NaN	12.0356	11.0273	11.1227	11.8845	11.4428	10.5126	11.3902	11.3537	11.3397	11.6485	10.9169	11.5588	11.6193	11.5865
	0.398968	-0.102923	0.931145	A0AVT1	UBA6_HUMAN	UBA6	Ubiquitin-like modifier-activating enzyme 6	18.1166	17.1369	18.1365	18.0527	17.9864	18.0726	18.0604	17.9775	18.0547	18.0641	18.0594	18.0367	17.9811	17.9719	18.0464	18.1489
	0.0577866	0.0341754	1.02397	A0FGR8	ESYT2_HUMAN	ESYT2	Extended synaptotagmin-2	18.1173	17.3793	17.6347	18.2467	18.6963	18.3832	18.2188	18.546	18.2613	17.2275	18.4018	18.3804	18.367	18.3774	18.113	17.8205
	1.76729	-0.12026	0.920022	A0JNW5	BLT3B_HUMAN	BLTP3B	Bridge-like lipid transfer protein family member 3B	13.6265	13.394	13.5791	13.4142	13.5117	13.6184	13.5523	13.4416	13.7033	13.812	13.6173	13.5795	13.6105	13.657	13.5712	13.5489
	0.0304702	0.00580323	1.00403	A0MZ66	SHOT1_HUMAN	SHTN1	Shootin-1	14.6842	14.6005	14.6072	14.8175	14.5398	14.6773	14.7557	14.6743	14.9624	14.6203	14.6551	14.6204	14.6342	14.5114	14.8522	14.4541
	0.0375116	-0.00901699	0.993769	A0PJW6	TM223_HUMAN	TMEM223	Transmembrane protein 223	15.0754	14.8462	14.8473	14.685	14.8742	14.8462	14.7531	14.6784	14.4736	14.8584	14.8321	14.6914	15.1134	14.7918	15.0859	14.8311
	0.92034	-0.21563	0.86117	A1A4S6	RHG10_HUMAN	ARHGAP10	Rho GTPase-activating protein 10	14.3342	13.3007	14.3736	14.1095	14.2142	14.2268	14.3783	14.2731	14.2302	14.479	14.4978	14.3292	14.3241	14.2604	14.4011	14.4138
	1.83344	-0.288116	0.818971	A1L020	MEX3A_HUMAN	MEX3A	RNA-binding protein MEX3A	13.7471	12.9916	13.8635	13.4809	13.7454	13.6061	13.727	13.7901	13.9463	13.9248	13.9018	14.0129	13.8047	13.9683	13.9497	13.7482
	0.343125	0.161482	1.11844	A1L0T0	HACL2_HUMAN	ILVBL	2-hydroxyacyl-CoA lyase 2	15.7709	13.934	14.6446	15.2943	15.2994	15.334	15.2307	15.3569	15.0403	15.0596	14.8069	14.5925	15.0448	14.9511	15.1706	14.9071
	1.07439	-0.147527	0.902797	A1L170	CA226_HUMAN	C1orf226	Uncharacterized protein C1orf226	14.0791	NaN	13.9239	14.0378	13.949	14.2586	14.0022	14.1198	14.1827	14.5301	13.9942	14.3543	14.109	14.2079	14.2255	13.9998
	0.0103929	-0.00449049	0.996892	A1L390	PKHG3_HUMAN	PLEKHG3	Pleckstrin homology domain-containing family G member 3	15.1331	13.9249	15.0063	15.0484	15.0743	14.9831	15.0172	15.0734	14.8818	14.9186	15.0408	14.8904	14.9927	14.9347	15.0169	14.6205
	0.755034	-0.225266	0.855438	A1X283	SPD2B_HUMAN	SH3PXD2B	SH3 and PX domain-containing protein 2B	15.897	14.5141	15.7197	15.5994	15.7009	15.5719	15.5385	15.6772	15.7516	16.0013	15.8539	15.7726	15.7206	15.6967	15.5093	15.7149
	0.12548	0.0469788	1.0331	A2A3K4	PTPC1_HUMAN	PTPDC1	Protein tyrosine phosphatase domain-containing protein 1	12.6638	NaN	12.0731	12.1289	11.9742	11.7854	12.4987	11.8756	11.863	11.6875	12.0173	12.1095	12.173	12.3489	12.3328	12.2345
	0.948718	-0.238711	0.847502	A2RRP1	NBAS_HUMAN	NBAS	NBAS subunit of NRZ tethering complex	15.5348	15.8144	15.8363	15.7218	15.9351	15.9328	16.5979	15.9409	16.3293	15.9104	16.4096	16.2656	15.8636	15.8523	16.1184	16.4744
	0.124948	0.0459771	1.03238	A2RTX5	SYTC2_HUMAN	TARS3	Threonine--tRNA ligase 2, cytoplasmic	12.7834	NaN	12.9701	12.7814	12.6447	12.3902	12.7259	12.5758	12.8342	12.5728	12.938	12.2378	12.2894	12.7983	13.1491	12.38
	0.639291	-0.226068	0.854962	A2RUB1	MEIOC_HUMAN	MEIOC	Meiosis-specific coiled-coil domain-containing protein MEIOC	12.1735	NaN	11.6247	11.5501	11.1903	11.4305	12.0496	11.7086	11.4901	12.2549	12.0138	12.0687	12.3394	11.7529	11.9436	11.3477
	0.431285	-0.116802	0.92223	A2RUC4	TYW5_HUMAN	TYW5	tRNA wybutosine-synthesizing protein 5	14.8087	14.1016	15.1822	15.0737	15.0122	14.8833	15.0387	15.1211	15.0069	14.8582	14.996	15.042	15.0346	15.0379	14.9957	15.1846
	0.024613	0.01629	1.01136	A2VDF0	FUCM_HUMAN	FUOM	Fucose mutarotase	10.3703	NaN	11.1076	10.511	10.4414	10.6503	11.2523	11.2889	11.0679	9.93147	10.7894	11.2569	11.0283	10.2263	11.266	10.7285
	0.398388	0.0383756	1.02696	A2VDJ0	T131L_HUMAN	TMEM131L	Transmembrane protein 131-like	13.2399	13.4637	13.4545	13.3019	13.4938	13.466	13.3481	13.3077	13.3457	13.3277	13.381	13.3938	13.4631	13.262	13.3849	13.2104
	1.07578	-0.147789	0.902633	A3KN83	SBNO1_HUMAN	SBNO1	Protein strawberry notch homolog 1	16.5597	15.96	16.4031	16.3958	16.4641	16.2455	16.3561	16.2812	16.5704	16.5448	16.6375	16.5299	16.5417	16.3217	16.241	16.4608
	0.837321	0.145125	1.10583	A4D126	ISPD_HUMAN	CRPPA	D-ribitol-5-phosphate cytidylyltransferase	11.7406	NaN	11.7168	11.6789	11.8862	12.1726	11.9089	11.8291	11.3709	11.6362	11.4952	11.869	11.7464	11.7211	11.8966	11.884
	0.607432	-0.144354	0.904784	A4D1P6	WDR91_HUMAN	WDR91	WD repeat-containing protein 91	13.0111	13.5711	13.5354	13.6791	13.6718	13.8183	13.7783	13.6399	13.6995	13.6049	13.4768	13.3977	13.8913	13.9901	13.817	13.9826
	0.924354	-0.349788	0.784699	A4D1S5	RAB19_HUMAN	RAB19	Ras-related protein Rab-19	11.5302	12.5842	11.9036	12.0755	11.5321	10.8118	11.0145	11.9047	12.0515	12.0386	12.1908	11.9867	11.6848	12.1423	12.1045	11.9558
	0.565634	0.11932	1.08622	A4D1U4	DEN11_HUMAN	DENND11	DENN domain-containing protein 11	13.8077	NaN	13.6564	13.6985	13.4063	13.885	13.8837	13.4671	13.4954	13.1147	13.6717	13.5265	13.8054	13.5882	13.6202	13.7144
	1.87189	0.203831	1.15175	A5D8V6	VP37C_HUMAN	VPS37C	Vacuolar protein sorting-associated protein 37C	13.9659	13.963	14.1426	14.2262	14.1545	14.3452	14.3788	14.2606	14.01	13.9126	13.8747	14.133	13.8284	14.1661	14.0409	13.8405
	1.29047	-0.407772	0.753786	A5PLN9	TPC13_HUMAN	TRAPPC13	Trafficking protein particle complex subunit 13	14.6333	13.2326	14.8517	14.6062	14.704	14.2464	14.7838	14.5123	14.6017	14.8016	14.7427	14.927	15.0256	14.9558	14.8973	14.8807
	0.560646	-0.137233	0.909261	A5YKK6	CNOT1_HUMAN	CNOT1	CCR4-NOT transcription complex subunit 1	16.9337	15.9911	16.8866	16.9197	16.9796	16.9687	16.9794	16.967	16.9645	16.9297	16.9854	16.9265	17.0163	16.9862	16.9922	16.923
	1.03005	0.426497	1.34397	A5YM69	ARG35_HUMAN	ARHGEF35	Rho guanine nucleotide exchange factor 35	10.9049	NaN	12.1994	11.4237	11.5115	11.1552	11.9969	11.8995	11.0468	11.3788	11.2219	11.7224	10.6307	11.6882	11.0611	10.5137
	0.274575	-0.0806782	0.945613	A6H8Y1	BDP1_HUMAN	BDP1	Transcription factor TFIIIB component B'' homolog	12.6322	11.8621	12.6958	12.3428	12.1678	12.3772	12.2893	12.365	12.8874	12.5974	12.3414	12.4018	12.2964	12.1384	12.1968	12.518
	0.23078	0.0931606	1.0667	A6NCE7;Q9GZQ8	MLP3B_HUMAN;MP3B2_HUMAN	MAP1LC3B;MAP1LC3B2	Microtubule-associated proteins 1A/1B light chain 3 beta 2	14.3981	NaN	14.4493	14.7194	14.6444	14.7975	13.9522	14.569	14.3662	14.5318	14.1526	14.3208	14.7227	14.6605	14.8129	13.7211
	0.328037	-0.12317	0.918168	A6ND36	FA83G_HUMAN	FAM83G	Protein FAM83G	14.6368	13.8722	14.152	14.3672	14.4768	14.753	14.914	14.2077	14.202	14.2967	14.9663	14.5121	14.7195	14.6737	14.8881	14.1068
	0.552625	-0.11672	0.922282	A6NDG6	PGP_HUMAN	PGP	Glycerol-3-phosphate phosphatase	17.1354	17.4151	16.8167	17.1197	16.6477	17.0508	16.9309	16.8519	17.138	17.1337	16.8847	17.1709	17.0084	16.9084	17.3997	17.2585
	0.0195113	-0.0209008	0.985617	A6NDU8	RIMC1_HUMAN	RIMOC1	RAB7A-interacting MON1-CCZ1 complex subunit 1	13.5299	NaN	13.0011	13.6225	13.058	12.1282	13.543	12.6198	13.2477	13.2219	13.2655	13.1737	12.9909	11.2176	13.4596	14.1645
	0.253079	0.178928	1.13204	A6NED2	RCCD1_HUMAN	RCCD1	RCC1 domain-containing protein 1	15.3384	13.0344	15.5984	15.0569	15.4891	14.7385	14.9507	15.1022	14.321	14.7567	14.7381	14.7229	14.8553	14.9951	15.0018	14.4864
	0.293855	-0.0801799	0.94594	A6NFI3	ZN316_HUMAN	ZNF316	Zinc finger protein 316	14.2114	13.6075	14.2431	14.4289	14.0793	14.2545	14.0433	14.5166	14.4269	14.1919	14.1547	14.0162	14.5951	14.1877	14.1347	14.319
	0.152086	-0.0496968	0.966139	A6NGR9	MROH6_HUMAN	MROH6	Maestro heat-like repeat-containing protein family member 6	14.7622	13.6843	14.6023	14.4776	14.7446	14.4999	14.6562	14.6467	14.4378	14.4222	14.6294	14.663	14.6916	14.5742	14.4812	14.5718
	0.856639	-0.145187	0.904262	A6NHC0	CAN8_HUMAN	CAPN8	Calpain-8	13.1823	12.8887	13.1093	13.2819	13.2658	13.0757	13.0453	13.1669	13.0392	13.5866	13.24	13.4362	13.2701	13.2168	12.9033	13.4851
	0.0462223	-0.0407974	0.972118	A6NHL2	TBAL3_HUMAN	TUBAL3	Tubulin alpha chain-like 3	16.3661	14.8568	16.4572	17.46	16.6387	17.1345	16.4301	17.388	16.803	16.7289	16.8144	16.6322	16.7942	16.7216	16.7521	15.8114
	0.480751	-0.0594122	0.959655	A6NHR9	SMHD1_HUMAN	SMCHD1	Structural maintenance of chromosomes flexible hinge domain-containing protein 1	17.6951	17.2785	17.7782	17.586	17.782	17.618	17.7214	17.6921	17.6909	17.6926	17.7604	17.6454	17.7351	17.7225	17.7032	17.6765
	0.154588	0.077228	1.05499	A6NIH7	U119B_HUMAN	UNC119B	Protein unc-119 homolog B	15.9728	14.6491	16.1722	16.1794	16.2294	15.8084	16.0069	16.3419	15.6485	15.9331	15.7582	15.7862	15.7902	15.8682	16.0953	15.8625
	1.05403	-0.210923	0.863984	A6NJ78	MET15_HUMAN	METTL15	12S rRNA N4-methylcytidine (m4C) methyltransferase	13.3533	NaN	13.16	12.8024	13.0487	12.7908	12.9883	13.0444	13.3832	13.3796	13.0834	13.3254	13.3399	13.1292	13.5085	12.753
	0.0284678	-0.0195557	0.986536	A6NJG2	SWAHD_HUMAN	SOWAHD	Ankyrin repeat domain-containing protein SOWAHD	10.3608	12.4382	11.4998	11.1463	11.6609	11.7	11.1575	11.807	11.6324	11.4287	11.022	11.2037	11.346	11.7145	12.025	11.5545
	1.27742	-0.274056	0.826991	A6NKF1	SAC31_HUMAN	SAC3D1	SAC3 domain-containing protein 1	14.6004	13.6646	14.7041	14.6099	14.5607	14.3103	14.5659	14.5299	14.89	14.9488	14.7291	14.6559	14.6257	14.604	14.5023	14.7823
	1.55411	0.320546	1.2488	A6NMD0	IFM10_HUMAN	IFITM10	Interferon-induced transmembrane protein 10	13.5828	NaN	13.5877	13.7009	13.6152	13.6179	13.6839	13.2048	13.1227	13.2009	13.3964	13.4565	13.015	12.7825	13.7883	13.2372
	0.282742	0.133427	1.0969	A6ZKI3	RTL8C_HUMAN	RTL8C	Retrotransposon Gag-like protein 8C	15.1289	NaN	15.3075	14.7627	14.945	14.0224	15.0543	14.8779	15.0322	14.6728	14.7403	14.8544	14.6388	14.7885	15.2204	13.955
	2.79164	0.183677	1.13577	A7KAX9	RHG32_HUMAN	ARHGAP32	Rho GTPase-activating protein 32	13.6955	13.6869	13.7939	13.8588	13.8066	13.8283	13.8927	13.8425	13.4867	13.6113	13.7048	13.5998	13.6417	13.6613	13.4441	13.786
	2.23643	-0.190869	0.876078	A8CG34	P121C_HUMAN	POM121C	Nuclear envelope pore membrane protein POM 121C	16.3823	16.0021	16.2323	16.2639	16.1835	16.2266	16.1805	16.2755	16.624	16.5071	16.4756	16.419	16.3469	16.3532	16.2134	16.3343
	0.893367	-0.262278	0.83377	A8MT69	CENPX_HUMAN	CENPX	Centromere protein X	14.3925	13.3081	14.221	14.4566	13.6217	14.1353	13.782	14.0591	14.453	14.2182	14.2682	14.1628	14.0891	14.0895	14.7312	14.0626
	0.312807	-0.0980661	0.934285	A8MTT3	CEBOS_HUMAN	CEBPZOS	Protein CEBPZOS	15.7161	NaN	15.8178	15.3888	15.4233	15.0343	15.5435	15.5432	15.9733	15.4405	15.8278	15.5999	15.4416	15.6228	15.7501	15.0907
	0.593827	-0.372758	0.772305	A8MTY0	ZN724_HUMAN	ZNF724	Zinc finger protein 724	15.0019	13.1889	14.1614	13.0727	14.215	13.8027	14.8603	14.6959	14.932	14.2159	14.6072	13.7066	14.9098	15.1917	14.0338	14.3838
	0.375039	0.158828	1.11638	A8MW92	P20L1_HUMAN	PHF20L1	PHD finger protein 20-like protein 1	13.0993	13.0605	12.8964	13.3195	13.6497	13.5891	13.9225	13.4041	12.6322	12.9108	13.7822	13.6033	13.4401	13.2256	13.3661	12.7102
	0.55819	-0.269096	0.829839	A8MWD9;P62308	RUXGL_HUMAN;RUXG_HUMAN	SNRPG;SNRPGP15	Putative small nuclear ribonucleoprotein G-like protein 15	19.9912	18.028	19.9061	19.9809	19.8486	19.937	19.8177	19.7686	19.7633	19.9942	19.8852	19.9795	19.8848	19.8266	20.0638	20.0337
	0.143697	0.080192	1.05716	A8MZ97	CB074_HUMAN	C2orf74	Uncharacterized protein C2orf74	12.6918	NaN	NaN	12.987	11.9717	12.4936	12.6971	11.9912	12.9166	12.5853	12.3288	12.2731	12.4187	11.7031	12.5176	NaN
	0.198876	-0.0596632	0.959488	A9UHW6	MI4GD_HUMAN	MIF4GD	MIF4G domain-containing protein	13.1611	13.6987	13.2649	13.5671	13.1381	12.8164	12.8694	13.4192	13.2036	13.4487	13.0588	13.4081	13.1844	13.25	13.4446	13.414
	0.146732	-0.0169706	0.988306	B0YJ81	HACD1_HUMAN	HACD1	Very-long-chain (3R)-3-hydroxyacyl-CoA dehydratase 1	13.1798	13.1692	13.2473	13.3212	13.1231	13.1669	13.1647	13.1676	13.2877	13.1014	13.3631	13.1119	13.2015	13.3278	13.2224	13.0598
	0.366893	0.148357	1.10831	B2RBV5	MRUPP_HUMAN		Putative MORF4 family-associated protein 1-like protein UPP	13.7777	12.9214	13.3982	13.0631	12.6677	13.5468	13.2247	13.2255	13.007	13.0527	12.9557	13.0879	12.6957	12.6766	13.2978	13.8648
	1.39162	0.164916	1.1211	B2RTY4	MYO9A_HUMAN	MYO9A	Unconventional myosin-IXa	12.9962	13.3393	12.7887	13.1947	13.0495	12.9979	12.8971	12.9384	12.8765	12.8364	12.9339	12.9131	13.0068	12.7287	12.9221	12.665
	0.748101	0.592264	1.50761	B3KU38;P0DPB3	IQIP1_HUMAN;SCHI1_HUMAN	IQCJ-SCHIP1;SCHIP1	IQCJ-SCHIP1 readthrough transcript protein	13.5363	NaN	13.3045	13.2281	12.4296	12.9804	11.5415	11.8264	12.8043	12.9457	12.281	12.5083	12.0054	11.3121	10.8442	NaN
	0.150022	0.0279354	1.01955	B7Z6K7	ZN814_HUMAN	ZNF814	Zinc finger protein 814	13.9617	NaN	13.8921	14.0744	13.7772	13.8919	13.6387	13.9916	14.0033	13.8994	13.8127	13.9815	14.0386	13.6833	13.7196	13.7553
	0.030269	0.00744772	1.00518	B7ZAP0	RBG10_HUMAN	RABGAP1L	Rab GTPase-activating protein 1-like, isoform 10	13.0155	13.331	13.2413	13.4282	13.4271	13.5143	13.4634	13.4796	13.273	13.3898	13.1453	13.3892	13.1064	13.4499	13.4146	13.6727
	0.4762	-0.105568	0.929439	B7ZAQ6;P0CG08	GPHRA_HUMAN;GPHRB_HUMAN	GPR89A;GPR89B	Golgi pH regulator A	16.7528	15.9128	16.7932	16.6898	16.6756	16.6131	16.8248	16.6116	16.5787	16.7089	16.7687	16.7169	16.7656	16.7059	16.7089	16.7646
	0.746343	-0.275134	0.826374	C0HLS1	OSCRI_HUMAN	SCRIB	SCRIB overlapping open reading frame protein	13.8567	12.6831	13.7487	13.8361	13.7556	13.8714	14.2128	14.0324	14.0717	14.2366	13.708	14.4277	13.7461	13.9757	14.3805	13.6516
	1.65219	0.378507	1.3	C9J7I0	UMAD1_HUMAN	UMAD1	UBAP1-MVB12-associated (UMA)-domain containing protein 1	13.6343	14.3924	14.0025	14.3712	13.7884	14.2535	13.6072	14.12	13.9639	13.7479	13.1284	13.6635	13.6014	13.6047	13.9637	13.4678
	0.1542	0.133797	1.09718	C9JI98	TM238_HUMAN	TMEM238	Transmembrane protein 238	13.3702	16.0381	13.8907	13.4845	14.0982	13.7468	13.7412	13.929	14.1004	14.2376	13.3417	13.5133	13.7789	14.0074	13.4817	14.7674
	0.278259	0.081593	1.05819	E7ERA6	RN223_HUMAN	RNF223	RING finger protein 223	13.8956	NaN	13.4722	13.3679	13.6478	13.744	13.7317	13.4551	13.4829	13.5081	13.508	13.477	13.6624	12.9678	13.7336	13.938
	1.51559	0.187471	1.13877	E9PAV3	NACAM_HUMAN	NACA	Nascent polypeptide-associated complex subunit alpha, muscle-specific form	20.3457	20.7952	20.6622	20.5847	20.6328	20.7697	20.8027	20.8091	20.4497	20.4288	20.2432	20.4435	20.3821	20.5965	20.6622	20.6964
	0.253674	-0.15742	0.896627	G9CGD6	CNIPF_HUMAN	CNK3/IPCEF1	CNK3/IPCEF1 fusion protein	11.1608	NaN	10.8028	11.2511	9.80642	10.355	10.3713	11.0175	11.5358	10.9827	10.584	10.5521	10.0372	10.8761	11.4336	10.7035
	0.701055	0.267598	1.2038	K7EJ46	SIM22_HUMAN	SMIM22	Small integral membrane protein 22	12.523	NaN	12.3378	12.5578	12.2021	13.0334	12.522	11.8381	12.4214	12.3887	11.7037	11.8314	12.0363	11.6989	12.7026	12.5211
	0.33256	-0.279421	0.823921	L0R6Q1	S35U4_HUMAN	SLC35A4	SLC35A4 upstream open reading frame protein	17.2515	14.1409	16.9942	17.0524	16.8709	16.485	17.039	16.954	17.164	16.9503	16.9071	17.1651	16.8181	16.7111	16.9777	16.3299
	1.52289	0.179408	1.13242	L0R819	ASURF_HUMAN	ASDURF	ASNSD1 upstream open reading frame protein	15.0072	15.0672	15.1034	15.2067	15.1473	15.0135	15.2123	15.0995	15.018	14.9005	14.8464	15.1039	14.8941	15.0278	15.1183	14.5129
	1.23815	-0.566939	0.675047	L0R8F8	MIDUO_HUMAN	MIEF1	MIEF1 upstream open reading frame protein	14.6887	NaN	14.5436	13.6727	13.5951	13.537	13.7494	14.0631	15.1403	15.0058	15.0222	14.7727	13.8348	13.662	14.1981	14.7278
	0.224966	0.0596731	1.04223	O00115	DNS2A_HUMAN	DNASE2	Deoxyribonuclease-2-alpha	15.9327	16.0237	16.2142	16.381	16.2123	16.1832	16.3544	16.352	16.1903	16.4411	15.8154	16.431	15.9226	15.9443	16.4545	15.9767
	0.988299	-0.168048	0.890046	O00124	UBXN8_HUMAN	UBXN8	UBX domain-containing protein 8	13.1336	NaN	13.1075	12.9708	13.3995	13.3502	13.416	13.0726	13.5528	13.2433	13.5142	13.4043	13.5192	13.0326	13.5212	13.214
	0.682361	-0.157983	0.896277	O00139	KIF2A_HUMAN	KIF2A	Kinesin-like protein KIF2A	16.7674	15.7926	16.7051	16.6976	16.6556	16.7063	16.6094	16.8262	16.729	16.831	16.8267	16.7634	16.788	16.7685	16.6139	16.7036
	1.15878	0.120218	1.0869	O00142	KITM_HUMAN	TK2	Thymidine kinase 2, mitochondrial	14.0687	NaN	13.9574	14.0751	13.9061	13.9468	13.969	14.0355	13.9923	13.9517	13.8866	13.8923	13.9859	13.7147	13.982	13.5856
	0.494257	-0.294209	0.815519	O00148	DX39A_HUMAN	DDX39A	ATP-dependent RNA helicase DDX39A	18.7168	16.3657	18.5981	18.6015	18.5746	18.5253	18.5862	18.5403	18.674	18.6811	18.7025	18.5617	18.6424	18.67	18.7318	18.1986
	0.559021	0.144315	1.10521	O00151	PDLI1_HUMAN	PDLIM1	PDZ and LIM domain protein 1	20.1322	19.318	20.0277	20.2803	20.066	20.2142	19.9614	20.0821	20.0088	19.7734	19.7677	19.9164	19.904	19.908	20.1712	19.4778
	0.795611	-0.159331	0.89544	O00154	BACH_HUMAN	ACOT7	Cytosolic acyl coenzyme A thioester hydrolase	18.271	17.9753	18.0841	18.4548	18.2857	18.5051	18.5894	18.2904	18.1194	18.5175	18.2475	18.3294	18.4826	18.5863	18.6672	18.7806
	0.508028	0.0780547	1.05559	O00159	MYO1C_HUMAN	MYO1C	Unconventional myosin-Ic	17.2001	16.8647	17.3937	17.182	17.287	17.1847	17.2577	17.4019	17.3333	17.163	17.1831	17.0848	16.9523	17.2728	17.0218	17.1361
	1.2284	-0.314909	0.803902	O00161	SNP23_HUMAN	SNAP23	Synaptosomal-associated protein 23	16.9837	15.6193	16.3391	16.6326	16.4162	16.8592	16.5229	16.6973	16.8113	17.0072	16.8729	16.7222	16.7986	16.7435	16.9475	16.6862
	0.886221	-0.112043	0.925277	O00165	HAX1_HUMAN	HAX1	HCLS1-associated protein X-1	16.1582	NaN	16.0597	16.1108	16.1907	15.9517	15.9007	16.0752	16.333	16.0389	16.1486	16.2866	16.2455	16.3302	16.1301	15.8942
	0.385208	-0.0713327	0.951758	O00170	AIP_HUMAN	AIP	AH receptor-interacting protein	18.2823	17.8808	18.4259	18.263	18.3401	18.4974	18.4297	18.4622	18.3045	18.4265	18.2339	18.4224	18.2983	18.4061	18.3823	18.6778
	0.239498	0.0295413	1.02069	O00178	GTPB1_HUMAN	GTPBP1	GTP-binding protein 1	16.3458	16.1771	16.5076	16.4396	16.3527	16.4554	16.458	16.4395	16.3832	16.176	16.3325	16.3086	16.4862	16.3551	16.4034	16.4942
	0.707731	-0.18912	0.877141	O00182	LEG9_HUMAN	LGALS9	Galectin-9	14.1324	13.2247	13.9842	14.0733	14.0053	14.4845	14.1971	14.1659	14.0033	13.9687	14.3797	14.2298	14.2508	14.3774	14.2827	14.2879
	0.0397117	-0.0107853	0.992552	O00186	STXB3_HUMAN	STXBP3	Syntaxin-binding protein 3	16.9599	16.294	17.0963	16.9652	16.9896	16.888	17.0864	17.0374	16.9823	16.871	16.9691	16.809	16.9574	16.9489	16.8216	17.0438
	0.0600074	-0.0170319	0.988264	O00189	AP4M1_HUMAN	AP4M1	AP-4 complex subunit mu-1	13.3163	NaN	13.4518	13.0971	13.0047	13.22	13.5688	13.5072	13.3175	13.5422	13.354	13.3414	13.1748	13.3868	12.9705	13.5244
	2.90429	0.237998	1.17936	O00192	ARVC_HUMAN	ARVCF	Splicing regulator ARVCF	14.4577	NaN	14.496	14.3647	14.3659	14.5016	14.4216	14.6752	14.3536	14.2971	14.0859	14.2979	14.0982	14.2327	14.1138	14.3684
	0.0913046	0.0405033	1.02847	O00193	SMAP_HUMAN	SMAP	Small acidic protein	17.5871	16.7507	17.4931	17.6648	17.7929	17.9647	17.5835	17.4338	17.4385	17.5321	17.046	17.9666	17.2787	17.5904	17.8181	17.2763
	0.307871	0.0851109	1.06077	O00194	RB27B_HUMAN	RAB27B	Ras-related protein Rab-27B	16.4493	15.8954	16.5791	16.3767	16.5548	16.4982	16.682	16.6411	16.493	16.2967	16.6135	16.2861	16.551	15.8695	16.4097	16.4761
	0.263552	-0.0351455	0.975933	O00203	AP3B1_HUMAN	AP3B1	AP-3 complex subunit beta-1	17.3376	17.1453	17.36	17.2318	17.1729	17.0678	17.1345	17.2189	17.2682	17.2131	17.4686	17.3136	17.1546	17.14	17.0759	17.3157
	0.164234	-0.0682096	0.953821	O00212	RHOD_HUMAN	RHOD	Rho-related GTP-binding protein RhoD	13.5765	NaN	13.4683	13.0263	13.7692	12.6436	13.7323	13.4671	13.7455	13.159	13.7009	13.5463	13.449	13.3931	13.1891	13.4296
	0.290822	0.0668887	1.04746	O00214	LEG8_HUMAN	LGALS8	Galectin-8	14.2068	13.6253	14.2949	14.4868	14.3367	14.3474	14.4487	14.2608	14.1011	14.3126	14.1819	14.1257	14.2034	14.0852	14.2808	14.1816
	0.165251	-0.0889168	0.940228	O00217	NDUS8_HUMAN	NDUFS8	NADH dehydrogenase [ubiquinone] iron-sulfur protein 8, mitochondrial	17.9429	16.2927	17.7639	17.7539	17.6833	17.4685	17.3809	17.7826	17.8154	17.6334	17.7727	17.8123	17.5689	17.5406	17.739	16.8979
	0.657084	0.458556	1.37417	O00220	TR10A_HUMAN	TNFRSF10A	Tumor necrosis factor receptor superfamily member 10A	14.8858	17.3694	14.4995	14.7699	14.9423	14.936	14.9649	14.9943	14.2444	14.9275	14.7687	15.0567	14.8584	14.91	15.1246	13.8032
	0.712834	0.204609	1.15237	O00221	IKBE_HUMAN	NFKBIE	NF-kappa-B inhibitor epsilon	13.288	12.3009	13.6656	13.0347	13.0717	13.2622	13.4016	13.4331	12.9058	12.923	12.8095	13.1044	13.0337	13.0668	13.0915	12.8863
	0.983863	-0.315131	0.803778	O00232	PSD12_HUMAN	PSMD12	26S proteasome non-ATPase regulatory subunit 12	18.3142	16.797	18.2108	18.2587	18.1243	18.2743	18.2934	18.0485	18.3599	18.3065	18.3432	18.324	18.317	18.3539	18.4272	18.4105
	0.798108	0.0734932	1.05226	O00233	PSMD9_HUMAN	PSMD9	26S proteasome non-ATPase regulatory subunit 9	17.9715	18.2667	18.1152	18.2974	18.1549	18.1674	18.2265	18.19	18.0822	18.1563	17.9882	18.2197	17.9844	18.011	18.1989	18.161
	0.132166	-0.119509	0.920501	O00244	ATOX1_HUMAN	ATOX1	Copper transport protein ATOX1	18.5122	15.9368	18.6784	18.766	18.6569	18.4201	18.5155	18.7093	18.7832	18.2709	18.4909	18.305	18.2802	18.389	18.7024	17.9296
	0.395879	0.0838498	1.05984	O00255	MEN1_HUMAN	MEN1	Menin	15.4743	15.3756	15.9946	15.7207	15.9885	15.6912	15.761	15.9963	15.409	15.6499	15.8948	15.6352	15.6511	15.7269	15.6333	15.7311
	1.03084	0.245949	1.18587	O00257	CBX4_HUMAN	CBX4	E3 SUMO-protein ligase CBX4	15.4979	14.5269	15.4835	15.5173	15.6702	15.477	15.5767	15.5496	15.1547	15.3107	15.0398	15.2382	15.1714	15.3289	14.9413	15.1465
	0.514406	-0.108256	0.927709	O00258	GET1_HUMAN	GET1	Guided entry of tail-anchored proteins factor 1	13.2474	NaN	13.4124	12.8345	13.6188	13.2431	13.3366	13.2917	13.3586	13.5413	13.545	13.1503	13.4906	13.4751	13.186	13.3871
	0.101634	-0.174114	0.886312	O00264	PGRC1_HUMAN	PGRMC1	Membrane-associated progesterone receptor component 1	19.4502	14.4945	19.4209	19.9737	19.35	19.8459	19.3185	19.6823	19.4311	19.2206	19.0259	19.1294	19.0539	18.9069	19.3721	18.789
	0.811746	-0.130183	0.913715	O00267	SPT5H_HUMAN	SUPT5H	Transcription elongation factor SPT5	16.9764	16.27	16.8775	16.9384	16.9523	16.8599	16.9847	16.886	16.9511	17.0027	17.0342	16.9305	17.0383	17.0226	16.9511	16.856
	0.0300475	0.0245833	1.01719	O00268	TAF4_HUMAN	TAF4	Transcription initiation factor TFIID subunit 4	14.4959	16.1217	14.3362	15.5543	15.202	15.4397	15.1768	15.2875	14.7674	15.0766	14.7287	14.6369	15.2269	15.2128	15.2994	16.4687
	0.0855374	-0.0289779	0.980114	O00273	DFFA_HUMAN	DFFA	DNA fragmentation factor subunit alpha	17.6424	16.7792	17.69	17.6744	17.4992	17.6094	17.7923	17.5373	17.755	17.7065	17.5476	17.6376	17.4506	17.3727	17.6753	17.3108
	0.669231	0.180442	1.13323	O00287	RFXAP_HUMAN	RFXAP	Regulatory factor X-associated protein	12.8415	13.7965	12.9932	13.1178	12.9807	13.4267	12.7888	13.0324	13.2188	13.2104	12.7403	13.063	12.8978	12.7163	12.9399	12.7475
	0.0696302	-0.0138323	0.990458	O00291	HIP1_HUMAN	HIP1	Huntingtin-interacting protein 1	14.996	15.3609	14.7078	14.8959	14.8309	14.953	14.8983	14.8055	14.942	14.9492	14.917	14.8794	14.9922	14.8709	15.0707	14.9373
	0.729657	0.139	1.10114	O00299	CLIC1_HUMAN	CLIC1	Chloride intracellular channel protein 1	21.3676	20.6162	21.3067	21.3962	21.2614	21.3547	21.399	21.3148	21.1451	21.1009	21.0889	21.193	20.9762	21.0678	21.3215	21.0112
	0.218279	-0.0565293	0.961575	O00303	EIF3F_HUMAN	EIF3F	Eukaryotic translation initiation factor 3 subunit F	18.7077	17.968	18.6351	18.8078	18.5499	18.6435	18.6448	18.6238	18.6898	18.6642	18.6516	18.7855	18.5378	18.5787	18.8204	18.3047
	1.0113	-0.083275	0.943913	O00308	WWP2_HUMAN	WWP2	NEDD4-like E3 ubiquitin-protein ligase WWP2	14.6913	14.7897	14.6758	14.5851	14.6086	14.6214	14.5925	14.558	14.7199	14.4806	14.736	14.7444	14.8155	14.7776	14.6861	14.8286
	0.654219	-0.0538095	0.963389	O00327	BMAL1_HUMAN	BMAL1	Basic helix-loop-helix ARNT-like protein 1	13.1927	NaN	12.9949	12.9857	13.1154	13.2064	13.1671	13.1596	13.2028	13.1513	13.2298	13.209	13.1187	13.1462	13.0441	13.2677
	0.432986	0.0408995	1.02876	O00330	ODPX_HUMAN	PDHX	Pyruvate dehydrogenase protein X component, mitochondrial	16.1109	15.9323	15.9297	15.8327	15.9949	16.0156	16.0218	15.992	16.103	15.8988	15.8662	15.7946	15.9325	16.0215	15.9514	15.9347
	0.650367	0.243213	1.18363	O00391	QSOX1_HUMAN	QSOX1	Sulfhydryl oxidase 1	16.0601	14.7247	15.959	16.2177	16.1188	16.3314	16.0944	16.2899	15.6603	15.7228	15.6055	15.8407	15.6837	15.9943	15.8154	15.5278
	0.616789	-0.166902	0.890753	O00399	DCTN6_HUMAN	DCTN6	Dynactin subunit 6	14.3095	14.555	14.0041	15.0515	14.3119	14.6184	14.4817	14.8624	14.3732	14.7515	14.6088	14.9125	14.8213	14.77	14.4339	14.8586
	1.66132	-0.228259	0.853664	O00400	ACATN_HUMAN	SLC33A1	Acetyl-coenzyme A transporter 1	13.9393	13.6413	14.0642	13.8052	13.9349	13.7794	13.9214	13.873	13.8602	14.1847	14.0827	14.1014	13.9874	14.0526	13.9461	14.5698
	0.303267	-0.157864	0.896351	O00401	WASL_HUMAN	WASL	Actin nucleation-promoting factor WASL	15.6311	13.8148	15.2261	15.5992	15.6059	15.4732	15.4822	15.6011	15.1272	15.3278	15.6241	15.6595	15.5585	15.5063	15.5196	15.3735
	0.462797	0.0854346	1.06101	O00408	PDE2A_HUMAN	PDE2A	cGMP-dependent 3',5'-cyclic phosphodiesterase	12.7779	NaN	12.6831	13.1583	12.8325	12.7626	12.8141	12.8429	12.7803	12.869	12.5079	12.801	12.5897	12.7003	13.0251	NaN
	0.797597	-0.169545	0.889123	O00410	IPO5_HUMAN	IPO5	Importin-5	19.3684	18.472	19.4016	19.2693	19.1817	19.1015	19.3478	19.2725	19.4998	19.2321	19.3056	19.3	19.2649	19.2879	19.5497	19.3313
	0.125872	0.0373849	1.02625	O00418	EF2K_HUMAN	EEF2K	Eukaryotic elongation factor 2 kinase	13.3829	12.7884	13.5989	13.7271	13.5134	13.7162	13.5819	13.5901	13.5514	13.2666	13.4078	13.4819	13.4434	13.4066	13.3975	13.6449
	0.178873	-0.0866954	0.941677	O00422	SAP18_HUMAN	SAP18	Histone deacetylase complex subunit SAP18	17.5095	16.1812	17.5596	17.4595	17.6574	17.5405	17.3737	17.4335	17.5845	17.4926	17.4698	17.4264	17.5754	17.4274	17.6574	16.775
	0.00305551	-0.00204383	0.998584	O00425	IF2B3_HUMAN	IGF2BP3	Insulin-like growth factor 2 mRNA-binding protein 3	16.8996	NaN	17.1386	15.4306	17.0678	16.8678	16.9791	17.1263	16.4207	16.9758	16.8444	16.5102	16.8869	16.8865	16.7929	16.9959
	0.00728583	-0.00264716	0.998167	O00429	DNM1L_HUMAN	DNM1L	Dynamin-1-like protein	17.1526	16.3992	17.0291	17.3529	17.2588	17.3424	17.331	17.3784	17.1237	17.0337	16.9724	17.1668	17.2264	17.2317	17.3924	17.1185
	0.312673	0.046015	1.03241	O00442	RTCA_HUMAN	RTCA	RNA 3'-terminal phosphate cyclase	16.097	15.8437	15.9795	16.1392	16.0699	16.1461	15.8247	15.9227	15.7186	15.991	15.9112	15.9542	16.1212	15.9978	16.0944	15.8661
	0.173939	-0.0141562	0.990236	O00443	P3C2A_HUMAN	PIK3C2A	Phosphatidylinositol 4-phosphate 3-kinase C2 domain-containing subunit alpha	14.1264	14.0842	14.0789	14.0052	14.0694	14.1829	14.1653	14.0804	14.1943	14.0615	14.1136	14.078	14.168	14.0251	14.048	14.2176
	1.09209	-0.367022	0.775381	O00444	PLK4_HUMAN	PLK4	Serine/threonine-protein kinase PLK4	11.434	NaN	11.19	10.7468	11.2526	11.2008	11.2037	10.7946	11.0438	12.4971	11.4602	11.5818	11.3557	11.3739	11.0527	11.5109
	2.10908	-0.228155	0.853726	O00461	GOLI4_HUMAN	GOLIM4	Golgi integral membrane protein 4	15.3303	15.0671	15.2684	15.3968	15.3201	15.4508	15.4722	15.3694	15.504	15.6058	15.2812	15.8044	15.4581	15.4859	15.7075	15.6534
	0.233369	0.0339147	1.02379	O00462	MANBA_HUMAN	MANBA	Beta-mannosidase	13.7179	13.7811	14.0053	14.0548	14.0438	14.0922	14.02	14.1136	14.0447	13.858	13.9463	13.9043	13.8768	13.9933	14.0847	13.8495
	0.291907	-0.153906	0.898814	O00468	AGRIN_HUMAN	AGRN	Agrin	18.7524	16.8776	18.47	18.6439	18.5672	18.7717	18.6461	18.593	18.7699	18.3325	18.7171	18.5997	18.5083	18.5016	18.4765	18.6478
	0.330444	0.134426	1.09766	O00470	MEIS1_HUMAN	MEIS1	Homeobox protein Meis1	13.0485	NaN	13.1405	12.9952	13.3262	13.3151	13.0286	13.1764	13.307	13.0901	13.1414	13.3536	13.2123	11.9239	12.9931	13.081
	0.434062	-0.0873104	0.941276	O00471	EXOC5_HUMAN	EXOC5	Exocyst complex component 5	15.506	15.1352	15.6738	15.8571	15.6408	15.8078	15.6896	15.6971	15.6071	15.7945	15.5711	15.5203	15.7089	15.728	15.8459	15.93
	0.219889	0.0555763	1.03927	O00472	ELL2_HUMAN	ELL2	RNA polymerase II elongation factor ELL2	13.845	14.2432	13.3489	13.7758	13.4848	13.555	13.6942	13.5594	13.5531	13.5489	13.5118	13.6247	13.8218	13.6892	13.7292	13.5832
	0.06808	-0.0536659	0.963485	O00479	HMGN4_HUMAN	HMGN4	High mobility group nucleosome-binding domain-containing protein 4	15.5083	14.5826	15.6776	15.6075	14.4433	15.3434	13.9929	15.3509	15.5546	15.4704	15.6436	15.3702	15.1955	14.4233	14.9945	14.2837
	0.520909	-0.240714	0.846326	O00481	BT3A1_HUMAN	BTN3A1	Butyrophilin subfamily 3 member A1	12.9148	NaN	13.4605	13.1078	13.0997	12.7031	12.9153	12.1039	13.1242	13.3496	13.3042	13.4087	13.3643	13.5121	12.1526	12.9158
	0.20515	-0.036329	0.975133	O00487	PSDE_HUMAN	PSMD14	26S proteasome non-ATPase regulatory subunit 14	18.1066	18.4713	18.0781	17.925	18.0291	17.9105	18.1296	17.9676	18.168	18.1387	18.1619	18.0733	18.0033	18.0402	18.302	18.0211
	0.105003	-0.0387783	0.973479	O00499	BIN1_HUMAN	BIN1	Myc box-dependent-interacting protein 1	16.7916	15.5992	16.7183	16.4766	16.3587	16.6135	16.6149	16.5338	16.6396	16.6257	16.4634	16.4693	16.37	16.3337	16.6611	16.4541
	1.20928	-0.400085	0.757814	O00505	IMA4_HUMAN	KPNA3	Importin subunit alpha-4	16.5558	15.1808	16.6843	16.767	16.4836	16.473	16.7053	16.5817	16.3725	16.8572	16.8813	17.0065	16.8644	16.7291	17.0769	16.8445
	0.472623	0.211717	1.15807	O00506	STK25_HUMAN	STK25	Serine/threonine-protein kinase 25	13.6095	14.8115	13.4636	14.0487	13.8306	13.8527	13.9364	13.7619	12.6889	13.8685	13.4546	13.939	14.0334	13.8353	13.9544	13.847
	0.542799	0.128655	1.09327	O00507	USP9Y_HUMAN	USP9Y	Probable ubiquitin carboxyl-terminal hydrolase FAF-Y	12.3625	13.0556	12.7882	12.3457	12.4012	12.5286	12.5789	12.3917	12.1833	12.7515	12.4863	12.1767	12.683	12.2898	12.4616	12.391
	0.336562	0.0615133	1.04356	O00512	BCL9_HUMAN	BCL9	B-cell CLL/lymphoma 9 protein	13.9153	14.0672	13.9284	14.0514	13.8934	14.0374	14.1052	13.9889	13.9854	14.0401	13.7573	14.194	13.7364	14.0485	14.1415	13.592
	1.23831	0.092319	1.06608	O00515	LAD1_HUMAN	LAD1	Ladinin-1	17.904	17.7961	17.9539	17.8411	18.0208	17.9745	18.1002	17.9629	17.7934	17.9501	17.9382	17.9136	17.8803	17.8352	17.7342	17.77
	0.628219	0.105584	1.07593	O00519	FAAH1_HUMAN	FAAH	Fatty-acid amide hydrolase 1	14.4881	14.5374	14.2091	14.1235	13.9836	14.526	14.3864	14.2386	14.3054	14.2191	14.4042	14.1016	14.3035	14.1131	14.1809	14.0202
	0.49493	0.10133	1.07276	O00522	KRIT1_HUMAN	KRIT1	Krev interaction trapped protein 1	11.8117	12.0819	11.9231	11.7906	12.0199	12.5862	12.2253	12.1131	11.9072	11.9253	11.9129	12.1485	11.9184	11.8847	12.1292	11.9152
	0.935614	-0.344032	0.787836	O00541	PESC_HUMAN	PES1	Pescadillo homolog	18.3234	16.5558	18.2018	18.0579	18.1639	18.0818	18.2327	17.9729	18.3776	18.3862	18.3879	18.1779	18.344	18.2016	18.1987	18.2684
	1.57962	0.318815	1.24731	O00559	RCAS1_HUMAN	EBAG9	Receptor-binding cancer antigen expressed on SiSo cells	13.8278	NaN	13.7959	13.7582	NaN	14.2933	13.8924	13.8112	NaN	13.4061	13.5924	13.465	13.2532	13.5919	13.9994	13.7356
	0.571446	-0.137958	0.908805	O00560	SDCB1_HUMAN	SDCBP	Syntenin-1	18.8207	18.2689	18.2097	18.8435	18.2551	18.8167	18.2646	18.2043	18.3522	18.5514	18.6163	18.6603	18.7566	18.4934	18.8143	18.5425
	0.00559041	-0.00225663	0.998437	O00562	PITM1_HUMAN	PITPNM1	Membrane-associated phosphatidylinositol transfer protein 1	13.8153	12.9735	13.8448	13.9136	14.0635	13.8968	13.9421	13.7962	14.1657	13.7072	13.7739	13.8652	13.5429	13.8901	13.5651	13.7536
	0.150818	-0.0609826	0.958611	O00566	MPP10_HUMAN	MPHOSPH10	U3 small nucleolar ribonucleoprotein protein MPP10	16.2503	15.0706	16.0095	15.5407	15.8245	15.5352	15.6813	15.913	16.1645	15.9769	16.1194	15.6618	15.7873	15.4481	15.5515	15.6034
	1.10795	-0.161272	0.894236	O00567	NOP56_HUMAN	NOP56	Nucleolar protein 56	18.7697	18.2954	18.7287	18.7799	18.9685	18.7579	18.8025	18.788	18.6815	18.8743	18.9953	18.8325	19.0918	19.0159	18.7317	18.9578
	1.92751	-0.319677	0.801249	O00571	DDX3X_HUMAN	DDX3X	ATP-dependent RNA helicase DDX3X	19.843	18.9308	19.7459	19.7493	19.7614	19.8437	19.7722	19.7026	19.9951	20.0671	20.0384	19.931	20.093	19.9583	19.9825	19.8408
	0.780234	-0.228017	0.853808	O00622	CCN1_HUMAN	CCN1	CCN family member 1	15.314	14.1414	15.0601	15.312	14.9943	15.3363	15.0841	15.446	15.5269	15.2375	15.2756	15.2977	15.2293	15.3767	15.5079	15.0607
	0.489475	0.222226	1.16653	O00623	PEX12_HUMAN	PEX12	Peroxisome assembly protein 12	11.9624	NaN	12.4458	11.9381	11.8246	12.3314	11.9012	11.7924	12.3267	12.3526	12.0018	12.1238	11.7698	10.7961	11.6222	11.4531
	0.364905	0.06076	1.04302	O00629	IMA3_HUMAN	KPNA4	Importin subunit alpha-3	18.3403	18.5266	18.2384	18.2941	18.0491	18.1633	18.1842	18.1598	18.2737	18.191	18.1683	18.2633	18.1083	18.2041	18.3968	17.864
	0.0781504	-0.0317569	0.978228	O00635	TRI38_HUMAN	TRIM38	E3 ubiquitin-protein ligase TRIM38	13.4659	12.5505	13.7214	13.7376	13.5548	13.643	13.5451	13.5233	13.515	13.8139	13.462	13.5842	13.5665	13.3569	13.5143	13.1829
	0.0738564	0.031258	1.0219	O00712	NFIB_HUMAN	NFIB	Nuclear factor 1 B-type	14.1574	NaN	14.1945	14.6143	14.6452	14.7689	14.985	14.5336	14.2152	14.4506	14.4999	14.2384	14.2439	14.6619	14.9369	14.9589
	0.626354	-0.0961318	0.935538	O00716	E2F3_HUMAN	E2F3	Transcription factor E2F3	13.7013	13.4728	13.4853	13.5602	13.5909	13.8793	13.8051	13.4821	13.716	13.7262	13.6048	13.8415	13.5233	13.787	13.5617	13.9856
	0.520449	-0.429152	0.742698	O00743	PPP6_HUMAN	PPP6C	Serine/threonine-protein phosphatase 6 catalytic subunit	17.1258	14.1982	17.4322	17.6421	17.459	17.2752	17.1448	17.3453	17.381	17.2134	17.3864	17.5671	17.4443	17.3401	17.4743	17.2491
	1.07703	-0.252472	0.839457	O00746	NDKM_HUMAN	NME4	Nucleoside diphosphate kinase, mitochondrial	12.4563	NaN	11.9527	12.7397	12.2779	12.5435	12.7435	12.1896	12.7613	12.4245	12.5921	12.7951	12.8831	12.5789	12.9849	12.3178
	0.521206	0.117929	1.08518	O00750	P3C2B_HUMAN	PIK3C2B	Phosphatidylinositol 4-phosphate 3-kinase C2 domain-containing subunit beta	12.8121	13.7033	12.9864	13.0008	13.0029	12.9313	12.7662	12.9346	12.7509	13.0023	12.9671	12.7743	12.9384	12.9094	12.8067	13.045
	0.66967	-0.173918	0.886432	O00754	MA2B1_HUMAN	MAN2B1	Lysosomal alpha-mannosidase	14.6053	13.888	14.4318	14.3	14.0253	13.9147	14.2102	14.2846	14.5049	14.4655	14.3048	14.6315	13.9722	14.4238	14.7584	13.9901
	0.74933	-0.32735	0.796999	O00762	UBE2C_HUMAN	UBE2C	Ubiquitin-conjugating enzyme E2 C	18.8777	16.9792	18.6317	18.8336	18.6416	18.5372	18.658	18.6571	18.8413	18.6492	18.6799	18.8325	18.7935	18.7732	19.2921	18.5734
	0.103594	-0.0965296	0.93528	O00764	PDXK_HUMAN	PDXK	Pyridoxal kinase	18.4113	15.7854	18.1432	18.7359	18.4766	18.5903	18.4109	18.6576	18.0814	18.2633	18.1582	18.2296	18.5136	18.2921	18.5314	17.9138
	0.288803	-0.0818346	0.944855	O14495	PLPP3_HUMAN	PLPP3	Phospholipid phosphatase 3	14.2359	13.5558	14.1044	14.1245	14.5928	14.2434	14.1339	14.5148	14.0656	14.2228	14.5055	14.2369	14.1757	14.3135	14.1947	14.4455
	1.16948	-0.13366	0.911516	O14497	ARI1A_HUMAN	ARID1A	AT-rich interactive domain-containing protein 1A	16.3548	16.4353	16.3817	16.1912	16.1915	16.0658	16.1175	16.0539	16.4229	16.3517	16.2894	16.2429	16.3784	16.5924	16.3772	16.2058
	0.818281	-0.705263	0.613331	O14519	CDKA1_HUMAN	CDK2AP1	Cyclin-dependent kinase 2-associated protein 1	15.9652	12.1866	15.858	15.9253	15.1922	15.9304	15.4436	15.428	15.743	15.9417	15.9827	16.4288	15.9098	15.7412	16.4382	15.386
	0.523435	0.0896985	1.06415	O14521	DHSD_HUMAN	SDHD	Succinate dehydrogenase [ubiquinone] cytochrome b small subunit, mitochondrial	17.2504	NaN	17.3353	17.6638	17.3249	17.1937	17.2317	17.2433	17.2305	17.0056	17.198	17.2366	17.3674	17.3283	17.4649	17.0145
	0.73626	-0.277474	0.825034	O14523	C2C2L_HUMAN	C2CD2L	Phospholipid transfer protein C2CD2L	11.9244	12.3903	11.5231	11.8471	10.9608	11.0987	11.1819	11.4933	11.9911	11.6059	11.995	11.5692	11.6436	12.2076	11.4755	12.1515
	0.415131	-0.132368	0.912333	O14524	NEMP1_HUMAN	NEMP1	Nuclear envelope integral membrane protein 1	15.9047	14.8613	15.7033	15.7474	15.9859	15.7575	16.1022	15.9781	15.7403	16.0623	15.9643	15.9446	15.9272	15.8973	15.5763	15.9869
	0.406631	-0.148372	0.902268	O14530	TXND9_HUMAN	TXNDC9	Thioredoxin domain-containing protein 9	16.7215	15.468	16.3211	16.7409	16.531	16.6947	16.7789	16.9175	16.6643	16.6848	16.6114	16.7415	16.6006	16.5025	16.8886	16.6671
	0.0271619	0.011401	1.00793	O14544	SOCS6_HUMAN	SOCS6	Suppressor of cytokine signaling 6	13.0638	NaN	12.743	12.7927	12.9532	12.6791	12.7072	12.5091	13.1132	12.913	12.8047	12.7214	13.1851	12.7175	12.6244	12.0557
	0.0468658	0.0255555	1.01787	O14545	TRAD1_HUMAN	TRAFD1	TRAF-type zinc finger domain-containing protein 1	16.2537	16.5726	16.3657	15.4509	16.0785	15.7779	15.6431	16.4431	16.5131	16.3871	16.346	16.2654	15.7923	15.8604	15.5201	15.6965
	0.00404582	0.00453615	1.00315	O14561	ACPM_HUMAN	NDUFAB1	Acyl carrier protein, mitochondrial	18.5885	16.4531	18.015	19.4959	19.1404	19.0648	19.0627	19.1817	17.9535	18.7136	17.9862	18.7256	18.8449	18.8518	19.2924	18.5979
	1.59026	0.229556	1.17247	O14562	UBFD1_HUMAN	UBFD1	Ubiquitin domain-containing protein UBFD1	16.3183	16.544	16.4799	16.3104	16.4223	16.152	16.1525	16.2899	16.4707	15.8044	16.0624	16.2419	15.9623	15.8996	16.132	16.2597
	0.0512292	-0.0714979	0.951649	O14569	C56D2_HUMAN	CYB561D2	Transmembrane reductase CYB561D2	NaN	NaN	10.9126	13.5964	13.2186	13.6526	13.2855	13.1399	NaN	12.4375	12.6831	11.7606	13.9676	13.3688	13.5892	13.4669
	1.26476	0.185595	1.13729	O14579	COPE_HUMAN	COPE	Coatomer subunit epsilon	17.2292	17.6945	17.1824	17.2352	17.2305	17.1833	17.1303	17.0807	17.1271	17.1885	16.9399	16.9799	17.0722	16.9812	17.3573	16.8354
	0.295648	-0.224671	0.85579	O14602;P47813	IF1AX_HUMAN;IF1AY_HUMAN	EIF1AX;EIF1AY	Eukaryotic translation initiation factor 1A, Y-chromosomal	20.5564	18.7029	19.3564	20.7757	20.6527	20.7389	20.7299	20.4264	19.2433	20.7053	20.408	20.4513	20.7376	20.6812	20.7	20.8099
	0.334863	-0.0809281	0.945449	O14617	AP3D1_HUMAN	AP3D1	AP-3 complex subunit delta-1	17.1643	16.4447	17.191	17.2567	17.3077	17.2152	17.3051	17.2528	17.1795	17.0825	17.2748	17.1447	17.2882	17.2125	17.1976	17.4053
	0.596315	0.197502	1.14671	O14618	CCS_HUMAN	CCS	Copper chaperone for superoxide dismutase	16.2004	14.9494	16.0471	16.343	16.0158	15.9214	16.1914	16.0847	15.8845	15.9982	15.604	15.7698	15.6139	15.5791	16.0384	15.6852
	0.0826985	-0.0448776	0.969372	O14628	ZN195_HUMAN	ZNF195	Zinc finger protein 195	12.8712	NaN	11.8397	11.7346	12.4987	12.5062	12.6008	12.4198	NaN	12.1264	13.0765	12.1216	12.3486	12.2501	12.3177	12.5442
	1.81643	0.26281	1.19981	O14639	ABLM1_HUMAN	ABLIM1	Actin-binding LIM protein 1	14.3459	13.8024	14.4668	14.4328	14.5385	14.436	14.5811	14.4994	14.245	14.1798	14.0944	14.2579	13.9827	14.108	14.1552	13.9775
	0.817063	-0.139873	0.907599	O14641	DVL2_HUMAN	DVL2	Segment polarity protein dishevelled homolog DVL-2	15.2163	14.4574	15.2872	14.9603	15.0914	15.0075	15.0102	15.1382	15.2534	15.1694	15.2271	15.1218	15.0652	15.1603	15.1939	15.0963
	1.62797	-0.230543	0.852314	O14646	CHD1_HUMAN	CHD1	Chromodomain-helicase-DNA-binding protein 1	15.9147	15.1681	15.8282	15.8531	15.9551	15.7747	15.882	15.8498	16.028	16.0373	15.9761	15.935	16.0889	15.9931	16.0239	15.9877
	0.827024	0.146158	1.10662	O14647	CHD2_HUMAN	CHD2	Chromodomain-helicase-DNA-binding protein 2	16.3618	15.8509	16.4758	16.5363	16.7184	16.554	16.5494	16.5325	16.2675	16.357	16.2591	16.3	16.3885	16.3975	16.2549	16.1854
	0.098833	-0.0590453	0.959899	O14653	GOSR2_HUMAN	GOSR2	Golgi SNAP receptor complex member 2	15.813	NaN	15.0114	15.4045	15.2038	15.9539	15.8	14.9405	15.687	15.4862	14.6435	15.1357	15.6557	15.9607	16.0276	15.45
	0.132827	-0.0544878	0.962936	O14656	TOR1A_HUMAN	TOR1A	Torsin-1A	16.0397	14.8531	16.0063	16.1479	15.9984	16.0264	15.8926	16.0845	15.9558	15.9483	15.894	15.9561	15.9161	15.8658	16.2527	15.6962
	0.53118	0.318199	1.24677	O14657	TOR1B_HUMAN	TOR1B	Torsin-1B	16.8373	17.3863	17.3947	17.373	17.2307	17.1496	17.3838	17.1951	17.2807	16.9803	14.9788	16.9494	17.3015	17.2132	17.4387	17.2623
	0.348864	0.0902725	1.06457	O14662	STX16_HUMAN	STX16	Syntaxin-16	14.4289	14.0124	14.8582	14.434	14.911	14.6174	14.7575	14.8062	14.6623	14.4625	14.5349	14.2975	14.5465	14.3687	14.6338	14.5972
	0.0187891	-0.00338364	0.997657	O14672	ADA10_HUMAN	ADAM10	Disintegrin and metalloproteinase domain-containing protein 10	17.1482	16.8686	17.3496	17.2453	17.1403	17.3146	17.259	17.1524	17.1937	17.0917	17.2605	17.2006	17.0514	17.1421	17.2171	17.3479
	0.421237	0.0963206	1.06904	O14678	ABCD4_HUMAN	ABCD4	Lysosomal cobalamin transporter ABCD4	13.6543	13.214	13.2294	13.9286	13.4686	13.7014	13.5385	13.5444	13.1369	13.632	13.6224	13.3581	13.6482	13.3302	13.429	13.3518
	0.218048	-0.055238	0.962436	O14681	EI24_HUMAN	EI24	Etoposide-induced protein 2.4 homolog	16.7261	15.8721	16.6497	16.6553	16.5759	16.6124	16.6427	16.5616	16.4578	16.636	16.6407	16.5327	16.6084	16.427	16.6797	16.7552
	1.11068	-0.350493	0.784316	O14683	P5I11_HUMAN	TP53I11	Tumor protein p53-inducible protein 11	12.4988	NaN	12.1453	11.605	12.7287	13.2072	12.2328	12.6063	12.9909	12.8684	12.8002	12.7852	12.8035	12.7147	12.6252	12.6719
	1.08772	-0.555284	0.680523	O14684	PTGES_HUMAN	PTGES	Prostaglandin E synthase	17.2924	15.8584	16.4329	17.4356	16.6845	17.2347	17.1721	16.1613	16.8637	16.8467	16.9434	16.5316	17.9925	17.7859	17.7882	17.9622
	2.01081	0.147448	1.10761	O14686	KMT2D_HUMAN	KMT2D	Histone-lysine N-methyltransferase 2D	13.8589	14.0559	13.6982	13.7627	13.8116	13.8555	13.7868	13.6601	13.6071	13.6003	13.6004	13.6585	13.7259	13.6591	13.6594	13.7993
	0.244574	-0.082633	0.944333	O14713	ITBP1_HUMAN	ITGB1BP1	Integrin beta-1-binding protein 1	13.1527	12.0006	12.7798	13.1395	13.0393	12.8674	13.012	12.9299	13.138	12.8717	12.9681	13.111	12.8099	13.0576	12.7098	12.9162
	0.668108	-0.142207	0.906132	O14715	RGPD8_HUMAN	RGPD8	RANBP2-like and GRIP domain-containing protein 8	11.6045	NaN	11.5434	11.715	11.36	11.667	11.5587	11.0637	11.3962	11.7848	11.4059	11.8007	11.6795	11.5485	11.577	11.959
	1.38845	0.181948	1.13441	O14730	RIOK3_HUMAN	RIOK3	Serine/threonine-protein kinase RIO3	15.4435	NaN	15.2855	15.1292	15.1198	15.1781	15.1739	14.836	15.1587	14.8093	15.0109	15.1044	15.0741	14.8549	14.961	14.9038
	0.523241	-0.425219	0.744726	O14733	MP2K7_HUMAN	MAP2K7	Dual specificity mitogen-activated protein kinase kinase 7	14.6014	11.3086	14.3692	14.3528	14.508	14.3903	14.5938	14.2345	14.3511	14.3314	14.4958	14.4545	14.4739	14.5342	14.4925	14.6269
	0.0204546	-0.0175266	0.987925	O14734	ACOT8_HUMAN	ACOT8	Acyl-coenzyme A thioesterase 8	14.7198	16.8633	15.0984	14.7145	14.8623	14.4468	14.274	14.9382	14.9685	14.7904	15.2985	15.1324	15.1549	14.9804	14.4932	15.2393
	0.438441	-0.215405	0.861304	O14735	CDIPT_HUMAN	CDIPT	CDP-diacylglycerol--inositol 3-phosphatidyltransferase	16.2992	14.6237	16.4958	16.3535	16.5321	16.1949	16.34	16.4268	16.2972	16.2937	16.611	16.3777	16.5483	16.4158	16.3587	16.0868
	0.204466	0.120912	1.08742	O14737	PDCD5_HUMAN	PDCD5	Programmed cell death protein 5	19.0069	17.4877	19.2207	19.3848	19.3239	19.2886	19.4399	19.2457	18.9498	18.8815	18.6531	19.0505	18.903	18.9084	19.39	18.6945
	1.89054	-0.238447	0.847657	O14744	ANM5_HUMAN	PRMT5	Protein arginine N-methyltransferase 5	18.9094	18.2608	18.8113	18.7319	18.5733	18.7715	18.6181	18.6453	18.8331	18.8957	18.8906	18.7788	18.8905	18.7678	19.0009	19.1718
	0.264627	0.0696292	1.04945	O14745	NHRF1_HUMAN	NHERF1	Na(+)/H(+) exchange regulatory cofactor NHE-RF1	17.3071	17.8181	17.8543	17.4888	17.4124	17.9036	17.7141	17.6675	17.8557	17.5699	17.5772	17.6564	17.3058	17.3589	17.9151	17.3698
	0.0137806	-0.00497222	0.996559	O14763	TR10B_HUMAN	TNFRSF10B	Tumor necrosis factor receptor superfamily member 10B	14.0094	13.3915	13.9633	13.9059	13.7503	13.7716	13.9902	14.0528	14.0239	13.9272	13.9385	14.073	13.9323	13.8189	13.966	13.1951
	0.960691	-0.150453	0.900967	O14772	FPGT_HUMAN	FPGT	Fucose-1-phosphate guanylyltransferase	12.0018	12.2035	12.3151	12.1992	12.3417	12.4387	12.3133	11.9727	12.0401	12.5333	12.479	12.3945	12.4596	12.1488	12.3661	12.5682
	1.31369	0.155802	1.11404	O14773	TPP1_HUMAN	TPP1	Tripeptidyl-peptidase 1	15.446	15.0562	15.5816	15.6106	15.4975	15.4093	15.381	15.5834	15.4061	15.285	15.2118	15.4594	15.2159	15.2572	15.3017	15.1821
	0.131107	-0.0309504	0.978775	O14776	TCRG1_HUMAN	TCERG1	Transcription elongation regulator 1	16.5418	15.9515	16.4582	16.7227	16.5499	16.7008	16.5937	16.6289	16.4078	16.6188	16.5471	16.5247	16.6704	16.5959	16.5458	16.4846
	0.045448	0.00762033	1.0053	O14777	NDC80_HUMAN	NDC80	Kinetochore protein NDC80 homolog	15.5616	15.134	15.4949	15.5234	15.4484	15.5912	15.657	15.605	15.5892	15.4485	15.4964	15.4724	15.5224	15.452	15.5181	15.4555
	2.44142	-0.251216	0.840188	O14786	NRP1_HUMAN	NRP1	Neuropilin-1	14.4126	14.1551	14.2082	14.3585	14.2918	14.6595	14.3383	14.5565	14.6846	14.781	14.5309	14.6989	14.5319	14.726	14.5764	14.4605
	0.504897	0.0692103	1.04914	O14787	TNPO2_HUMAN	TNPO2	Transportin-2	15.6496	15.8187	15.8087	16.052	15.6836	15.708	15.7229	15.9984	15.7452	15.6489	15.7691	15.8635	15.7766	15.6484	15.8854	15.5511
	0.160133	0.0418959	1.02947	O14795	UN13B_HUMAN	UNC13B	Protein unc-13 homolog B	14.7184	15.3593	14.6761	14.9355	14.5464	14.8686	14.8838	14.6054	14.664	14.7963	14.817	14.8069	14.816	14.5103	14.9772	14.8704
	0.74653	0.401643	1.32101	O14798	TR10C_HUMAN	TNFRSF10C	Tumor necrosis factor receptor superfamily member 10C	NaN	NaN	10.2252	11.67	10.7224	11.6275	11.1357	11.0321	10.302	10.1445	10.3663	11.6401	10.3854	10.897	10.5371	11.065
	0.427188	-0.129749	0.913991	O14802	RPC1_HUMAN	POLR3A	DNA-directed RNA polymerase III subunit RPC1	15.8673	14.9731	16.1481	15.7991	16.084	16.0261	15.9824	15.8286	16.0522	16.075	15.9662	16.1096	15.9423	15.9391	16.0269	15.6354
	0.0507406	0.0159994	1.01115	O14810	CPLX1_HUMAN	CPLX1	Complexin-1	13.4548	13.9865	13.477	13.4602	13.3134	13.2333	13.365	13.499	13.2673	13.6027	13.2225	13.712	13.4426	13.5037	13.7552	13.1552
	0.846937	-0.0616646	0.958158	O14818	PSA7_HUMAN	PSMA7	Proteasome subunit alpha type-7	19.7617	19.5776	19.8632	19.7887	19.8675	19.8692	19.8806	19.7872	19.8241	19.8279	19.8781	19.8028	19.8766	19.8268	19.905	19.9478
	1.54082	-0.183819	0.880369	O14828	SCAM3_HUMAN	SCAMP3	Secretory carrier-associated membrane protein 3	18.2852	17.7492	18.3197	18.3186	18.3914	18.3407	18.3217	18.3095	18.4737	18.4526	18.4162	18.4286	18.4712	18.4587	18.4873	18.3182
	0.591566	0.0784291	1.05587	O14841	OPLA_HUMAN	OPLAH	5-oxoprolinase	14.1301	14.0513	14.2689	14.5497	14.2498	14.5117	14.403	14.1708	14.1506	14.2349	14.1308	14.2391	14.2207	14.2417	14.2822	14.2078
	0.0623948	0.0489491	1.03451	O14862	AIM2_HUMAN	AIM2	Interferon-inducible protein AIM2	14.6266	12.4578	14.5789	14.7197	14.6246	14.6325	14.9119	14.4219	14.428	14.0589	14.5608	14.4219	14.4062	14.3079	14.3593	14.0393
	0.292259	-0.0772151	0.947886	O14874	BCKD_HUMAN	BCKDK	[3-methyl-2-oxobutanoate dehydrogenase [lipoamide]] kinase, mitochondrial	14.4099	13.4882	14.1813	14.2364	14.3075	14.0931	14.2239	14.4354	14.2619	14.3725	14.3131	14.0916	14.2703	14.321	14.3348	14.0282
	1.6741	0.183179	1.13538	O14879	IFIT3_HUMAN	IFIT3	Interferon-induced protein with tetratricopeptide repeats 3	15.9224	15.9367	15.8803	15.9767	15.5939	16.1018	15.8123	16.0641	15.662	15.6949	15.5826	15.8178	15.5534	15.8027	15.858	15.8514
	0.855531	0.167427	1.12305	O14880	MGST3_HUMAN	MGST3	Microsomal glutathione S-transferase 3	17.5546	16.8844	17.451	17.8115	17.5795	17.6414	17.4054	17.3883	17.1425	17.4931	17.3869	17.2424	17.416	17.293	17.2865	17.1162
	0.0710469	0.0199747	1.01394	O14893	GEMI2_HUMAN	GEMIN2	Gem-associated protein 2	15.8419	15.9646	15.6003	15.8973	15.5285	15.6249	15.5809	15.5339	15.7433	15.7825	15.6977	15.6798	15.6768	15.5974	16.0355	15.1994
	0.699007	0.304513	1.235	O14896	IRF6_HUMAN	IRF6	Interferon regulatory factor 6	13.8001	12.7986	14.5821	14.3924	14.2868	14.3445	13.9371	14.8111	13.9736	13.974	13.633	13.7305	13.8022	13.9869	13.7358	13.6805
	0.00397534	-0.00124288	0.999139	O14907	TX1B3_HUMAN	TAX1BP3	Tax1-binding protein 3	16.9906	16.5181	16.9034	16.9072	16.7195	16.5333	16.8733	16.8669	16.8966	17.0176	16.6523	17.1169	16.66	16.777	16.8637	16.3383
	0.576755	-0.125262	0.916837	O14908	GIPC1_HUMAN	GIPC1	PDZ domain-containing protein GIPC1	17.3088	16.3507	17.1845	17.1449	17.025	17.0989	17.0562	17.0079	17.0766	17.1252	17.1714	17.3095	16.9988	17.1384	17.2616	17.0974
	2.65065	0.15057	1.11001	O14920	IKKB_HUMAN	IKBKB	Inhibitor of nuclear factor kappa-B kinase subunit beta	14.6111	14.5046	14.622	14.6624	14.7591	14.7226	14.7286	14.7883	14.4516	14.4374	14.5642	14.6062	14.6101	14.5156	14.4854	14.5236
	0.780491	-0.634356	0.644228	O14929	HAT1_HUMAN	HAT1	Histone acetyltransferase type B catalytic subunit	18.7709	15.123	18.7089	18.405	18.4865	18.3471	18.6476	18.5612	18.8164	18.8968	18.6996	18.7602	18.6148	18.7746	18.763	18.7996
	0.410122	0.100326	1.07202	O14933	UB2L6_HUMAN	UBE2L6	Ubiquitin/ISG15-conjugating enzyme E2 L6	16.3436	NaN	16.3541	16.8438	16.2044	16.6264	16.3765	16.2872	16.185	16.2375	16.1451	16.6083	16.2766	16.4029	16.6859	16.1257
	0.382651	0.0364876	1.02561	O14936	CSKP_HUMAN	CASK	Peripheral plasma membrane protein CASK	16.3789	16.1861	16.4148	16.398	16.3172	16.4329	16.324	16.3213	16.3386	16.4171	16.3442	16.3339	16.3041	16.2874	16.3578	16.0981
	0.640106	0.0955771	1.06849	O14939	PLD2_HUMAN	PLD2	Phospholipase D2	13.9314	NaN	14.0272	14.0877	13.7654	13.8523	13.9648	14.1089	13.937	13.7655	13.9713	14.0526	13.8417	13.9786	13.5335	13.8555
	1.05185	-0.717101	0.608319	O14949	QCR8_HUMAN	UQCRQ	Cytochrome b-c1 complex subunit 8	16.6173	13.8109	15.4127	16.6936	16.7069	16.1719	16.7914	16.5997	15.9418	16.9017	16.628	16.7167	17.2285	17.1323	17.0989	16.8931
	0.0529243	0.0540605	1.03818	O14950;P19105	ML12A_HUMAN;ML12B_HUMAN	MYL12A;MYL12B	Myosin regulatory light chain 12B	21.8197	18.9713	21.6988	22.1539	21.814	21.9477	21.5793	21.5843	21.4495	21.6927	21.2001	21.4698	21.3818	21.0882	21.6449	21.2096
	0.811989	-0.299474	0.812548	O14957	QCR10_HUMAN	UQCR11	Cytochrome b-c1 complex subunit 10	15.185	NaN	15.2542	14.0604	15.1595	14.2754	15.1017	14.3305	15.3561	15.1943	15.217	15.0048	14.7247	15.1039	14.851	15.0774
	0.149289	-0.0792726	0.946535	O14964	HGS_HUMAN	HGS	Hepatocyte growth factor-regulated tyrosine kinase substrate	17.2896	15.6233	17.3009	17.3395	17.0912	17.2822	17.241	17.2211	17.2123	17.0887	17.0836	17.0508	17.157	17.0213	17.3186	17.0909
	0.676402	-0.169682	0.889039	O14966	RAB7L_HUMAN	RAB29	Ras-related protein Rab-7L1	13.7477	14.5054	13.8441	13.4531	13.7443	13.6474	13.6711	13.5955	13.8561	14.1641	13.9553	13.9671	13.6094	14.0055	13.8396	14.1688
	0.823899	-0.196319	0.872775	O14967	CLGN_HUMAN	CLGN	Calmegin	13.0106	NaN	12.5179	12.9993	12.5191	12.7028	12.4111	12.7284	13.1944	12.6378	12.9134	12.5127	13.0976	13.0202	12.6631	13.1191
	0.901298	0.175442	1.12931	O14972	VP26C_HUMAN	VPS26C	Vacuolar protein sorting-associated protein 26C	14.3761	NaN	14.2661	14.6447	14.6151	14.4407	14.3215	14.2317	13.8872	14.0986	14.329	14.3165	14.5927	14.4976	14.1431	14.0414
	1.81291	0.121703	1.08802	O14974	MYPT1_HUMAN	PPP1R12A	Protein phosphatase 1 regulatory subunit 12A	17.9383	17.8522	17.8883	17.7783	17.8429	17.9979	17.9701	18.0113	17.7764	17.9054	17.7536	17.9086	17.7202	17.6811	17.6931	17.8674
	1.1015	-0.128144	0.915008	O14976	GAK_HUMAN	GAK	Cyclin-G-associated kinase	16.612	16.1627	16.6384	16.6171	16.6915	16.6658	16.7396	16.6005	16.6236	16.6653	16.8133	16.6835	16.8051	16.7417	16.7388	16.6814
	0.111817	0.051404	1.03627	O14978	ZN263_HUMAN	ZNF263	Zinc finger protein 263	11.8907	NaN	11.6277	11.4081	11.9943	11.1744	12.1426	11.48	11.9098	11.5895	12.0174	11.4588	11.9779	11.1472	11.6189	11.2611
	0.171165	-0.0857847	0.942272	O14979	HNRDL_HUMAN	HNRNPDL	Heterogeneous nuclear ribonucleoprotein D-like	19.8622	18.2009	19.7676	19.6511	19.6269	19.8344	19.7648	19.8667	19.7119	19.6074	19.7753	19.6409	19.601	19.587	19.6242	19.7134
	0.421504	-0.0507147	0.965458	O14980	XPO1_HUMAN	XPO1	Exportin-1	18.8806	18.9183	19.1147	19.11	19.1202	18.861	18.9386	18.894	19.2457	18.9036	19.0315	19.0423	18.9567	19.0209	19.1064	18.9361
	1.45925	-0.0913116	0.938669	O14981	BTAF1_HUMAN	BTAF1	TATA-binding protein-associated factor 172	14.2857	14.1539	14.2928	14.2448	14.3335	14.2976	14.4447	14.2484	14.2927	14.3581	14.3409	14.326	14.357	14.4572	14.385	14.515
	0.398595	0.0375715	1.02638	O15013	ARHGA_HUMAN	ARHGEF10	Rho guanine nucleotide exchange factor 10	13.7757	NaN	13.8059	13.7443	13.7087	13.8582	13.767	13.8155	13.638	13.8186	13.5637	13.6947	13.7734	13.8615	13.7702	13.8368
	0.299887	0.0426844	1.03003	O15014	ZN609_HUMAN	ZNF609	Zinc finger protein 609	14.6223	14.8308	14.5131	14.4395	14.7048	14.6597	14.7247	14.6824	14.3455	14.6369	14.5901	14.6671	14.555	14.7676	14.5888	14.6848
	0.199965	-0.0501934	0.965807	O15015	ZN646_HUMAN	ZNF646	Zinc finger protein 646	12.3707	12.2565	12.1235	12.2097	12.3877	12.2532	12.1254	12.3055	12.0224	12.282	12.1704	12.3121	12.2727	12.2851	12.1569	12.9323
	1.0835	0.110229	1.0794	O15020	SPTN2_HUMAN	SPTBN2	Spectrin beta chain, non-erythrocytic 2	15.9262	15.6727	15.9771	16.1002	16.0848	16.1726	15.968	16.1157	15.8628	15.9948	15.915	15.8558	15.8976	15.8975	15.8103	15.9016
	0.012924	-0.00818205	0.994345	O15021	MAST4_HUMAN	MAST4	Microtubule-associated serine/threonine-protein kinase 4	13.5374	12.1896	13.7788	13.7466	13.6074	13.6129	13.904	13.7772	13.3075	13.92	13.8297	13.6165	13.3955	13.4363	13.0623	13.6516
	0.674196	0.0472479	1.03329	O15027	SC16A_HUMAN	SEC16A	Protein transport protein Sec16A	17.0976	17.0453	17.1325	16.9514	17.1489	17.0436	17.1857	17.1751	17.0855	17.0844	17.1575	17.0088	17.0285	17.0616	17.0346	16.9413
	0.720891	0.10273	1.0738	O15031	PLXB2_HUMAN	PLXNB2	Plexin-B2	15.414	14.9808	15.2944	15.5613	15.3813	15.5898	15.4892	15.5587	15.3126	15.3672	15.3323	15.3233	15.3121	15.2787	15.3608	15.1606
	0.10709	0.0277196	1.0194	O15033	AREL1_HUMAN	AREL1	Apoptosis-resistant E3 ubiquitin protein ligase 1	12.8015	NaN	12.4658	12.601	12.3421	12.6028	12.3364	12.8328	12.7107	12.3788	12.6033	12.2805	12.8385	12.5316	12.4559	12.5303
	0.486067	0.253621	1.1922	O15040	TCPR2_HUMAN	TECPR2	Tectonin beta-propeller repeat-containing protein 2	13.4131	15.2502	13.1492	13.4644	13.2997	13.5064	13.1145	13.3595	13.4502	13.2889	13.4935	13.1918	13.1896	13.2797	13.4529	13.1814
	0.0040652	-0.000965834	0.999331	O15042	SR140_HUMAN	U2SURP	U2 snRNP-associated SURP motif-containing protein	17.4671	17.0206	17.3184	17.2937	17.3556	17.3594	17.3499	17.317	17.3684	17.3436	17.4333	17.3119	17.4335	17.371	17.3777	16.8501
	0.437691	0.163515	1.12001	O15050	TRNK1_HUMAN	TRANK1	TPR and ankyrin repeat-containing protein 1	11.6549	NaN	11.2199	11.4916	11.7878	11.0159	11.2796	11.6646	11.7246	11.1554	11.7155	11.001	10.672	11.4336	11.0248	11.524
	0.0483192	0.0260035	1.01819	O15056	SYNJ2_HUMAN	SYNJ2	Synaptojanin-2	15.2208	13.7848	15.0507	14.6898	15.174	14.6438	14.6686	15.2641	15.2924	14.808	14.7292	14.561	14.5349	14.6427	14.8804	14.84
	0.0172004	-0.00644044	0.995546	O15061	SYNEM_HUMAN	SYNM	Synemin	11.5646	NaN	11.6241	12.2014	11.8632	12.0243	11.8757	12.1924	11.8666	11.7897	11.6824	12.1803	12.0692	12.1807	11.6217	NaN
	0.49957	-0.210641	0.864153	O15063	GRRE1_HUMAN	GARRE1	Granule associated Rac and RHOG effector protein 1	11.3394	11.7535	11.2801	11.0887	11.4559	11.1859	11.1044	10.847	11.5853	11.2006	10.8172	11.1858	11.4583	11.8093	11.2093	12.4744
	0.0950685	-0.0138016	0.990479	O15066	KIF3B_HUMAN	KIF3B	Kinesin-like protein KIF3B	15.6822	15.4303	15.7502	15.6968	15.8213	15.6797	15.7547	15.6908	15.7452	15.7276	15.7398	15.5998	15.8143	15.6622	15.8078	15.5197
	1.04559	-0.21156	0.863603	O15067	PUR4_HUMAN	PFAS	Phosphoribosylformylglycinamidine synthase	17.6786	16.9171	17.545	17.5852	17.3492	17.598	17.5075	17.4285	17.7676	17.697	17.6072	17.804	17.6647	17.667	17.9308	17.1634
	1.20527	0.145103	1.10581	O15075	DCLK1_HUMAN	DCLK1	Serine/threonine-protein kinase DCLK1	15.2531	15.0172	15.1341	15.2742	15.1986	15.274	15.4025	14.8363	14.9307	14.8976	15.1018	14.9789	15.2022	15.0701	14.9962	15.0516
	0.524967	-0.120501	0.919868	O15084	ANR28_HUMAN	ANKRD28	Serine/threonine-protein phosphatase 6 regulatory ankyrin repeat subunit A	15.3343	14.687	15.0852	15.0563	15.4532	15.3525	15.4761	15.2889	15.2129	15.4944	15.1152	15.2439	15.1868	15.5246	15.5769	15.3428
	0.233156	-0.145783	0.903889	O15085	ARHGB_HUMAN	ARHGEF11	Rho guanine nucleotide exchange factor 11	11.5599	NaN	11.4242	10.8927	10.3109	11.5432	10.4708	11.8342	11.0252	11.3985	10.8486	11.5238	NaN	11.8136	10.9825	11.4641
	1.1942	-0.252085	0.839682	O15111	IKKA_HUMAN	CHUK	Inhibitor of nuclear factor kappa-B kinase subunit alpha	13.507	13.4798	13.8226	13.9485	13.8383	13.8619	13.9471	13.8691	13.954	13.3807	14.1609	14.2444	14.0601	14.305	14.2722	13.9137
	0.00853662	-0.00764453	0.994715	O15116	LSM1_HUMAN	LSM1	U6 snRNA-associated Sm-like protein LSm1	17.0036	15.0761	17.2914	17.3273	16.8761	17.0226	16.9255	17.2587	17.3054	16.9463	16.9246	17.2018	16.562	16.6584	17.3075	15.9366
	0.400478	0.10761	1.07744	O15118	NPC1_HUMAN	NPC1	NPC intracellular cholesterol transporter 1	15.0664	NaN	15.0766	14.9707	14.9891	14.9423	15.159	14.9127	14.9482	14.8628	15.1417	15.2251	14.9658	14.937	15.0032	14.1889
	0.67834	0.0969361	1.0695	O15120	PLCB_HUMAN	AGPAT2	1-acyl-sn-glycerol-3-phosphate acyltransferase beta	15.8921	15.4034	15.9221	15.9756	15.8475	15.795	15.9403	15.7564	15.7163	15.7305	15.7213	15.6947	15.867	15.812	15.6946	15.5205
	0.132869	-0.12105	0.919518	O15121	DEGS1_HUMAN	DEGS1	Sphingolipid delta(4)-desaturase DES1	16.1535	13.4502	16.1205	15.9223	16.2606	16.0717	15.9345	15.9867	15.7423	15.9672	15.9711	16.1066	16.269	15.8034	15.9325	15.0763
	0.776748	-0.0642214	0.956461	O15126	SCAM1_HUMAN	SCAMP1	Secretory carrier-associated membrane protein 1	16.8873	16.9495	16.8487	16.8931	16.7111	16.9783	16.7554	16.9064	16.8766	16.9217	17.022	17.0095	16.8246	17.043	16.9033	16.8429
	0.244554	-0.240377	0.846524	O15127	SCAM2_HUMAN	SCAMP2	Secretory carrier-associated membrane protein 2	17.7878	14.6653	17.183	18.0421	17.8772	18.0887	17.6614	17.8398	17.2847	17.6856	17.3719	17.5163	17.8858	17.7216	18.0727	17.5296
	0.712116	0.318549	1.24708	O15131	IMA6_HUMAN	KPNA5	Importin subunit alpha-6	10.5096	NaN	10.0858	10.8454	11.0393	11.2851	11.0648	11.4154	10.4664	10.4487	10.5572	10.3021	10.5616	11.2026	11.1757	9.87499
	0.306588	-0.0592108	0.959789	O15143	ARC1B_HUMAN	ARPC1B	Actin-related protein 2/3 complex subunit 1B	18.741	18.688	18.5286	18.3092	18.4053	18.3289	18.5993	18.469	18.6645	18.7891	18.7937	18.6034	18.4693	18.4699	18.4639	18.2893
	0.0378731	-0.0173423	0.988051	O15144	ARPC2_HUMAN	ARPC2	Actin-related protein 2/3 complex subunit 2	19.7992	18.7327	19.7079	20.0864	19.9886	20.0172	19.9719	19.9598	19.6086	19.7655	19.769	19.7657	19.977	19.8938	19.9377	19.6852
	0.202149	-0.207794	0.86586	O15145	ARPC3_HUMAN	ARPC3	Actin-related protein 2/3 complex subunit 3	19.9516	16.7057	19.9105	20.2162	19.9981	20.1583	19.9998	19.9398	19.809	19.7679	19.635	19.9011	19.6775	19.7993	20.0419	19.9107
	1.42194	0.343999	1.26927	O15155	BET1_HUMAN	BET1	BET1 homolog	13.7151	14.2895	13.692	13.9446	13.5917	14.4121	13.9219	13.8545	13.3849	13.5595	12.9791	13.9457	13.8606	13.6156	13.5057	13.8183
	0.935271	-0.340768	0.789621	O15156	ZBT7B_HUMAN	ZBTB7B	Zinc finger and BTB domain-containing protein 7B	11.9256	NaN	12.2147	12.5677	12.0219	13.2228	12.6444	12.051	12.2683	13.1258	12.3536	13.0372	12.812	12.6758	12.9489	12.531
	0.128882	-0.0496511	0.96617	O15160	RPAC1_HUMAN	POLR1C	DNA-directed RNA polymerases I and III subunit RPAC1	17.2081	16.2164	17.2332	17.243	17.4491	17.1901	17.4722	17.3676	17.0152	17.1097	17.2635	17.2123	17.2715	17.3598	17.3819	17.1628
	0.724826	-0.0612639	0.958424	O15164	TIF1A_HUMAN	TRIM24	Transcription intermediary factor 1-alpha	16.0158	16.0512	16.0993	15.9396	16.0448	15.8505	16.1563	16.0336	16.0238	16.0358	16.2382	16.1377	16.0317	16.1557	16.0584	15.9999
	0.770002	-0.206825	0.866442	O15169	AXIN1_HUMAN	AXIN1	Axin-1	13.5213	NaN	12.4737	13.3466	13.2182	13.418	13.1106	13.4832	13.3507	13.0604	13.3979	13.5297	13.526	13.5185	13.59	13.4776
	0.936418	0.226602	1.17008	O15173	PGRC2_HUMAN	PGRMC2	Membrane-associated progesterone receptor component 2	18.3491	17.3723	18.4133	18.2998	18.3753	18.3399	18.1422	18.4877	18.2426	17.9684	18.0399	18.0844	17.8931	17.788	18.0023	17.9479
	0.0287015	-0.0183864	0.987336	O15182	CETN3_HUMAN	CETN3	Centrin-3	14.8996	13.3505	14.6987	15.0984	14.6407	14.9355	14.712	14.8634	14.8651	14.8384	14.5637	14.8567	14.4985	14.5989	15.1014	14.0233
	0.171291	-0.0638107	0.956734	O15194	CTDSL_HUMAN	CTDSPL	CTD small phosphatase-like protein	13.4386	NaN	12.547	13.4226	12.9327	13.3529	13.1443	13.3612	13.0877	13.3214	12.8793	13.0987	13.307	13.3566	13.1346	13.6958
	1.48675	0.340292	1.26601	O15211	RGL2_HUMAN	RGL2	Ral guanine nucleotide dissociation stimulator-like 2	12.9004	NaN	13.0716	13.1505	13.1202	13.6815	12.6092	12.9314	12.653	12.5995	12.5088	12.4272	12.8422	12.8058	12.8711	13.1013
	0.292857	-0.141277	0.906716	O15212	PFD6_HUMAN	PFDN6	Prefoldin subunit 6	18.8839	17.4009	18.8295	19.1562	18.7383	19.1565	18.8495	18.917	18.8196	18.8994	18.592	18.9808	18.8016	18.9401	19.22	18.8083
	0.0796867	-0.0125474	0.991341	O15213	WDR46_HUMAN	WDR46	WD repeat-containing protein 46	16.0086	15.9902	16.0052	15.9643	16.1226	16.1146	16.2053	16.0456	16.0564	16.2447	16.2133	15.8789	16.0247	16.043	15.8894	16.2063
	2.27249	-0.246159	0.843138	O15226	NKRF_HUMAN	NKRF	NF-kappa-B-repressing factor	16.7092	16.2293	16.6896	16.5788	16.7918	16.6007	16.7802	16.6898	16.7861	16.9645	16.8651	16.7875	16.934	16.9568	16.7091	17.0355
	1.23761	-0.152673	0.899582	O15228	GNPAT_HUMAN	GNPAT	Dihydroxyacetone phosphate acyltransferase	14.7625	14.2906	14.8083	14.8262	14.9277	14.7682	14.7699	14.7424	14.7112	14.9936	14.9333	14.8505	14.9318	14.9623	14.8546	14.88
	0.0796299	-0.0136148	0.990607	O15230	LAMA5_HUMAN	LAMA5	Laminin subunit alpha-5	16.4277	15.9977	16.4215	16.4799	16.4427	16.4827	16.3958	16.5457	16.4179	16.4948	16.3942	16.425	16.4589	16.4494	16.3258	16.3366
	2.27453	0.292078	1.2244	O15231	ZN185_HUMAN	ZNF185	Zinc finger protein 185	18.0591	17.3658	17.9867	17.8312	18.1516	17.8129	17.9805	17.9502	17.672	17.5851	17.6464	17.5616	17.7104	17.5459	17.5963	17.4838
	0.338586	-0.0608076	0.958727	O15234	CASC3_HUMAN	CASC3	Protein CASC3	14.7619	14.1044	14.4714	14.7049	14.645	14.7313	14.6738	14.6609	14.5639	14.7226	14.604	14.7358	14.5999	14.6429	14.7157	14.6552
	0.782705	-0.145219	0.904242	O15247	CLIC2_HUMAN	CLIC2	Chloride intracellular channel protein 2	12.7876	NaN	12.5826	12.4163	12.3801	12.641	12.6159	12.5045	12.8652	12.2645	12.9089	12.6449	12.7249	12.9833	12.645	12.6141
	0.299397	-0.430396	0.742058	O15254	ACOX3_HUMAN	ACOX3	Peroxisomal acyl-coenzyme A oxidase 3	15.1106	12.5008	17.077	17.1488	17.0665	17.2707	17.1974	17.2052	15.8279	16.3482	16.6969	17.1522	16.8783	17.1679	17.1156	16.8332
	0.257511	-0.0419338	0.971352	O15258	RER1_HUMAN	RER1	Protein RER1	16.99	16.6311	17.0585	16.8677	17.042	16.9362	16.9802	16.9892	17.0652	16.8898	17.1998	16.8184	17.0275	17.0968	16.8275	16.9056
	0.574651	0.192451	1.1427	O15260	SURF4_HUMAN	SURF4	Surfeit locus protein 4	18.5117	19.6751	18.4089	18.5349	18.5255	18.5128	18.4118	18.4862	18.516	18.2168	18.6044	18.4608	18.6379	18.5882	18.4451	18.0581
	0.270344	0.017695	1.01234	O15264	MK13_HUMAN	MAPK13	Mitogen-activated protein kinase 13	16.9543	17.0122	16.9375	17.0511	17.1259	17.021	17.0356	17.0038	16.9627	16.9511	16.9949	16.931	17.0844	16.9864	17.0449	17.0444
	0.0512179	0.0187865	1.01311	O15265	ATX7_HUMAN	ATXN7	Ataxin-7	14.6145	13.7126	14.4165	14.0807	14.666	14.6014	14.2613	14.4543	14.3401	14.4065	14.2364	14.5316	14.2831	14.1236	14.107	14.6286
	0.0829081	-0.0131195	0.990948	O15269	SPTC1_HUMAN	SPTLC1	Serine palmitoyltransferase 1	17.3231	17.3585	17.5354	17.1558	17.284	17.2372	17.3439	17.2956	17.5185	17.4301	17.4307	17.3229	17.2823	17.2878	17.2362	17.1302
	0.727172	-0.0843537	0.943207	O15270	SPTC2_HUMAN	SPTLC2	Serine palmitoyltransferase 2	15.5615	15.4515	15.3841	15.6268	15.588	15.6638	15.7981	15.6515	15.5503	15.6243	15.6912	15.5248	15.7745	15.7507	15.8552	15.6291
	0.13198	0.0214974	1.01501	O15287	FANCG_HUMAN	FANCG	Fanconi anemia group G protein	15.494	15.3317	15.4293	15.4953	15.2881	15.7136	15.2875	15.6579	15.4109	15.5016	15.5623	15.3575	15.4778	15.3383	15.4651	15.412
	1.3858	-0.285454	0.820483	O15294	OGT1_HUMAN	OGT	UDP-N-acetylglucosamine--peptide N-acetylglucosaminyltransferase 110 kDa subunit	16.9002	15.8342	16.9226	16.7523	16.7782	16.741	16.849	16.8402	17.044	16.992	17.0095	17.0015	16.9618	16.9963	16.9856	16.9104
	1.28797	-0.16357	0.892813	O15297	PPM1D_HUMAN	PPM1D	Protein phosphatase 1D	13.1102	13.0579	12.8787	12.8203	12.8163	12.9025	12.7651	12.9559	13.0958	13.187	12.8433	12.9436	13.3704	13.0733	12.8843	13.2176
	0.234166	0.190047	1.1408	O15305	PMM2_HUMAN	PMM2	Phosphomannomutase 2	16.7609	17.3252	16.823	18.2229	17.8113	18.4092	18.1174	17.9971	16.7701	16.8197	16.7323	17.0466	18.1007	17.8835	18.3339	18.2598
	0.186307	0.0582908	1.04123	O15318	RPC7_HUMAN	POLR3G	DNA-directed RNA polymerase III subunit RPC7	13.7169	14.4849	13.6273	13.6073	13.8938	13.7149	14.0512	13.793	13.817	13.6492	13.7122	13.7219	14.0505	13.9155	14.0828	13.4739
	1.28539	-0.0793304	0.946497	O15321	TM9S1_HUMAN	TM9SF1	Transmembrane 9 superfamily member 1	16.1675	16.1682	16.1549	16.0704	16.1737	16.3181	16.1086	16.0359	16.1985	16.2521	16.2776	16.1283	16.2777	16.3033	16.1548	16.2395
	2.88024	-0.253552	0.838828	O15344	TRI18_HUMAN	MID1	E3 ubiquitin-protein ligase Midline-1	14.7241	14.7818	14.879	14.8557	14.7143	14.9029	14.8851	14.7027	14.9848	14.8568	14.8888	14.9481	15.1908	15.1252	15.2243	15.2554
	0.988741	0.0682702	1.04846	O15347	HMGB3_HUMAN	HMGB3	High mobility group protein B3	20.0123	19.7952	19.9242	19.9837	20.0959	20.136	20.0614	20.0245	19.9089	19.9819	19.9058	19.9105	19.9327	19.9393	19.9387	19.9692
	0.560115	-0.055095	0.962531	O15355	PPM1G_HUMAN	PPM1G	Protein phosphatase 1G	19.0042	18.746	18.9576	18.9836	19.0452	19.0341	19.0926	19.0518	19.0592	19.2068	18.9276	18.9526	19.0694	19.0189	19.0859	19.0353
	0.67593	0.288561	1.22142	O15357	SHIP2_HUMAN	INPPL1	Phosphatidylinositol 3,4,5-trisphosphate 5-phosphatase 2	14.8581	15.4965	15.259	15.7215	15.7984	15.8675	15.9665	15.9757	14.9553	14.9716	14.9797	14.7468	15.6303	15.7012	15.5191	16.1306
	0.898866	-0.204708	0.867714	O15360	FANCA_HUMAN	FANCA	Fanconi anemia group A protein	13.2121	NaN	13.1155	12.8041	12.7878	12.8309	12.5879	12.9293	13.4196	13.1567	13.4533	13.2613	12.816	12.9599	12.7484	12.9855
	0.543568	-0.255391	0.83776	O15371	EIF3D_HUMAN	EIF3D	Eukaryotic translation initiation factor 3 subunit D	18.7403	16.8215	18.6044	18.621	18.5933	18.64	18.5716	18.4521	18.6308	18.628	18.7019	18.6429	18.7648	18.6644	18.7521	18.3025
	2.51365	-0.163695	0.892736	O15372	EIF3H_HUMAN	EIF3H	Eukaryotic translation initiation factor 3 subunit H	18.4801	18.3074	18.3979	18.2695	18.2828	18.3014	18.4059	18.4	18.556	18.3252	18.6849	18.5865	18.5437	18.4597	18.4681	18.5305
	0.415939	0.05966	1.04222	O15379	HDAC3_HUMAN	HDAC3	Histone deacetylase 3	16.1921	15.7079	16.1636	16.1554	16.2099	16.1633	16.0577	15.9902	16.01	16.0962	16.0076	16.0102	16.0402	16.1436	15.8515	16.0036
	2.36908	-0.126182	0.916253	O15381	NVL_HUMAN	NVL	Nuclear valosin-containing protein-like	14.9249	14.8322	14.9347	14.8431	14.8636	14.8982	14.9344	14.8643	15.0884	15.0318	15.1311	14.9678	15.0933	14.9722	14.9923	14.8278
	0.34818	-0.291386	0.817117	O15382	BCAT2_HUMAN	BCAT2	Branched-chain-amino-acid aminotransferase, mitochondrial	16.9884	13.9705	16.7607	16.1993	16.1407	16.0446	15.7419	16.2943	16.9059	16.5756	16.7454	16.7094	16.2354	16.0405	15.9089	15.3504
	0.298868	0.146874	1.10717	O15392	BIRC5_HUMAN	BIRC5	Baculoviral IAP repeat-containing protein 5	14.6246	NaN	14.2091	14.1929	13.798	13.9327	13.9746	13.8866	13.4562	13.467	13.4762	14.283	14.351	14.257	14.6685	13.5728
	1.30082	0.211511	1.1579	O15417	TNC18_HUMAN	TNRC18	Trinucleotide repeat-containing gene 18 protein	13.2234	13.9073	13.4345	13.2734	13.1203	13.3208	13.2792	13.0186	13.0591	13.1562	13.0877	13.2474	12.993	13.0743	13.1702	13.0976
	0.307682	-0.128354	0.914875	O15431	COPT1_HUMAN	SLC31A1	High affinity copper uptake protein 1	14.4622	NaN	14.7438	13.9234	14.4102	14.2048	14.7796	14.5873	15.143	14.2727	14.6008	14.3263	14.788	14.8432	14.6975	13.9111
	1.41136	-0.445932	0.73411	O15439	MRP4_HUMAN	ABCC4	ATP-binding cassette sub-family C member 4	15.1784	14.6427	15.6298	16.0439	15.5314	14.9595	15.7984	15.6374	15.6071	15.782	16.1131	15.6799	15.7232	15.6831	15.8962	16.5045
	0.132452	-0.0502791	0.965749	O15446	RPA34_HUMAN	POLR1G	DNA-directed RNA polymerase I subunit RPA34	17.4203	16.4727	17.3373	17.4738	17.3655	16.9327	16.7709	17.344	17.1439	17.3747	17.2763	17.1324	17.1434	17.2499	17.4095	16.7892
	1.38152	0.275205	1.21017	O15484	CAN5_HUMAN	CAPN5	Calpain-5	13.0448	13.71	13.3204	13.519	13.2859	13.6328	12.9443	13.2068	13.2864	13.1795	13.2351	13.1889	13.0529	12.9504	12.9378	12.6314
	0.705041	-0.187694	0.878008	O15498	YKT6_HUMAN	YKT6	Synaptobrevin homolog YKT6	17.4863	16.6459	17.0428	17.3968	17.1295	17.3784	17.5494	17.117	17.1072	17.5365	17.3921	17.4824	17.2905	17.4296	17.1077	17.9016
	1.85691	-0.21711	0.860287	O15504	NUP42_HUMAN	NUP42	Nucleoporin NUP42	14.4704	14.2827	14.3167	14.1347	14.3121	14.2665	14.0681	14.2414	14.4481	14.6288	14.6217	14.2386	14.496	14.1765	14.571	14.6489
	0.0462696	0.0217364	1.01518	O15511	ARPC5_HUMAN	ARPC5	Actin-related protein 2/3 complex subunit 5	19.1529	18.348	18.5417	19.3226	19.171	18.9749	19.172	19.4922	18.4638	18.9325	18.8347	19.0863	19.0417	19.1586	19.4011	19.0828
	0.205462	-0.160754	0.894558	O15514	RPB4_HUMAN	POLR2D	DNA-directed RNA polymerase II subunit RPB4	15.8574	13.5712	15.6999	15.7625	15.7389	15.7772	15.6638	15.6202	15.9248	15.8117	15.5021	15.9487	15.7848	15.7362	15.7845	14.4843
	0.520828	0.131187	1.09519	O15516	CLOCK_HUMAN	CLOCK	Circadian locomoter output cycles protein kaput	13.5253	13.2414	13.8234	13.8718	13.8637	13.7201	13.8434	13.7615	13.3314	13.1533	13.8211	13.8589	13.6827	13.802	13.6159	13.3358
	1.60493	0.425269	1.34282	O15523	DDX3Y_HUMAN	DDX3Y	ATP-dependent RNA helicase DDX3Y	15.2495	15.9774	15.0037	15.3861	15.3003	15.1562	15.1266	15.4306	15.1824	14.3337	14.6275	14.4805	15.1168	15.0629	15.0292	15.3952
	1.03909	-0.189491	0.876915	O15525	MAFG_HUMAN	MAFG	Transcription factor MafG	13.5389	13.9144	13.698	13.676	14.1605	13.7084	14.019	13.9717	13.8469	13.946	13.9001	13.7599	14.3899	14.0443	14.2164	14.0994
	0.530938	-0.183127	0.880792	O15527	OGG1_HUMAN	OGG1	N-glycosylase/DNA lyase	12.8243	NaN	13.2319	12.4665	12.1469	12.6173	12.404	13.1045	12.8752	12.3842	12.867	12.6826	12.8721	13.0614	12.9718	13.2312
	0.274518	-0.11137	0.925709	O15533	TPSN_HUMAN	TAPBP	Tapasin	17.3051	16.1875	17.574	17.6262	17.2831	17.3282	17.3461	17.5992	17.6442	17.2714	17.3673	17.4025	17.2808	17.2569	17.6315	17.2857
	0.162822	-0.107593	0.928135	O15534	PER1_HUMAN	PER1	Period circadian protein homolog 1	10.7258	NaN	11.8142	11.1398	10.8165	10.4382	NaN	10.7957	10.2922	11.0516	11.7364	11.6384	10.758	11.2426	10.666	11.1158
	0.32925	0.0554912	1.03921	O15541	R113A_HUMAN	RNF113A	E3 ubiquitin-protein ligase RNF113A	15.8106	15.3817	15.6916	15.7888	15.9474	15.8298	15.7576	15.7348	15.5922	15.6132	15.6172	15.7296	15.79	15.884	15.7867	15.4853
	0.839791	-0.193335	0.874581	O15550	KDM6A_HUMAN	KDM6A	Lysine-specific demethylase 6A	14.4838	13.9601	13.9696	14.1887	14.625	14.3865	14.2628	13.7841	14.3242	14.6839	14.5622	14.453	14.3555	14.0554	14.2178	14.5555
	0.221277	-0.0944529	0.936627	O15551	CLD3_HUMAN	CLDN3	Claudin-3	17.9192	16.8293	18.142	18.3306	18.111	18.0525	18.1524	18.2459	18.1608	18.1149	17.7454	18.0411	18.1585	18.1636	18.0049	18.1496
	0.0132967	-0.00347161	0.997597	O15554	KCNN4_HUMAN	KCNN4	Intermediate conductance calcium-activated potassium channel protein 4	14.7086	14.2602	14.4889	14.6002	14.5409	14.5586	14.3314	14.461	14.5681	14.4718	14.4654	14.307	14.3907	14.4597	14.339	14.9759
	1.02312	-0.166638	0.890916	O43143	DHX15_HUMAN	DHX15	ATP-dependent RNA helicase DHX15	19.8764	19.1337	19.8735	19.6784	19.8781	19.696	19.7508	19.7064	19.8079	19.9054	19.9687	19.849	19.911	19.7938	19.6972	19.9933
	1.7389	0.272911	1.20824	O43148	MCES_HUMAN	RNMT	mRNA cap guanine-N7 methyltransferase	17.1383	16.5223	17.3226	17.3256	17.3033	17.3419	17.2939	17.2427	16.7338	16.931	16.9304	16.8716	16.9072	16.9493	16.9578	17.0261
	2.61809	-0.115805	0.922868	O43149	ZZEF1_HUMAN	ZZEF1	Zinc finger ZZ-type and EF-hand domain-containing protein 1	13.9202	NaN	13.8551	13.7414	13.7832	13.7063	13.7487	13.8458	13.8831	13.954	13.9305	13.8608	13.9843	13.884	13.9176	13.9131
	2.17761	-0.222809	0.856895	O43156	TTI1_HUMAN	TTI1	TELO2-interacting protein 1 homolog	15.935	15.6957	16.1752	16.1723	16.013	16.0864	16.0839	16.1358	16.1163	16.2182	16.4471	16.3777	16.3534	16.1959	16.1851	16.1862
	1.49225	0.220168	1.16487	O43157	PLXB1_HUMAN	PLXNB1	Plexin-B1	11.9044	NaN	12.1402	12.0663	12.0694	12.1099	12.4116	11.9039	11.921	11.9198	11.8771	11.6007	11.8536	12.1947	11.6517	11.9123
	0.347202	-0.130805	0.913322	O43159	RRP8_HUMAN	RRP8	Ribosomal RNA-processing protein 8	15.6504	14.5791	15.8836	15.6262	15.8584	15.6171	15.6676	15.7886	15.8234	15.7894	15.895	15.6442	15.9664	15.7533	15.5998	15.2461
	0.916954	0.201844	1.15017	O43164	PJA2_HUMAN	PJA2	E3 ubiquitin-protein ligase Praja-2	14.0459	13.2589	14.3153	13.7955	13.9422	13.7478	13.8344	14.0015	13.7069	13.9139	13.6348	13.6209	13.4336	13.6656	13.4882	13.8629
	0.0527879	0.00532901	1.0037	O43166	SI1L1_HUMAN	SIPA1L1	Signal-induced proliferation-associated 1-like protein 1	14.9603	15.1842	14.9556	15.0015	14.9298	14.9809	14.864	14.9413	14.9079	14.9834	14.9229	14.9716	15.0184	14.9532	14.9806	15.0371
	0.28851	0.108396	1.07803	O43169	CYB5B_HUMAN	CYB5B	Cytochrome b5 type B	19.1937	18.4201	18.5405	19.3953	19.0995	19.2848	19.161	19.2594	18.585	18.9905	18.9003	19.1514	19.0512	19.11	19.2556	18.4434
	0.933775	-0.210633	0.864158	O43172	PRP4_HUMAN	PRPF4	U4/U6 small nuclear ribonucleoprotein Prp4	18.2218	17.2217	18.2249	18.0241	18.2821	18.0744	18.2362	18.1424	18.2328	18.3193	18.2474	18.3385	18.3132	18.3498	18.1572	18.1545
	0.628783	-0.404909	0.755284	O43181	NDUS4_HUMAN	NDUFS4	NADH dehydrogenase [ubiquinone] iron-sulfur protein 4, mitochondrial	16.1445	13.4785	16.0702	15.4431	15.7624	15.4515	16.2237	15.7721	16.0122	16.1891	16.2259	16.0885	16.0356	15.8695	15.4431	15.7214
	0.282862	-0.0919189	0.938274	O43187	IRAK2_HUMAN	IRAK2	Interleukin-1 receptor-associated kinase-like 2	13.7172	NaN	13.2166	12.9969	13.0521	12.8245	13.3885	13.3402	13.5527	13.2075	12.8657	13.1047	13.3266	13.3465	13.5507	13.5361
	1.20395	-0.264225	0.832646	O43189	PHF1_HUMAN	PHF1	PHD finger protein 1	14.3692	NaN	NaN	14.1198	14.312	14.3623	13.935	14.1003	14.2424	14.7236	14.4932	14.0009	14.5917	14.5945	14.2566	14.8092
	0.236428	0.0404925	1.02846	O43194	GPR39_HUMAN	GPR39	G-protein coupled receptor 39	14.9937	NaN	15.0061	15.1932	15.0312	15.0503	14.8948	14.8395	14.8466	14.968	15.0464	15.2342	14.7341	14.9209	15.0713	14.865
	0.143847	0.042542	1.02993	O43237	DC1L2_HUMAN	DYNC1LI2	Cytoplasmic dynein 1 light intermediate chain 2	18.2415	17.4501	18.1481	18.3221	17.9432	18.3769	18.286	18.2896	18.0849	18.2848	18.0825	18.0836	17.96	17.942	18.0796	18.1996
	0.934998	-0.337283	0.79153	O43240	KLK10_HUMAN	KLK10	Kallikrein-10	12.2814	NaN	12.5124	12.5889	12.0752	12.538	12.7977	12.0243	12.8391	13.0947	11.7603	13.1101	12.6439	12.7414	13.1723	12.557
	0.811866	-0.302397	0.810904	O43242	PSMD3_HUMAN	PSMD3	26S proteasome non-ATPase regulatory subunit 3	18.9779	17.4139	18.8095	18.9812	19.0639	19.0211	19.0709	18.9594	18.9309	19.0825	19.048	19.0337	19.204	19.1481	19.1821	19.0876
	0.0648327	0.0350839	1.02462	O43251	RFOX2_HUMAN	RBFOX2	RNA binding protein fox-1 homolog 2	16.5369	15.3507	16.3945	16.7946	16.8537	16.7031	16.8898	17.0297	16.429	16.463	16.3802	16.5825	16.4323	16.8712	16.6778	16.4362
	0.0442821	-0.016289	0.988773	O43252	PAPS1_HUMAN	PAPSS1	Bifunctional 3'-phosphoadenosine 5'-phosphosulfate synthase 1	16.8129	17.7381	16.9553	16.6893	16.854	16.7017	16.9064	16.9683	17.0004	16.6386	17.0161	17.0561	16.961	17.1725	16.8476	17.0641
	0.799141	-0.197815	0.87187	O43257	ZNHI1_HUMAN	ZNHIT1	Zinc finger HIT domain-containing protein 1	12.8553	12.9946	13.4589	13.4642	13.4562	13.5897	13.4162	13.6009	13.3979	13.7551	13.6229	13.8536	13.2742	13.6145	13.1383	13.7618
	0.691447	-0.137299	0.90922	O43264	ZW10_HUMAN	ZW10	Centromere/kinetochore protein zw10 homolog	17.0857	16.2448	17.0862	16.9125	16.9224	16.9436	16.8594	16.9654	17.1737	17.0828	17.1091	17.0573	16.9819	16.9081	16.9809	16.8246
	0.4584	0.130354	1.09456	O43278	SPIT1_HUMAN	SPINT1	Kunitz-type protease inhibitor 1	17.6772	16.7758	17.6636	17.9014	17.7616	17.908	17.7593	17.8825	17.4715	17.5954	17.5219	17.576	17.4585	17.4348	17.6146	17.6139
	0.522296	-0.121414	0.919286	O43286	B4GT5_HUMAN	B4GALT5	Beta-1,4-galactosyltransferase 5	12.6762	NaN	12.74	13.1115	12.3271	12.3115	12.7341	12.5989	12.9624	12.7261	12.5468	12.8757	12.8198	12.5535	12.8925	12.7365
	2.9536	-0.189041	0.877188	O43290	SNUT1_HUMAN	SART1	U4/U6.U5 tri-snRNP-associated protein 1	17.7195	17.4014	17.7146	17.5499	17.5673	17.5118	17.5983	17.5943	17.6873	17.8501	17.7493	17.7617	17.6935	17.7565	17.7465	17.9245
	0.894913	0.133757	1.09715	O43291	SPIT2_HUMAN	SPINT2	Kunitz-type protease inhibitor 2	17.1679	16.7195	16.9437	16.8515	16.805	16.921	17.0134	17.0214	16.882	17.1298	16.7287	16.977	16.5617	16.6537	16.7059	16.7347
	0.0555857	-0.0144964	0.990002	O43292	GPAA1_HUMAN	GPAA1	Glycosylphosphatidylinositol anchor attachment 1 protein	16.4606	16.036	16.5667	16.4341	16.4078	16.3118	16.3507	16.3002	16.6044	16.2821	16.5058	16.3748	16.4781	16.4773	16.3611	15.9002
	0.334024	-0.105483	0.929493	O43293	DAPK3_HUMAN	DAPK3	Death-associated protein kinase 3	15.0778	14.6068	15.3076	14.95	14.7988	14.692	14.7192	14.5869	15.3624	15.0856	14.6716	14.8641	14.7453	14.4954	15.0665	15.2921
	0.511334	0.230394	1.17316	O43295	SRGP3_HUMAN	SRGAP3	SLIT-ROBO Rho GTPase-activating protein 3	11.5614	NaN	12.1933	11.5253	12.1723	12.2013	12.4731	12.3931	11.9365	11.9443	11.7301	12.1093	12.2268	12.169	10.8097	11.8251
	1.24006	0.410991	1.3296	O43296	ZN264_HUMAN	ZNF264	Zinc finger protein 264	12.3385	NaN	12.6622	12.6027	12.7174	12.0619	12.2013	12.05	11.1232	12.3188	12.1676	11.8972	12.3101	11.7217	12.2183	NaN
	0.192728	-0.0521184	0.964519	O43298	ZBT43_HUMAN	ZBTB43	Zinc finger and BTB domain-containing protein 43	13.2323	NaN	13.2503	12.9816	13.1374	13.4557	12.9865	13.1148	12.8076	13.3876	13.2832	13.1779	13.1889	13.023	13.239	13.634
	0.601538	0.126977	1.092	O43299	AP5Z1_HUMAN	AP5Z1	AP-5 complex subunit zeta-1	13.2925	14.0036	13.2018	13.2868	13.2428	13.1881	13.2934	13.4485	13.4135	13.3416	13.2942	13.307	13.0416	13.1245	13.3131	13.106
	0.0558023	0.0157109	1.01095	O43303	CP110_HUMAN	CCP110	Centriolar coiled-coil protein of 110 kDa	14.1971	13.3747	14.2148	14.088	14.1506	14.135	14.0071	14.132	14.0327	14.1372	14.0456	14.0391	14.0443	14.055	13.9696	13.8498
	0.575486	0.177667	1.13105	O43309	ZSC12_HUMAN	ZSCAN12	Zinc finger and SCAN domain-containing protein 12	14.027	NaN	13.9186	13.5603	14.0459	13.3358	13.5379	13.9127	13.8648	13.6251	13.8455	13.508	13.522	13.6236	13.7858	12.9047
	1.12205	0.121401	1.08779	O43314	VIP2_HUMAN	PPIP5K2	Inositol hexakisphosphate and diphosphoinositol-pentakisphosphate kinase 2	14.8913	14.8734	14.8469	14.622	14.7759	15.0083	14.7369	14.6909	14.7331	14.8178	14.6866	14.4934	14.5082	14.6356	14.8004	14.7992
	0.166752	-0.0422188	0.97116	O43318	M3K7_HUMAN	MAP3K7	Mitogen-activated protein kinase kinase kinase 7	13.4249	14.0826	13.2621	13.8213	13.6444	13.8832	13.5665	13.6999	13.5335	13.6787	13.7235	13.7114	13.8535	13.8743	13.7348	13.6128
	1.10243	-0.192681	0.874978	O43324	MCA3_HUMAN	EEF1E1	Eukaryotic translation elongation factor 1 epsilon-1	18.5095	17.8838	18.5212	18.7011	18.2397	18.4715	18.523	18.4553	18.7334	18.5113	18.5286	18.6304	18.54	18.4954	18.9041	18.5034
	0.448691	-0.0795802	0.946333	O43353	RIPK2_HUMAN	RIPK2	Receptor-interacting serine/threonine-protein kinase 2	15.6012	15.1805	15.6434	15.5039	15.7441	15.7126	15.615	15.6101	15.8511	15.5019	15.4993	15.5864	15.7722	15.7277	15.8315	15.4774
	0.135046	-0.0634027	0.957004	O43390	HNRPR_HUMAN	HNRNPR	Heterogeneous nuclear ribonucleoprotein R	20.0642	18.7527	19.9842	20.1596	20.2629	20.255	20.2371	20.1452	19.8916	20.0971	19.9607	19.9779	20.1512	20.1433	20.075	20.0715
	1.68859	-0.0960376	0.935599	O43395	PRPF3_HUMAN	PRPF3	U4/U6 small nuclear ribonucleoprotein Prp3	17.8078	17.6713	17.7642	17.6845	17.7773	17.7685	17.9292	17.7253	17.77	17.9368	17.8292	17.781	17.8596	17.87	17.9362	17.9135
	1.12785	0.146625	1.10698	O43399	TPD54_HUMAN	TPD52L2	Tumor protein D54	19.9648	19.786	19.8638	20.1818	20.0269	20.1091	20.2107	20.0903	19.9961	20.0028	19.6579	19.9523	19.7269	19.7875	20.1035	19.8333
	0.0945082	-0.0797185	0.946242	O43402	EMC8_HUMAN	EMC8	ER membrane protein complex subunit 8	16.9758	15.8502	16.9873	15.8166	16.2345	15.9764	16.0173	16.483	17.1499	16.9281	17.1397	17.0808	15.6491	15.7377	15.5499	15.7438
	0.109888	-0.0585781	0.96021	O43414	ERI3_HUMAN	ERI3	ERI1 exoribonuclease 3	14.1107	15.4858	14.2147	14.9154	14.0104	14.66	14.2189	14.7938	14.3372	15.1449	14.4505	14.4414	14.734	14.5369	14.8047	14.4288
	0.0791233	-0.0129839	0.991041	O43422	P52K_HUMAN	THAP12	52 kDa repressor of the inhibitor of the protein kinase	13.8848	13.9571	13.6287	13.7335	13.756	13.67	13.8425	13.5802	13.6	13.7216	13.9667	13.8555	13.7797	13.7275	13.8095	13.6962
	0.332591	-0.160085	0.894972	O43426	SYNJ1_HUMAN	SYNJ1	Synaptojanin-1	12.8128	14.3524	12.8347	12.6394	12.5779	12.8507	12.9851	12.5925	12.8485	13.228	13.047	13.0185	13.0703	13.133	13.2233	13.3576
	0.211166	-0.0458803	0.968699	O43427	FIBP_HUMAN	FIBP	Acidic fibroblast growth factor intracellular-binding protein	15.3676	14.7291	15.083	15.3847	15.2361	15.2485	15.1988	15.2437	15.2574	15.3222	14.9913	15.1557	15.3938	15.3153	15.3475	15.0752
	4.1402	-0.19759	0.872006	O43432	IF4G3_HUMAN	EIF4G3	Eukaryotic translation initiation factor 4 gamma 3	14.9929	15.121	15.1525	15.1659	15.0827	15.2391	15.1742	15.2431	15.2513	15.3109	15.4214	15.4166	15.3498	15.3548	15.2933	15.3538
	0.405857	-0.286277	0.820016	O43447	PPIH_HUMAN	PPIH	Peptidyl-prolyl cis-trans isomerase H	17.513	14.8461	17.4815	17.564	17.2325	17.3498	17.3904	17.3929	17.4408	17.2811	17.3504	17.4938	17.3153	17.3306	17.4624	17.3858
	0.401007	0.102111	1.07334	O43462	MBTP2_HUMAN	MBTPS2	Membrane-bound transcription factor site-2 protease	13.9367	NaN	14.0083	13.9899	13.8015	13.6591	13.6736	13.9587	14.1266	13.6987	14.1107	13.9492	13.7339	13.4513	13.5041	13.4976
	1.21671	-0.165314	0.891734	O43463	SUV91_HUMAN	SUV39H1	Histone-lysine N-methyltransferase SUV39H1	13.966	13.6499	13.5779	14.0374	13.9514	14.0991	13.9035	13.7527	13.8822	13.9304	13.8347	14.1187	14.0487	14.1324	14.1226	14.1906
	1.08979	-0.106488	0.928847	O43464	HTRA2_HUMAN	HTRA2	Serine protease HTRA2, mitochondrial	15.4676	15.0686	15.2919	15.3452	15.4659	15.3881	15.4885	15.3315	15.3983	15.6237	15.5064	15.3702	15.5062	15.4024	15.4086	15.4835
	0.402653	0.0862155	1.06158	O43474	KLF4_HUMAN	KLF4	Krueppel-like factor 4	15.1499	14.623	15.0694	15.0648	15.5183	15.0945	15.296	15.2125	14.8679	14.9591	15.0467	15.1958	15.0494	15.1625	15.1139	14.9434
	1.29259	0.185929	1.13755	O43488	ARK72_HUMAN	AKR7A2	Aflatoxin B1 aldehyde reductase member 2	17.9056	17.6289	18.198	18.1826	18.0324	17.9606	18.0168	18.1126	17.9173	17.6154	17.7779	17.9412	17.8205	17.7965	18.0868	17.5944
	1.43561	0.337462	1.26353	O43504	LTOR5_HUMAN	LAMTOR5	Ragulator complex protein LAMTOR5	15.6464	NaN	15.7379	15.9663	15.757	15.7173	15.2463	15.8454	15.4865	15.5274	14.8531	15.7246	15.2903	15.5207	15.5966	14.9201
	1.17541	-0.12608	0.916318	O43505	B4GA1_HUMAN	B4GAT1	Beta-1,4-glucuronyltransferase 1	13.7612	13.6844	14.0172	13.7847	13.8787	13.9365	13.9335	14.1773	13.9357	14.0559	14.1412	14.1482	13.9423	14.031	13.9424	13.9855
	0.15284	-0.12507	0.91696	O43513	MED7_HUMAN	MED7	Mediator of RNA polymerase II transcription subunit 7	14.4441	NaN	14.3789	14.2424	12.4179	13.2335	14.5201	14.0568	14.6227	13.8212	14.0509	14.0942	13.4787	13.9149	14.6477	13.5632
	1.93038	0.201131	1.1496	O43520	AT8B1_HUMAN	ATP8B1	Phospholipid-transporting ATPase IC	13.2363	NaN	13.3294	13.3717	13.0806	13.1971	13.0606	13.1261	12.981	13.0857	13.1291	12.9128	13.1489	12.9102	13.0926	12.7328
	1.19695	0.162796	1.11945	O43521	B2L11_HUMAN	BCL2L11	Bcl-2-like protein 11	14.0328	NaN	14.2121	14.1485	14.0055	13.9054	13.9476	14.0542	14.0611	13.7057	13.846	14.1254	14.0345	13.8704	13.5765	13.8279
	2.53186	0.198461	1.14747	O43524	FOXO3_HUMAN	FOXO3	Forkhead box protein O3	13.7073	13.7247	13.9187	13.6803	13.8763	13.6711	13.8666	13.7921	13.4191	13.5748	13.5798	13.7479	13.6155	13.6276	13.6907	13.3938
	0.531884	0.102777	1.07384	O43556	SGCE_HUMAN	SGCE	Epsilon-sarcoglycan	13.9903	13.7035	14.053	13.9705	13.8628	14.2833	14.2746	14.0405	13.9218	13.9716	13.8194	14.1203	13.5657	14.1058	13.8247	14.027
	0.354859	0.133582	1.09701	O43566	RGS14_HUMAN	RGS14	Regulator of G-protein signaling 14	14.976	13.726	14.6424	14.8016	14.7248	15.134	14.3609	14.7534	14.3063	14.7982	14.3347	14.5475	14.4848	14.4639	14.7962	14.3191
	0.107229	0.0202161	1.01411	O43572	AKA10_HUMAN	AKAP10	A-kinase anchor protein 10, mitochondrial	14.5427	14.0238	14.5338	14.4922	14.4863	14.4774	14.4764	14.4567	14.5131	14.4711	14.5458	14.3585	14.5164	14.3211	14.3597	14.2418
	0.796443	0.224765	1.16859	O43583	DENR_HUMAN	DENR	Density-regulated protein	18.2678	18.8528	18.1823	18.1289	18.0658	17.9828	18.2157	18.0835	18.3129	18.1691	18.2727	18.1882	17.9071	17.9401	17.9094	17.2819
	0.808604	-0.194798	0.873695	O43592	XPOT_HUMAN	XPOT	Exportin-T	17.3515	16.2962	17.4329	17.099	17.2023	16.9584	17.0788	17.0765	17.4134	17.3001	17.4437	17.2614	17.1805	17.1345	17.1858	17.1345
	0.813845	0.295977	1.22772	O43597	SPY2_HUMAN	SPRY2	Protein sprouty homolog 2	11.9792	13.1366	11.8357	12.1681	11.8593	12.2104	11.7135	11.8369	11.5423	11.8773	11.958	11.9874	11.5081	12.3803	11.4329	11.6856
	0.01586	0.00919092	1.00639	O43598	DNPH1_HUMAN	DNPH1	2'-deoxynucleoside 5'-phosphate N-hydrolase 1	16.8882	15.6337	16.6417	17.022	16.8695	16.9898	17.0185	16.9626	16.8673	16.4657	16.6692	16.9513	16.9919	16.9682	16.9463	16.0927
	0.720447	0.189633	1.14047	O43609	SPY1_HUMAN	SPRY1	Protein sprouty homolog 1	13.7244	14.5549	14.6009	14.3349	14.2918	14.2614	14.425	14.5043	14.4596	13.8344	13.8761	13.7874	14.1953	14.4179	14.2629	14.3469
	1.07186	-0.32119	0.80041	O43615	TIM44_HUMAN	TIMM44	Mitochondrial import inner membrane translocase subunit TIM44	17.0944	15.8377	17.1777	17.2045	17.1609	17.2387	17.188	17.1889	17.0832	17.3203	17.2947	17.3135	17.3853	17.3936	17.4131	17.4565
	0.199044	0.0416543	1.02929	O43617	TPPC3_HUMAN	TRAPPC3	Trafficking protein particle complex subunit 3	17.7428	17.5295	17.6156	17.6881	17.5199	17.5275	17.68	17.6134	17.8384	17.601	17.6013	17.7472	17.437	17.391	17.7891	17.1786
	0.267519	-0.0761321	0.948597	O43633	CHM2A_HUMAN	CHMP2A	Charged multivesicular body protein 2a	17.4698	16.831	17.4768	17.2082	16.9305	17.2439	17.5423	17.3333	17.5291	17.4473	17.3783	17.3615	17.2164	17.4105	16.8258	17.4758
	0.287346	0.0685193	1.04864	O43639	NCK2_HUMAN	NCK2	Cytoplasmic protein NCK2	13.4739	NaN	13.5141	13.2849	13.3211	13.7472	13.5431	13.5097	12.9925	13.3663	13.6647	13.2228	13.5974	13.5493	13.3401	13.5977
	0.507904	-0.310137	0.806565	O43657	TSN6_HUMAN	TSPAN6	Tetraspanin-6	14.6155	12.9717	14.3632	15.1051	14.8484	14.3164	13.432	14.9102	13.855	14.5745	14.7051	15.0904	14.8443	14.7584	14.4651	14.7508
	0.219232	-0.0558286	0.962042	O43660	PLRG1_HUMAN	PLRG1	Pleiotropic regulator 1	17.2889	16.8495	17.2894	17.1672	17.1453	17.1199	17.1212	16.9325	17.3309	17.2156	17.1847	17.1726	17.4137	17.1533	17.3063	16.5834
	1.37971	-0.179126	0.883238	O43663	PRC1_HUMAN	PRC1	Protein regulator of cytokinesis 1	16.0676	16.1868	15.806	15.9192	15.6893	15.7527	15.6761	15.7991	16.2085	16.186	16.0096	16.177	15.9929	15.9473	15.9596	15.849
	1.15323	0.181243	1.13386	O43665	RGS10_HUMAN	RGS10	Regulator of G-protein signaling 10	15.6959	15.7486	15.6363	15.5407	15.5015	15.4586	15.6961	15.5382	15.6424	15.2553	15.359	15.4307	15.2978	15.5499	15.7949	15.036
	0.199552	0.032901	1.02307	O43670	ZN207_HUMAN	ZNF207	BUB3-interacting and GLEBS motif-containing protein ZNF207	18.666	18.7686	18.5453	18.7208	18.3756	18.6013	18.421	18.5312	18.6026	18.5154	18.5509	18.558	18.5108	18.3073	18.7823	18.5393
	0.638927	-0.205026	0.867523	O43674	NDUB5_HUMAN	NDUFB5	NADH dehydrogenase [ubiquinone] 1 beta subcomplex subunit 5, mitochondrial	16.0676	14.939	16.005	15.7226	15.5991	15.6932	15.3845	15.9553	16.0479	16.2224	15.9449	16.0431	15.5592	15.8294	15.9576	15.402
	0.594638	-0.14589	0.903822	O43676	NDUB3_HUMAN	NDUFB3	NADH dehydrogenase [ubiquinone] 1 beta subcomplex subunit 3	16.0103	17.0495	16.3656	16.2295	16.2094	16.1326	16.1834	16.0937	16.4715	16.2299	16.5247	16.3434	16.3263	16.4926	16.4685	16.5842
	0.235057	0.164552	1.12082	O43677	NDUC1_HUMAN	NDUFC1	NADH dehydrogenase [ubiquinone] 1 subunit C1, mitochondrial	15.3234	NaN	15.5622	15.1394	15.5202	13.8726	15.4043	15.2429	15.5078	14.0698	15.4307	15.2251	14.8613	15.3115	15.2373	14.2575
	0.205703	0.0303414	1.02125	O43678	NDUA2_HUMAN	NDUFA2	NADH dehydrogenase [ubiquinone] 1 alpha subcomplex subunit 2	16.8841	16.4368	16.9115	16.7426	16.7997	16.7707	16.8598	16.8323	16.8739	16.8044	16.7339	16.6379	16.6927	16.6816	16.8363	16.7341
	0.414835	-0.16496	0.891953	O43681	GET3_HUMAN	GET3	ATPase GET3	17.4114	15.9776	17.4132	17.2281	17.1678	17.1227	17.2574	17.3922	17.5087	17.4398	17.421	17.358	17.1569	17.2777	17.2854	16.8427
	2.10582	-0.205215	0.86741	O43684	BUB3_HUMAN	BUB3	Mitotic checkpoint protein BUB3	20.1898	19.6779	20.1723	19.9369	20.1435	20.0495	20.2272	20.0012	20.2608	20.2878	20.3372	20.2081	20.2685	20.2798	20.2038	20.1939
	1.46937	-0.359667	0.779344	O43688	PLPP2_HUMAN	PLPP2	Phospholipid phosphatase 2	15.6672	14.4392	15.6287	15.3368	15.1451	15.0112	15.2573	15.4597	15.8852	15.7074	15.733	15.6922	15.4717	15.3694	15.4978	15.4661
	0.0353428	0.0116048	1.00808	O43707	ACTN4_HUMAN	ACTN4	Alpha-actinin-4	22.1322	21.3813	21.8643	22.301	21.9951	22.3155	22.1186	21.9396	21.8404	22.1449	21.7787	21.9983	21.9644	21.9887	22.0737	22.1658
	0.356813	0.0750517	1.0534	O43708	MAAI_HUMAN	GSTZ1	Maleylacetoacetate isomerase	14.2108	NaN	14.2017	14.4879	14.17	13.8211	14.0193	14.4042	14.1448	14.2867	14.0022	13.9562	14.0745	13.9522	14.229	14.2568
	1.39621	-0.30951	0.806916	O43709	BUD23_HUMAN	BUD23	Probable 18S rRNA (guanine-N(7))-methyltransferase	15.1676	NaN	15.1943	15.0955	14.9909	15.1126	14.6879	14.6288	15.6074	15.0899	15.4803	15.0899	15.449	15.6176	15.1704	14.8317
	1.01588	-0.206994	0.86634	O43716	GATC_HUMAN	GATC	Glutamyl-tRNA(Gln) amidotransferase subunit C, mitochondrial	14.3765	14.2657	14.5413	14.5486	14.5369	14.4115	14.6697	14.4241	14.9557	14.7784	14.5957	14.8693	14.3331	14.2374	15.1076	14.553
	0.18969	0.0349295	1.02451	O43719	HTSF1_HUMAN	HTATSF1	HIV Tat-specific factor 1	17.6895	17.0403	17.4957	17.5993	17.5179	17.6139	17.5536	17.4906	17.4966	17.5696	17.4192	17.3641	17.5626	17.439	17.4537	17.4164
	0.0609707	0.0247208	1.01728	O43731	ERD23_HUMAN	KDELR3	ER lumen protein-retaining receptor 3	12.7959	NaN	13.575	13.2177	13.3702	13.3435	13.4685	13.8188	13.1525	13.4364	13.7615	13.3143	13.3838	12.9597	13.1897	13.564
	0.429157	-0.111484	0.925636	O43739	CYH3_HUMAN	CYTH3	Cytohesin-3	12.3788	NaN	12.3906	12.2881	12.5953	12.4867	12.1791	12.4623	12.6573	12.2374	12.3105	12.1957	12.9913	12.3005	12.5861	12.7911
	0.385749	-0.133487	0.911625	O43747	AP1G1_HUMAN	AP1G1	AP-1 complex subunit gamma-1	18.6095	17.5087	18.6425	18.4673	18.4899	18.2827	18.4827	18.4155	18.6268	18.5842	18.7769	18.4834	18.54	18.5472	18.5152	17.8928
	1.61266	0.239884	1.1809	O43752	STX6_HUMAN	STX6	Syntaxin-6	15.9975	15.5177	16.0463	16.2122	16.1513	16.2801	16.1956	16.123	15.7578	15.9897	15.7842	15.9715	15.7187	15.7772	15.9386	15.6668
	0.192743	-0.0782681	0.947194	O43760	SNG2_HUMAN	SYNGR2	Synaptogyrin-2	18.2658	17.1446	18.4485	18.445	18.0237	18.3729	18.1998	18.4346	18.451	18.0041	18.4821	18.2012	18.1997	18.2003	18.2539	18.1686
	1.24275	-0.223588	0.856433	O43765	SGTA_HUMAN	SGTA	Small glutamine-rich tetratricopeptide repeat-containing protein alpha	17.1765	16.4826	16.9996	17.3699	16.9337	17.0365	17.0065	17.178	17.2066	17.1761	17.1486	17.443	17.0449	17.2256	17.5365	17.1908
	0.326633	-0.0850521	0.94275	O43766	LIAS_HUMAN	LIAS	Lipoyl synthase, mitochondrial	13.6536	NaN	13.1212	13.317	13.0916	13.0871	13.0656	13.1845	13.2237	13.78	13.1209	13.3576	13.308	13.01	13.3974	13.2205
	0.0862587	-0.0671191	0.954542	O43768	ENSA_HUMAN	ENSA	Alpha-endosulfine	18.8147	16.8614	19.0049	19.2758	18.9858	18.9911	18.9166	19.1258	19.0093	18.8692	18.5859	19.068	18.5672	18.8187	19.1657	18.4292
	0.559265	-0.383994	0.766313	O43776	SYNC_HUMAN	NARS1	Asparagine--tRNA ligase, cytoplasmic	18.258	15.4133	18.0991	17.9703	18.2624	17.8799	17.9976	18.108	18.2893	18.0835	18.1366	18.1779	18.1667	18.1712	17.9595	18.0757
	0.740531	-0.16098	0.894417	O43791	SPOP_HUMAN	SPOP	Speckle-type POZ protein	13.2503	13.692	13.3713	12.8396	13.2327	13.3278	13.1584	13.3001	13.6227	13.6832	13.6336	13.0857	13.5424	13.3066	13.203	13.3829
	0.694992	-0.110071	0.926543	O43795	MYO1B_HUMAN	MYO1B	Unconventional myosin-Ib	18.1999	17.4888	18.1073	18.0765	18.0612	18.0699	18.091	18.1575	18.1467	18.1958	18.1789	18.159	18.1597	18.1271	18.1656	18
	0.199055	-0.0515928	0.96487	O43805	SSNA1_HUMAN	SSNA1	Microtubule nucleation factor SSNA1	14.3393	14.486	13.8715	14.3854	13.9478	14.0329	13.9195	14.1926	14.1867	14.0985	14.0163	14.1131	14.1637	14.1431	14.616	14.2505
	0.0234441	0.0202591	1.01414	O43808	PM34_HUMAN	SLC25A17	Peroxisomal membrane protein PMP34	14.2875	16.8102	14.6981	15.7277	15.4377	15.5706	15.5345	15.4855	14.8686	15.8635	15.2133	15.3765	15.9169	15.5931	15.7125	14.8454
	0.174643	-0.130842	0.913298	O43809	CPSF5_HUMAN	NUDT21	Cleavage and polyadenylation specificity factor subunit 5	18.9817	16.7332	18.549	19.2139	19.0233	19.0446	18.9647	19.0902	18.6649	18.9495	18.6181	18.8193	18.911	18.8544	19.2583	18.5719
	0.315765	-0.266149	0.831536	O43813	LANC1_HUMAN	LANCL1	Glutathione S-transferase LANCL1	18.0633	15.1368	18.1328	18.1499	18.0393	18.1263	17.9839	18.1021	17.9457	18.1032	17.9935	17.9227	17.9872	17.9429	17.9746	17.9936
	0.33893	0.0325992	1.02285	O43815	STRN_HUMAN	STRN	Striatin	17.8447	17.9365	17.8941	18.0944	17.9086	18.0506	17.8501	18.0658	17.8598	17.979	17.874	17.8673	18.0425	17.9194	17.8706	17.9714
	1.65825	-0.261662	0.834127	O43819	SCO2_HUMAN	SCO2	Protein SCO2 homolog, mitochondrial	15.848	15.3788	15.7273	15.4625	15.5334	15.2313	15.4151	15.4811	15.9271	15.8548	16.0221	15.8689	15.6559	15.3421	15.6925	15.8074
	0.00769332	0.00362262	1.00251	O43822	CF410_HUMAN	CFAP410	Cilia- and flagella-associated protein 410	12.4582	12.6321	11.9005	12.4948	12.005	12.2447	12.9382	12.1645	12.1693	12.1251	12.5892	12.8253	12.4214	NaN	12.1658	12.162
	1.28664	0.0872772	1.06236	O43823	AKAP8_HUMAN	AKAP8	A-kinase anchor protein 8	16.3982	16.5931	16.389	16.379	16.3534	16.4752	16.5062	16.4568	16.2636	16.4261	16.2413	16.2844	16.3487	16.4398	16.3985	16.4502
	0.217619	-0.0786192	0.946964	O43826	G6PT1_HUMAN	SLC37A4	Glucose-6-phosphate exchanger SLC37A4	15.2426	14.3184	15.522	15.1782	15.5148	15.1204	15.2642	15.5078	15.4054	14.9973	15.3271	15.1473	15.45	15.3749	15.3287	15.2666
	0.380437	0.134129	1.09743	O43829	ZBT14_HUMAN	ZBTB14	Zinc finger and BTB domain-containing protein 14	12.2837	NaN	13.0363	12.9044	12.5425	12.2387	11.9505	12.7409	12.419	12.1116	12.5989	12.2079	12.6285	12.4925	12.1336	12.56
	0.6371	-0.201629	0.869568	O43837	IDH3B_HUMAN	IDH3B	Isocitrate dehydrogenase [NAD] subunit beta, mitochondrial	18.4746	17.1599	18.4199	18.2561	18.3908	18.3651	18.4096	18.4338	18.565	18.3504	18.4184	18.3295	18.4354	18.471	18.6353	18.3179
	1.9027	-0.296406	0.814279	O43847	NRDC_HUMAN	NRDC	Nardilysin	16.8061	15.9191	16.7093	16.6531	16.4125	16.6079	16.6534	16.7201	16.9327	16.7575	16.9402	16.8387	16.8492	16.7522	16.852	16.9302
	0.00205278	-0.00131607	0.999088	O43852	CALU_HUMAN	CALU	Calumenin	18.9182	17.2949	18.8753	18.9951	18.9402	18.7175	18.5432	18.985	18.9618	18.8929	18.5589	18.8646	18.2846	18.4799	18.7068	18.5306
	1.73809	-0.319504	0.801346	O43854	EDIL3_HUMAN	EDIL3	EGF-like repeat and discoidin I-like domain-containing protein 3	15.0258	14.5227	15.1446	15.1287	14.9472	15.286	14.993	15.3871	15.5133	15.4259	15.4779	15.5391	15.1986	15.5655	15.3396	14.9313
	1.09499	0.186292	1.13784	O43861	ATP9B_HUMAN	ATP9B	Probable phospholipid-transporting ATPase IIB	12.574	12.4204	12.2715	12.3897	12.5511	12.7329	12.3958	12.6137	12.5016	11.829	12.3884	12.3175	12.1193	12.3285	12.5785	12.3961
	0.000572837	0.000271082	1.00019	O43865	SAHH2_HUMAN	AHCYL1	S-adenosylhomocysteine hydrolase-like protein 1	18.5481	17.4996	18.5431	18.6727	18.7936	18.4423	18.4212	18.7096	18.3859	18.6395	18.5968	18.2129	18.7144	18.4166	18.5316	18.1303
	0.464883	-0.0846558	0.943009	O43896	KIF1C_HUMAN	KIF1C	Kinesin-like protein KIF1C	13.3873	13.5017	13.5326	13.5572	13.2882	13.2286	13.5767	13.5743	13.5969	13.494	13.8789	13.4912	13.223	13.5035	13.596	NaN
	1.50123	0.395883	1.31575	O43900	PRIC3_HUMAN	PRICKLE3	Prickle planar cell polarity protein 3	11.2096	11.7047	11.8734	11.7431	11.7448	11.5019	12.0807	12.251	11.4088	11.7541	11.61	11.4707	10.7742	11.1	11.1294	11.6949
	0.611992	-0.121357	0.919322	O43909	EXTL3_HUMAN	EXTL3	Exostosin-like 3	14.5307	NaN	14.29	14.4466	14.4198	14.568	14.2074	14.6316	14.6581	14.3493	14.3323	14.4112	15.0069	14.5108	14.5679	14.6705
	1.15432	-0.200566	0.870209	O43913	ORC5_HUMAN	ORC5	Origin recognition complex subunit 5	15.732	15.0845	15.6974	15.868	15.8752	15.7062	15.8675	15.8907	15.6904	15.8614	16.0208	15.9354	16.0435	15.9611	15.8876	15.926
	1.14711	-0.119828	0.920297	O43920	NDUS5_HUMAN	NDUFS5	NADH dehydrogenase [ubiquinone] iron-sulfur protein 5	16.3865	NaN	16.4585	16.1974	16.4497	16.2212	16.4833	16.4505	16.6462	16.3998	16.3324	16.5533	16.4589	16.5178	16.6566	16.4189
	0.281326	-0.0985485	0.933972	O43924	PDE6D_HUMAN	PDE6D	Retinal rod rhodopsin-sensitive cGMP 3',5'-cyclic phosphodiesterase subunit delta	16.249	15.1124	16.1836	16.3221	15.9987	16.3525	16.2664	16.2344	16.1731	16.2285	16.1786	16.1659	16.2817	16.3146	16.2344	15.9307
	1.24901	-0.359924	0.779206	O43929	ORC4_HUMAN	ORC4	Origin recognition complex subunit 4	15.8027	14.4982	15.8527	15.839	15.8673	15.5962	15.8874	15.8703	15.9835	16.0438	16.1235	15.9448	15.874	15.9311	15.9614	16.2311
	1.88351	-0.190854	0.876087	O43933	PEX1_HUMAN	PEX1	Peroxisomal ATPase PEX1	13.1913	NaN	12.838	13.0695	12.9967	12.8609	13.0199	12.8423	13.2573	12.9892	13.3565	13.1434	13.2207	13.0177	13.2187	13.116
	1.69146	0.134905	1.09802	O60216	RAD21_HUMAN	RAD21	Double-strand-break repair protein rad21 homolog	17.55	17.7162	17.4842	17.4935	17.6223	17.4716	17.4789	17.6616	17.4546	17.4404	17.4457	17.4876	17.4909	17.5264	17.381	17.1726
	0.98549	-1.25045	0.420318	O60218	AK1BA_HUMAN	AKR1B10	Aldo-keto reductase family 1 member B10	13.5983	NaN	13.1385	12.8103	14.2443	12.6244	14.157	12.6481	17.4856	13.7902	15.6286	13.5034	15.0218	12.3028	16.0032	12.8063
	0.108884	0.0501723	1.03539	O60220	TIM8A_HUMAN	TIMM8A	Mitochondrial import inner membrane translocase subunit Tim8 A	17.0453	16.2845	17.1727	17.4734	17.0615	17.3035	17.0168	17.5242	17.2872	17.2236	16.8634	17.3268	16.8767	16.9164	17.4499	16.5364
	0.961265	-0.237122	0.848436	O60229	KALRN_HUMAN	KALRN	Kalirin	12.3277	13.421	12.9161	12.7462	12.8178	13.0157	13.3025	12.9294	13.0612	13.22	13.6215	12.9986	13.0912	13.0198	13.1363	13.2246
	1.76151	-0.21706	0.860317	O60231	DHX16_HUMAN	DHX16	Pre-mRNA-splicing factor ATP-dependent RNA helicase DHX16	16.6135	15.9205	16.5617	16.4093	16.5317	16.5088	16.4912	16.4051	16.7026	16.6769	16.6441	16.743	16.6308	16.6407	16.6205	16.5197
	0.125728	-0.0559998	0.961928	O60232	ZNRD2_HUMAN	ZNRD2	Protein ZNRD2	18.5189	NaN	18.5631	18.3618	18.3255	18.1787	18.249	18.5477	18.7694	18.8251	18.5747	18.8227	18.2158	18.2305	18.5714	17.5755
	0.580421	-0.106638	0.92875	O60244	MED14_HUMAN	MED14	Mediator of RNA polymerase II transcription subunit 14	15.1542	14.3993	15.0337	15.1565	15.1779	15.0579	15.1277	15.044	15.089	15.1439	15.1893	15.1042	15.1041	15.1382	15.1082	15.1274
	0.953125	0.187076	1.13845	O60245	PCDH7_HUMAN	PCDH7	Protocadherin-7	13.9919	14.9624	14.0819	14.4193	14.1991	14.3372	14.3229	14.392	14.1231	14.1	14.0158	14.0922	14.2241	14.2318	14.3346	14.0886
	0.925533	-0.116173	0.922632	O60256	KPRB_HUMAN	PRPSAP2	Phosphoribosyl pyrophosphate synthase-associated protein 2	18.1058	17.5722	18.1489	18.0655	18.0459	17.9613	17.8322	18.0768	18.0068	18.1571	18.1004	18.1056	18.0706	18.0831	18.1668	18.0478
	0.658554	-0.131324	0.912993	O60264	SMCA5_HUMAN	SMARCA5	SWI/SNF-related matrix-associated actin-dependent regulator of chromatin subfamily A member 5	19.3395	18.5126	19.2634	19.3123	19.3358	19.288	19.2751	19.2685	19.302	19.3987	19.33	19.3257	19.4502	19.3472	19.2964	19.1957
	0.530678	-0.126083	0.916316	O60266	ADCY3_HUMAN	ADCY3	Adenylate cyclase type 3	15.6092	NaN	15.6308	15.1224	15.4388	14.9769	15.5723	15.6287	15.9198	15.4255	15.6998	15.5594	15.4895	15.4441	15.4399	15.4354
	0.923873	0.0625165	1.04429	O60271	JIP4_HUMAN	SPAG9	C-Jun-amino-terminal kinase-interacting protein 4	17.0731	16.8817	17.0826	17.1462	17.078	17.1409	17.1238	17.1707	17.0464	16.9585	17.0323	17.0349	17.0782	17.0951	17.0236	16.9278
	0.0423085	-0.0827839	0.944234	O60281	ZN292_HUMAN	ZNF292	Zinc finger protein 292	17.0298	13.3334	13.7797	17.0111	13.773	16.1659	14.309	14.3413	13.7483	13.7566	16.017	16.6288	13.7714	14.3608	16.2555	15.8671
	2.06571	0.209647	1.15641	O60282	KIF5C_HUMAN	KIF5C	Kinesin heavy chain isoform 5C	12.5167	12.5154	12.7806	12.5964	12.6484	12.9952	12.6785	12.7125	12.6773	12.3914	12.4274	12.5151	12.5198	12.2838	12.4481	12.5036
	0.483934	-0.34045	0.789795	O60287	NPA1P_HUMAN	URB1	Nucleolar pre-ribosomal-associated protein 1	17.7037	15.7249	16.9427	17.3783	17.2706	16.675	17.6122	17.6937	18.0728	17.3086	17.6477	15.912	17.951	17.6332	17.547	17.6526
	0.047419	-0.0237983	0.98364	O60291	MGRN1_HUMAN	MGRN1	E3 ubiquitin-protein ligase MGRN1	14.6345	13.2099	14.6642	14.5742	14.3468	14.4756	14.2329	14.3277	14.4822	14.5015	14.4685	14.454	14.4035	14.1846	14.1949	13.9668
	2.70042	-0.184133	0.880178	O60292	SI1L3_HUMAN	SIPA1L3	Signal-induced proliferation-associated 1-like protein 3	14.2031	14.0425	14.1694	13.9587	14.1597	14.2567	14.2835	14.2371	14.2344	14.3681	14.4214	14.4485	14.2414	14.3008	14.3997	14.3695
	0.0689797	-0.0106648	0.992635	O60293	ZC3H1_HUMAN	ZFC3H1	Zinc finger C3H1 domain-containing protein	14.0494	13.8634	13.8755	13.9287	13.9333	14.134	14.2228	14.0561	13.9479	13.9156	14.1546	14.0172	14.0553	13.9636	13.9408	14.1536
	1.30023	-0.381733	0.767515	O60294	TYW4_HUMAN	LCMT2	tRNA wybutosine-synthesizing protein 4	14.3626	13.7607	14.0954	14.5219	14.3081	14.5797	14.6865	14.5513	13.8753	14.6984	14.4459	15.0012	15.0043	14.9561	14.9604	14.9785
	0.182486	-0.0604288	0.958979	O60303	KATIP_HUMAN	KATNIP	Katanin-interacting protein	13.4696	NaN	13.6915	13.6852	13.7405	14.3416	13.8625	13.4466	14.1592	13.4358	13.7626	13.8474	13.8037	13.9481	13.6418	13.8706
	0.597402	-0.0853584	0.94255	O60306	AQR_HUMAN	AQR	RNA helicase aquarius	16.7197	16.1762	16.572	16.5132	16.7239	16.4848	16.6089	16.6154	16.6943	16.6573	16.7831	16.6773	16.6502	16.6149	16.5949	16.4249
	0.81405	0.283235	1.21692	O60307	MAST3_HUMAN	MAST3	Microtubule-associated serine/threonine-protein kinase 3	11.5891	NaN	11.972	11.8529	11.9668	12.1102	12.0086	12.0738	11.7621	11.1373	12.1808	12.0152	11.3673	11.4814	12.2475	11.0548
	0.300503	-0.0246708	0.983045	O60313	OPA1_HUMAN	OPA1	Dynamin-like 120 kDa protein, mitochondrial	17.0532	16.8559	17.0145	17.0398	16.9885	17.0411	17.0398	17.0507	17.0243	17.0261	17.0941	17.0712	17.0647	17.0371	17.1025	16.8607
	0.157631	-0.0544261	0.962977	O60318	GANP_HUMAN	MCM3AP	Germinal-center associated nuclear protein	14.4015	13.3831	14.3454	14.3693	14.5656	14.3069	14.4611	14.4758	14.3042	14.245	14.3604	14.3218	14.4601	14.4323	14.2104	14.4099
	0.115069	0.0526401	1.03716	O60331	PI51C_HUMAN	PIP5K1C	Phosphatidylinositol 4-phosphate 5-kinase type-1 gamma	13.0699	NaN	12.45	12.8538	12.6085	12.776	13.6631	12.6714	12.8534	12.7125	12.5426	12.8168	13.1001	12.8743	12.4096	13.2327
	0.310462	-0.121574	0.919184	O60333	KIF1B_HUMAN	KIF1B	Kinesin-like protein KIF1B	14.7323	15.535	15.0303	15.4014	14.7705	14.6306	14.9342	15.0935	15.3888	15.4936	15.318	14.7207	15.5958	14.7707	14.7147	15.0983
	0.104512	0.0272017	1.01903	O60341	KDM1A_HUMAN	KDM1A	Lysine-specific histone demethylase 1A	17.4544	18.0092	17.6628	17.7728	17.2563	17.5548	17.2755	17.5516	17.5185	17.4598	17.5259	17.665	17.4167	17.707	17.3857	17.6413
	0.195681	0.0209286	1.01461	O60343	TBCD4_HUMAN	TBC1D4	TBC1 domain family member 4	15.0124	15.0529	15.051	14.9831	15.0991	15.0642	15.0453	15.0341	14.9233	15.0133	15.1177	15.0233	15.1286	15.0997	15.0851	14.7835
	0.510763	-0.749506	0.594807	O60346	PHLP1_HUMAN	PHLPP1	PH domain leucine-rich repeat-containing protein phosphatase 1	15.8048	13.1612	12.704	12.4896	15.5849	12.6379	12.3495	12.8652	15.5297	13.1579	13.2726	13.2263	13.0147	13.216	15.8395	16.3365
	0.988595	-0.115467	0.923084	O60427	FADS1_HUMAN	FADS1	Acyl-CoA (8-3)-desaturase	15.1579	NaN	14.9659	15.1351	14.9925	14.9253	14.9222	14.9917	14.844	15.0433	15.0588	15.1699	15.1941	15.2035	15.1636	15.35
	0.460169	0.113966	1.0822	O60437	PEPL_HUMAN	PPL	Periplakin	16.9871	16.3169	17.2074	17.1014	17.2804	17.3208	17.1986	17.2029	17.0123	17.0007	17.0332	16.9729	16.962	16.9837	16.9197	16.8192
	2.2569	0.261251	1.19852	O60443	GSDME_HUMAN	GSDME	Gasdermin-E	13.367	13.4723	13.4905	13.5778	13.7742	13.8032	13.6198	13.7327	13.1677	13.3758	13.2077	13.5013	13.4131	13.1635	13.3098	13.6085
	0.329081	-0.0655004	0.955614	O60447	EVI5_HUMAN	EVI5	Ecotropic viral integration site 5 protein homolog	12.1633	12.775	12.1007	12.1545	12.1187	12.2897	12.0585	12.3351	12.2823	12.3712	12.1911	12.2705	12.4398	12.3277	12.4146	12.2223
	0.989369	-0.145848	0.903848	O60462	NRP2_HUMAN	NRP2	Neuropilin-2	16.7362	17.215	16.7465	16.8918	16.5965	17.0301	16.7505	16.9371	17.0214	17.1226	16.8798	17.0358	16.8128	17.0473	16.9349	17.216
	0.562298	0.154836	1.1133	O60476	MA1A2_HUMAN	MAN1A2	Mannosyl-oligosaccharide 1,2-alpha-mannosidase IB	15.2772	16.2245	15.1637	15.234	15.1831	15.2385	15.1404	15.1994	15.2126	15.0888	15.345	15.196	15.3477	15.0947	15.1577	14.9797
	0.395541	-0.543262	0.686217	O60493	SNX3_HUMAN	SNX3	Sorting nexin-3	17.1583	12.1405	17.0547	17.2297	17.1619	17.2491	17.0415	17.0303	17.0358	16.805	16.989	17.1935	16.9572	17.1095	17.4554	16.8667
	0.571531	0.126998	1.09202	O60499	STX10_HUMAN	STX10	Syntaxin-10	14.8686	15.0323	14.5538	15.3126	14.5706	15.0335	14.6184	15.0553	14.8565	14.7004	14.5687	14.7145	14.7251	14.8549	15.0028	14.6062
	0.278796	0.0737175	1.05243	O60503	ADCY9_HUMAN	ADCY9	Adenylate cyclase type 9	12.3248	12.9835	12.8487	12.8458	12.6413	12.6779	12.7423	12.9394	12.6722	12.6866	12.1271	12.8128	12.7277	12.6286	12.8275	12.9315
	1.93424	0.178196	1.13147	O60504	VINEX_HUMAN	SORBS3	Vinexin	15.569	15.2879	15.5112	15.5775	15.7008	15.5153	15.6289	15.4786	15.4718	15.3974	15.3559	15.3643	15.4259	15.3388	15.4207	15.069
	0.460716	0.0752602	1.05355	O60506	HNRPQ_HUMAN	SYNCRIP	Heterogeneous nuclear ribonucleoprotein Q	21.2134	21.3597	21.0514	21.2585	21.136	21.2777	21.1939	20.964	20.8373	21.2772	20.9312	21.1353	21.0772	21.1363	21.0641	21.394
	0.159601	0.0262568	1.01837	O60508	PRP17_HUMAN	CDC40	Pre-mRNA-processing factor 17	15.1048	14.7556	15.2111	14.9851	14.9955	15.0518	15.2181	15.0424	15.2077	14.9755	15.0374	15.081	15.1047	14.9208	14.864	14.9632
	0.477375	-0.193645	0.874394	O60512	B4GT3_HUMAN	B4GALT3	Beta-1,4-galactosyltransferase 3	13.6496	NaN	13.4598	14.0885	13.5032	13.6912	12.7351	13.7653	13.7847	13.367	13.632	13.7298	13.7287	13.8298	14.4635	13.4626
	0.434155	-0.0600818	0.95921	O60518	RNBP6_HUMAN	RANBP6	Ran-binding protein 6	14.9348	14.6033	14.8446	14.8596	14.7679	14.6582	14.7885	14.7508	14.7941	15.0457	14.9328	14.5818	14.8101	14.7784	14.9861	14.7595
	0.736151	0.0383425	1.02693	O60524	NEMF_HUMAN	NEMF	Ribosome quality control complex subunit NEMF	16.6429	16.6873	16.6917	16.6053	16.5757	16.6451	16.7045	16.6732	16.6023	16.5744	16.7091	16.5428	16.629	16.6397	16.536	16.6856
	1.01293	-0.30363	0.810211	O60547	GMDS_HUMAN	GMDS	GDP-mannose 4,6 dehydratase	16.5678	15.3727	16.295	16.6806	16.3378	16.644	16.5998	16.5385	16.7141	16.2934	16.6083	16.5655	16.7564	16.8304	17.0559	16.641
	0.509545	-0.0597426	0.959435	O60563	CCNT1_HUMAN	CCNT1	Cyclin-T1	15.1959	14.922	15.1609	15.0295	15.2281	14.9072	15.0121	15.0561	15.1657	15.1111	15.2616	15.1461	15.2071	15.1558	14.9965	14.946
	1.34853	-0.171392	0.887985	O60568	PLOD3_HUMAN	PLOD3	Multifunctional procollagen lysine hydroxylase and glycosyltransferase LH3	16.6973	16.0562	16.707	16.6427	16.5819	16.5897	16.5781	16.6654	16.7463	16.7858	16.8054	16.7966	16.7209	16.7084	16.6283	16.6978
	2.69725	-0.167504	0.890381	O60573	IF4E2_HUMAN	EIF4E2	Eukaryotic translation initiation factor 4E type 2	15.544	NaN	15.3108	15.4203	15.3997	15.5796	15.4313	15.3636	15.4634	15.661	15.6766	15.6848	15.5861	15.5772	15.5689	15.6067
	1.0925	0.240054	1.18104	O60603	TLR2_HUMAN	TLR2	Toll-like receptor 2	12.0744	NaN	12.0874	12.1316	12.1731	12.0481	12.4002	12.2242	11.716	11.8327	11.9138	11.4042	12.3435	12.1282	12.1201	NaN
	0.604543	-0.0966601	0.935195	O60610	DIAP1_HUMAN	DIAPH1	Protein diaphanous homolog 1	18.3123	17.6057	18.2124	18.2197	18.2226	18.2234	18.174	18.2063	18.2524	18.2292	18.3079	18.2583	18.2696	18.2695	18.2089	18.1538
	1.84595	0.189551	1.14041	O60613	SEP15_HUMAN	SELENOF	Selenoprotein F	15.3185	NaN	15.4997	15.4581	15.2836	15.2448	15.1317	15.2988	15.2714	15.0034	15.0762	15.2762	15.0715	15.2779	15.1271	14.9344
	0.447525	-0.229279	0.853061	O60637	TSN3_HUMAN	TSPAN3	Tetraspanin-3	14.4232	12.5326	14.3929	14.4437	14.2369	14.4634	14.408	14.472	14.4558	14.3872	14.5939	14.1474	14.4963	14.3118	14.4867	14.3279
	0.914391	0.103691	1.07452	O60645	EXOC3_HUMAN	EXOC3	Exocyst complex component 3	15.783	15.8915	16.0069	15.906	15.759	15.8383	15.9171	15.9972	15.6099	15.6675	15.8928	15.7906	15.5673	15.8351	15.9847	15.9216
	0.459694	-0.0831262	0.94401	O60658	PDE8A_HUMAN	PDE8A	High affinity cAMP-specific and IBMX-insensitive 3',5'-cyclic phosphodiesterase 8A	14.3497	14.4717	14.5085	14.2621	14.1759	14.1124	14.3635	14.2786	14.191	14.5017	14.4341	14.2247	14.4367	14.1954	14.4176	14.7861
	1.26425	0.166234	1.12213	O60664	PLIN3_HUMAN	PLIN3	Perilipin-3	18.8716	18.449	18.7906	18.9968	18.7049	18.8083	18.824	18.9241	18.71	18.6693	18.6026	18.7551	18.4509	18.4967	18.8779	18.477
	0.214994	0.148773	1.10863	O60671	RAD1_HUMAN	RAD1	Cell cycle checkpoint protein RAD1	14.4406	16.4332	14.3863	14.3473	14.2767	14.1851	14.3054	14.2883	14.7614	14.4782	14.5344	14.4949	14.4301	14.5498	14.4611	13.7628
	0.180925	0.13181	1.09567	O60674	JAK2_HUMAN	JAK2	Tyrosine-protein kinase JAK2	NaN	13.4698	11.3338	12.2038	11.822	11.6874	11.8437	11.5962	12.1317	11.9325	11.4231	11.2188	11.5361	12.2738	12.1427	12.2375
	0.46659	0.120088	1.0868	O60675	MAFK_HUMAN	MAFK	Transcription factor MafK	12.6406	NaN	12.9596	12.9446	13.1597	12.629	13.2989	12.9139	13.1037	12.687	12.743	12.4909	12.748	12.6801	13.1457	12.9226
	0.420275	-0.0842535	0.943272	O60684	IMA7_HUMAN	KPNA6	Importin subunit alpha-7	17.1817	16.92	17.1936	17.1688	16.9919	17.1759	17.2802	17.1196	17.3773	16.8264	17.3225	17.2833	17.2936	17.3916	17.363	16.848
	0.551594	-0.119585	0.920453	O60687	SRPX2_HUMAN	SRPX2	Sushi repeat-containing protein SRPX2	14.0656	13.2953	14.0392	14.1354	14.1085	14.0507	14.1495	13.913	13.8496	14.0702	14.0987	14.1575	14.091	14.209	14.1217	14.1161
	0.684136	-0.103967	0.930471	O60701	UGDH_HUMAN	UGDH	UDP-glucose 6-dehydrogenase	20.7851	20.9844	20.879	20.6237	20.5728	20.5789	20.8862	20.4001	20.8162	20.7881	20.9046	20.8725	20.7633	20.7512	20.67	20.9761
	0.269956	0.0459664	1.03237	O60716	CTND1_HUMAN	CTNND1	Catenin delta-1	19.5739	19.2712	19.624	19.7652	19.5848	19.7907	19.6423	19.7104	19.491	19.4275	19.6199	19.6643	19.3956	19.5845	19.7617	19.6502
	0.245275	0.105138	1.0756	O60725	ICMT_HUMAN	ICMT	Protein-S-isoprenylcysteine O-methyltransferase	15.5072	16.2705	15.0002	14.954	14.9079	15.2266	14.9149	15.1535	15.4053	15.3057	15.263	15.0635	14.9929	15.1032	15.2306	14.7294
	1.04355	0.417563	1.33567	O60749	SNX2_HUMAN	SNX2	Sorting nexin-2	17.7618	19.1473	17.9228	18.4048	18.5353	18.7085	18.8394	18.7295	17.7848	17.6931	17.7615	17.7401	18.3324	18.9187	18.5251	17.9532
	0.802294	-0.301586	0.81136	O60762	DPM1_HUMAN	DPM1	Dolichol-phosphate mannosyltransferase subunit 1	18.3252	16.7961	18.3396	18.4411	18.4634	18.283	18.438	18.4301	18.3657	18.4175	18.4805	18.499	18.529	18.5436	18.4998	18.5942
	0.205222	0.0378265	1.02657	O60763	USO1_HUMAN	USO1	General vesicular transport factor p115	17.7691	17.2663	17.7859	17.8427	17.8606	17.8493	17.8782	17.8641	17.7772	17.715	17.7396	17.6403	17.7093	17.666	17.7438	17.8226
	0.268593	0.0950693	1.06812	O60784	TOM1_HUMAN	TOM1	Target of Myb1 membrane trafficking protein	15.4159	14.3067	15.4117	15.4478	15.41	15.3235	15.3622	15.3087	15.4753	15.3678	15.1825	15.1756	15.0512	15.0285	15.0091	14.9359
	0.61137	0.346946	1.27187	O60825	F262_HUMAN	PFKFB2	6-phosphofructo-2-kinase/fructose-2,6-bisphosphatase 2	17.2469	15.1806	17.5278	17.3605	17.4554	17.2402	17.5958	17.5186	16.7381	16.8634	16.8714	16.9004	16.665	16.838	16.8097	16.6642
	0.0106282	0.00156987	1.00109	O60826	CCD22_HUMAN	CCDC22	Coiled-coil domain-containing protein 22	15.4016	15.5617	15.4646	15.5745	15.5351	15.5922	15.584	15.5809	15.4749	15.5006	15.448	15.5976	15.6203	15.6178	15.7123	15.3105
	0.176418	-0.0868793	0.941557	O60828	PQBP1_HUMAN	PQBP1	Polyglutamine-binding protein 1	17.0657	15.7278	17.0242	17.3346	17.1496	17.1106	17.0759	17.2548	17.2321	17.0395	16.8892	17.3364	16.9535	16.9426	17.323	16.722
	1.78852	-0.36417	0.776916	O60830	TI17B_HUMAN	TIMM17B	Mitochondrial import inner membrane translocase subunit Tim17-B	15.0496	14.1128	14.9134	14.6388	14.6905	14.8002	14.5129	14.4386	15.1661	15.0549	15.0043	15.1688	15.3447	14.9251	14.8302	14.5762
	0.587808	-0.410857	0.752177	O60831	PRAF2_HUMAN	PRAF2	PRA1 family protein 2	16.9862	14.3691	16.9695	17.1704	17.0713	17.3095	17.223	16.9585	17.0679	17.2551	16.9859	17.0434	17.1091	17.1533	17.2433	17.4863
	1.19926	-0.198667	0.871355	O60832	DKC1_HUMAN	DKC1	H/ACA ribonucleoprotein complex subunit DKC1	17.6601	16.8587	17.5674	17.4553	17.6954	17.5062	17.5972	17.4929	17.6462	17.7858	17.7085	17.5236	17.7187	17.7389	17.5765	17.7243
	0.242637	-0.0209477	0.985585	O60841	IF2P_HUMAN	EIF5B	Eukaryotic translation initiation factor 5B	18.3283	18.2311	18.2535	18.1333	18.2543	18.1351	18.1918	18.1976	18.2482	18.2729	18.3386	18.2397	18.2572	18.284	18.1726	18.0794
	0.0408131	-0.0124605	0.9914	O60858	TRI13_HUMAN	TRIM13	E3 ubiquitin-protein ligase TRIM13	12.4119	NaN	12.3252	12.6601	12.2391	12.1941	12.4721	12.7218	12.2752	12.5061	12.7132	12.2732	12.2209	12.6034	12.2413	12.7226
	0.00891702	0.00666046	1.00463	O60869	EDF1_HUMAN	EDF1	Endothelial differentiation-related factor 1	19.494	17.3762	19.2751	19.173	19.0455	18.966	19.2722	19.3103	19.2334	19.1874	19.1163	19.1365	19.0547	18.7813	18.9515	18.3979
	0.0231246	0.00477087	1.00331	O60870	KIN17_HUMAN	KIN	DNA/RNA-binding protein KIN17	14.6804	14.9974	14.7231	14.53	14.6622	14.4679	14.6745	14.5606	14.7653	14.7697	14.7234	14.6732	14.7584	14.6231	14.4706	14.4742
	0.485245	-0.05107	0.96522	O60879	DIAP2_HUMAN	DIAPH2	Protein diaphanous homolog 2	15.1528	14.973	15.0594	15.1109	15.1701	15.0224	15.0864	15.1071	15.1935	15.0813	15.0475	15.066	15.2849	15.2391	15.2554	14.9228
	0.714771	-0.329324	0.795909	O60884	DNJA2_HUMAN	DNAJA2	DnaJ homolog subfamily A member 2	18.3807	16.4555	18.3032	18.3944	18.3034	18.4042	18.3684	18.4326	18.3846	18.5472	18.4744	18.4979	18.4683	18.3994	18.5067	18.3984
	0.674004	0.0326633	1.0229	O60885	BRD4_HUMAN	BRD4	Bromodomain-containing protein 4	16.8552	16.896	16.8956	16.7488	16.8124	16.8521	16.8354	16.9255	16.7965	16.9096	16.7617	16.8182	16.8473	16.8068	16.815	16.8045
	0.990223	-0.28006	0.823557	O60888	CUTA_HUMAN	CUTA	Protein CutA	18.1226	16.9378	18.0473	18.2792	17.8281	18.1748	17.9801	18.1562	18.2414	18.1938	18.068	18.4008	18.1232	18.3273	18.404	18.008
	0.24175	-0.0858229	0.942247	O60890	OPHN1_HUMAN	OPHN1	Oligophrenin-1	12.0042	NaN	11.8347	11.8745	11.8331	11.9464	11.8673	12.0926	12.1102	12.4382	12.2723	12.4085	11.9312	11.4164	11.954	11.5304
	0.118783	-0.0363603	0.975112	O60921	HUS1_HUMAN	HUS1	Checkpoint protein HUS1	13.2329	NaN	13.6103	13.2401	13.4941	13.2401	13.8781	13.4811	13.1403	13.4342	13.512	13.55	13.4319	13.8714	13.6284	13.353
	0.556563	-0.260986	0.834518	O60925	PFD1_HUMAN	PFDN1	Prefoldin subunit 1	17.8863	16.8498	17.6777	18.6121	18.2674	18.6226	18.34	18.5461	18.5066	18.4933	18.0183	18.3221	18.1328	18.3835	18.765	18.2683
	0.634206	0.132765	1.09639	O60927	PP1RB_HUMAN	PPP1R11	E3 ubiquitin-protein ligase PPP1R11	15.994	NaN	15.8058	16.0233	15.7757	15.8988	16.0323	15.8044	15.8919	15.9538	15.6134	15.9448	15.594	15.7894	16.097	15.2927
	0.0150041	-0.00385654	0.99733	O60934	NBN_HUMAN	NBN	Nibrin	15.9664	15.3782	16.0351	16.0386	16.1016	16.0643	16.1217	16.0422	15.8759	15.9763	15.9361	15.9922	15.9999	16.0143	15.9043	16.0799
	1.38563	0.399426	1.31898	O60936	NOL3_HUMAN	NOL3	Nucleolar protein 3	17.3217	NaN	17.2587	16.793	16.6136	16.5434	16.5895	16.9827	16.8678	16.6893	16.3544	16.7174	15.823	16.175	16.3841	16.7681
	0.0109203	0.00144422	1.001	O60942	MCE1_HUMAN	RNGTT	mRNA-capping enzyme	14.3705	14.6277	14.3304	14.276	14.3829	14.3943	14.417	14.3677	14.3969	14.3699	14.3447	14.3866	14.5192	14.4991	14.3405	14.2981
	0.16496	0.0654551	1.04641	O75027	ABCB7_HUMAN	ABCB7	Iron-sulfur clusters transporter ABCB7, mitochondrial	14.3106	15.6567	14.5459	14.8467	14.7668	14.6231	14.5417	14.6574	14.4158	14.5036	14.4993	14.6705	14.8124	14.9712	14.7818	14.7709
	0.454703	-0.0796943	0.946258	O75030	MITF_HUMAN	MITF	Microphthalmia-associated transcription factor	14.7394	14.8608	14.6305	14.7344	14.4507	14.5807	14.7515	14.7017	14.9033	14.9706	14.4358	14.5989	14.7262	14.854	14.9773	14.6211
	0.110837	0.026028	1.0182	O75044	SRGP2_HUMAN	SRGAP2	SLIT-ROBO Rho GTPase-activating protein 2	16.1412	16.0163	16.0013	15.7557	15.9495	16.1265	16.2289	16.2545	16.1775	16.1907	16.1443	16.0051	15.7494	15.9892	15.7646	16.2447
	0.670547	-0.0924744	0.937913	O75052	CAPON_HUMAN	NOS1AP	Carboxyl-terminal PDZ ligand of neuronal nitric oxide synthase protein	13.3674	NaN	13.5538	13.3057	13.4368	13.4132	13.281	13.2493	13.6333	13.7384	13.3004	13.3697	13.5309	13.3906	13.4544	13.3018
	1.43705	0.140931	1.10262	O75054	IGSF3_HUMAN	IGSF3	Immunoglobulin superfamily member 3	12.9929	13.1813	13.2208	13.1161	13.2242	13.1079	13.3005	13.2315	13.1572	13.085	12.8215	12.7979	13.0439	13.1749	13.0923	13.075
	0.508751	0.0564544	1.03991	O75061	AUXI_HUMAN	DNAJC6	Putative tyrosine-protein phosphatase auxilin	13.7116	13.35	13.6343	13.3956	13.6255	13.6213	13.6629	13.5787	13.5615	13.5747	13.6329	13.4139	13.5429	13.5292	13.4484	13.4247
	0.139098	-0.0474026	0.967677	O75063	XYLK_HUMAN	FAM20B	Glycosaminoglycan xylosylkinase	15.0459	13.8626	14.9378	14.6823	14.566	14.9106	14.7879	14.6648	14.6937	14.7912	14.7668	14.7327	14.5828	14.7187	14.8251	14.7262
	0.567103	0.128392	1.09307	O75064	DEN4B_HUMAN	DENND4B	DENN domain-containing protein 4B	13.2074	14.0432	13.2255	13.4222	13.3073	13.2272	13.5039	13.1915	13.0148	13.2051	13.3875	13.156	13.4378	13.2792	13.3398	13.281
	1.27926	0.377946	1.29949	O75071	EFC14_HUMAN	EFCAB14	EF-hand calcium-binding domain-containing protein 14	12.3329	NaN	12.9133	12.9263	12.5573	12.5775	12.3773	12.4793	12.5261	12.0783	12.0714	11.8397	11.5839	12.8115	12.2215	12.6029
	0.333515	0.0817106	1.05827	O75083	WDR1_HUMAN	WDR1	WD repeat-containing protein 1	20.5885	19.6868	20.4983	20.4429	20.4735	20.4079	20.4545	20.4178	20.3369	20.3117	20.3765	20.3622	20.3188	20.2716	20.3369	20.002
	1.35454	0.0876265	1.06262	O75110	ATP9A_HUMAN	ATP9A	Probable phospholipid-transporting ATPase IIA	15.5538	15.7718	15.6879	15.6383	15.4866	15.6107	15.559	15.5557	15.5915	15.4044	15.6176	15.47	15.5355	15.5166	15.5036	15.5235
	0.504349	0.156972	1.11494	O75113	N4BP1_HUMAN	N4BP1	NEDD4-binding protein 1	14.6568	13.8931	14.5524	14.6331	14.5945	14.5676	15.0944	15.0536	14.2529	14.5557	14.4687	14.0891	14.4916	14.5575	14.6238	14.7505
	0.611046	0.0716138	1.05089	O75116	ROCK2_HUMAN	ROCK2	Rho-associated protein kinase 2	17.0531	16.6497	17.0415	17.0896	17.1241	17.1299	17.1436	17.1477	16.9779	16.9704	16.9837	16.968	16.9851	17.0071	16.9352	16.9789
	2.7711	-0.150186	0.901134	O75122	CLAP2_HUMAN	CLASP2	CLIP-associating protein 2	15.6812	15.4194	15.7348	15.5148	15.6036	15.5689	15.7055	15.6001	15.7667	15.7287	15.8084	15.7922	15.7324	15.7538	15.7161	15.7317
	0.528561	-0.352743	0.783094	O75131	CPNE3_HUMAN	CPNE3	Copine-3	20.0412	17.2957	19.887	19.845	19.7665	19.8801	19.8418	19.8445	19.9386	19.9734	19.9375	19.8499	19.9179	19.6924	19.9204	19.9938
	1.05348	0.303453	1.23409	O75132	ZBED4_HUMAN	ZBED4	Zinc finger BED domain-containing protein 4	13.0558	13.982	13.0811	12.7957	12.9822	12.5303	13.019	12.9556	12.8248	12.6652	12.5903	12.7341	12.7723	12.4283	12.7912	13.1679
	0.0948391	-0.0226987	0.98439	O75140	DEPD5_HUMAN	DEPDC5	GATOR complex protein DEPDC5	11.7202	NaN	11.6784	12.0506	11.7909	11.5312	11.7641	12.0658	11.7364	12.069	11.7682	11.627	11.9096	11.7155	11.7642	11.993
	2.03406	-0.26459	0.832435	O75143	ATG13_HUMAN	ATG13	Autophagy-related protein 13	14.8383	NaN	14.7425	14.7333	14.4409	14.6563	14.4153	14.702	15.1379	15.0111	15.0726	14.8137	14.9758	14.9236	14.7156	14.6419
	2.54293	0.172479	1.12699	O75145	LIPA3_HUMAN	PPFIA3	Liprin-alpha-3	13.6817	13.6807	13.7022	13.5188	13.7685	13.6755	13.8338	13.5967	13.3507	13.5255	13.6213	13.5111	13.5172	13.3885	13.5871	13.5768
	0.260233	-0.105036	0.929782	O75146	HIP1R_HUMAN	HIP1R	Huntingtin-interacting protein 1-related protein	15.7105	16.704	16.4304	16.4436	16.6296	16.5665	16.2514	16.6036	15.905	16.6848	16.0109	16.8844	16.8353	16.6173	16.6487	16.5936
	0.566905	-0.120304	0.919994	O75147	OBSL1_HUMAN	OBSL1	Obscurin-like protein 1	15.3395	15.1249	15.1423	15.3066	14.5012	15.274	15.0215	15.2124	15.2319	15.2861	15.4229	15.3069	15.0051	15.2541	15.1237	15.2539
	3.38429	-0.14585	0.903847	O75150	BRE1B_HUMAN	RNF40	E3 ubiquitin-protein ligase BRE1B	15.8932	15.7842	15.9313	15.8777	15.9922	15.8452	15.9453	15.8301	15.9471	15.9358	16.0721	16.0789	16.0766	16.071	16.0315	16.0529
	0.0373945	0.00736165	1.00512	O75151	PHF2_HUMAN	PHF2	Lysine-specific demethylase PHF2	15.9329	16.3913	15.7749	15.9017	15.9745	15.8697	15.8574	15.8183	15.8603	15.9581	15.9153	15.9177	15.9777	15.9721	15.8941	15.9668
	0.645398	-0.159607	0.895269	O75152	ZC11A_HUMAN	ZC3H11A	Zinc finger CCCH domain-containing protein 11A	16.2464	15.4208	16.3631	15.9412	15.9258	16.1947	16.054	16.3013	16.3485	16.3179	16.2494	16.303	16.1417	16.1023	15.833	16.4284
	0.323997	0.153208	1.11204	O75161	NPHP4_HUMAN	NPHP4	Nephrocystin-4	16.8367	18.3605	17.0733	16.6773	16.8669	17.1113	17.5588	17.1829	16.901	16.8455	16.8475	16.9492	17.034	17.1905	17.0967	17.5776
	0.900423	0.0703487	1.04997	O75165	DJC13_HUMAN	DNAJC13	DnaJ homolog subfamily C member 13	15.544	15.3436	15.5462	15.6244	15.6676	15.6559	15.59	15.6416	15.4342	15.4229	15.5348	15.4815	15.6107	15.5532	15.5192	15.4939
	1.33361	-0.282129	0.822377	O75167	PHAR2_HUMAN	PHACTR2	Phosphatase and actin regulator 2	13.3389	12.7032	13.154	12.7519	13.0171	13.1454	13.3308	12.9459	12.9093	13.6577	13.5637	13.2133	13.2723	13.4613	13.5599	13.007
	1.45111	0.127867	1.09268	O75170	PP6R2_HUMAN	PPP6R2	Serine/threonine-protein phosphatase 6 regulatory subunit 2	14.1351	13.9196	14.2322	14.1512	14.2791	14.1731	14.2728	14.3415	14.0959	14.152	14.0041	14.1023	13.9742	13.9875	14.1904	13.9753
	0.762678	-0.0922045	0.938088	O75175	CNOT3_HUMAN	CNOT3	CCR4-NOT transcription complex subunit 3	16.0989	15.8491	16.2437	16.0832	16.2455	15.9555	16.2487	16.1136	16.2936	16.2762	16.1615	16.1774	16.0412	16.1668	16.0919	16.3673
	2.2675	-0.256942	0.83686	O75179	ANR17_HUMAN	ANKRD17	Ankyrin repeat domain-containing protein 17	16.034	15.5332	15.9964	16.0372	16.0961	16.0781	16.1633	16.1409	16.1129	16.2758	16.2593	16.2246	16.3596	16.4114	16.2938	16.1974
	0.0927751	-0.0289214	0.980153	O75182	SIN3B_HUMAN	SIN3B	Paired amphipathic helix protein Sin3b	13.9865	14.1048	14.0238	14.2322	13.7208	13.9691	14.5166	14.3377	14.2092	14.0659	14.5327	14.3349	14.0917	13.8875	13.8837	14.1173
	0.756552	-0.178227	0.883788	O75190	DNJB6_HUMAN	DNAJB6	DnaJ homolog subfamily B member 6	16.9504	16.5046	16.8073	17.0242	16.7733	17.1731	17.1118	16.3744	16.5628	17.0488	16.8942	17.1973	17.0956	17.0146	17.188	17.1435
	0.024338	-0.0100347	0.993069	O75191	XYLB_HUMAN	XYLB	Xylulose kinase	14.1914	14.9166	13.8981	13.869	13.8056	13.8901	13.8358	13.7483	14.0553	14.1111	13.8732	14.1286	14.1058	13.8801	14.2029	13.8781
	0.594691	0.258439	1.19618	O75208	COQ9_HUMAN	COQ9	Ubiquinone biosynthesis protein COQ9, mitochondrial	14.6392	16.4013	14.8725	14.7857	14.8331	14.7523	14.8976	15.119	14.9088	14.2899	14.729	14.7991	14.6818	14.7778	15.0158	15.0309
	0.133404	0.0203061	1.01417	O75223	GGCT_HUMAN	GGCT	Gamma-glutamylcyclotransferase	18.3131	18.7415	18.5015	18.4368	18.3756	18.4183	18.5201	18.4448	18.5058	18.3053	18.3089	18.5066	18.3641	18.5726	18.5429	18.4829
	1.33099	-0.129056	0.914429	O75251	NDUS7_HUMAN	NDUFS7	NADH dehydrogenase [ubiquinone] iron-sulfur protein 7, mitochondrial	17.28	17.3091	17.3476	16.9688	17.2487	17.0766	17.3052	17.0478	17.328	17.2065	17.4172	17.3219	17.3496	17.3974	17.196	17.3997
	0.0879864	0.0459279	1.03235	O75290	Z780A_HUMAN	ZNF780A	Zinc finger protein 780A	11.9384	NaN	11.9765	11.1431	11.9359	11.6264	11.2096	11.3972	11.5419	11.9723	11.9162	10.8669	11.4582	11.6647	11.4853	NaN
	0.532589	0.261236	1.19851	O75298	RTN2_HUMAN	RTN2	Reticulon-2	12.873	NaN	13.4987	13.6461	12.9562	13.034	12.5634	13.4455	13.4653	13.1149	13.2554	12.8888	12.8744	12.6721	13.0308	11.7706
	1.04658	-0.24943	0.841229	O75306	NDUS2_HUMAN	NDUFS2	NADH dehydrogenase [ubiquinone] iron-sulfur protein 2, mitochondrial	17.0591	15.9353	17.0088	16.9715	17.0148	16.992	17.0368	17.0011	17.1718	17.1274	17.1201	17.128	17.1803	17.1092	17.1931	16.9849
	0.0802996	0.0323865	1.0227	O75312	ZPR1_HUMAN	ZPR1	Zinc finger protein ZPR1	17.5361	16.7918	17.7395	18.0085	17.7928	17.8236	17.809	18.0206	17.5841	17.6964	17.6156	17.786	17.6209	17.6053	17.9312	17.4235
	0.191486	-0.100863	0.932475	O75317	UBP12_HUMAN	USP12	Ubiquitin carboxyl-terminal hydrolase 12	15.4696	13.7215	15.3093	15.5125	15.1391	15.2826	15.5092	15.3425	15.2538	15.3155	15.4247	15.2627	15.2783	15.2651	15.2053	15.0879
	0.103626	0.0736916	1.05241	O75319	DUS11_HUMAN	DUSP11	RNA/RNP complex-1-interacting phosphatase	13.5862	NaN	13.7518	13.4305	13.7872	13.1304	14.0782	13.665	13.7416	13.667	13.9567	14.2947	13.8371	13.4435	13.4225	12.1094
	0.624379	-0.35062	0.784247	O75323	NIPS2_HUMAN	NIPSNAP2	Protein NipSnap homolog 2	17.0817	14.6919	16.8106	16.8649	16.8879	17.1998	16.7878	16.7855	16.9434	16.8878	17.0951	17.0615	17.0168	16.9839	16.9356	16.9909
	1.26937	0.321671	1.24978	O75326	SEM7A_HUMAN	SEMA7A	Semaphorin-7A	14.4486	14.44	14.4604	13.7725	14.1868	14.0519	13.8375	14.4426	13.7494	13.2306	13.9264	13.9136	13.7608	14.1753	14.033	14.2778
	0.175804	-0.143892	0.905074	O75340	PDCD6_HUMAN	PDCD6	Programmed cell death protein 6	17.9369	15.5786	17.8886	18.4161	18.0521	18.2586	17.876	18.1174	17.7713	17.8135	17.7722	18.0239	18.0546	17.9579	18.2645	17.6176
	0.0450138	-0.0421927	0.971178	O75346	ZN253_HUMAN	ZNF253	Zinc finger protein 253	9.86922	NaN	9.00889	10.2563	10.3877	10.5495	10.6965	9.81703	10.4358	10.1705	8.98437	9.21454	10.838	10.0451	10.9125	10.4055
	0.765774	0.124495	1.09013	O75347	TBCA_HUMAN	TBCA	Tubulin-specific chaperone A	20.146	20.1616	20.0794	20.4479	20.004	20.2415	20.1769	20.2013	19.969	20.1575	19.7364	20.3019	20.0291	20.0856	20.331	19.8522
	0.0606609	-0.0162566	0.988795	O75348	VATG1_HUMAN	ATP6V1G1	V-type proton ATPase subunit G 1	18.1024	17.7865	18.4237	18.0336	18.0962	18.3762	18.3785	18.3768	18.1178	18.2607	18.3207	18.4299	18.1622	18.1527	18.3257	17.9343
	1.86981	0.280426	1.21455	O75351	VPS4B_HUMAN	VPS4B	Vacuolar protein sorting-associated protein 4B	15.9478	15.5305	15.6882	16.2297	15.9442	16.2357	15.9953	16.1496	15.5865	15.7363	15.5859	15.6346	15.6383	15.5971	15.9457	15.7533
	0.484273	-0.309552	0.806892	O75352	MPU1_HUMAN	MPDU1	Mannose-P-dolichol utilization defect 1 protein	16.1422	14.3454	16.2558	16.3814	15.8677	16.6292	16.2971	16.6723	16.5685	16.3546	16.62	16.3647	16.2667	15.4406	16.4877	16.9645
	0.166911	-0.0183079	0.98739	O75354	ENTP6_HUMAN	ENTPD6	Ectonucleoside triphosphate diphosphohydrolase 6	13.9043	13.8367	13.7832	13.773	13.7852	13.8606	13.7689	13.7467	13.763	13.6508	13.8703	13.9209	13.7441	13.7614	13.9499	13.9445
	0.312599	-0.10285	0.931191	O75355	ENTP3_HUMAN	ENTPD3	Ectonucleoside triphosphate diphosphohydrolase 3	NaN	NaN	12.306	11.2863	12.0128	11.8068	11.6861	12.0105	12.0342	11.8543	12.0342	11.6685	11.826	12.2956	11.9885	11.933
	0.897765	0.236157	1.17785	O75356	ENTP5_HUMAN	ENTPD5	Nucleoside diphosphate phosphatase ENTPD5	12.3052	NaN	12.5666	12.3439	11.8326	12.0987	12.2517	12.0564	12.3329	12.244	12.21	11.853	12.0507	11.7615	11.9454	11.3761
	0.638362	0.0583457	1.04127	O75362	ZN217_HUMAN	ZNF217	Zinc finger protein 217	14.4114	14.4737	14.3349	14.2123	14.577	14.3337	14.385	14.4323	14.3514	14.4311	14.3538	14.3092	14.3882	14.3865	14.1927	14.2807
	0.0602322	0.0184386	1.01286	O75367	H2AY_HUMAN	MACROH2A1	Core histone macro-H2A.1	19.8182	19.3566	19.6504	19.9849	20.0379	20.0321	19.9382	19.8948	19.5138	19.9765	19.8308	19.8235	20.0631	19.9268	19.9392	19.4919
	1.39684	0.268807	1.20481	O75369	FLNB_HUMAN	FLNB	Filamin-B	21.4267	20.61	21.4265	21.5998	21.4696	21.6271	21.454	21.6388	21.0978	21.1926	21.1144	21.1792	21.1213	21.1669	21.1215	21.1083
	3.26867	0.143958	1.10493	O75376	NCOR1_HUMAN	NCOR1	Nuclear receptor corepressor 1	15.1591	15.2572	15.2293	15.2004	15.3535	15.2875	15.2532	15.3448	15.2277	15.0523	15.0764	15.1031	15.1326	15.121	15.0458	15.1745
	0.261788	0.0919847	1.06584	O75379	VAMP4_HUMAN	VAMP4	Vesicle-associated membrane protein 4	13.9414	13.4238	13.5606	14.0345	13.2793	14.0682	14.0352	13.7084	13.3763	13.9603	13.322	13.8859	13.6182	13.3449	14.014	13.794
	1.39724	-0.476094	0.718921	O75380	NDUS6_HUMAN	NDUFS6	NADH dehydrogenase [ubiquinone] iron-sulfur protein 6, mitochondrial	15.1332	13.4552	14.8008	15.1813	15.0286	14.9522	14.9096	14.4855	15.3183	15.3431	15.1061	14.8722	15.1472	15.3047	15.5008	15.1627
	0.411835	-0.0521626	0.964489	O75381	PEX14_HUMAN	PEX14	Peroxisomal membrane protein PEX14	16.4364	16.6399	16.5571	16.4423	16.4967	16.3938	16.7064	16.7006	16.7019	16.7436	16.5964	16.6754	16.4976	16.5036	16.4364	16.6357
	0.0591449	0.02621	1.01833	O75382	TRIM3_HUMAN	TRIM3	Tripartite motif-containing protein 3	11.917	13.1385	12.2002	12.0095	12.1195	12.0491	12.1164	12.0474	12.4182	11.9684	11.8855	12.2109	12.439	12.3325	11.8636	12.2697
	0.234441	0.0845458	1.06035	O75385	ULK1_HUMAN	ULK1	Serine/threonine-protein kinase ULK1	11.4226	NaN	12.0721	12.2262	12.575	12.3994	12.3124	12.2698	11.8503	12.212	12.0367	11.8945	12.2254	12.2524	12.3906	11.9216
	0.117568	0.0530837	1.03748	O75386	TULP3_HUMAN	TULP3	Tubby-related protein 3	12.3511	NaN	12.0537	12.5132	12.5048	11.817	12.2632	12.5	12.7741	12.5336	12.557	11.9312	11.6696	12.1347	11.9206	12.3436
	1.17955	-0.117918	0.921517	O75390	CISY_HUMAN	CS	Citrate synthase, mitochondrial	20.0317	19.7204	19.7872	19.9768	19.7616	20.0868	19.9939	19.7406	20.031	20.034	19.8888	20.097	19.9698	19.9332	20.1069	19.9815
	0.738706	0.130496	1.09467	O75391	SPAG7_HUMAN	SPAG7	Sperm-associated antigen 7	15.9953	15.7591	16.0012	16.2786	16.0301	16.3394	16.0396	15.8692	16.105	15.9833	15.7968	16.0936	15.5943	15.935	16.0116	15.7488
	0.513793	-0.178506	0.883618	O75394	RM33_HUMAN	MRPL33	39S ribosomal protein L33, mitochondrial	13.1944	NaN	13.2178	12.6862	13.1713	13.0945	12.8414	13.3813	13.107	13.3926	13.6462	12.7922	13.7523	13.3713	13.3654	12.6719
	0.300483	0.119381	1.08627	O75396	SC22B_HUMAN	SEC22B	Vesicle-trafficking protein SEC22b	18.7043	18.839	18.6788	19.3464	19.335	19.2415	19.3828	19.3489	18.4837	18.7823	18.7506	18.6134	19.4149	19.444	19.2535	19.1791
	1.20313	0.25239	1.19118	O75400	PR40A_HUMAN	PRPF40A	Pre-mRNA-processing factor 40 homolog A	17.7778	18.227	17.7401	18.0185	18.5382	18.1148	18.3625	18.2563	17.6868	17.9227	17.7756	17.774	17.8213	17.7111	17.9567	18.3679
	0.16095	0.0956275	1.06853	O75410	TACC1_HUMAN	TACC1	Transforming acidic coiled-coil-containing protein 1	16.924	17.6525	16.2057	16.8626	16.9733	17.6839	17.4858	16.4978	16.5711	16.9759	16.3688	16.9803	16.6606	17.1258	17.5425	17.2956
	2.42044	-0.200211	0.870423	O75414	NDK6_HUMAN	NME6	Nucleoside diphosphate kinase 6	14.3747	NaN	14.4346	14.3304	14.4352	14.3857	14.1712	14.3877	14.4719	14.5794	14.5912	14.6499	14.3955	14.599	14.7696	14.4248
	0.694905	0.109152	1.07859	O75420	GGYF1_HUMAN	GIGYF1	GRB10-interacting GYF protein 1	14.1423	NaN	14.0004	13.9051	13.9145	14.3045	14.0057	14.2176	13.7083	13.8613	13.9808	14.0783	14.0452	13.778	14.1072	14.1278
	0.573468	0.101821	1.07313	O75427	LRCH4_HUMAN	LRCH4	Leucine-rich repeat and calponin homology domain-containing protein 4	15.3299	14.8319	15.2877	15.1978	15.371	15.3646	15.497	15.3586	15.2639	15.0183	15.2004	15.2534	15.2113	15.3441	15.2437	14.8889
	1.11414	-0.283333	0.821691	O75431	MTX2_HUMAN	MTX2	Metaxin-2	16.6188	15.3525	16.3759	16.5973	16.4305	16.2738	16.3843	16.3008	16.606	16.6491	16.624	16.5342	16.3499	16.4308	16.7068	16.6997
	0.733444	-0.154235	0.898609	O75436	VP26A_HUMAN	VPS26A	Vacuolar protein sorting-associated protein 26A	17.9646	17.2633	17.878	18.1862	18.1554	18.1468	18.1076	18.1061	18.0327	18.0752	18.127	18.1034	18.2285	18.1916	18.1461	18.1374
	0.811794	-0.285391	0.820519	O75438	NDUB1_HUMAN	NDUFB1	NADH dehydrogenase [ubiquinone] 1 beta subcomplex subunit 1	17.1151	16.8453	17.2097	16.6938	16.4095	16.2363	16.3845	16.4306	17.4333	17.2397	17.2879	17.2424	16.4677	16.726	16.7752	16.4355
	0.26024	-0.0267799	0.981609	O75439	MPPB_HUMAN	PMPCB	Mitochondrial-processing peptidase subunit beta	17.6679	17.9341	17.6626	17.6657	17.6839	17.7633	17.813	17.7282	17.5904	17.7789	17.8406	17.7757	17.8212	17.7379	17.8164	17.772
	0.252194	0.0653997	1.04637	O75446	SAP30_HUMAN	SAP30	Histone deacetylase complex subunit SAP30	14.704	NaN	14.7777	14.4486	14.6241	14.7992	14.3404	14.7697	14.531	14.7988	14.6232	14.9249	14.4472	14.1448	14.492	14.6164
	0.542663	0.0887396	1.06344	O75448	MED24_HUMAN	MED24	Mediator of RNA polymerase II transcription subunit 24	15.1951	15.73	15.1313	15.3925	15.2205	15.2485	15.3101	15.3313	14.9387	15.2082	15.3381	15.2588	15.3524	15.3024	15.2527	15.1981
	1.14038	-0.122361	0.918683	O75449	KTNA1_HUMAN	KATNA1	Katanin p60 ATPase-containing subunit A1	14.9439	14.5018	14.9401	14.7835	14.9353	14.9213	14.9857	14.8147	15.0321	14.9093	14.9739	15.0064	15.0395	15.0911	14.9069	14.846
	0.922429	-0.188039	0.877798	O75461	E2F6_HUMAN	E2F6	Transcription factor E2F6	13.4992	12.8932	13.0495	13.4066	13.2996	13.1901	13.24	12.7582	13.758	13.3254	13.3443	13.3063	13.2638	13.3504	13.4403	13.052
	1.14	0.222458	1.16672	O75467	Z324A_HUMAN	ZNF324	Zinc finger protein 324A	13.3676	14.2864	13.7578	13.7114	13.7031	13.4248	13.6083	13.7885	13.4895	13.5377	13.6532	13.3123	13.7367	13.5135	13.2987	13.3268
	0.188147	0.0606058	1.0429	O75475	PSIP1_HUMAN	PSIP1	PC4 and SFRS1-interacting protein	18.9969	18.0099	18.8549	18.9968	18.9906	19.1115	18.9238	18.9794	18.7778	18.9569	18.8412	18.735	18.8732	18.7712	18.8458	18.5779
	0.242545	-0.123953	0.917669	O75477	ERLN1_HUMAN	ERLIN1	Erlin-1	16.8381	15.0804	16.7434	16.6821	16.7305	16.7512	16.7653	16.8029	16.8479	16.6421	16.7318	16.6063	16.6921	16.6753	16.7322	16.458
	0.234249	0.0640173	1.04537	O75486	SUPT3_HUMAN	SUPT3H	Transcription initiation protein SPT3 homolog	13.7509	NaN	14.3241	13.8688	14.002	13.608	14.1349	14.0675	14.0482	14.1092	13.7595	14.1768	13.9317	13.8531	13.6548	13.676
	0.269248	-0.0698308	0.95275	O75487	GPC4_HUMAN	GPC4	Glypican-4	14.7599	15.2829	14.9554	15.2409	14.6388	14.9789	14.823	14.9169	15.0943	15.1001	15.0173	15.1977	14.8617	15.0291	15.283	14.572
	0.571869	-0.264379	0.832557	O75489	NDUS3_HUMAN	NDUFS3	NADH dehydrogenase [ubiquinone] iron-sulfur protein 3, mitochondrial	17.4939	15.6638	17.3384	17.4157	17.4519	17.4277	17.5278	17.4131	17.5534	17.4449	17.4579	17.575	17.5308	17.4782	17.6616	17.1456
	0.329423	-0.28959	0.818135	O75494	SRS10_HUMAN	SRSF10	Serine/arginine-rich splicing factor 10	18.5489	15.3961	18.3933	18.5309	18.4764	18.5241	18.271	18.4883	18.1124	18.5482	18.3856	18.2726	18.5615	18.3789	18.4523	18.2343
	0.185069	-0.0826946	0.944292	O75496	GEMI_HUMAN	GMNN	Geminin	15.6868	14.4471	15.3815	15.559	15.4928	15.2205	15.6506	15.4487	15.6732	15.5728	15.3785	15.442	15.489	15.4395	15.8126	14.7412
	1.28058	0.19013	1.14087	O75503	CLN5_HUMAN	CLN5	Ceroid-lipofuscinosis neuronal protein 5	14.0998	14.6522	14.1064	14.3384	14.407	14.4439	14.5489	14.5452	14.2749	13.8915	14.1828	14.3461	14.231	14.3692	14.2235	14.1019
	0.329303	-0.15244	0.899727	O75506	HSBP1_HUMAN	HSBP1	Heat shock factor-binding protein 1	13.894	NaN	15.0696	14.488	13.5945	14.1147	14.1808	14.4099	14.9781	14.1031	14.4161	14.6153	14.1622	14.1977	14.6206	14.1282
	1.05855	-0.185998	0.879041	O75509	TNR21_HUMAN	TNFRSF21	Tumor necrosis factor receptor superfamily member 21	13.4355	NaN	13.1966	12.8818	13.4455	13.5688	13.251	13.2919	13.4438	13.7261	13.5825	13.487	13.3988	13.6345	13.3847	13.1977
	0.834265	-0.0696367	0.952878	O75521	ECI2_HUMAN	ECI2	Enoyl-CoA delta isomerase 2	15.5146	15.3279	15.4759	15.3327	15.3997	15.3378	15.3233	15.4795	15.5469	15.5747	15.4328	15.5232	15.3783	15.5009	15.5157	15.2759
	0.191403	0.0696507	1.04946	O75525	KHDR3_HUMAN	KHDRBS3	KH domain-containing, RNA-binding, signal transduction-associated protein 3	15.5652	16.5273	15.4589	15.3939	15.6532	15.5651	15.6296	15.4846	15.3592	15.5143	15.4126	15.623	15.5492	15.5661	15.6549	16.0412
	0.375217	0.119763	1.08656	O75528	TADA3_HUMAN	TADA3	Transcriptional adapter 3	14.5839	13.6937	14.8008	14.5937	14.6492	14.802	14.7441	14.829	14.6827	14.5268	14.2363	14.6323	14.239	14.4894	14.392	14.5397
	0.363184	-0.0620794	0.957882	O75529	TAF5L_HUMAN	TAF5L	TAF5-like RNA polymerase II p300/CBP-associated factor-associated factor 65 kDa subunit 5L	14.0552	13.8533	14.062	13.9924	13.9938	13.8102	14.2756	13.8899	13.757	14.1566	14.0231	14.2639	13.9355	14.1231	13.998	14.1717
	1.6479	-0.289181	0.818366	O75530	EED_HUMAN	EED	Polycomb protein EED	17.7357	16.7658	17.5847	17.4469	17.6531	17.6142	17.6835	17.6231	17.7958	17.7842	17.874	17.8352	17.8241	17.8513	17.6877	17.7682
	0.0338707	0.0320538	1.02247	O75531	BAF_HUMAN	BANF1	Barrier-to-autointegration factor	15.2715	17.4627	15.509	16.0039	16.2281	16.0597	15.7563	16.1574	15.1568	16.5881	16.1318	16.3302	15.5472	15.2171	16.1152	17.1059
	0.344212	-0.0634439	0.956977	O75533	SF3B1_HUMAN	SF3B1	Splicing factor 3B subunit 1	19.1991	18.5506	18.9058	19.1495	18.9998	19.157	19.0028	19.0513	19.1096	19.237	18.9214	19.0308	19.0708	19.0509	19.1602	18.9426
	0.986954	-0.303712	0.810165	O75534	CSDE1_HUMAN	CSDE1	Cold shock domain-containing protein E1	18.1679	16.6909	18.108	18.0103	17.9584	18.0652	18.0848	18.0248	18.2324	18.2177	18.222	18.2064	18.2391	18.1086	18.2421	18.0718
	0.833304	-0.149808	0.90137	O75554	WBP4_HUMAN	WBP4	WW domain-binding protein 4	15.5277	14.9359	15.5533	15.4725	15.515	15.6467	15.7704	15.5279	15.4437	15.7527	15.4747	15.6696	15.612	15.6939	15.6904	15.8107
	0.0145312	0.00288761	1.002	O75564	JERKY_HUMAN	JRK	Jerky protein homolog	13.8135	14.0358	13.5828	13.6289	13.6983	13.6142	13.646	13.7807	13.6119	13.7711	13.7458	13.8718	13.8145	13.7954	13.487	13.6799
	0.287451	0.0266809	1.01867	O75569	PRKRA_HUMAN	PRKRA	Interferon-inducible double-stranded RNA-dependent protein kinase activator A	15.8447	15.7445	15.6125	15.6322	15.8169	15.7004	15.7379	15.8371	15.6976	15.639	15.7842	15.6835	15.7354	15.6564	15.6731	15.8435
	0.263561	0.0539236	1.03808	O75570	RF1M_HUMAN	MTRF1	Peptide chain release factor 1, mitochondrial	13.7318	NaN	13.7204	13.772	13.8002	13.5571	13.6441	13.7134	13.3636	13.756	13.6047	13.9051	13.7687	13.9155	13.4406	13.4591
	0.649387	-0.114384	0.923777	O75575	RPC9_HUMAN	CRCP	DNA-directed RNA polymerase III subunit RPC9	13.5838	NaN	13.3682	13.5014	13.5705	13.3164	13.6683	13.3582	13.8087	13.7413	13.6166	13.67	13.1894	13.744	13.4684	13.5244
	0.157256	0.0785295	1.05594	O75581	LRP6_HUMAN	LRP6	Low-density lipoprotein receptor-related protein 6	11.4159	NaN	11.2484	11.6082	11.8366	11.7718	11.6934	11.8704	10.4848	11.653	11.4607	11.9432	11.762	11.5116	11.6389	11.9972
	0.457778	-0.158435	0.895997	O75582	KS6A5_HUMAN	RPS6KA5	Ribosomal protein S6 kinase alpha-5	14.0337	12.7614	13.6659	13.9514	14.002	13.8762	13.4444	13.898	13.9618	13.9999	14.0696	13.7704	14.0138	13.5738	13.7813	13.7299
	0.669022	0.0903405	1.06462	O75586	MED6_HUMAN	MED6	Mediator of RNA polymerase II transcription subunit 6	15.3593	15.4786	15.286	15.1828	15.1054	15.1746	15.3711	15.4228	15.457	15.2733	15.1891	15.1667	14.9908	15.0699	15.1927	15.3184
	0.114878	0.0192271	1.01342	O75592	MYCB2_HUMAN	MYCBP2	E3 ubiquitin-protein ligase MYCBP2	14.0963	14.666	14.1707	14.259	14.2395	14.1941	14.2322	14.2175	14.2637	14.2647	14.2813	14.2436	14.1569	14.2358	14.1628	14.3127
	0.0378332	-0.0208574	0.985647	O75600	KBL_HUMAN	GCAT	2-amino-3-ketobutyrate coenzyme A ligase, mitochondrial	12.7399	NaN	13.2688	13.4308	13.2056	13.5883	13.4967	13.3269	13.3742	12.4825	12.8975	13.2495	13.7417	13.6387	13.7894	13.3443
	0.778687	-0.16601	0.891304	O75607	NPM3_HUMAN	NPM3	Nucleoplasmin-3	17.0676	NaN	17.2398	16.799	17.2628	16.7169	17.128	17.0551	17.4199	17.1045	17.3797	17.2033	17.3238	17.2511	17.2547	16.6988
	0.219462	-0.0464196	0.968336	O75608	LYPA1_HUMAN	LYPLA1	Acyl-protein thioesterase 1	18.6288	18.2015	18.6743	18.8961	18.5508	18.5701	18.8053	18.791	18.5982	18.6914	18.4609	18.8034	18.6172	18.7461	18.8321	18.74
	0.638714	0.182846	1.13512	O75618	DEDD_HUMAN	DEDD	Death effector domain-containing protein	12.8679	NaN	11.9496	12.0945	12.6253	12.7743	12.7767	12.2666	12.5945	12.354	12.2527	12.4546	12.2575	12.1145	12.0844	12.2591
	0.854436	-0.225554	0.855266	O75629	CREG1_HUMAN	CREG1	Protein CREG1	12.4826	NaN	12.7906	12.2238	12.3194	12.3422	12.7893	11.9994	13.1014	12.6602	12.3334	12.3805	12.7348	12.9187	12.5097	12.5341
	1.34133	0.392508	1.31267	O75635	SPB7_HUMAN	SERPINB7	Serpin B7	14.5145	NaN	14.8111	15.3458	14.6932	15.004	14.086	15.0876	14.4788	13.9783	14.3205	14.4555	14.5361	NaN	14.6517	14.3737
	1.11378	-0.195126	0.873497	O75643	U520_HUMAN	SNRNP200	U5 small nuclear ribonucleoprotein 200 kDa helicase	18.836	17.9477	18.6226	18.7172	18.7818	18.6542	18.7377	18.7021	18.7596	18.8944	18.8761	18.7902	18.9049	18.8209	18.7768	18.7374
	0.544415	-0.196602	0.872604	O75648	MTU1_HUMAN	TRMU	Mitochondrial tRNA-specific 2-thiouridylase 1	13.6813	13.3378	12.5899	13.5345	12.7	13.0159	13.4926	13.5213	13.2104	13.2814	13.1347	13.4059	14.01	13.2932	13.4768	13.6339
	0.461907	-0.0954909	0.935954	O75663	TIPRL_HUMAN	TIPRL	TIP41-like protein	18.3455	18.1648	18.3305	18.639	18.6532	18.6496	18.1062	18.5637	18.5049	18.3227	18.5511	18.5833	18.7163	18.7517	18.4802	18.306
	1.40295	0.275222	1.21018	O75665	OFD1_HUMAN	OFD1	Centriole and centriolar satellite protein OFD1	13.9148	14.7162	13.8323	14.0214	13.8946	13.8719	14.0328	13.9835	13.9389	13.805	13.579	13.6062	13.4383	13.9339	13.8663	13.8982
	0.22561	-0.0350786	0.975979	O75674	TM1L1_HUMAN	TOM1L1	TOM1-like protein 1	14.7057	14.9248	14.8978	14.9826	14.7737	14.7784	14.8314	14.8019	15.0835	14.6387	14.8005	14.8266	14.829	14.7541	15.0805	14.9641
	0.388183	-0.0430192	0.970622	O75676	KS6A4_HUMAN	RPS6KA4	Ribosomal protein S6 kinase alpha-4	15.8341	15.4691	15.7578	15.7619	15.8148	15.6709	15.7085	15.7898	15.746	15.8032	15.7834	15.8161	15.8759	15.8278	15.6573	15.6413
	0.0249474	-0.00862372	0.99404	O75683	SURF6_HUMAN	SURF6	Surfeit locus protein 6	15.2841	15.7503	15.1974	14.8476	15.3228	15.0535	14.9125	15.1317	15.3368	15.4198	15.279	15.001	15.2149	15.1048	14.8581	15.3545
	0.226028	0.0559529	1.03955	O75688	PPM1B_HUMAN	PPM1B	Protein phosphatase 1B	15.2106	15.7879	15.3584	15.5771	15.5486	15.6207	15.3779	15.4865	15.6573	15.1094	15.3442	15.1522	15.6426	15.6931	15.5349	15.3865
	0.0576961	0.019751	1.01378	O75689	ADAP1_HUMAN	ADAP1	Arf-GAP with dual PH domain-containing protein 1	13.771	NaN	13.4524	13.5484	13.5169	13.234	13.1084	13.3324	13.5185	13.3934	13.6586	13.5564	13.5184	13.5147	13.1981	12.8709
	2.60984	-0.209794	0.864661	O75691	UTP20_HUMAN	UTP20	Small subunit processome component 20 homolog	16.13	15.8431	16.0884	15.8721	16.192	15.927	16.126	15.9682	16.2658	16.1992	16.3676	16.0756	16.2595	16.2103	16.1422	16.305
	0.354372	-0.0806108	0.945657	O75694	NU155_HUMAN	NUP155	Nuclear pore complex protein Nup155	17.8556	16.9871	17.7918	17.6397	17.7219	17.6195	17.761	17.6924	17.82	17.6915	17.8213	17.7068	17.7896	17.6562	17.6831	17.5453
	0.199582	-0.107264	0.928347	O75695	XRP2_HUMAN	RP2	Protein XRP2	15.0443	13.6468	15.2573	15.2748	15.0706	15.3164	15.4251	15.0298	15.0644	15.2149	14.886	14.8418	15.1293	14.9655	15.2071	15.6144
	0.869243	0.190977	1.14154	O75712	CXB3_HUMAN	GJB3	Gap junction beta-3 protein	12.9105	12.2812	12.8504	12.7776	12.3081	13.0111	12.7731	12.8395	12.62	12.5177	12.26	12.7588	12.3016	12.5951	12.3665	12.804
	0.23034	0.0937496	1.06714	O75716	STK16_HUMAN	STK16	Serine/threonine-protein kinase 16	13.4137	14.1115	13.1512	13.0947	13.2786	13.3067	13.0341	12.8856	13.4573	13.235	13.2321	13.0611	13.2585	13.4498	13.3118	12.5203
	1.93925	-0.133487	0.911626	O75717	WDHD1_HUMAN	WDHD1	WD repeat and HMG-box DNA-binding protein 1	17.2275	16.9106	17.1153	17.0956	17.1467	17.1212	17.054	17.0803	17.2401	17.2898	17.2862	17.2457	17.31	17.2812	17.1126	17.0536
	0.245653	0.0551255	1.03895	O75718	CRTAP_HUMAN	CRTAP	Cartilage-associated protein	15.1279	15.4436	14.8748	15.1059	14.7646	15.1158	14.8705	14.9831	15.0862	15.1146	14.7942	15.0232	14.9393	14.922	15.2185	14.7471
	1.24441	-0.227944	0.853851	O75746	S2512_HUMAN	SLC25A12	Electrogenic aspartate/glutamate antiporter SLC25A12, mitochondrial	16.5084	15.6263	16.4591	16.3821	16.4015	16.5618	16.5154	16.4435	16.53	16.56	16.6444	16.5326	16.5495	16.6915	16.541	16.6727
	0.133697	-0.0445174	0.969614	O75771	RA51D_HUMAN	RAD51D	DNA repair protein RAD51 homolog 4	14.0147	14.6295	14.4879	14.2352	14.3168	13.7305	14.0677	13.8178	14.1205	14.2625	14.3584	14.214	14.2587	14.1294	13.8447	14.468
	0.89721	-0.148731	0.902044	O75787	RENR_HUMAN	ATP6AP2	Renin receptor	15.9816	15.5591	15.8756	16.2392	15.7793	15.7828	15.6537	15.9919	16.0731	15.9325	16.002	16.0827	15.8212	16.02	16.2752	15.8464
	0.734088	-0.22707	0.854368	O75792	RNH2A_HUMAN	RNASEH2A	Ribonuclease H2 subunit A	15.4396	14.11	15.4051	15.5114	15.289	15.2297	15.2938	15.1482	15.4185	15.1958	15.4508	15.4069	15.5314	15.5163	15.3964	15.3272
	0.777629	0.199162	1.14803	O75808	CAN15_HUMAN	CAPN15	Calpain-15	14.2108	15.0042	14.0001	14.0782	14.1481	14.3829	13.854	13.991	13.7689	14.0598	13.8981	13.9713	14.0093	14.0427	14.059	14.267
	1.75196	0.196403	1.14584	O75815	BCAR3_HUMAN	BCAR3	Breast cancer anti-estrogen resistance protein 3	16.4937	16.1916	16.6835	16.5605	16.392	16.492	16.3353	16.7301	16.3108	16.3333	16.2962	16.2157	16.1431	16.207	16.4898	16.3116
	0.237811	-0.165916	0.891362	O75817	POP7_HUMAN	POP7	Ribonuclease P protein subunit p20	17.4417	15.0889	17.2655	17.2165	17.475	17.3625	17.4233	17.3058	17.3356	17.2719	17.264	17.3107	17.3705	17.3893	17.0841	16.8806
	0.849745	-0.513955	0.7003	O75818	RPP40_HUMAN	RPP40	Ribonuclease P protein subunit p40	15.2058	12.6857	15.4889	14.8252	15.4159	14.9823	15.3274	15.3164	15.4574	15.3539	15.234	15.4394	15.5282	15.639	15.3511	15.3561
	2.15598	0.290476	1.22304	O75820	ZN189_HUMAN	ZNF189	Zinc finger protein 189	13.2269	NaN	13.0437	13.139	13.3387	13.3661	13.1725	13.2762	13.0228	12.9821	12.9819	12.441	13.024	12.8353	13.0646	13.111
	4.10418	-0.188549	0.877488	O75821	EIF3G_HUMAN	EIF3G	Eukaryotic translation initiation factor 3 subunit G	18.723	18.5384	18.7217	18.712	18.7677	18.7847	18.7138	18.797	18.9526	18.9588	18.968	18.8104	18.9125	18.8932	18.8586	18.9126
	0.883615	0.224033	1.16799	O75822	EIF3J_HUMAN	EIF3J	Eukaryotic translation initiation factor 3 subunit J	17.6137	18.123	17.4479	17.3688	17.2712	17.1921	17.4637	17.6569	17.6265	17.5581	17.3253	17.3451	16.9123	16.8894	17.3612	17.3272
	1.60005	0.185056	1.13686	O75828	CBR3_HUMAN	CBR3	Carbonyl reductase [NADPH] 3	15.4357	15.1676	15.5339	15.5727	15.4965	15.3892	15.3613	15.5549	15.4437	15.1594	15.196	15.2921	15.1501	15.4146	15.3928	14.9826
	0.101077	-0.0521076	0.964526	O75832	PSD10_HUMAN	PSMD10	26S proteasome non-ATPase regulatory subunit 10	17.073	15.6782	16.9389	17.1678	16.6973	17.2245	16.6245	17.0498	16.9283	16.9493	16.7715	16.9091	16.9561	16.4562	17.2045	16.696
	1.18064	-0.371628	0.77291	O75843	AP1G2_HUMAN	AP1G2	AP-1 complex subunit gamma-like 2	15.576	14.6869	15.2521	15.9803	15.6588	15.9811	15.9932	15.9746	15.707	16.0342	15.6774	15.8352	16.1015	16.1824	16.2125	16.3258
	0.670789	-0.153038	0.899355	O75844	FACE1_HUMAN	ZMPSTE24	CAAX prenyl protease 1 homolog	17.2687	16.6168	17.1337	16.9852	17.2753	17.0746	17.1059	17.1886	17.3153	17.2379	17.3633	17.164	17.4965	17.446	17.1763	16.6739
	0.0405561	-0.00974366	0.993269	O75845	SC5D_HUMAN	SC5D	Lathosterol oxidase	14.3307	NaN	14.6545	14.2351	14.6252	14.3477	14.5358	14.5007	14.5638	14.6689	14.4018	14.1772	14.6581	14.3302	14.5438	14.4254
	0.180754	0.0895348	1.06403	O75864	PPR37_HUMAN	PPP1R37	Protein phosphatase 1 regulatory subunit 37	13.1899	14.9046	13.42	13.7241	13.2392	13.6282	13.4459	13.3506	13.545	13.3315	13.6321	13.4673	13.4589	13.4832	13.6434	13.6247
	0.431043	0.206708	1.15405	O75865	TPC6A_HUMAN	TRAPPC6A	Trafficking protein particle complex subunit 6A	18.5535	16.9166	18.3667	18.43	18.2697	18.0907	18.0974	18.2447	18.2939	17.9103	18.071	17.9057	17.9592	17.8472	18.2402	17.088
	2.15247	-0.315048	0.803825	O75874	IDHC_HUMAN	IDH1	Isocitrate dehydrogenase [NADP] cytoplasmic	19.4834	18.6997	19.4256	19.4743	19.4153	19.4338	19.5093	19.4385	19.5171	19.7046	19.6421	19.789	19.6644	19.7575	19.7183	19.6073
	0.726516	0.187341	1.13866	O75880	SCO1_HUMAN	SCO1	Protein SCO1 homolog, mitochondrial	16.926	NaN	16.7266	16.7258	16.8324	16.944	16.5791	16.8342	16.7833	16.8029	16.6812	16.5743	16.5343	16.3248	17.1388	16.025
	0.583011	-0.20342	0.868489	O75881	CP7B1_HUMAN	CYP7B1	Cytochrome P450 7B1	13.499	12.4497	13.5024	13.4475	13.1758	13.303	13.1273	13.3965	13.1042	13.5617	13.954	13.8466	13.4055	13.0264	13.1138	13.5166
	1.5193	0.266936	1.20325	O75882	ATRN_HUMAN	ATRN	Attractin	14.3733	15.3267	14.6991	14.7826	14.6973	14.7087	14.684	14.799	14.6057	14.1811	14.3951	14.5314	14.3788	14.7085	14.5109	14.6237
	0.068301	-0.0507797	0.965414	O75884	RBBP9_HUMAN	RBBP9	Serine hydrolase RBBP9	16.5886	14.3925	16.7124	16.1417	16.4428	16.4264	15.9966	16.1503	16.4879	16.1828	15.9647	16.1544	16.0141	16.0067	16.5151	15.9318
	0.075603	0.0113398	1.00789	O75886	STAM2_HUMAN	STAM2	Signal transducing adapter molecule 2	16.0049	16.1782	15.9341	15.8294	15.7651	16.0864	15.8329	15.9304	16.0557	15.8533	15.9334	15.8746	15.9699	15.8555	15.9607	15.9676
	0.489529	-0.33905	0.790562	O75896	TUSC2_HUMAN	TUSC2	Tumor suppressor candidate 2	14.6593	12.1889	14.5018	14.791	14.5177	14.6935	14.6726	14.5049	14.7671	14.987	14.58	14.529	14.9513	14.8501	14.72	13.8576
	0.0453789	0.0152185	1.0106	O75907	DGAT1_HUMAN	DGAT1	Diacylglycerol O-acyltransferase 1	14.5927	14.3817	15.1115	15.214	15.0993	15.0851	15.2199	15.2545	14.7851	14.91	14.998	14.9796	15.0613	15.1013	14.9623	15.039
	0.0112735	-0.00742376	0.994867	O75909	CCNK_HUMAN	CCNK	Cyclin-K	15.9179	14.216	15.872	15.4571	15.6544	15.2696	15.405	15.5076	15.9123	15.2678	15.7226	15.3219	15.6341	15.3092	15.458	14.733
	0.320624	-0.449513	0.73229	O75915	PRAF3_HUMAN	ARL6IP5	PRA1 family protein 3	19.124	14.187	18.9937	19.1177	19.1563	19.0653	19.2113	19.1155	18.83	18.9866	18.9692	18.9146	19.0147	19.0074	18.9808	18.8636
	1.76751	0.244506	1.18469	O75923	DYSF_HUMAN	DYSF	Dysferlin	14.7218	14.2153	14.5644	14.9252	14.6408	14.9259	14.569	14.8224	14.3398	14.5063	14.3509	14.4186	14.2916	14.473	14.4436	14.6049
	1.16044	-0.143468	0.90534	O75925	PIAS1_HUMAN	PIAS1	E3 SUMO-protein ligase PIAS1	14.6658	14.5825	14.853	14.5861	14.9953	14.6405	14.7867	14.7965	15.0676	14.9095	14.8915	14.9304	14.8053	15.0378	14.6047	14.8075
	0.317655	0.115701	1.0835	O75934	SPF27_HUMAN	BCAS2	Pre-mRNA-splicing factor SPF27	17.1935	16.491	17.4084	17.6275	17.553	17.484	17.6481	17.6943	17.2939	17.101	16.9958	17.1785	17.2165	17.3798	17.7236	17.2854
	0.52501	0.0858619	1.06132	O75935	DCTN3_HUMAN	DCTN3	Dynactin subunit 3	16.9457	16.6909	16.6254	16.9449	16.6728	16.6819	16.7028	17.016	16.7694	16.7827	16.6808	16.9184	16.4105	16.5724	16.8382	16.6213
	0.542659	0.115411	1.08328	O75937	DNJC8_HUMAN	DNAJC8	DnaJ homolog subfamily C member 8	18.2815	17.8057	18.3252	18.6038	18.3555	18.521	18.4282	18.4804	18.5325	18.113	18.0773	18.1406	18.1644	18.1978	18.4474	18.2049
	0.799168	-0.146529	0.903421	O75940	SPF30_HUMAN	SMNDC1	Survival of motor neuron-related-splicing factor 30	16.4497	15.8801	16.4696	16.3472	16.4134	16.2972	16.501	16.688	16.6956	16.6934	16.6195	16.5799	16.4048	16.3575	16.3057	16.5619
	1.08799	0.103495	1.07437	O75943	RAD17_HUMAN	RAD17	Cell cycle checkpoint protein RAD17	15.2775	15.0643	15.4563	15.144	15.1486	15.159	15.3757	15.2291	15.176	15.2295	15.166	15.1316	15.2213	15.0323	15.0319	15.038
	0.467975	-0.283919	0.821357	O75947	ATP5H_HUMAN	ATP5PD	ATP synthase subunit d, mitochondrial	18.272	16.339	18.1538	18.5714	18.4006	18.6565	18.6261	18.6048	18.3118	18.378	18.1178	18.6211	18.46	18.7024	18.9103	18.394
	0.780533	-0.225688	0.855187	O75953	DNJB5_HUMAN	DNAJB5	DnaJ homolog subfamily B member 5	NaN	NaN	12.2545	11.861	11.8294	12.4984	12.3199	11.8173	12.49	NaN	12.4239	12.7047	11.9453	12.1382	12.1896	12.3654
	1.27039	-0.142371	0.906029	O75955	FLOT1_HUMAN	FLOT1	Flotillin-1	16.7443	16.5467	16.7157	16.7907	16.7447	16.91	16.7446	16.9097	16.6948	16.9472	16.8565	16.8954	16.8388	16.9028	16.8758	17.2339
	0.729187	0.192906	1.14306	O75962	TRIO_HUMAN	TRIO	Triple functional domain protein	14.7707	14.2344	14.5654	14.6929	14.5095	14.4427	14.5117	14.7923	14.4649	14.1587	14.3241	13.8839	14.4666	14.2011	14.3935	15.0837
	2.61417	-0.215752	0.861097	O75964	ATP5L_HUMAN	ATP5MG	ATP synthase subunit g, mitochondrial	18.5815	18.1456	18.494	18.5291	18.5518	18.4756	18.5534	18.6706	18.6506	18.7907	18.6918	18.744	18.6514	18.6652	18.7606	18.7732
	1.38544	0.169111	1.12437	O75970	MPDZ_HUMAN	MPDZ	Multiple PDZ domain protein	13.0594	NaN	12.8528	13.2103	12.8178	12.9707	12.809	12.8683	12.8278	12.9293	12.4769	12.82	12.7985	12.7357	12.8863	12.702
	0.401037	0.0740661	1.05268	O75971	SNPC5_HUMAN	SNAPC5	snRNA-activating protein complex subunit 5	14.5595	NaN	14.5108	14.0406	14.4881	14.2787	14.2268	14.5116	14.3101	14.2259	14.2649	14.5795	14.1486	14.2923	14.3658	14.2101
	1.09377	0.114046	1.08226	O75976	CBPD_HUMAN	CPD	Carboxypeptidase D	15.748	15.4263	15.838	15.8169	15.7568	15.7888	15.7287	15.7548	15.7046	15.4742	15.791	15.5556	15.7402	15.5577	15.5915	15.531
	0.0890983	-0.0174472	0.987979	O76003	GLRX3_HUMAN	GLRX3	Glutaredoxin-3	17.9624	17.6098	17.6941	17.9843	17.9059	17.9967	18.1106	17.8784	17.7524	17.936	17.8211	17.931	17.9541	17.9584	18.1415	17.7872
	0.243476	-0.0356402	0.975599	O76021	RL1D1_HUMAN	RSL1D1	Ribosomal L1 domain-containing protein 1	18.9759	18.7336	18.8714	18.8611	19.045	19.0187	18.9944	18.8398	18.8532	19.1062	18.9773	18.7716	19.1234	19.0739	18.827	18.8924
	0.496762	0.0698748	1.04963	O76024	WFS1_HUMAN	WFS1	Wolframin	15.8987	15.4648	15.7997	15.8816	15.9589	15.9123	15.7858	15.848	15.7134	15.9257	15.7619	15.7738	15.7255	15.5475	15.6882	15.8546
	0.334492	0.162472	1.1192	O76027	ANXA9_HUMAN	ANXA9	Annexin A9	NaN	NaN	12.1182	12.8874	11.7008	12.5453	12.2372	12.9583	12.5012	12.3565	12.0761	12.4302	11.6526	12.1977	12.061	12.6879
	0.717871	0.130667	1.0948	O76054	S14L2_HUMAN	SEC14L2	SEC14-like protein 2	16.5792	15.7501	16.4651	16.4078	16.3388	16.4699	16.4152	16.4293	16.1972	16.1069	16.292	16.2972	16.3615	16.2354	16.1933	16.1265
	1.51019	0.284397	1.2179	O76062	ERG24_HUMAN	TM7SF2	Delta(14)-sterol reductase TM7SF2	15.0039	14.9522	15.2311	14.965	15.1595	14.9912	15.2234	15.7282	14.7797	14.5351	14.9028	14.8158	14.8026	15.0587	14.8225	15.2624
	0.593757	-0.718004	0.607938	O76071	CIAO1_HUMAN	CIAO1	Probable cytosolic iron-sulfur protein assembly protein CIAO1	17.6276	12.843	17.5655	17.8392	17.5401	17.6316	17.727	17.4354	17.6638	17.4789	17.7189	17.3674	17.9109	17.8916	17.8866	18.0352
	1.29465	-0.16736	0.890471	O76075	DFFB_HUMAN	DFFB	DNA fragmentation factor subunit beta	14.0103	NaN	14.0228	13.8582	13.9523	13.9263	13.8345	13.9265	14.163	14.3401	14.2187	13.9647	14.2079	14.1688	14.0233	13.7161
	0.435958	-0.113617	0.924268	O76080	ZFAN5_HUMAN	ZFAND5	AN1-type zinc finger protein 5	14.7358	14.8531	14.8985	14.5611	14.5323	14.7116	15.0325	15.0714	15.0595	14.963	14.8557	14.829	14.307	15.1301	14.9315	15.2292
	0.134501	0.0707921	1.05029	O76081	RGS20_HUMAN	RGS20	Regulator of G-protein signaling 20	12.0322	NaN	11.8591	10.87	11.8422	11.7644	12.2416	11.5791	11.4395	12.0607	11.1302	11.9099	11.6589	11.8556	11.6383	NaN
	0.699393	-0.109405	0.92697	O76094	SRP72_HUMAN	SRP72	Signal recognition particle subunit SRP72	18.2304	17.6304	18.1209	18.1116	18.1788	18.3278	18.311	18.1088	18.1514	18.2562	18.1558	18.1644	18.2538	18.2716	18.3323	18.3096
	0.515933	-0.107816	0.927992	O77932	DXO_HUMAN	DXO	Decapping and exoribonuclease protein	13.3327	NaN	13.0455	13.5243	13.5208	13.5804	13.5898	13.7802	NaN	13.6828	13.6227	13.5743	13.5628	13.7988	13.4691	13.4178
	0.0554935	0.0181597	1.01267	O94760	DDAH1_HUMAN	DDAH1	N(G),N(G)-dimethylarginine dimethylaminohydrolase 1	16.08	15.2544	16.0205	16.1577	15.8419	16.1184	15.9469	15.9744	16.0766	16.0099	15.8499	15.8574	15.8565	15.872	16.1326	15.5941
	2.41237	-0.291391	0.817114	O94761	RECQ4_HUMAN	RECQL4	ATP-dependent DNA helicase Q4	15.1102	14.6195	15.1079	15.2052	15.0725	15.2548	15.241	15.3634	15.3152	15.4028	15.3919	15.3303	15.5037	15.515	15.3512	15.4953
	0.486816	-0.0989101	0.933738	O94762	RECQ5_HUMAN	RECQL5	ATP-dependent DNA helicase Q5	15.9415	15.2383	15.7827	15.8814	16.0577	15.9386	15.9599	15.8213	15.7183	15.9568	15.8951	15.8637	16.0082	16.0444	15.899	16.0272
	0.925303	0.0766627	1.05458	O94763	RMP_HUMAN	URI1	Unconventional prefoldin RPB5 interactor 1	14.6343	14.6436	14.7024	14.7995	14.7227	14.615	14.683	14.5876	14.7238	14.5442	14.6633	14.6644	14.6368	14.5367	14.6369	14.3687
	0.45891	-0.100131	0.932948	O94766	B3GA3_HUMAN	B3GAT3	Galactosylgalactosylxylosylprotein 3-beta-glucuronosyltransferase 3	14.8716	14.4478	15.1338	15.2588	15.1453	14.9407	15.1352	15	15.0494	15.0252	15.1945	15.0871	15.3855	14.923	15.0968	14.9728
	0.2823	0.0678798	1.04818	O94768	ST17B_HUMAN	STK17B	Serine/threonine-protein kinase 17B	14.0379	NaN	13.8687	13.5791	13.7805	13.6478	13.7496	13.2907	13.7257	13.7297	13.6128	13.659	13.8654	13.6211	13.5989	13.3066
	2.23185	-0.259487	0.835385	O94776	MTA2_HUMAN	MTA2	Metastasis-associated protein MTA2	18.2712	17.4998	18.1118	18.0839	18.0649	18.0231	18.0553	18.0171	18.2444	18.3229	18.2867	18.3015	18.2877	18.2696	18.2097	18.2806
	1.2712	0.123101	1.08907	O94804	STK10_HUMAN	STK10	Serine/threonine-protein kinase 10	16.2129	15.9858	16.1256	16.2248	16.1904	16.3967	16.179	16.3008	15.8492	16.1843	16.0667	16.1653	16.0669	16.203	16.0328	16.0629
	2.78197	-0.179416	0.88306	O94808	GFPT2_HUMAN	GFPT2	Glutamine--fructose-6-phosphate aminotransferase [isomerizing] 2	13.7884	13.5709	13.6297	13.4112	13.5438	13.4954	13.5846	13.4551	13.7773	13.7023	13.6967	13.7717	13.6773	13.7332	13.854	13.702
	1.43706	-0.297391	0.813722	O94813	SLIT2_HUMAN	SLIT2	Slit homolog 2 protein	12.5899	NaN	12.7469	12.4457	12.5493	13.1385	12.7502	13.2849	12.9899	13.3417	13.106	13.1329	12.811	13.0329	12.9781	13.2786
	0.203789	-0.0742957	0.949806	O94817	ATG12_HUMAN	ATG12	Ubiquitin-like protein ATG12	12.5059	NaN	12.5446	13.2595	12.7421	13.138	12.9031	13.3335	12.6601	12.7465	13.1038	13.1138	12.9842	13.0343	13.4177	12.8786
	0.245588	-0.021036	0.985525	O94822	LTN1_HUMAN	LTN1	E3 ubiquitin-protein ligase listerin	15.0527	15.0924	15.1113	15.0769	15.1	14.957	15.0563	15.1369	15.0582	15.1447	15.2471	15.0999	15.1071	15.0767	15.0779	14.9403
	0.52636	-0.275229	0.826319	O94826	TOM70_HUMAN	TOMM70	Mitochondrial import receptor subunit TOM70	18.6579	16.5008	18.5653	18.3179	18.5745	18.3106	18.453	18.5324	18.6439	18.557	18.6236	18.5495	18.4706	18.3923	18.4898	18.3877
	0.0590432	-0.0311241	0.978657	O94830	DDHD2_HUMAN	DDHD2	Phospholipase DDHD2	13.9698	13.0412	13.9427	14.5637	13.9564	14.5041	14.0827	14.2066	13.6907	13.9672	13.9737	13.848	14.2064	14.0041	14.5434	14.2827
	0.39292	-0.0802062	0.945922	O94842	TOX4_HUMAN	TOX4	TOX high mobility group box family member 4	16.6624	16.3688	16.3448	16.3905	16.4272	16.7194	16.773	16.717	16.5192	16.3288	16.622	16.4638	16.7124	16.8037	16.6753	16.9196
	0.919421	0.162557	1.11927	O94851	MICA2_HUMAN	MICAL2	[F-actin]-monooxygenase MICAL2	15.1963	14.8038	15.2289	15.2132	14.9813	15.2231	14.9766	15.1625	14.6784	15.088	14.8081	15.3242	14.8951	15.1461	14.7001	14.8454
	0.334569	-0.105623	0.929404	O94854	K0754_HUMAN	MACF1	Microtubule-actin cross-linking factor 1, isoforms 6/7	13.765	12.9185	13.8892	14.0595	13.8395	13.7925	13.8599	14.1444	13.9281	13.8578	13.9014	13.6731	14.0881	14.0051	13.7532	13.9067
	1.9899	-0.105995	0.929164	O94855	SC24D_HUMAN	SEC24D	Protein transport protein Sec24D	16.943	16.8134	17.0059	16.8376	17.0204	16.8747	17.024	16.8905	17.0165	16.952	17.1116	16.9662	17.0618	17.0832	17.0087	17.0574
	0.453963	-0.226296	0.854827	O94864	ST65G_HUMAN	SUPT7L	STAGA complex 65 subunit gamma	15.0192	12.9505	14.6228	14.6705	14.5114	14.8688	14.5689	14.74	14.7566	14.6075	14.7783	14.6885	14.6364	14.7351	15.0471	14.5131
	0.519988	-0.109957	0.926616	O94868	FCSD2_HUMAN	FCHSD2	F-BAR and double SH3 domains protein 2	11.4293	NaN	11.1445	10.9682	11.4166	11.1252	11.3426	11.032	11.3237	11.6331	11.2573	11.2804	11.4547	11.2803	10.9985	NaN
	0.769608	0.103219	1.07417	O94874	UFL1_HUMAN	UFL1	E3 UFM1-protein ligase 1	17.041	16.5089	17.0572	17.0467	17.063	17.0948	17.0495	16.948	16.8741	16.8632	16.9517	16.8692	16.9489	16.7923	16.8783	16.8057
	0.248154	-0.037465	0.974366	O94876	TMCC1_HUMAN	TMCC1	Transmembrane and coiled-coil domains protein 1	13.6331	13.7794	13.7431	13.8063	13.6116	13.8553	13.7263	13.713	13.5695	13.7869	13.5208	13.7549	13.7822	13.9947	13.8999	13.859
	0.554272	0.0541909	1.03828	O94880	PHF14_HUMAN	PHF14	PHD finger protein 14	15.2721	15.0217	15.355	15.2299	15.2924	15.3113	15.4195	15.2269	15.2023	15.2301	15.2601	15.2295	15.2281	15.3123	15.0913	15.1415
	1.66416	0.33089	1.25779	O94885	SASH1_HUMAN	SASH1	SAM and SH3 domain-containing protein 1	14.3881	NaN	14.5912	14.7041	14.1384	14.7611	14.4613	14.4158	14.488	14.0759	14.2738	14.1389	14.2327	13.6642	14.2704	NaN
	0.92387	-0.108458	0.927579	O94886	CSCL1_HUMAN	TMEM63A	CSC1-like protein 1	16.7111	16.4967	16.8229	16.8848	16.9404	16.8339	17.0155	16.963	16.9609	16.9257	16.9995	17.0292	16.9782	16.97	16.909	16.7635
	0.458943	-0.115087	0.923327	O94887	FARP2_HUMAN	FARP2	FERM, ARHGEF and pleckstrin domain-containing protein 2	14.031	13.6873	14.1807	13.914	13.8585	13.9934	13.9237	14.2961	14.032	14.2705	14.1236	13.7544	13.8134	13.9234	14.3197	14.5682
	1.38314	0.184182	1.13617	O94888	UBXN7_HUMAN	UBXN7	UBX domain-containing protein 7	16.1524	15.9497	16.3564	16.2349	16.3008	16.5503	16.4653	16.3195	16.1041	16.018	16.0318	16.3287	15.8635	16.1455	16.173	16.1914
	1.02606	-0.205921	0.866985	O94889	KLH18_HUMAN	KLHL18	Kelch-like protein 18	12.9239	NaN	12.3987	12.4024	12.3062	12.3825	12.0535	12.2159	12.6644	12.8281	12.5777	12.6853	12.358	12.7321	12.4618	12.4063
	1.9021	0.321599	1.24972	O94901	SUN1_HUMAN	SUN1	SUN domain-containing protein 1	16.1439	15.2484	16.1438	15.9494	16.0436	15.8968	16.0577	15.9584	15.7267	15.5091	15.6807	15.7078	15.7204	15.6653	15.4444	15.4149
	0.363603	0.0859487	1.06139	O94903	PLPHP_HUMAN	PLPBP	Pyridoxal phosphate homeostasis protein	17.8456	18.0368	17.6083	17.4932	17.3737	17.4926	17.6098	17.5734	17.7306	17.5812	17.4338	17.8171	17.4167	17.5462	17.6748	17.1454
	0.306701	0.0456376	1.03214	O94905	ERLN2_HUMAN	ERLIN2	Erlin-2	17.7025	17.2837	17.6382	17.8529	17.7255	17.7857	17.6783	17.833	17.566	17.6405	17.6766	17.6254	17.6727	17.6837	17.6507	17.6191
	0.599771	-0.138056	0.908743	O94906	PRP6_HUMAN	PRPF6	Pre-mRNA-processing factor 6	17.9177	16.9684	17.9083	17.7961	17.9304	17.7779	17.921	17.8137	17.8478	17.8947	17.9408	17.9127	17.9073	17.9057	17.8101	17.919
	0.944186	-0.325642	0.797943	O94913	PCF11_HUMAN	PCF11	Pre-mRNA cleavage complex 2 protein Pcf11	16.6524	14.9839	16.461	16.4733	16.0417	16.4266	16.0495	16.4672	16.564	16.5925	16.4834	16.5804	16.6686	16.3308	16.385	16.5561
	0.988247	0.169283	1.1245	O94915	FRYL_HUMAN	FRYL	Protein furry homolog-like	16.1485	16.4856	15.9556	16.1193	15.8958	15.916	15.8964	16.0751	15.8472	15.9649	15.9417	15.8003	15.9043	15.6312	15.7722	16.2764
	0.509006	0.142941	1.10415	O94919	ENDD1_HUMAN	ENDOD1	Endonuclease domain-containing 1 protein	16.488	17.1768	17.5643	17.0926	17.2019	16.9455	17.3554	17.4064	17.1475	16.7109	17.1377	17.2197	16.9648	17.1869	16.9512	16.7686
	1.59194	-0.18113	0.882012	O94925	GLSK_HUMAN	GLS	Glutaminase kidney isoform, mitochondrial	16.4365	15.8881	16.1934	16.101	16.0948	15.9182	16.2205	16.081	16.4693	16.3477	16.3439	16.2706	16.1947	16.182	16.3942	16.1801
	2.41306	-0.243916	0.84445	O94927	HAUS5_HUMAN	HAUS5	HAUS augmin-like complex subunit 5	15.0405	14.5811	14.8945	15.0466	15.0008	15.0849	15.0874	14.9721	15.0239	15.327	15.204	15.1823	15.2255	15.2466	15.0972	15.3525
	1.15887	0.249146	1.1885	O94941	RNF37_HUMAN	UBOX5	RING finger protein 37	12.6383	13.2772	12.4044	12.5423	12.6505	12.2221	12.3599	12.4321	12.029	12.5106	12.3896	12.2058	12.3235	12.4009	12.2162	12.458
	0.509041	-0.0902211	0.939379	O94952	FBX21_HUMAN	FBXO21	F-box only protein 21	14.9234	NaN	14.9108	15.009	14.8595	14.7663	14.7874	14.5219	14.9769	14.7187	15.107	14.9626	14.813	14.7323	14.8309	15.1841
	0.0272904	-0.010495	0.992752	O94955	RHBT3_HUMAN	RHOBTB3	Rho-related BTB domain-containing protein 3	12.3697	NaN	12.7891	13.0828	12.6857	13.1056	12.9493	12.8975	12.747	12.8235	12.5186	12.5021	12.8267	13.0417	13.1419	13.2022
	1.7353	-0.118243	0.921309	O94964	SOGA1_HUMAN	SOGA1	Protein SOGA1	16.24	16.0501	16.2268	16.079	16.1522	16.2311	16.2966	16.1588	16.1947	16.2523	16.4013	16.2913	16.4254	16.3815	16.2198	16.2143
	4.61682	-0.171182	0.888115	O94966	UBP19_HUMAN	USP19	Ubiquitin carboxyl-terminal hydrolase 19	15.4688	15.4783	15.3148	15.3522	15.3104	15.3765	15.4181	15.4306	15.4854	15.5797	15.5578	15.5907	15.5507	15.5945	15.534	15.6265
	0.254711	0.0727948	1.05175	O94967	WDR47_HUMAN	WDR47	WD repeat-containing protein 47	13.5085	13.5526	13.5465	13.9697	13.7642	13.969	13.9434	13.9302	13.5098	13.4928	13.3874	13.4378	13.9152	13.8447	13.9222	14.0919
	0.217763	0.0574711	1.04064	O94972	TRI37_HUMAN	TRIM37	E3 ubiquitin-protein ligase TRIM37	12.4257	NaN	12.043	12.2196	12.2074	11.9007	12.2279	12.1847	11.9972	12.3805	12.3212	11.8677	12.257	12.2107	12.2037	11.6837
	0.171716	-0.0632098	0.957132	O94973	AP2A2_HUMAN	AP2A2	AP-2 complex subunit alpha-2	15.2997	14.1874	15.3479	15.2301	15.3438	15.1823	15.0067	15.2392	15.3111	15.1835	15.251	15.1658	15.2425	15.1646	15.2129	14.8113
	1.06495	-0.184716	0.879822	O94979	SC31A_HUMAN	SEC31A	Protein transport protein Sec31A	18.0223	17.4255	18.019	18.2065	18.1355	18.1765	18.1676	18.1582	17.9584	18.175	18.2654	18.215	18.3126	18.2874	18.2577	18.3173
	0.646729	0.301314	1.23227	O94985	CSTN1_HUMAN	CLSTN1	Calsyntenin-1	15.1507	14.1335	15.9563	15.6266	15.9366	15.7083	15.5048	15.744	15.4384	14.8385	15.1527	15.2003	15.3151	15.6223	15.1145	14.6684
	2.28606	-0.183426	0.880609	O94986	CE152_HUMAN	CEP152	Centrosomal protein of 152 kDa	13.615	13.5234	13.5574	13.3277	13.3292	13.4732	13.42	13.4567	13.6709	13.5938	13.7087	13.5419	13.7625	13.6215	13.8167	13.454
	0.196176	-0.135087	0.910615	O94992	HEXI1_HUMAN	HEXIM1	Protein HEXIM1	17.6177	15.6469	17.8569	17.637	17.6241	17.6531	17.9281	17.7041	17.7252	17.7282	17.525	17.9993	17.3903	17.6101	17.7035	17.067
	1.4811	-0.156502	0.897198	O95049	ZO3_HUMAN	TJP3	Tight junction protein ZO-3	14.5138	14.557	14.7446	14.6378	14.9572	14.473	14.8512	14.6209	14.958	14.8421	14.8508	14.7284	14.8852	14.7475	14.7434	14.8519
	1.16442	-0.309143	0.807121	O95059	RPP14_HUMAN	RPP14	Ribonuclease P protein subunit p14	14.5293	13.1931	14.3862	14.3077	14.488	14.3579	14.3481	14.2638	14.4317	14.6107	14.5256	14.5872	14.5643	14.4307	14.7441	14.4529
	0.886712	-0.41223	0.751461	O95069	KCNK2_HUMAN	KCNK2	Potassium channel subfamily K member 2	11.6578	NaN	10.5949	11.9464	11.4562	12.0518	11.4976	11.1457	12.2411	NaN	11.7092	11.1072	12.0059	11.6661	12.5079	11.9985
	0.0539177	-0.0123986	0.991443	O95070	YIF1A_HUMAN	YIF1A	Protein YIF1A	15.3078	15.4332	15.4382	15.1772	14.9732	15.4527	15.3573	15.1161	15.4534	15.1097	15.5715	15.1601	15.268	15.3306	15.2752	15.1863
	0.657554	-0.0979661	0.934349	O95071	UBR5_HUMAN	UBR5	E3 ubiquitin-protein ligase UBR5	16.3493	15.6862	16.2604	16.2637	16.2506	16.2576	16.2654	16.2065	16.3303	16.3698	16.3046	16.2523	16.2792	16.3175	16.2884	16.1814
	0.0760756	-0.0417462	0.971478	O95081	AGFG2_HUMAN	AGFG2	Arf-GAP domain and FG repeat-containing protein 2	12.4381	NaN	12.234	12.5815	13.0431	12.8659	12.6746	13.0519	13.0625	12.5083	12.7349	13.1436	12.7399	13.1027	12.8595	11.7703
	2.25987	0.301998	1.23285	O95084	PRS23_HUMAN	PRSS23	Serine protease 23	15.1253	15.4904	15.1881	15.5573	15.3326	15.4413	15.2179	15.7795	14.8838	15.0733	15.079	15.0994	14.8945	15.2352	15.2328	15.2183
	0.35347	-0.141365	0.906661	O95104	SCAF4_HUMAN	SCAF4	SR-related and CTD-associated factor 4	15.9799	16.1208	16.2468	15.2626	15.9523	15.8815	16.047	15.8341	16.1576	16.1713	16.4186	16.3626	16.3109	16.0229	15.8718	15.1402
	0.0537372	-0.0156753	0.989193	O95139	NDUB6_HUMAN	NDUFB6	NADH dehydrogenase [ubiquinone] 1 beta subcomplex subunit 6	15.6523	NaN	15.7659	15.7396	15.818	15.6425	15.5254	15.8107	15.6624	15.6297	15.5579	15.4014	16.0365	16.0245	15.9971	15.4781
	0.454343	-0.0732603	0.950488	O95140	MFN2_HUMAN	MFN2	Mitofusin-2	16.2576	15.662	16.0529	16.0772	16.0437	15.8776	16.046	15.8334	16.1529	15.9816	16.2157	16.042	16.1333	16.0413	16.0179	15.8519
	0.203594	0.0404504	1.02843	O95147	DUS14_HUMAN	DUSP14	Dual specificity protein phosphatase 14	12.5633	NaN	12.4703	12.5222	12.7652	12.236	12.2001	12.5156	12.3741	12.571	12.3073	12.5881	12.5218	12.3591	12.353	12.3422
	0.0802255	-0.0118659	0.991809	O95149	SPN1_HUMAN	SNUPN	Snurportin-1	16.7107	16.503	16.6097	16.5385	16.6198	16.6186	16.5242	16.6802	16.5799	16.7667	16.5476	16.5406	16.5377	16.4299	16.6517	16.8455
	2.11381	-0.222975	0.856797	O95155	UBE4B_HUMAN	UBE4B	Ubiquitin conjugation factor E4 B	16.1836	15.5588	16.0862	16.0726	15.9836	15.9819	16.0554	16.023	16.3164	16.1043	16.3014	16.2302	16.272	16.1619	16.2109	16.1319
	0.0888087	0.0280102	1.0196	O95159	ZFPL1_HUMAN	ZFPL1	Zinc finger protein-like 1	14.4489	NaN	14.5516	14.452	14.442	14.5069	14.52	14.4721	14.422	14.6752	14.4656	14.5263	14.5697	14.5199	14.7334	13.7422
	1.09982	0.112334	1.08098	O95163	ELP1_HUMAN	ELP1	Elongator complex protein 1	16.3883	16.269	16.4015	16.5948	16.5277	16.4966	16.5524	16.4304	16.3463	16.2577	16.2607	16.1199	16.509	16.377	16.4979	16.3936
	0.845844	0.33081	1.25772	O95166	GBRAP_HUMAN	GABARAP	Gamma-aminobutyric acid receptor-associated protein	14.2188	NaN	14.8644	14.7205	14.9917	14.6969	14.1227	14.6292	14.6803	13.639	14.4251	14.3803	14.2285	14.7752	14.5821	13.4935
	0.192744	0.0463733	1.03267	O95167	NDUA3_HUMAN	NDUFA3	NADH dehydrogenase [ubiquinone] 1 alpha subcomplex subunit 3	14.785	NaN	14.7905	14.5924	14.5975	15.0063	14.5703	14.9034	14.7315	14.7026	14.4876	14.954	14.3264	14.8463	14.795	14.7804
	0.295998	-0.173997	0.886383	O95168	NDUB4_HUMAN	NDUFB4	NADH dehydrogenase [ubiquinone] 1 beta subcomplex subunit 4	15.9751	15.3066	15.895	16.7233	16.3722	16.8892	16.7484	16.5225	16.3604	16.5394	15.8095	15.8022	16.8179	16.5394	16.8086	17.1469
	0.129713	0.0258578	1.01808	O95169	NDUB8_HUMAN	NDUFB8	NADH dehydrogenase [ubiquinone] 1 beta subcomplex subunit 8, mitochondrial	16.4885	NaN	16.3196	16.1449	16.5175	16.2037	16.2477	16.3455	16.4872	16.2928	16.1069	16.3802	16.2994	16.3735	16.4129	16.0314
	1.59135	0.119727	1.08653	O95171	SCEL_HUMAN	SCEL	Sciellin	16.9058	16.7778	16.9628	16.7881	17.0466	16.8632	17.0297	16.9207	16.7119	16.8864	16.8047	16.7449	16.7854	16.7871	16.6667	16.9497
	1.08031	-0.204143	0.868054	O95182	NDUA7_HUMAN	NDUFA7	NADH dehydrogenase [ubiquinone] 1 alpha subcomplex subunit 7	14.4933	14.6957	15.1705	14.7152	14.9581	14.8341	14.9783	15.1981	14.9059	15.0797	14.8302	14.8744	15.1876	15.3153	15.21	15.2735
	0.247903	-0.294898	0.81513	O95197	RTN3_HUMAN	RTN3	Reticulon-3	18.546	14.8982	18.896	18.8995	19.0091	18.9628	18.713	18.9642	18.7235	18.5348	18.5003	18.6568	18.705	18.6469	18.9562	18.5246
	2.44739	-0.217241	0.860209	O95202	LETM1_HUMAN	LETM1	Mitochondrial proton/calcium exchanger protein	18.2374	17.7104	18.1483	18.0924	18.09	18.0348	18.068	18.1931	18.3881	18.3378	18.297	18.3507	18.2002	18.195	18.3051	18.2384
	1.2805	0.181666	1.13419	O95208	EPN2_HUMAN	EPN2	Epsin-2	15.9277	15.389	15.9207	16.0207	15.8888	15.737	15.9877	15.8681	15.6836	15.6851	15.6233	15.6267	15.6054	15.6354	15.9507	15.4759
	0.0014355	0.000638485	1.00044	O95218	ZRAB2_HUMAN	ZRANB2	Zinc finger Ran-binding domain-containing protein 2	18.1395	16.9044	17.829	18.0493	17.7321	18.1289	17.8879	18.0794	17.7548	18.0647	17.9065	17.8741	17.8756	17.8981	17.7519	17.6196
	0.222728	0.0260079	1.01819	O95219	SNX4_HUMAN	SNX4	Sorting nexin-4	16.0552	15.9065	16.1039	16.0325	15.9866	16.0761	16.1038	16.1101	16.1934	16.0205	16.0823	16.0932	15.827	16.0157	15.8847	16.0499
	0.412374	-0.102766	0.931246	O95229	ZWINT_HUMAN	ZWINT	ZW10 interactor	15.6384	15.139	15.3615	15.5019	14.8881	15.2479	15.3422	15.1873	15.7421	15.4345	15.2656	15.3288	15.268	15.3121	15.7085	15.0689
	0.573285	-0.129638	0.914061	O95232	LC7L3_HUMAN	LUC7L3	Luc7-like protein 3	17.52	17.9212	17.3866	17.6263	17.6113	17.7334	17.6599	17.6879	17.6969	17.729	17.605	17.651	17.7192	17.6688	17.664	18.4498
	0.670307	0.157498	1.11535	O95236	APOL3_HUMAN	APOL3	Apolipoprotein L3	12.4567	NaN	12.5548	12.364	12.18	12.6154	12.371	12.5511	12.1838	12.1823	12.4861	12.6733	12.019	11.8614	12.2577	12.6112
	0.0322206	0.0151329	1.01054	O95239	KIF4A_HUMAN	KIF4A	Chromosome-associated kinesin KIF4A	17.0981	17.1426	17.0584	17.8079	17.4752	17.8315	17.5932	17.817	17.027	17.2541	17.253	17.1309	17.7688	17.7463	17.7887	17.7338
	0.221412	0.039658	1.02787	O95248	MTMR5_HUMAN	SBF1	Myotubularin-related protein 5	15.1232	15.4957	15.4207	15.5739	15.3294	15.4908	15.275	15.3186	15.3127	15.459	15.228	15.2919	15.2569	15.2591	15.238	15.6643
	0.0465203	-0.0194073	0.986638	O95249	GOSR1_HUMAN	GOSR1	Golgi SNAP receptor complex member 1	15.1887	14.3356	15.2782	15.2488	15.5375	15.4256	15.2931	15.3096	14.91	15.0961	15.237	15.263	15.5432	15.3181	15.4007	15.0042
	0.327059	-0.0724974	0.95099	O95251	KAT7_HUMAN	KAT7	Histone acetyltransferase KAT7	15.7604	15.008	15.7441	15.6565	15.8126	15.7288	15.5297	15.7656	15.7536	15.7521	15.7346	15.7442	15.781	15.6474	15.6255	15.5472
	0.449212	-0.103161	0.930991	O95260	ATE1_HUMAN	ATE1	Arginyl-tRNA--protein transferase 1	13.6496	13.4113	13.6269	13.3583	13.183	13.9088	13.7716	13.3594	13.8211	13.8228	13.4928	13.5629	13.3222	13.5474	13.7448	13.7804
	0.0830575	-0.0318241	0.978183	O95273	CCDB1_HUMAN	CCNDBP1	Cyclin-D1-binding protein 1	15.0196	14.6706	14.9913	14.3688	14.4917	14.2422	14.9288	14.7861	15.0359	14.8189	14.9182	14.9089	14.2386	14.4318	14.8017	14.5995
	1.068	0.625101	1.54232	O95274	LYPD3_HUMAN	LYPD3	Ly6/PLAUR domain-containing protein 3	15.2576	12.9814	15.5733	15.7482	15.7103	15.5963	15.5939	15.6491	14.4337	14.648	14.6686	14.7973	14.584	14.6856	14.9714	14.3207
	0.275747	0.0925288	1.06624	O95292	VAPB_HUMAN	VAPB	Vesicle-associated membrane protein-associated protein B/C	18.3429	17.5529	18.5522	18.6502	18.6361	18.6246	18.5881	18.6689	18.2943	18.2268	18.2584	18.4672	18.3366	18.5153	18.5969	18.1801
	0.62188	-0.220342	0.858362	O95295	SNAPN_HUMAN	SNAPIN	SNARE-associated protein Snapin	15.504	14.2759	15.2542	14.7547	15.624	15.1599	15.1633	15.3396	15.633	15.6581	15.2936	15.3056	15.4234	15.1305	14.8804	15.5138
	0.691492	-0.240809	0.846271	O95298	NDUC2_HUMAN	NDUFC2	NADH dehydrogenase [ubiquinone] 1 subunit C2	15.6099	14.2853	15.1291	15.5514	15.4517	15.388	15.6533	15.639	15.1097	15.5881	15.5559	15.553	15.6808	15.6662	15.5723	15.908
	0.870274	-0.104255	0.930285	O95299	NDUAA_HUMAN	NDUFA10	NADH dehydrogenase [ubiquinone] 1 alpha subcomplex subunit 10, mitochondrial	16.9272	16.4204	16.7614	16.579	16.6506	16.6026	16.6423	16.6403	16.7977	16.6303	16.839	16.8545	16.8826	16.7214	16.7778	16.5547
	0.493241	0.209778	1.15651	O95319	CELF2_HUMAN	CELF2	CUGBP Elav-like family member 2	14.135	NaN	13.8744	13.6642	12.8426	13.4789	13.6904	13.6933	13.9844	13.7685	13.5242	12.8622	13.5044	13.2813	13.4808	12.9202
	1.03848	0.0883896	1.06318	O95336	6PGL_HUMAN	PGLS	6-phosphogluconolactonase	17.645	17.773	17.645	17.9257	17.6037	17.7301	17.7028	17.8183	17.6646	17.6875	17.5749	17.7785	17.5812	17.5642	17.7395	17.5461
	0.109362	0.116173	1.08386	O95340	PAPS2_HUMAN	PAPSS2	Bifunctional 3'-phosphoadenosine 5'-phosphosulfate synthase 2	13.4114	13.9169	13.6556	13.795	13.4914	15.832	13.7065	13.4201	13.6533	12.9788	13.7168	13.3442	13.4626	15.6402	13.4308	14.0728
	0.207064	0.0456913	1.03218	O95347	SMC2_HUMAN	SMC2	Structural maintenance of chromosomes protein 2	17.8282	18.3551	17.7109	17.7133	17.798	17.6712	17.73	17.8015	17.6215	17.9388	17.7326	17.8045	17.8596	17.6368	17.6973	17.9514
	0.137895	0.0295318	1.02068	O95352	ATG7_HUMAN	ATG7	Ubiquitin-like modifier-activating enzyme ATG7	15.7647	14.9917	15.5478	15.4906	15.488	15.609	15.5615	15.3629	15.366	15.4666	15.5182	15.4226	15.418	15.4984	15.5175	15.3727
	0.63299	-0.232374	0.851233	O95359	TACC2_HUMAN	TACC2	Transforming acidic coiled-coil-containing protein 2	13.7067	13.5312	14.186	14.2414	13.5565	13.9946	13.9747	13.3606	14.5514	13.9796	14.2693	14.0971	13.8422	13.9553	14.478	13.2378
	0.00513215	-0.00427175	0.997043	O95361	TRI16_HUMAN	TRIM16	Tripartite motif-containing protein 16	17.9809	17.8335	18.187	17.1542	17.0218	16.8412	17.0056	16.6397	18.0025	17.1095	18.1219	17.7634	17.0679	17.0035	17.1045	16.5247
	1.99755	-0.301657	0.81132	O95363	SYFM_HUMAN	FARS2	Phenylalanine--tRNA ligase, mitochondrial	15.4797	14.5698	15.0862	15.1681	15.0328	15.2661	15.0824	14.9082	15.4106	15.3609	15.5907	15.3673	15.417	15.3318	15.3183	15.2098
	1.24615	0.290098	1.22272	O95365	ZBT7A_HUMAN	ZBTB7A	Zinc finger and BTB domain-containing protein 7A	13.4838	NaN	13.3812	13.3125	13.453	13.1601	12.9735	13.174	13.2006	13.2759	13.3396	12.7919	13.1239	12.9647	12.8438	12.354
	0.231615	-0.229948	0.852665	O95372	LYPA2_HUMAN	LYPLA2	Acyl-protein thioesterase 2	18.3667	15.6491	18.0952	19.0029	18.79	18.6471	18.5507	19.1018	18.6926	17.8437	18.1944	18.3114	18.9534	18.7333	18.7715	18.5428
	0.904033	-0.107995	0.927877	O95373	IPO7_HUMAN	IPO7	Importin-7	18.1473	17.7595	18.1865	18.2711	18.1723	18.1052	18.2038	18.2871	18.2242	18.2423	18.2808	18.1163	18.3042	18.3198	18.3672	18.1421
	0.789093	-0.164029	0.892529	O95376	ARI2_HUMAN	ARIH2	E3 ubiquitin-protein ligase ARIH2	15.8792	14.9173	15.7464	15.5396	15.6078	15.6247	15.5402	15.5805	15.841	15.7859	15.8541	15.7828	15.5887	15.6625	15.7798	15.4534
	0.763806	0.41444	1.33278	O95379	TFIP8_HUMAN	TNFAIP8	Tumor necrosis factor alpha-induced protein 8	15.0908	13.54	15.7915	16.0314	15.5886	15.4904	15.5187	15.8282	15.1333	14.6273	14.8618	15.2622	14.828	15.0712	15.0183	14.7621
	0.470615	0.0977845	1.07013	O95382	M3K6_HUMAN	MAP3K6	Mitogen-activated protein kinase kinase kinase 6	12.6522	13.2084	12.7278	12.5894	12.8204	12.7524	12.6819	12.6225	12.5358	12.7846	12.8515	12.4417	12.8361	12.4691	12.4645	12.8893
	0.0823588	-0.0431659	0.970523	O95391	SLU7_HUMAN	SLU7	Pre-mRNA-splicing factor SLU7	15.3049	13.7899	15.3988	15.0262	15.244	15.1051	15.2716	15.2168	15.2863	14.7832	15.2367	15.172	15.208	15.1132	14.9035	14.9997
	0.289186	0.0789878	1.05628	O95394	AGM1_HUMAN	PGM3	Phosphoacetylglucosamine mutase	15.701	14.9054	15.801	15.983	15.7391	15.8561	15.6175	15.7751	15.6627	15.5193	15.5456	15.6165	15.6498	15.5979	15.6397	15.5148
	0.0696167	0.0267239	1.0187	O95396	MOCS3_HUMAN	MOCS3	Adenylyltransferase and sulfurtransferase MOCS3	15.6541	14.585	15.6515	15.6934	15.6018	15.6798	15.8246	15.686	15.4842	15.4327	15.4696	15.5674	15.5574	15.5209	15.5586	15.5717
	0.230666	0.059253	1.04193	O95400	CD2B2_HUMAN	CD2BP2	CD2 antigen cytoplasmic tail-binding protein 2	17.8291	17.3518	18.092	17.8687	17.9975	17.8272	18.0492	18.04	18.0879	17.7966	17.789	17.9512	17.6254	17.8265	17.9808	17.524
	0.0341666	0.00989139	1.00688	O95402	MED26_HUMAN	MED26	Mediator of RNA polymerase II transcription subunit 26	12.7742	13.3463	12.9687	12.9379	12.6318	12.626	12.6098	12.7396	12.8972	12.6672	12.7834	13.0449	12.6745	12.6821	12.9828	12.823
	1.35691	-0.0898678	0.939609	O95425	SVIL_HUMAN	SVIL	Supervillin	15.3036	15.1037	15.4006	15.2296	15.3969	15.2489	15.3853	15.1892	15.3646	15.3796	15.3745	15.3884	15.3773	15.3602	15.299	15.4333
	0.278516	0.138437	1.10071	O95429	BAG4_HUMAN	BAG4	BAG family molecular chaperone regulator 4	15.3406	14.6531	15.9302	15.7548	15.9073	15.7795	15.7946	16.0328	15.8369	15.5882	15.3861	15.6402	15.0377	15.8078	15.9563	14.8322
	1.63265	-0.383862	0.766383	O95433	AHSA1_HUMAN	AHSA1	Activator of 90 kDa heat shock protein ATPase homolog 1	19.7579	18.4784	19.708	19.452	19.5441	19.3574	19.5217	19.4518	19.8459	19.897	19.9245	19.8681	19.7899	19.751	19.8188	19.4471
	0.762699	-0.115628	0.922981	O95453	PARN_HUMAN	PARN	Poly(A)-specific ribonuclease PARN	16.6437	16.4139	16.5949	16.4583	16.1756	16.3655	16.7663	16.4999	16.421	16.5092	16.7171	16.5713	16.665	16.8337	16.4786	16.6471
	0.155109	-0.0188041	0.987051	O95470	SGPL1_HUMAN	SGPL1	Sphingosine-1-phosphate lyase 1	16.5754	16.4222	16.5076	16.778	16.4647	16.5659	16.5619	16.6319	16.4941	16.5948	16.62	16.48	16.6682	16.5755	16.699	16.5264
	0.508303	0.516078	1.43006	O95471	CLD7_HUMAN	CLDN7	Claudin-7	13.6908	15.7258	12.4455	13.1681	12.7996	13.3844	12.8406	12.6823	12.5399	12.9464	NaN	12.0718	12.7092	NaN	12.6646	14.0245
	0.136536	-0.0620832	0.95788	O95476	CNEP1_HUMAN	CTDNEP1	CTD nuclear envelope phosphatase 1	14.1877	15.2807	14.1668	14.0713	13.9265	14.3223	14.3024	13.9878	14.3232	14.3291	14.3055	13.7814	14.4794	14.3988	14.4401	14.6847
	2.34292	-0.201005	0.869944	O95478	NSA2_HUMAN	NSA2	Ribosome biogenesis protein NSA2 homolog	16.0915	16.1529	15.8619	15.9694	16.0595	16.0111	16.0265	15.9937	16.1077	16.3321	16.1566	16.0176	16.4386	16.3494	16.1189	16.2536
	0.581206	-0.0698715	0.952723	O95486	SC24A_HUMAN	SEC24A	Protein transport protein Sec24A	16.099	15.8642	15.8524	15.7288	15.9326	15.8705	15.8032	15.7674	15.9758	16.0703	15.8186	15.7868	15.9549	15.8537	15.875	16.1421
	0.840666	-0.173248	0.886844	O95487	SC24B_HUMAN	SEC24B	Protein transport protein Sec24B	16.2752	15.3799	16.1171	16.1369	16.2159	16.1919	16.1039	16.105	16.3025	16.1148	16.3461	16.2074	16.4026	16.3255	16.2444	15.9683
	0.834843	0.232161	1.17459	O95490	AGRL2_HUMAN	ADGRL2	Adhesion G protein-coupled receptor L2	13.1058	13.9412	13.0142	12.9377	13.1045	12.8879	12.7558	13.145	13.2603	12.8251	12.7809	12.5269	12.8449	12.8529	12.7864	13.1574
	0.898103	-0.130626	0.913435	O95503	CBX6_HUMAN	CBX6	Chromobox protein homolog 6	15.4157	14.9825	15.4335	15.4364	15.526	15.6175	15.3471	15.3677	15.6856	15.6787	15.5413	15.2817	15.5322	15.4304	15.523	15.4985
	0.380323	0.0795343	1.05668	O95551	TYDP2_HUMAN	TDP2	Tyrosyl-DNA phosphodiesterase 2	16.2677	16.3982	16.5035	16.4216	16.8964	16.4418	16.2941	16.331	16.1212	16.1686	16.409	16.376	16.5544	16.6168	16.4529	16.2191
	2.52533	-0.176992	0.884545	O95562	SFT2B_HUMAN	SFT2D2	Vesicle transport protein SFT2B	16.6636	16.951	16.6574	16.5593	16.6952	16.6642	16.853	16.59	16.9226	16.847	16.8628	16.9607	16.8154	16.8828	16.8772	16.8811
	0.129475	-0.0564424	0.961633	O95563	MPC2_HUMAN	MPC2	Mitochondrial pyruvate carrier 2	14.3406	15.522	14.7259	14.4989	14.6009	14.5487	14.5385	14.3603	14.859	14.0042	14.7711	14.703	14.7027	14.9298	14.8249	14.7926
	1.96563	-0.223906	0.856244	O95568	MET18_HUMAN	METTL18	Histidine protein methyltransferase 1 homolog	13.8891	13.9536	13.6118	13.6693	13.6055	13.472	13.6578	13.6419	13.8668	13.7104	14.0175	13.9161	13.7421	14.0307	13.8664	14.1423
	0.262329	0.0487282	1.03435	O95571	ETHE1_HUMAN	ETHE1	Persulfide dioxygenase ETHE1, mitochondrial	15.3781	15.6768	15.4129	15.5571	15.4572	15.7961	15.6726	15.7527	15.4726	15.3839	15.4885	15.6995	15.5467	15.6032	15.7922	15.327
	0.876205	-0.0737491	0.950166	O95613	PCNT_HUMAN	PCNT	Pericentrin	14.1861	NaN	14.1386	13.982	14.1121	14.1429	14.139	14.2343	14.3422	14.209	14.2564	14.256	14.205	14.1828	14.2064	14.0007
	0.394744	-0.0983765	0.934084	O95619	YETS4_HUMAN	YEATS4	YEATS domain-containing protein 4	16.2226	15.3409	15.8476	16.1867	16.2816	16.1956	15.9142	16.0662	16.1847	16.0749	16.1844	15.9971	16.2334	16.0192	16.0168	16.1319
	0.0341937	-0.0105145	0.992738	O95620	DUS4L_HUMAN	DUS4L	tRNA-dihydrouridine(20a/20b) synthase [NAD(P)+]-like	13.8311	NaN	13.3496	13.3106	13.4149	13.374	13.4311	13.916	13.679	13.7081	13.6094	13.2672	13.7009	13.347	13.4956	13.4224
	2.35469	-0.205938	0.866975	O95625	ZBT11_HUMAN	ZBTB11	Zinc finger and BTB domain-containing protein 11	14.1296	14.2718	14.1907	13.8883	14.2564	14.3308	14.3229	14.1896	14.4623	14.4379	14.4902	14.4164	14.2556	14.5036	14.2624	14.3992
	0.305317	0.170058	1.1251	O95628	CNOT4_HUMAN	CNOT4	CCR4-NOT transcription complex subunit 4	13.5057	12.9598	13.9162	14.2132	14.3368	14.4304	14.0482	14.2545	13.8835	13.1794	13.391	13.1646	14.2831	14.184	14.2421	13.9768
	2.16122	0.18702	1.13841	O95630	STABP_HUMAN	STAMBP	STAM-binding protein	16.3103	16.1872	16.2454	16.263	16.2698	16.0324	16.195	16.2512	16.2147	15.9988	15.9219	15.9172	16.1078	16.1717	16.1214	15.8047
	0.125708	-0.0530189	0.963917	O95631	NET1_HUMAN	NTN1	Netrin-1	13.0175	NaN	12.8955	13.4287	12.9735	13.4125	12.7235	13.7882	13.311	13.5657	13.0058	13.295	12.906	13.4935	13.3081	12.9555
	0.239866	0.120775	1.08732	O95639	CPSF4_HUMAN	CPSF4	Cleavage and polyadenylation specificity factor subunit 4	14.8623	14.2162	13.8223	14.5881	14.4716	14.6957	14.2299	14.6271	14.5658	14.9	14.1032	13.4993	14.5584	13.7778	14.8107	14.3319
	0.200256	-0.0452814	0.969101	O95671	ASML_HUMAN	ASMTL	Probable bifunctional dTTP/UTP pyrophosphatase/methyltransferase protein	16.5982	15.9999	16.8128	16.4243	16.7202	16.5129	16.4893	16.377	16.5905	16.4699	16.6722	16.5301	16.6169	16.4852	16.4241	16.5078
	2.16278	0.297639	1.22913	O95674	CDS2_HUMAN	CDS2	Phosphatidate cytidylyltransferase 2	16.1778	16.7219	16.2544	16.1386	16.5001	16.4099	16.3239	16.4853	16.0003	15.7359	16.136	16.1861	16.2343	16.3104	16.0809	15.947
	0.0164614	0.00433779	1.00301	O95684	CEP43_HUMAN	CEP43	Centrosomal protein 43	15.9181	15.6385	15.2339	15.5645	15.4944	15.5759	15.5198	15.466	15.6426	15.2628	15.356	15.5208	15.5037	15.6167	15.7934	15.6803
	0.266063	0.117301	1.0847	O95685	PPR3D_HUMAN	PPP1R3D	Protein phosphatase 1 regulatory subunit 3D	12.4032	12.5003	11.6166	NaN	11.846	11.427	11.282	11.429	11.4646	11.66	11.6819	11.3412	11.7829	11.6532	11.803	11.9651
	0.0333641	-0.0101279	0.993004	O95696	BRD1_HUMAN	BRD1	Bromodomain-containing protein 1	14.4596	14.4413	14.435	14.021	14.3595	13.839	14.2057	14.3464	14.4643	14.4346	14.4911	14.3413	14.208	14.2415	14.1045	13.9031
	0.96384	-0.139971	0.907537	O95707	RPP29_HUMAN	POP4	Ribonuclease P protein subunit p29	14.8875	15.1326	14.6883	15.1021	14.8843	15.1101	14.8982	14.8667	14.7272	15.0727	15.0337	15.0019	15.2462	15.2139	15.2022	15.1917
	0.243433	-0.0980215	0.934313	O95714	HERC2_HUMAN	HERC2	E3 ubiquitin-protein ligase HERC2	14.6575	14.0254	14.8871	14.7004	15.2227	15.0633	15.2451	15.2501	14.8662	14.6683	14.6721	15.2035	15.1863	15.0792	15.2159	14.9442
	1.07202	-0.11244	0.925022	O95716	RAB3D_HUMAN	RAB3D	Ras-related protein Rab-3D	14.0104	13.9297	13.9901	14.0691	14.0462	14.2503	14.0403	14.2089	14.2	14.0921	14.246	14.0741	14.2195	14.2045	14.423	13.9851
	0.127301	0.021409	1.01495	O95721	SNP29_HUMAN	SNAP29	Synaptosomal-associated protein 29	16.5381	16.6725	16.3778	16.4819	16.217	16.4815	16.441	16.4895	16.4556	16.4384	16.3823	16.492	16.2049	16.3649	16.612	16.5779
	1.10214	0.119119	1.08607	O95749	GGPPS_HUMAN	GGPS1	Geranylgeranyl pyrophosphate synthase	14.493	14.7028	14.7172	14.9337	14.8039	14.8282	14.6248	14.7659	14.7335	14.442	14.6107	14.6904	14.5001	14.5875	14.7866	14.5658
	1.25172	-0.203464	0.868463	O95757	HS74L_HUMAN	HSPA4L	Heat shock 70 kDa protein 4L	18.2355	17.4545	18.2796	18.1699	18.2514	18.1254	18.2188	18.2147	18.2791	18.3483	18.3009	18.3747	18.3925	18.3159	18.2887	18.2775
	0.428173	-0.18395	0.88029	O95758	PTBP3_HUMAN	PTBP3	Polypyrimidine tract-binding protein 3	18.6892	17.0013	18.5352	18.5373	18.6406	18.5449	18.5171	18.5017	18.5557	18.547	18.5985	18.5844	18.595	18.5436	18.6747	18.34
	0.0767516	0.011542	1.00803	O95759	TBCD8_HUMAN	TBC1D8	TBC1 domain family member 8	15.0304	14.9415	14.9932	15.0325	15.0903	15.1354	15.0732	15.0397	14.7425	15.0533	14.9578	15.0464	15.2012	15.1767	14.971	15.0948
	0.415909	-0.110181	0.926472	O95772	STR3N_HUMAN	STARD3NL	STARD3 N-terminal-like protein	14.875	14.0493	14.7026	14.8908	14.7755	14.8508	14.9276	15.1541	15.0189	14.9305	14.9979	14.9139	14.6486	14.7527	14.9634	14.8812
	0.581238	0.200429	1.14904	O95777	LSM8_HUMAN	LSM8	U6 snRNA-associated Sm-like protein LSm8	18.661	17.8422	18.4322	18.597	18.5285	18.632	18.5687	18.5842	18.4369	18.5063	18.4927	18.6546	18.1239	18.1613	18.4851	17.3816
	0.313082	-0.0760107	0.948677	O95782	AP2A1_HUMAN	AP2A1	AP-2 complex subunit alpha-1	18.1523	17.4786	18.3105	18.2209	18.2958	18.3006	18.3536	18.3229	18.1868	18.292	18.3043	18.2246	18.2626	18.1895	18.1769	18.4065
	0.543018	-0.0359275	0.975404	O95785	WIZ_HUMAN	WIZ	Protein Wiz	15.0419	15.0571	15.1492	15.0876	15.1348	15.0827	15.1426	15.0663	15.027	15.0286	15.16	15.1502	15.2387	15.1979	15.06	15.1871
	0.185039	0.0289505	1.02027	O95786	RIGI_HUMAN	RIGI	Antiviral innate immune response receptor RIG-I	15.5738	15.2072	15.469	15.6021	15.4752	15.7474	15.5734	15.646	15.3441	15.532	15.5488	15.5241	15.4788	15.5175	15.5006	15.6168
	0.703681	0.164558	1.12082	O95789	ZMYM6_HUMAN	ZMYM6	Zinc finger MYM-type protein 6	12.7967	NaN	12.6924	12.4402	12.8335	12.9409	12.7961	12.3797	12.1253	12.4308	12.2023	12.6465	12.5951	12.7448	12.7733	12.742
	1.3559	-0.223154	0.85669	O95793	STAU1_HUMAN	STAU1	Double-stranded RNA-binding protein Staufen homolog 1	17.8947	17.2812	17.6659	17.9728	17.7633	18.1421	17.9884	17.9496	17.9968	18.1157	17.8807	18.0114	18.1263	17.9796	18.1874	18.1452
	1.01855	0.1402	1.10206	O95801	TTC4_HUMAN	TTC4	Tetratricopeptide repeat protein 4	16.3389	16.6982	16.2999	16.3733	16.2946	16.4536	16.2611	16.2383	16.4264	16.2081	16.0454	16.3537	16.2726	16.0726	16.4221	16.0355
	0.118535	0.0340178	1.02386	O95810	CAVN2_HUMAN	CAVIN2	Caveolae-associated protein 2	17.1413	16.8843	16.9685	17.1484	16.8336	17.371	16.9632	17.1793	17.2439	17.2542	16.9177	17.1464	16.7113	17.094	16.6092	17.2407
	1.22759	-0.23667	0.848702	O95816	BAG2_HUMAN	BAG2	BAG family molecular chaperone regulator 2	17.2369	16.4286	16.8675	17.2617	16.9233	17.2864	17.1407	17.2047	17.1902	17.3447	17.1384	17.4422	17.0865	17.2209	17.4718	17.3484
	1.10751	-0.171174	0.88812	O95817	BAG3_HUMAN	BAG3	BAG family molecular chaperone regulator 3	16.399	15.8712	16.4121	16.5013	16.3279	16.4146	16.4883	16.2913	16.6362	16.5741	16.2332	16.5953	16.4335	16.3481	16.6819	16.5729
	2.66396	0.154749	1.11323	O95819	M4K4_HUMAN	MAP4K4	Mitogen-activated protein kinase kinase kinase kinase 4	16.1271	16.1117	16.1591	16.3493	16.2484	16.2588	16.139	16.262	15.9324	15.9783	16.0211	16.1741	16.0782	16.146	16.0543	16.0331
	1.13027	-0.135539	0.910329	O95822	DCMC_HUMAN	MLYCD	Malonyl-CoA decarboxylase, mitochondrial	14.5119	14.1776	14.4666	14.4835	14.5144	14.6941	14.37	14.5122	14.5523	14.6014	14.6095	14.5457	14.7168	14.5987	14.8252	14.3651
	0.148778	-0.042551	0.970937	O95825	QORL1_HUMAN	CRYZL1	Quinone oxidoreductase-like protein 1	14.6654	13.979	14.7556	14.8144	14.9198	14.7671	14.6569	14.8909	14.8932	14.6397	14.8243	14.6929	14.5982	14.7493	14.7778	14.6142
	1.91308	-0.261005	0.834506	O95831	AIFM1_HUMAN	AIFM1	Apoptosis-inducing factor 1, mitochondrial	17.3628	17.0953	17.4253	17.0526	17.2106	17.2931	17.0496	17.1111	17.5126	17.7306	17.5988	17.627	17.3069	17.2892	17.0968	17.5265
	0.162557	0.066437	1.04713	O95832	CLD1_HUMAN	CLDN1	Claudin-1	13.2075	13.7087	13.4671	13.0495	13.0853	13.4641	13.4891	12.6443	13.6411	13.5477	13.0412	13.2007	13.1781	12.821	13.3584	12.7959
	1.04381	-0.209778	0.86467	O95834	EMAL2_HUMAN	EML2	Echinoderm microtubule-associated protein-like 2	15.3407	14.5442	15.4931	15.4166	15.1964	15.3588	15.4248	15.1929	15.6105	15.3208	15.6057	15.3142	15.5174	15.373	15.3887	15.5153
	0.238175	0.0405102	1.02848	O95835	LATS1_HUMAN	LATS1	Serine/threonine-protein kinase LATS1	14.3871	14.8684	14.4273	14.3816	14.4329	14.3859	14.3888	14.2954	14.2287	14.4859	14.4518	14.4147	14.3237	14.3743	14.4205	14.5438
	0.126324	-0.119716	0.920369	O95848	NUD14_HUMAN	NUDT14	Uridine diphosphate glucose pyrophosphatase NUDT14	15.9675	13.0951	15.8988	16.1517	15.7679	16.031	15.9515	16.0313	15.678	15.7972	15.6323	15.8477	15.8156	15.7465	15.8668	15.4686
	1.23107	0.282672	1.21645	O95858	TSN15_HUMAN	TSPAN15	Tetraspanin-15	14.3092	14.9033	14.7413	15.2437	14.7345	15.217	14.877	14.9915	14.7544	14.3686	14.1922	14.5294	14.6574	14.7117	15.0045	14.538
	0.162109	-0.0275362	0.981094	O95861	BPNT1_HUMAN	BPNT1	3'(2'),5'-bisphosphate nucleotidase 1	17.4927	17.0199	17.4243	17.4855	17.4062	17.3752	17.4683	17.4736	17.3485	17.3215	17.2525	17.4955	17.4385	17.5046	17.581	17.424
	0.481827	0.0721267	1.05127	O95870	ABHGA_HUMAN	ABHD16A	Phosphatidylserine lipase ABHD16A	15.3261	NaN	15.4467	15.4175	15.5939	15.5909	15.4465	15.521	15.1784	15.306	15.446	15.3251	15.5438	15.6569	15.53	15.2568
	0.203468	0.0827163	1.05901	O95872	GPAN1_HUMAN	GPANK1	G patch domain and ankyrin repeat-containing protein 1	11.4546	12.0735	11.2521	11.9474	11.7559	12.3538	11.5309	11.557	11.7959	11.5536	11.1918	11.5679	11.7388	11.5131	12.2337	11.6687
[truncated: 6,571 more rows]

## Sheet: S8.2_A549_10µMKA
Significant	negative log p-value	log2 FC KA10 to Control	FC KA10 to control	Protein Group	Protein Names	Genes	First Protein Description	A549_dmso1	A549_dmso2	A549_dmso3	A549_dmso4	A549_dmso5	A549_dmso6	A549_KA10_1	A549_KA10_2	A549_KA10_3	A549_KA10_4	A549_KA10_5	A549_KA10_6
[truncated: 7,443 more rows]

[truncated: 3 more sheets: S8.3_A549_GADPHKD, S8.4_H358_10µMKA, S8.5_H358_GAPDHKD]
