# Supplementary material for: Increased antioxidative defense and reduced advanced glycation end-product formation by metabolic adaptation in non-small-cell-lung-cancer patients
Source: Nat Commun. 2025 Jun 3;16:5157. doi: 10.1038/s41467-025-60326-y (PMC12134105; doi:10.1038/s41467-025-60326-y)
Supplement: Supplementary file 13 — Source Data [file 41467_2025_60326_MOESM13_ESM.xlsx]

## Sheet: Overview
Figure number	Original source data
Figure 1a	Volcano Plot of the data in Suppl. Table S3
Figure 1b	Suppl. Table S4
Figure 1c	Suppl. Table S2 (for details see Tab 1c)
Figure 1d	Suppl. Table S4
Figure 2	Created in Illustrator using information from Suppl. Table S2 and S3
Figure 3a	Created in Illustrator using information from Suppl. Table S2 and S3
Figure 3b	see tab Fig. 3b
Figure 3c	see tab Fig. 3c
Figure 4a	Suppl. Table S2 and S3 (for details see tab 4a)
Figure 4b	Suppl. Table S2 and S3 (for details see tab 4b)
Figure 4c	see Tab 4c
Figure 4d	see Tab 4d
Figure 4e	doi: 10.1016/j.cell.2020.06.013; doi: 10.1016/j.cell.2021.07.016; see Tab 4e
Figure 4f	see Tab 4f
Figure 4g and h	see Tab 4gh
Figure 5a	Suppl. Table S7.1
Figure 5b	volcano of the data in Suppl. Table S7.2
Figure 5c	schematics
Figure 5dfg	see Tab 5dfg
Figure 5e	see Tab 5e
Figure 6a	schematics
Figure 6bc	Volcano plot of the data in Suppl. Table S8.3 and S8.5. For Western Blot see Tab 6bc
Figure 6d	see Tab 6d
Fugure 6e	see Tab 6e
Figure 6f	Volcano of the data in Suppl. Table S8.2
Figure 6g	see Tab 6g
Supplementary Figures
Suppl. Figure 1	Visualization of Suppl. Table S5 and S6
Suppl. Fugure 2a	PCA of the data presented in Suppl. Table S3
Suppl. Figure 2b	see Tab S2b
Suppl. Figure 2c	Volcano plot of the data in Suppl. Table S2
Suppl. Figure 2d	see Tab S2d
Suppl. Figure S3	see Tab S3

## Sheet: Fig.1b
Original data source: Suppl. Table S4
More oxidized in tumor
cellular compartment	Number of proteins
Cytoplasm	95
Organelle/Membrane	28
Extracellular/Secreted	16
No data	11
More oxidized in healthy
cellular compartment	Number of proteins
Cytoplasm	83
Organelle/Membrane	42
Extracellular	46
No data	15

## Sheet: Fig. 1c
Original data source: Suppl. Table S2
Enzyme	Healthy
SOD1	17.3477	18.0311	18.0182	14.8848	16.6023	14.8225	14.6095	16.456	17.3299	17.0377	19.6912	18.8381	16.1567	18.0098	15.1537	20.3427	18.5729	17.9177	14.3186	15.6748	19.031	17.9979	17.8521	16.2134	15.9778	19.4097	15.9105	17.2629	14.1093	15.8673	19.6198	19.8099		15.741	20.265	17.0672	19.7328	18.9564	21.3692	19.0515	19.7656	19.9165	20.5251	16.7157	22.1787	19.1772	20.2412	18.8411	18.8435
SOD2	21.811	22.3881	21.9829	22.1915	21.96	21.5409	22.567	20.8384	22.3478	21.501	21.4864	21.717	21.4448	21.5265	21.3651	21.5365	20.6706	21.6546	23.0414	21.2746	21.6982	21.2457	22.0473	20.6982	21.4414	21.0084	21.8424	21.638	21.9887	21.351	21.9971	21.0953	20.9952	20.777	21.2556	21.0944	21.315	22.3144	22.0992	21.1218	21.4207	22.1142	21.3806	21.8414	21.028	21.1613	21.2646	20.6543	22.2486
SOD3	21.4834	20.2716	20.4949	21.348	19.9458	20.3448		19.7004	19.7005	18.9936	21.1246	21.355	20.1952	19.1195	19.6092	20.2034	19.8609	19.2143	19.8381	19.6179	19.9161	20.1744	19.2216	19.5053	19.8161	19.6681	20.4666	19.9929	19.0232	19.9648	19.1443	20.1651	21.0186	21.0408	20.0803	20.3364	19.6793	14.1857	17.0065	19.4699	16.9216	18.382	20.5241	21.1366	19.9801	19.7001	22.0315	17.1083	20.164
MPO	19.9163	21.0247	20.1971	20.6513	19.6278	20.4984	22.8385	20.6254	19.9042	20.5669	18.4286	20.845	20.0465	21.0718	20.6681	20.8792	19.7501	20.5141	21.982	20.4371	19.1411	19.4219	21.0878	19.5253	21.3066	20.127	20.7888	22.3119	21.2119	20.3711	19.4298	20.1136	20.9951	19.1944	19.0993	20.0255	19.937	22.9751	20.5937	20.4877	19.0416	19.2911	21.0007	21.9992	19.4347	20.4742	18.72	21.33	19.6603
EPX	16.1025	21.1963	17.7735	19.116	17.5667	16.6007	21.0482	19.423	18.3294	18.3254	14.5274	19.37	19.56	16.8197	16.1968	20.7919	18.846	15.8936	18.6741	20.8686	18.4669	14.0173	19.0378	16.0039	16.8829	19.5168	17.2583	20.6749	19.2369	18.3815	17.8042	17.6312	14.3472	14.6153	14.9108	18.8032	18.552	17.6463	19.1327	18.2238	16.1899	18.9799	19.4068	16.7146	17.9927	19.1723	19.3579	19.03	14.8677
[truncated: 91 more columns]

## Sheet: Fig. 1d
Original data source: Suppl. Table S4
GOBP term	Genes (%)
NAD metabolic process	22.6
NADH metabolic process	23.5
Glycolytic process	23.9
Complement activation, alternative pathway	25
Aldehyde catabolic process	26.7
Positive regulation of heterotypic cell-cell adhesion	26.7
Fibroblast migration	26.3
Mitochondrial fragmentation involved in apoptotic process	30
Integrin activation	30
Platelet aggregation	30.2
Pentose-phosphate shunt	30.8
Canonical glycolysis	31.3
Blood coagulation, fibrin clot formation	33.3
Positive regulation of protein localization to Cajal body	36.4
Regulation of complement-dependent cytotoxicity	37.5
Chaperone-mediated autophagy	37.5
Positive regulation by host of viral genome replication	37.5
Oxaloacetate metabolic process	37.5
Regulation of T cell mediated immune response to tumor cell	37.5
Positive regulation of protein localization to telomere	38.5
Fibrinolysis	42.1
Methylglyoxal metabolic process	42.9
Plasminogen activation	54.5
Telomerase holoenzyme complex assembly	75
Regulation of dopamine biosynthetic process	100

## Sheet: Fig.3b
Raw data as out of the integration software is presented in the columns C, D and E
sample type	sample	GSHNEM	GSHd5NEM	IS	log (GSHNEM)	log (GSHd5NEM)	log (IS)	GSHNEM (formula)	GSHd5NEM (formula)	IS (formula)	GSHNEM (formula)	GSSG (formula)	IS (formula)	IS norm	GSH (µM)	GSSG (µM)	Ratio	Protein (µg)	Protein (mg)	GSH (pmol total)	GSSG (pmol total)	GSH total	GSH/GSSG	GSH (nmol total)	GSSG (nmol total)	GSH total (nmol)	GSH (pmol/µg)	GSSG (pmol/µg)	GSH total (pmol/µg)
healthy	1	314430253	12580964	6263194	8.49752	7.09971	6.7968	1.18115	-0.365442	-0.700602	84.3099	1.19745	1.10694	0.506043	166.606	2.36629	70.4081	3034.15	3.03415	33321.2	473.259	34267.8	70.4081	33.3212	0.473259	34.2678	10.9821	0.155977	11.294					GSH	GSSG	GSH total	GSH/GSSG				Calibration curve
	2	311574160	10068511	11061122	8.49356	7.00297	7.0438	1.17677	-0.472488	-0.427308	83.463	0.935857	2.07692	0.949471	87.9047	0.985662	89.1835	3403.67	3.40367	17580.9	197.132	17975.2	89.1835	17.5809	0.197132	17.9752	5.16529	0.0579175	5.28112				Healthy	16.228	0.190646	16.7755	119.944
	3	263627416	6628084	7571817	8.42099	6.82139	6.8792	1.09647	-0.673392	-0.609427	69.3743	0.589258	1.36553	0.624256	111.131	0.943936	117.732	3008.38	3.00838	22226.2	188.787	22603.8	117.732	22.2262	0.188787	22.6038	7.38812	0.0627538	7.51363				Tumor	40.6862	0.493814	41.6738	143.927
	4	339773643	12470148	9623033	8.53119	7.09587	6.98331	1.2184	-0.369693	-0.494233	91.8602	1.18578	1.7803	0.813872	112.868	1.45696	77.468	3737.44	3.73744	22573.6	291.393	23156.4	77.468	22.5736	0.291393	23.1564	6.03987	0.0779659	6.1958
	5	376186268	35261044	11346989	8.5754	7.5473	7.05488	1.26732	0.12978	-0.415047	102.813	3.74522	2.13639	0.976658	105.27	3.83473	27.4517	4672.04	4.67204	21054	766.946	22587.9	27.4517	21.054	0.766946	22.5879	4.50638	0.164157	4.83469				stdev
	6	249308569	8414216	7311002	8.39674	6.92501	6.86398	1.06964	-0.558737	-0.62627	65.2174	0.767292	1.31358	0.600508	108.604	1.27774	84.9969	1353.37	1.35337	21720.7	255.547	22231.8	84.9969	21.7207	0.255547	22.2318	16.0494	0.188823	16.427
	7	367549996	29154608	6839054	8.56532	7.46471	6.835	1.25616	0.0384014	-0.658336	100.204	3.03458	1.22009	0.557768	179.652	5.44058	33.0208	2246.5	2.2465	35930.5	1088.12	38106.7	33.0208	35.9305	1.08812	38.1067	15.994	0.484362	16.9627				Healthy	2.1347	0.0382819	2.18912	41.9881
	8	406622952	56310657	10425039	8.60919	7.75059	7.01808	1.3047	0.354714	-0.455767	112.055	6.28654	1.94518	0.889247	126.011	7.06951	17.8246	2120.55	2.12055	25202.3	1413.9	28030.1	17.8246	25.2023	1.4139	28.0301	11.8848	0.666763	13.2183				Tumor	8.10686	0.080409	8.19091	16.986
	9	436054410	18545433	5686412	8.63954	7.26824	6.75484	1.33828	-0.178981	-0.747026	121.063	1.83957	0.994723	0.454741	266.224	4.04532	65.8104	2234.68	2.23468	53244.8	809.064	54862.9	65.8104	53.2448	0.809064	54.8629	23.8266	0.362049	24.5507
	10	324692136	65818659	8010284	8.51147	7.81835	6.90365	1.19658	0.429685	-0.582377	87.3596	7.47106	1.45328	0.664374	131.492	11.2453	11.6931	1317.01	1.31701	26298.3	2249.05	30796.4	11.6931	26.2983	2.24905	30.7964	19.9682	1.7077	23.3836				Ttest	0.00137193	0.0112206	0.0012713	0.606299
	11	288172734	8692795	6224640	8.45965	6.93916	6.79411	1.13925	-0.543085	-0.703569	76.5554	0.795449	1.09941	0.502597	152.32	1.58268	96.2419	1798.97	1.79897	30463.9	316.535	31097	96.2419	30.4639	0.316535	31.097	16.9341	0.175954	17.286
	12	262841193	17831001	7174831	8.41969	7.25118	6.85581	1.09504	-0.197858	-0.635305	69.1454	1.76132	1.28654	0.588145	117.565	2.99471	39.2576	2115.66	2.11566	23513	598.942	24710.9	39.2576	23.513	0.598942	24.7109	11.1138	0.2831	11.68					nmol
	13	237425215	14037310	7383835	8.37553	7.14728	6.86828	1.04617	-0.312808	-0.621507	61.7868	1.35173	1.32807	0.607131	101.768	2.22642	45.7095	1298.32	1.29832	20353.7	445.284	21244.3	45.7095	20.3537	0.445284	21.2443	15.6769	0.342968	16.3628					GSH	GSSG	GSH total	GSH/GSSG
	14	334689840	19512870	5637245	8.52464	7.29032	6.75107	1.21116	-0.154546	-0.751198	90.3406	1.94604	0.985211	0.450392	200.582	4.32076	46.4229	3818.3	3.8183	40116.4	864.152	41844.7	46.4229	40.1164	0.864152	41.8447	10.5064	0.226319	10.959				Healthy	0.016228	0.000190646	0.0167755	119.944
	15	218868709	5456385	5518532	8.34018	6.73691	6.74182	1.00706	-0.766868	-0.761426	56.4665	0.475149	0.962281	0.43991	128.359	1.08011	118.839	1813.61	1.81361	25671.8	216.021	26103.9	118.839	25.6718	0.216021	26.1039	14.1551	0.119111	14.3933				Tumor	0.0406862	0.000493814	0.0416738	143.927
	16	288551275	12020469	7206609	8.46022	7.07992	6.85773	1.13988	-0.387341	-0.633181	76.6667	1.13856	1.29284	0.591028	129.717	1.92641	67.3364	3894.99	3.89499	25943.5	385.282	26714.1	67.3364	25.9435	0.385282	26.7141	6.66074	0.0989174	6.85858
	17	286748343	9222138	7252929	8.4575	6.96483	6.86051	1.13687	-0.514681	-0.630102	76.1369	0.849213	1.30204	0.595233	127.911	1.42669	89.6558	3704.54	3.70454	25582.2	285.338	26152.9	89.6558	25.5822	0.285338	26.1529	6.90564	0.0770239	7.05968
	18	161191447	8225621	7885448	8.20734	6.91517	6.89683	0.860082	-0.56963	-0.589924	40.254	0.748286	1.42825	0.652928	61.6516	1.14605	53.795	655.411	0.655411	12330.3	229.21	12788.7	53.795	12.3303	0.22921	12.7887	18.8131	0.349719	19.5125				stdev
	19	227724320	7882030	6217041	8.35741	6.89664	6.79358	1.02612	-0.590133	-0.704156	58.9997	0.713781	1.09792	0.501919	117.548	1.4221	82.658	2088.6	2.0886	23509.7	284.421	24078.5	82.658	23.5097	0.284421	24.0785	11.2562	0.136178	11.5286
	20	165260582	3705416	6784097	8.21817	6.56884	6.83149	0.872062	-0.952825	-0.662213	41.3799	0.309651	1.20925	0.552811	74.8536	0.560139	133.634	492.59	0.49259	14970.7	112.028	15194.8	133.634	14.9707	0.112028	15.1948	30.3918	0.227426	30.8467				Healthy	0.0021347	3.82819e-05	0.00218912	0.0419881
	21	97755970	2589244	5897492	7.99014	6.41317	6.77067	0.619765	-1.12506	-0.729512	23.1469	0.208276	1.03566	0.473454	48.8894	0.439908	111.135	312.419	0.312419	9777.87	87.9817	9953.84	111.135	9.77787	0.0879817	9.95384	31.2973	0.281614	31.8605				Tumor	0.00810686	8.0409e-05	0.00819091	0.016986
	22	58520472	2162919	7748353	7.76731	6.33504	6.88921	0.373211	-1.21151	-0.598352	13.1201	0.170683	1.4008	0.640379	20.4881	0.266535	76.8683	392.155	0.392155	4097.61	53.3069	4204.23	76.8683	4.09761	0.0533069	4.20423	10.449	0.135933	10.7208
	23	43377473	2431692	5375071	7.63726	6.38591	6.73038	0.229325	-1.15522	-0.774083	9.42004	0.1943	0.934641	0.427274	22.0468	0.454744	48.4819	188.225	0.188225	4409.36	90.9487	4591.26	48.4819	4.40936	0.0909487	4.59126	23.426	0.483192	24.3924
	24	37165475	1405042	3977026	7.57014	6.14769	6.59956	0.155056	-1.4188	-0.918833	7.93932	0.105901	0.669721	0.306165	25.9315	0.345893	74.9696	92.0142	0.0920142	5186.3	69.1787	5324.66	74.9696	5.1863	0.0691787	5.32466	56.3641	0.751826	57.8678
	25	82615623	3794574	7196054	7.91706	6.57916	6.85709	0.538905	-0.9414	-0.633885	19.2146	0.317905	1.29075	0.590071	32.5633	0.538758	60.4414	95.8973	0.0958973	6512.66	107.752	6728.16	60.4414	6.51266	0.107752	6.72816	67.9128	1.12361	70.16
	26	24221203	578569	3283867	7.3842	5.76236	6.51639	-0.0506797	-1.84515	-1.01086	4.94365	0.039678	0.541837	0.247702	19.958	0.160184	124.594	39.4226	0.0394226	3991.6	32.0368	4055.68	124.594	3.9916	0.0320368	4.05568	101.252	0.812651	102.877
	27	86464724	2253685	5041090	7.93684	6.35289	6.70252	0.560787	-1.19175	-0.804908	20.2076	0.178626	0.870602	0.397999	50.773	0.44881	113.128	180.145	0.180145	10154.6	89.762	10334.1	113.128	10.1546	0.089762	10.3341	56.3689	0.498276	57.3655
	28	65592982	2568632	4513519	7.81686	6.4097	6.65452	0.428034	-1.1289	-0.858027	14.8854	0.206443	0.770372	0.352178	42.2668	0.586188	72.1045	441.124	0.441124	8453.36	117.238	8687.83	72.1045	8.45336	0.117238	8.68783	19.1632	0.26577	19.6947
	29	37326756	2696483	6789287	7.57202	6.4308	6.83182	0.157137	-1.10556	-0.661845	7.97745	0.217841	1.21027	0.553279	14.4185	0.393728	36.6205	70.5541	0.0705541	2883.7	78.7457	3041.19	36.6205	2.8837	0.0787457	3.04119	40.8722	1.1161	43.1044
	30	102645518	5722158	6460830	8.01134	6.75756	6.81029	0.643218	-0.744014	-0.685673	24.4312	0.500822	1.14566	0.52374	46.6476	0.956241	48.7823	159.069	0.159069	9329.52	191.248	9712.01	48.7823	9.32952	0.191248	9.71201	58.6508	1.2023	61.0554
	31	32059747	2070800	4216113	7.50596	6.31614	6.62491	0.0840452	-1.23242	-0.890781	6.74175	0.162659	0.714409	0.326594	20.6426	0.498045	41.4473	157.136	0.157136	4128.52	99.6089	4327.74	41.4473	4.12852	0.0996089	4.32774	26.2735	0.633903	27.5414
	32	15610255	1153589	4582988	7.19341	6.06205	6.66115	-0.261773	-1.51355	-0.850687	3.04057	0.0851422	0.783502	0.358181	8.48893	0.237707	35.7117	73.7758	0.0737758	1697.79	47.5415	1792.87	35.7117	1.69779	0.0475415	1.79287	23.0128	0.644405	24.3016
	33	51862142	2979896	4242338	7.71485	6.4742	6.62761	0.31517	-1.05753	-0.887801	11.4788	0.243312	0.719327	0.328843	34.9067	0.739905	47.1773	353.199	0.353199	6981.35	147.981	7277.31	47.1773	6.98135	0.147981	7.27731	19.766	0.418973	20.604
	34	102676028	4145483	7710214	8.01147	6.61758	6.88707	0.64336	-0.898899	-0.600723	24.4392	0.350589	1.39317	0.636893	38.3726	0.550468	69.7091	190.36	0.19036	7674.53	110.094	7894.71	69.7091	7.67453	0.110094	7.89471	40.3159	0.578346	41.4726
	35	57486986	1857767	5638955	7.75957	6.26899	6.7512	0.364649	-1.28459	-0.751053	12.864	0.144249	0.985541	0.450544	28.5522	0.320166	89.1794	151.612	0.151612	5710.44	64.0331	5838.51	89.1794	5.71044	0.0640331	5.83851	37.6647	0.422348	38.5094
	36	31723711	1065332	4902718	7.50138	6.02748	6.69044	0.0789821	-1.5518	-0.818282	6.66361	0.077965	0.844201	0.385929	17.2664	0.202019	85.4693	98.8519	0.0988519	3453.28	40.4038	3534.09	85.4693	3.45328	0.0404038	3.53409	34.9339	0.40873	35.7513
	37	65286899	2282100	13883244	7.81483	6.35833	7.14249	0.425787	-1.18573	-0.318111	14.8086	0.181119	2.67064	1.22089	12.1293	0.14835	81.7616	122.319	0.122319	1212.93	14.835	1242.6	81.7616	1.21293	0.014835	1.2426	9.91615	0.121281	10.1587
	38	115915241	5459361	16500661	8.06414	6.73714	7.2175	0.701638	-0.766606	-0.235117	27.949	0.475436	3.23304	1.47799	18.9101	0.321677	58.786	225.069	0.225069	1891.01	32.1677	1955.34	58.786	1.89101	0.0321677	1.95534	8.40191	0.142924	8.68775
	39	61406446	2137559	18324954	7.78821	6.32992	7.26304	0.396342	-1.21717	-0.184728	13.8379	0.16847	3.63078	1.65982	8.33697	0.101499	82.1384	148.219	0.148219	833.697	10.1499	853.997	82.1384	0.833697	0.0101499	0.853997	5.62477	0.0684792	5.76173
	40	38736965	1567694	16741652	7.58813	6.19526	7.2238	0.174956	-1.36616	-0.22815	8.31159	0.119546	3.28532	1.5019	5.53406	0.0795965	69.5264	113.219	0.113219	553.406	7.95965	569.326	69.5264	0.553406	0.00795965	0.569326	4.88794	0.0703033	5.02854
	41	14368202	942691	14316117	7.1574	5.97437	7.15583	-0.301613	-1.61057	-0.303358	2.77405	0.0680974	2.76293	1.26308	2.19626	0.0539136	40.7366	37.4009	0.0374009	219.626	5.39136	230.408	40.7366	0.219626	0.00539136	0.230408	5.87221	0.144151	6.16051
	42	93772583	4937980	15191064	7.97208	6.69355	7.18159	0.599774	-0.814838	-0.274853	22.1056	0.425461	2.95036	1.34877	16.3895	0.315444	51.9568	117.869	0.117869	1638.95	31.5444	1702.04	51.9568	1.63895	0.0315444	1.70204	13.9048	0.267623	14.4401
	43	47073635	4741169	15578900	7.67278	6.67589	7.19254	0.268619	-0.834382	-0.262739	10.3121	0.406739	3.03381	1.38692	7.43525	0.293268	25.3531	136.319	0.136319	743.525	29.3268	802.179	25.3531	0.743525	0.0293268	0.802179	5.45431	0.215134	5.88458
	44	170128534	5324313	16612016	8.23078	6.72626	7.22042	0.886011	-0.778642	-0.231885	42.7306	0.46244	3.25719	1.48903	28.6969	0.310564	92.4024	218.219	0.218219	2869.69	31.0564	2931.8	92.4024	2.86969	0.0310564	2.9318	13.1505	0.142318	13.4351
	45	67561573	91496	14755308	7.8297	4.9614	7.16895	0.442244	-2.73135	-0.288838	15.3805	0.00515636	2.85686	1.30602	11.7766	0.00394813	2982.82	231.606	0.231606	1177.66	0.394813	1178.45	2982.82	1.17766	0.000394813	1.17845	5.08474	0.00170467	5.08815
	46	17108766	5674934	14273887	7.23322	6.75396	7.15454	-0.217727	-0.747996	-0.304777	3.36512	0.496251	2.75391	1.25896	2.67294	0.394175	6.78109	191.414	0.191414	267.294	39.4175	346.129	6.78109	0.267294	0.0394175	0.346129	1.39642	0.205928	1.80827
	47	30487108	359894	7202516	7.48412	5.55617	6.85748	0.0598763	-2.07327	-0.633454	6.37682	0.0234651	1.29203	0.590657	10.7961	0.0397272	271.757	272.667	0.272667	1079.61	3.97272	1087.56	271.757	1.07961	0.00397272	1.08756	3.95947	0.0145699	3.98861
	48	30373123	931288	12047326	7.48249	5.96908	7.08089	0.0580764	-1.61642	-0.386268	6.35044	0.0671866	2.28275	1.04357	6.08531	0.0643815	94.5195	288.051	0.288051	608.531	6.43815	621.408	94.5195	0.608531	0.00643815	0.621408	2.11258	0.0223508	2.15728
	49	17674035	1081551	13936171	7.24734	6.03405	7.14414	-0.202107	-1.54454	-0.316283	3.48835	0.0792793	2.68191	1.22605	2.84521	0.0646627	44.0008	60.8397	0.0608397	284.521	6.46627	297.453	44.0008	0.284521	0.00646627	0.297453	4.67657	0.106284	4.88914
	50	33336498	1394966	14232604	7.52292	6.14456	7.15328	0.10281	-1.42226	-0.306169	7.03944	0.105061	2.7451	1.25493	5.60941	0.0837182	67.0036	40.8597	0.0408597	560.941	8.37182	577.685	67.0036	0.560941	0.00837182	0.577685	13.7285	0.204892	14.1383
	51	18561531	931947	14568497	7.26861	5.96939	7.16341	-0.178564	-1.61608	-0.29496	3.68268	0.0672392	2.81687	1.28774	2.85979	0.0522148	54.7698	295.968	0.295968	285.979	5.22148	296.422	54.7698	0.285979	0.00522148	0.296422	0.966249	0.017642	1.00153
	52	17184700	890399	13554842	7.23514	5.94958	7.13209	-0.215599	-1.63799	-0.329614	3.38165	0.0639304	2.60084	1.18898	2.84416	0.0537691	52.8958	38.1947	0.0381947	284.416	5.37691	295.17	52.8958	0.284416	0.00537691	0.29517	7.44648	0.140776	7.72803
	53	128213002	3858626	29520345	8.10793	6.58643	7.47012	0.750091	-0.933356	0.0443919	31.2477	0.323848	6.15346	2.81308	11.108	0.115122	96.4888	159.548	0.159548	1110.8	11.5122	1133.83	96.4888	1.1108	0.0115122	1.13383	6.96219	0.0721554	7.1065
	54	86334515	2139408	12182267	7.93618	6.33029	7.08573	0.560062	-1.21676	-0.380916	20.1739	0.168632	2.31106	1.05651	19.0949	0.159612	119.633	138.556	0.138556	1909.49	15.9612	1941.41	119.633	1.90949	0.0159612	1.94141	13.7813	0.115197	14.0117
	55	28126857	841620	12565171	7.44912	5.92512	7.09917	0.0211565	-1.66506	-0.366045	5.83289	0.0600668	2.39157	1.09331	5.33506	0.0549402	97.1068	147.099	0.147099	533.506	5.49402	544.495	97.1068	0.533506	0.00549402	0.544495	3.62686	0.0373492	3.70156
	56	32134149	293236	13676190	7.50697	5.46722	7.13597	0.0851591	-2.1717	-0.325332	6.75906	0.0187067	2.62661	1.20076	5.62897	0.015579	361.318	85.4256	0.0854256	562.897	1.5579	566.013	361.318	0.562897	0.0015579	0.566013	6.58933	0.0182369	6.6258
	57	41865285	4182630	21198277	7.62185	6.62145	7.3263	0.212275	-0.894612	-0.114737	9.05738	0.354067	4.2657	1.95008	4.64462	0.181565	25.581	78.1813	0.0781813	464.462	18.1565	500.775	25.581	0.464462	0.0181565	0.500775	5.94083	0.232236	6.4053
	58	23703564	1120668	13306324	7.37481	6.04948	7.12406	-0.0610604	-1.52747	-0.338506	4.82689	0.0824579	2.54813	1.16489	4.14366	0.0707863	58.5376	52.2099	0.0522099	414.366	7.07863	428.523	58.5376	0.414366	0.00707863	0.428523	7.93654	0.13558	8.2077
	59	24927697	1268838	13858263	7.39668	6.10341	7.14171	-0.0368642	-1.4678	-0.318977	5.10344	0.0946023	2.66533	1.21846	4.18842	0.0776406	53.9463	74.3758	0.0743758	418.842	7.76406	434.371	53.9463	0.418842	0.00776406	0.434371	5.63144	0.10439	5.84022
	60	88583979	2477519	29938496	7.94736	6.39402	7.47623	0.572422	-1.14625	0.0511507	20.7563	0.198356	6.24997	2.8572	7.26457	0.0694233	104.642	94.1381	0.0941381	726.457	6.94233	740.341	104.642	0.726457	0.00694233	0.740341	7.71693	0.0737462	7.86442
	61	87507288	1400222	19585631	7.94204	6.1462	7.29194	0.566546	-1.42045	-0.152758	20.4773	0.105499	3.90814	1.78662	11.4615	0.0590494	194.1	89.7984	0.0897984	1146.15	5.90494	1157.96	194.1	1.14615	0.00590494	1.15796	12.7636	0.0657578	12.8951
	62	139236304	5283479	16312475	8.14375	6.72292	7.21252	0.789724	-0.782341	-0.240629	34.2335	0.458518	3.19226	1.45935	23.458	0.314192	74.6612	236.881	0.236881	2345.8	31.4192	2408.64	74.6612	2.3458	0.0314192	2.40864	9.90287	0.132637	10.1681
	63	61579283	1222801	12513144	7.78943	6.08736	7.09737	0.397693	-1.48555	-0.368039	13.881	0.0908119	2.38061	1.0883	12.7547	0.0834435	152.854	196.088	0.196088	1275.47	8.34435	1292.16	152.854	1.27547	0.00834435	1.29216	6.50458	0.0425542	6.58969
	64	37573481	1547570	11394661	7.57488	6.18965	7.0567	0.160303	-1.37237	-0.413032	8.03582	0.117849	2.14632	0.981199	8.18979	0.120107	68.1874	145.614	0.145614	818.979	12.0107	843.001	68.1874	0.818979	0.0120107	0.843001	5.62433	0.0824834	5.7893
	65	20544887	920377	11901271	7.3127	5.96397	7.07559	-0.129781	-1.62208	-0.39213	4.12047	0.0663162	2.25215	1.02958	4.00209	0.0644109	62.1337	80.3178	0.0803178	400.209	6.44109	413.091	62.1337	0.400209	0.00644109	0.413091	4.98281	0.0801951	5.1432
	66	26619724	1234584	10775320	7.4252	6.09152	7.03243	-0.00530698	-1.48095	-0.439887	5.48808	0.0917806	2.01763	0.922364	5.95002	0.0995059	59.7956	126.652	0.126652	595.002	9.95059	614.903	59.7956	0.595002	0.00995059	0.614903	4.69791	0.0785661	4.85504
	67	23851121	1095759	12843336	7.37751	6.03972	7.10868	-0.0580783	-1.53827	-0.355524	4.86014	0.0804325	2.45021	1.12012	4.33894	0.0718068	60.4252	125.985	0.125985	433.894	7.18068	448.255	60.4252	0.433894	0.00718068	0.448255	3.44402	0.0569964	3.55801
	68	79275201	3163608	25616964	7.89914	6.50018	7.40853	0.519072	-1.02879	-0.0237578	18.3569	0.259963	5.25981	2.40454	7.63428	0.108113	70.6137	209.084	0.209084	763.428	10.8113	785.051	70.6137	0.763428	0.0108113	0.785051	3.65129	0.051708	3.75471
	69	38202743	4092661	10924379	7.58209	6.61201	7.0384	0.168283	-0.905061	-0.433285	8.18485	0.34565	2.04853	0.936492	8.73991	0.36909	23.6796	320.003	0.320003	873.991	36.909	947.809	23.6796	0.873991	0.036909	0.947809	2.7312	0.11534	2.96188
	70	89865147	2062408	31132285	7.95359	6.31437	7.49321	0.579322	-1.23437	0.0699391	21.0887	0.161929	6.52629	2.98352	7.0684	0.0542746	130.234	142.809	0.142809	706.84	5.42746	717.695	130.234	0.70684	0.00542746	0.717695	4.94953	0.0380049	5.02554
tumor	1	675187587	131081638	8541196	8.82942	8.11754	6.93152	1.54838	0.760723	-0.551539	196.384	16.0111	1.56023	0.713263	275.332	22.4477	12.2655	2221.97	2.22197	55066.3	4489.53	64045.4	12.2655	55.0663	4.48953	64.0454	24.7826	2.02052	28.8237
	2	381959016	14595537	8721326	8.58202	7.16422	6.94058	1.27464	-0.294069	-0.541511	104.56	1.41133	1.59668	0.729926	143.247	1.93352	74.086	2921.71	2.92171	28649.4	386.705	29422.8	74.086	28.6494	0.386705	29.4228	9.80569	0.132355	10.0704
	3	315584713	10990509	7361445	8.49912	7.04102	6.86696	1.18291	-0.430385	-0.622966	84.6525	1.03113	1.32361	0.605094	139.9	1.70408	82.097	1729.7	1.7297	27979.9	340.815	28661.6	82.097	27.9799	0.340815	28.6616	16.1761	0.197037	16.5702
	4	353982528	11529830	7075314	8.54898	7.06182	6.84975	1.23809	-0.407366	-0.642016	96.1199	1.08726	1.26681	0.579126	165.974	1.87741	88.4059	3443.94	3.44394	33194.8	375.482	33945.8	88.4059	33.1948	0.375482	33.9458	9.6386	0.109027	9.85665
	5	474156245	27936816	9610408	8.67592	7.44618	6.98274	1.37854	0.0178988	-0.494864	132.82	2.89465	1.77772	0.812691	163.433	3.56181	45.8847	1389.82	1.38982	32686.5	712.362	34111.3	45.8847	32.6865	0.712362	34.1113	23.5185	0.512557	24.5437
	6	413787886	24589472	10122731	8.61678	7.39075	7.0053	1.3131	-0.0434286	-0.469907	114.242	2.51344	1.88287	0.86076	132.722	2.92003	45.4524	1159.89	1.15989	26544.4	584.005	27712.4	45.4524	26.5444	0.584005	27.7124	22.8854	0.503503	23.8924
	7	482602399	125942150	8972751	8.68359	8.10017	6.95293	1.38702	0.741504	-0.527854	135.44	15.318	1.64768	0.753244	179.81	20.336	8.84193	2261.69	2.26169	35961.9	4067.2	44096.3	8.84193	35.9619	4.0672	44.0963	15.9005	1.7983	19.4971
	8	494099605	98610034	8090565	8.69381	7.99392	6.90798	1.39833	0.623945	-0.577585	139.015	11.6854	1.46941	0.671745	206.946	17.3955	11.8965	2057.74	2.05774	41389.2	3479.1	48347.4	11.8965	41.3892	3.4791	48.3474	20.1139	1.69074	23.4954
	9	536920874	90499088	7807056	8.72991	7.95664	6.89249	1.43827	0.5827	-0.594725	152.405	10.6267	1.41254	0.64575	236.013	16.4563	14.3417	2220.16	2.22016	47202.5	3291.27	53785.1	14.3417	47.2025	3.29127	53.7851	21.2609	1.48245	24.2258
	10	34849397	3105159	5202912	7.5422	6.49208	6.71625	0.124137	-1.03775	-0.789725	7.39375	0.254654	0.901576	0.412159	17.9391	0.617854	29.0345	898.84	0.89884	3587.82	123.571	3834.96	29.0345	3.58782	0.123571	3.83496	3.99161	0.137478	4.26656
	11	670892206	117752514	7106506	8.82665	8.07097	6.85166	1.54531	0.709195	-0.639902	195.002	14.2198	1.27299	0.581952	335.083	24.4346	13.7135	1648.2	1.6482	67016.6	4886.92	76790.4	13.7135	67.0166	4.88692	76.7904	40.6606	2.96501	46.5906
	12	476424804	61801344	6719836	8.67799	7.791	6.82736	1.38083	0.399422	-0.666786	133.524	6.96819	1.19658	0.54702	244.093	12.7385	19.1619	3588.6	3.5886	48818.5	2547.69	53913.9	19.1619	48.8185	2.54769	53.9139	13.6038	0.709941	15.0237
	13	685242051	99087588	7999976	8.83584	7.99602	6.90309	1.55548	0.626266	-0.582995	199.622	11.748	1.45122	0.663428	300.895	17.708	16.992	2193.94	2.19394	60179	3541.6	67262.2	16.992	60.179	3.5416	67.2622	27.4296	1.61426	30.6581
	14	463076224	31987564	6211914	8.66565	7.50498	6.79323	1.36717	0.0829621	-0.704553	129.39	3.36248	1.09692	0.501461	258.027	6.70537	38.4807	1281.89	1.28189	51605.4	1341.07	54287.6	38.4807	51.6054	1.34107	54.2876	40.2572	1.04617	42.3495
	15	339443550	19908803	5599404	8.53077	7.29905	6.74814	1.21793	-0.144894	-0.754435	91.7614	1.98977	0.977896	0.447048	205.261	4.45092	46.1165	2223.54	2.22354	41052.1	890.183	42832.5	46.1165	41.0521	0.890183	42.8325	18.4625	0.400346	19.2632
	16	331653294	5029424	7368616	8.52068	6.70152	6.86739	1.20678	-0.806021	-0.622498	89.4342	0.434187	1.32504	0.605747	147.643	0.716779	205.981	3253.08	3.25308	29528.6	143.356	29815.3	205.981	29.5286	0.143356	29.8153	9.07711	0.0440677	9.16525
	17	272689046	2563423	6210787	8.43567	6.40882	6.79315	1.11271	-1.12987	-0.70464	72.0175	0.205979	1.0967	0.50136	143.644	0.410841	349.634	2537.9	2.5379	28728.9	82.1683	28893.2	349.634	28.7289	0.0821683	28.8932	11.3199	0.0323764	11.3847
	18	271415592	3807027	5493374	8.43363	6.58059	6.73984	1.11046	-0.939825	-0.763621	71.6455	0.31906	0.957428	0.437692	163.689	0.728961	224.552	2210.7	2.2107	32737.9	145.792	33029.5	224.552	32.7379	0.145792	33.0295	14.8088	0.0659483	14.9407
	19	12317344	1366050	7647836	7.09052	6.13547	6.88354	-0.375617	-1.43232	-0.604627	2.33943	0.102654	1.38071	0.631194	3.70636	0.162634	22.7895	846.649	0.846649	741.271	32.5268	806.325	22.7895	0.741271	0.0325268	0.806325	0.875535	0.0384183	0.952372
	20	88904713	6244988	6382287	7.94892	6.79553	6.80498	0.574159	-0.702001	-0.691551	20.8395	0.551692	1.13026	0.5167	40.3318	1.06772	37.7737	584.729	0.584729	8066.36	213.544	8493.45	37.7737	8.06636	0.213544	8.49345	13.795	0.365202	14.5254
	21	360965904	5818718	6142785	8.55747	6.76483	6.78837	1.24747	-0.735973	-0.70993	98.2201	0.510181	1.08342	0.49529	198.308	1.03007	192.52	206.266	0.206266	39661.7	206.013	40073.7	192.52	39.6617	0.206013	40.0737	192.284	0.998773	194.282
	22	204967564	5041680	5622061	8.31169	6.70258	6.7499	0.975531	-0.804851	-0.752494	52.512	0.435358	0.982275	0.44905	116.94	0.969507	120.618	52.674	0.052674	23388	193.901	23775.8	120.618	23.388	0.193901	23.7758	444.015	3.68116	451.377
	23	37123501	2646248	4861495	7.56965	6.42263	6.68677	0.154513	-1.11459	-0.822339	7.9294	0.213356	0.83635	0.38234	20.7391	0.558025	37.1652	111.872	0.111872	4147.82	111.605	4371.03	37.1652	4.14782	0.111605	4.37103	37.0766	0.997616	39.0718
	24	156426391	2102282	3646448	8.19431	6.32269	6.56187	0.845663	-1.22517	-0.960533	38.9395	0.165397	0.608407	0.278135	140.002	0.594663	235.431	265.406	0.265406	28000.4	118.933	28238.3	235.431	28.0004	0.118933	28.2383	105.5	0.448116	106.396
	25	64244260	1448975	3731519	7.80783	6.16106	6.57189	0.418051	-1.404	-0.949452	14.5472	0.10957	0.624131	0.285324	50.9848	0.384021	132.765	180.567	0.180567	10197	76.8043	10350.6	132.765	10.197	0.0768043	10.3506	56.4718	0.42535	57.3225
	26	238596305	1996784	5013649	8.37766	6.30033	6.70015	1.04853	-1.24991	-0.807531	62.1241	0.156238	0.86536	0.395602	157.037	0.394937	397.624	180.821	0.180821	31407.3	78.9875	31565.3	397.624	31.4073	0.0789875	31.5653	173.693	0.436828	174.567
	27	87824543	492991	3559769	7.94362	5.69284	6.55142	0.568285	-1.92206	-0.972094	20.5595	0.0332379	0.592426	0.270829	75.9131	0.122726	618.555	155.496	0.155496	15182.6	24.5453	15231.7	618.555	15.1826	0.0245453	15.2317	97.6402	0.157852	97.9559
	28	250627320	2624378	4236110	8.39903	6.41903	6.62697	1.07217	-1.11858	-0.888507	65.5992	0.211406	0.718159	0.328309	199.81	0.643923	310.3	685.003	0.685003	39961.9	128.785	40219.5	310.3	39.9619	0.128785	40.2195	58.3383	0.188006	58.7143
	29	279584876	1844600	3989602	8.44651	6.2659	6.60093	1.12471	-1.288	-0.917316	74.0352	0.143118	0.672065	0.307237	240.971	0.465823	517.303	223.905	0.223905	48194.2	93.1645	48380.6	517.303	48.1942	0.0931645	48.3806	215.245	0.41609	216.077
	30	218917035	3509057	8864299	8.34028	6.54519	6.94764	1.00717	-0.978988	-0.533697	56.4803	0.291547	1.62566	0.743177	75.9984	0.392299	193.726	152.465	0.152465	15199.7	78.4598	15356.6	193.726	15.1997	0.0784598	15.3566	99.6932	0.51461	100.722
	31	43245579	1390756	3485997	7.63594	6.14325	6.54233	0.227862	-1.42371	-0.982156	9.38836	0.10471	0.578857	0.264626	35.4778	0.39569	89.6607	101.643	0.101643	7095.56	79.1379	7253.83	89.6607	7.09556	0.0791379	7.25383	69.8086	0.778587	71.3658
	32	126235017	3204429	5680112	8.10118	6.50575	6.75436	0.74262	-1.02263	-0.747558	30.7148	0.263677	0.993503	0.454183	67.6264	0.580551	116.487	195.071	0.195071	13525.3	116.11	13757.5	116.487	13.5253	0.11611	13.7575	69.3352	0.595221	70.5256
	33	58353493	2165855	3642808	7.76607	6.33563	6.56144	0.371838	-1.21085	-0.961013	13.0787	0.17094	0.607735	0.277828	47.0748	0.615271	76.5108	163.346	0.163346	9414.97	123.054	9661.08	76.5108	9.41497	0.123054	9.66108	57.6381	0.753333	59.1448
	34	79741995	1928615	4163493	7.90169	6.28525	6.61946	0.521893	-1.2666	-0.896816	18.4765	0.150347	0.70455	0.322087	57.365	0.466791	122.892	180.145	0.180145	11473	93.3582	11659.7	122.892	11.473	0.0933582	11.6597	63.6875	0.518239	64.724
	35	258764609	2552642	6831256	8.4129	6.40699	6.8345	1.08752	-1.1319	-0.658884	67.9598	0.205021	1.21855	0.557064	121.996	0.368039	331.477	128.06	0.12806	24399.3	73.6077	24546.5	331.477	24.3993	0.0736077	24.5465	190.53	0.574791	191.679
	36	236314590	3787975	6165204	8.37349	6.57841	6.78995	1.04392	-0.942236	-0.708179	61.4671	0.317294	1.0878	0.49729	123.604	0.638045	193.723	210.366	0.210366	24720.8	127.609	24976	193.723	24.7208	0.127609	24.976	117.513	0.606604	118.726
	37	70166513	13082626	38686769	7.84613	7.11669	7.58756	0.460423	-0.346653	0.174333	16.038	1.25039	8.29967	3.79422	4.22695	0.32955	12.8264	77.7164	0.0777164	422.695	32.955	488.605	12.8264	0.422695	0.032955	0.488605	5.43894	0.424042	6.28703
	38	37149129	9902815	15816693	7.56995	6.99576	7.19912	0.154845	-0.480462	-0.25546	7.93546	0.918831	3.08509	1.41036	5.62655	0.651487	8.63647	249.609	0.249609	562.655	65.1487	692.953	8.63647	0.562655	0.0651487	0.692953	2.25414	0.261003	2.77615
	39	217380196	1538540	28046193	8.33722	6.18711	7.44787	1.00378	-1.37518	0.0197764	56.0417	0.117088	5.81439	2.65807	21.0836	0.0440502	478.628	91.9367	0.0919367	2108.36	4.40502	2117.17	478.628	2.10836	0.00440502	2.11717	22.9328	0.0479136	23.0286
	40	163013774	3027399	16928272	8.21222	6.48107	7.22861	0.865484	-1.04993	-0.222823	40.7579	0.247607	3.32586	1.52043	26.8068	0.162853	164.607	201.636	0.201636	2680.68	16.2853	2713.25	164.607	2.68068	0.0162853	2.71325	13.2947	0.0807662	13.4562
	41	55722020	1501132	13888373	7.74603	6.17642	7.14265	0.349665	-1.38701	-0.317934	12.4277	0.113943	2.67174	1.22139	10.1751	0.093289	109.07	41.4106	0.0414106	1017.51	9.3289	1036.16	109.07	1.01751	0.0093289	1.03616	24.5711	0.225278	25.0217
	42	13193959	1926368	26030146	7.12038	6.28474	7.41548	-0.342581	-1.26716	-0.0160693	2.52433	0.150154	5.35375	2.44749	1.0314	0.0613502	16.8117	132.149	0.132149	103.14	6.13502	115.41	16.8117	0.10314	0.00613502	0.11541	0.78048	0.0464249	0.87333
	43	83271461	3945620	14649230	7.9205	6.59612	7.16581	0.542704	-0.922643	-0.292305	19.3835	0.331936	2.83415	1.29564	14.9605	0.256195	58.3952	155.954	0.155954	1496.05	25.6195	1547.29	58.3952	1.49605	0.0256195	1.54729	9.59294	0.164276	9.92149
	44	77012542	2441440	1964417	7.88656	6.38765	6.29323	0.505158	-1.1533	-1.25776	17.7781	0.195162	0.306877	0.14029	126.724	1.39114	91.0939	667.674	0.667674	12672.4	139.114	12950.6	91.0939	12.6724	0.139114	12.9506	18.9799	0.208356	19.3966
	45	87085294	5489220	14281412	7.93994	6.73951	7.15477	0.564223	-0.763985	-0.304524	20.3681	0.478314	2.75552	1.25969	16.1691	0.379706	42.5831	154.493	0.154493	1616.91	37.9706	1692.85	42.5831	1.61691	0.0379706	1.69285	10.4659	0.245775	10.9574
	46	3731317	5512997	18860265	6.57186	6.74139	7.27555	-0.949478	-0.761908	-0.170892	0.624094	0.480607	3.74831	1.71355	0.364211	0.280474	1.29855	57.0837	0.0570837	36.4211	28.0474	92.5158	1.29855	0.0364211	0.0280474	0.0925158	0.638029	0.491338	1.6207
	47	74538987	846216	27355926	7.87238	5.92748	7.43705	0.489471	-1.66245	0.00780197	17.1474	0.0604298	5.65626	2.58578	6.63142	0.0233701	283.757	343.036	0.343036	663.142	2.33701	667.816	283.757	0.663142	0.00233701	0.667816	1.93315	0.00681271	1.94678
	48	123533210	1014386	14061326	8.09178	6.0062	7.14803	0.732224	-1.57534	-0.311987	29.9883	0.0738504	2.70857	1.23823	24.2186	0.0596417	406.068	226.638	0.226638	2421.86	5.96417	2433.79	406.068	2.42186	0.00596417	2.43379	10.686	0.0263158	10.7386
	49	143730108	1863538	15888141	8.15755	6.27034	7.20107	0.804988	-1.2831	-0.253294	35.4581	0.144744	3.10051	1.41741	25.0161	0.102119	244.97	163.142	0.163142	2501.61	10.2119	2522.03	244.97	2.50161	0.0102119	2.52203	15.3339	0.0625951	15.4591
	50	71894524	12434527	16633866	7.8567	7.09463	7.22099	0.472113	-0.371067	-0.231253	16.4756	1.18203	3.26193	1.4912	11.0485	0.792673	13.9383	70.1636	0.0701636	1104.85	79.2673	1263.39	13.9383	1.10485	0.0792673	1.26339	15.7468	1.12975	18.0063
	51	128197859	8397759	28811054	8.10788	6.92416	7.45956	0.750034	-0.559678	0.0327054	31.2436	0.765632	5.99008	2.73839	11.4095	0.279592	40.8077	62.1419	0.0621419	1140.95	27.9592	1196.87	40.8077	1.14095	0.0279592	1.19687	18.3604	0.449926	19.2603
	52	27862331	2713916	15117237	7.44502	6.4336	7.17947	0.0166159	-1.10246	-0.277194	5.77223	0.2194	2.9345	1.34152	4.30276	0.163547	26.3091	64.2254	0.0642254	430.276	16.3547	462.986	26.3091	0.430276	0.0163547	0.462986	6.69947	0.254645	7.20876
	53	113680354	1740548	11603708	8.05569	6.24069	7.0646	0.692283	-1.3159	-0.404297	27.3534	0.134213	2.18993	1.00114	27.3223	0.13406	203.806	261.85	0.26185	2732.23	13.406	2759.04	203.806	2.73223	0.013406	2.75904	10.4343	0.0511974	10.5367
	54	146565648	1277888	14242822	8.16603	6.10649	7.1536	0.814375	-1.46438	-0.305824	36.2329	0.0953492	2.74728	1.25593	28.8494	0.0759192	380.002	205.073	0.205073	2884.94	7.59192	2900.13	380.002	2.88494	0.00759192	2.90013	14.0679	0.0370205	14.1419
	55	138295048	11445718	10458148	8.14081	7.05864	7.01945	0.786465	-0.410884	-0.454243	33.9775	1.07848	1.95202	0.892372	38.0755	1.20856	31.5049	206.271	0.206271	3807.55	120.856	4049.27	31.5049	3.80755	0.120856	4.04927	18.4589	0.585907	19.6308
	56	40793155	2434484	12037437	7.61059	6.38641	7.08053	0.199809	-1.15467	-0.386663	8.80109	0.194547	2.28068	1.04262	8.44131	0.186594	45.2388	245.703	0.245703	844.131	18.6594	881.45	45.2388	0.844131	0.0186594	0.88145	3.43558	0.0759431	3.58747
	57	89236281	3282526	13596043	7.95054	6.51621	7.13341	0.575948	-1.01106	-0.328156	20.9255	0.270796	2.60958	1.19298	17.5405	0.226991	77.2739	187.742	0.187742	1754.05	22.6991	1799.45	77.2739	1.75405	0.0226991	1.79945	9.34287	0.120906	9.58468
	58	54492723	7000424	15378822	7.73634	6.84512	7.18692	0.338945	-0.64713	-0.26895	12.1247	0.625991	2.99073	1.36722	8.86815	0.457856	19.3689	172.653	0.172653	886.815	45.7856	978.386	19.3689	0.886815	0.0457856	0.978386	5.13639	0.265188	5.66677
	59	45087932	913991	14154464	7.65406	5.96094	7.15089	0.247909	-1.62542	-0.308815	9.83188	0.0658072	2.72843	1.24731	7.88246	0.0527593	149.404	96.6084	0.0966084	788.246	5.27593	798.798	149.404	0.788246	0.00527593	0.798798	8.15919	0.0546115	8.26841
	60	125720617	3781196	31457833	8.09941	6.57763	7.49773	0.740658	-0.943097	0.0749378	30.5763	0.316666	6.60184	3.01806	10.1311	0.104924	96.5572	73.3743	0.0733743	1013.11	10.4924	1034.1	96.5572	1.01311	0.0104924	1.0341	13.8075	0.142998	14.0935
	61	53445252	2810186	12537826	7.72791	6.44874	7.09822	0.329618	-1.08571	-0.367092	11.8671	0.228028	2.38581	1.09068	10.8805	0.209069	52.0426	91.2004	0.0912004	1088.05	20.9069	1129.86	52.0426	1.08805	0.0209069	1.12986	11.9303	0.229241	12.3888
	62	51714405	1077188	5860155	7.71361	6.03229	6.76791	0.313799	-1.54648	-0.732564	11.4426	0.0789256	1.0284	0.470139	24.3389	0.167877	144.98	623.648	0.623648	2433.89	16.7877	2467.46	144.98	2.43389	0.0167877	2.46746	3.90266	0.0269186	3.9565
	63	189205875	3463046	17244251	8.27693	6.53946	7.23664	0.937082	-0.985331	-0.213936	48.0628	0.287321	3.39462	1.55186	30.9711	0.185146	167.279	110.896	0.110896	3097.11	18.5146	3134.14	167.279	3.09711	0.0185146	3.13414	27.928	0.166954	28.262
	64	180891742	1831066	26377431	8.25742	6.2627	7.42123	0.915489	-1.29154	-0.00970071	45.7316	0.141956	5.43284	2.48364	18.4131	0.0571566	322.152	68.7008	0.0687008	1841.31	5.71566	1852.74	322.152	1.84131	0.00571566	1.85274	26.8019	0.0831965	26.9683
	65	68217885	852683	19469143	7.8339	5.93079	7.28935	0.446889	-1.65879	-0.155624	15.5459	0.060941	3.88243	1.77486	8.75893	0.0343356	255.098	127.12	0.12712	875.893	3.43356	882.761	255.098	0.875893	0.00343356	0.882761	6.8903	0.0270104	6.94432
	66	150282039	1823811	27229793	8.17691	6.26098	7.43504	0.826407	-1.29345	0.00558126	37.2507	0.141334	5.62741	2.57259	14.4799	0.0549385	263.565	81.119	0.081119	1447.99	5.49385	1458.97	263.565	1.44799	0.00549385	1.45897	17.8502	0.0677258	17.9856
	67	116803484	923290	12667647	8.06746	5.96534	7.1027	0.705306	-1.62056	-0.362142	28.186	0.0665484	2.41316	1.10318	25.5497	0.0603241	423.541	140.807	0.140807	2554.97	6.03241	2567.04	423.541	2.55497	0.00603241	2.56704	18.1453	0.0428418	18.231
	68	199292961	3435999	11872233	8.29949	6.53605	7.07453	0.96204	-0.989098	-0.393303	50.9059	0.284839	2.24607	1.0268	49.5772	0.277404	178.718	221.69	0.22169	4957.72	27.7404	5013.2	178.718	4.95772	0.0277404	5.0132	22.3633	0.125132	22.6136
	69	127640059	3033986	11139397	8.10599	6.48201	7.04686	0.747939	-1.04889	-0.423919	31.0933	0.248203	2.09319	0.956908	32.4935	0.259381	125.273	78.1813	0.0781813	3249.35	25.9381	3301.22	125.273	3.24935	0.0259381	3.30122	41.5617	0.331768	42.2252
	70	58597387	2518412	12243336	7.76788	6.40113	7.0879	0.373842	-1.13839	-0.378513	13.1392	0.201981	2.32388	1.06237	12.3678	0.190123	65.0516	377.821	0.377821	1236.78	19.0123	1274.81	65.0516	1.23678	0.0190123	1.27481	3.27346	0.050321	3.3741
												IS average	2.18745							1-36 in 200 µl
																				37-70 in 100 µl

## Sheet: Fig. 3c
Raw data as out of the integration software is presented in the columns C-K
sample type	Patient number	GluCysNEM	GluCysd5NEM	CysGlyNEM	CysGlyd5NEM	CysNEM	Cysd5NEM	HCysNEM	Cysd5NEM	IS	protein (mg)	GluCysNEM	GluCysd5NEM	CysGlyNEM	CysGlyd5NEM	CysNEM	Cysd5NEM	HCysNEM	Cysd5NEM	IS	GluCysNEM	GluCysd5NEM	CysGlyNEM	CysGlyd5NEM	CysNEM	Cysd5NEM	HCysNEM	HCysd5NEM	IS	GluCysNEM	GluCysd5NEM	CysGlyNEM	CysGlyd5NEM	CysNEM	Cysd5NEM	HCysNEM	Cysd5NEM	IS	IS norm	GluCysNEM	GluCysd5NEM	CysGlyNEM	CysGlyd5NEM	CysNEM	Cysd5NEM	HCysNEM	Cysd5NEM	GluCysNEM	GluCysd5NEM
healthy	1	1254028	1089721	2053957	255696	5196570	1511027	33835	83490	828500	3.03415	6.09831	6.03732	6.31259	5.40772	6.71572	6.17927	4.52937	4.92163	5.91829	-0.762508	-0.824066	-0.254414	-1.12115	0.227318	-0.226988	-2.51287	-2.11632	-1.23902	0.959886	0.416516	3.09252	0.210161	9.3766	1.64706	0.0170551	0.0212508	0.32041	0.96509	0.994607	0.431582	3.20439	0.217763	9.71577	1.70664	0.017672	0.0220195	198.921	86.3164
	2	472486	327175	337223	160617	2314733	1210374	35410	84930	949680	3.40367	5.67439	5.51478	5.52792	5.20579	6.3645	6.08292	4.54913	4.92906	5.97758	-1.19036	-1.35145	-1.00602	-1.31457	-0.0701212	-0.308588	-2.4929	-2.10881	-1.17941	0.358398	0.123664	0.54791	0.134626	4.72723	1.36493	0.0178579	0.0216214	0.367551	1.10708	0.323731	0.111703	0.494913	0.121604	4.26998	1.2329	0.0161306	0.01953	64.7462	22.3405
	3	186571	310752	391648	82782	1540977	1449438	91598	222379	1006536	3.00838	5.27084	5.49241	5.5929	4.91794	6.1878	6.1612	4.96189	5.34709	6.00283	-1.59765	-1.37403	-0.943778	-1.59029	-0.21977	-0.242294	-2.07563	-1.68622	-1.15402	0.140305	0.117401	0.632339	0.071352	3.34933	1.59002	0.0466763	0.0572111	0.389681	1.17374	0.119537	0.100023	0.538738	0.0607902	2.85355	1.35466	0.0397671	0.0487425	23.9073	20.0045
	4	1627947	2176424	1716823	101194	7485437	4475292	102035	316202	1202778	3.73744	6.21164	6.33774	6.23473	5.00515	6.87422	6.65082	5.00875	5.49996	6.08019	-0.648122	-0.520848	-0.328999	-1.50675	0.361549	0.172359	-2.02826	-1.53168	-1.07623	1.24912	0.837239	2.60453	0.0864867	12.7725	4.13101	0.0520561	0.081662	0.466116	1.40397	0.88971	0.596339	1.85512	0.0616017	9.09746	2.94239	0.0370779	0.0581653	177.942	119.268
	5	524518	513587	168512	73752	1774464	994301	31111	88016	845368	4.67204	5.71976	5.71061	5.22663	4.86777	6.24907	5.99752	4.49291	4.94456	5.92705	-1.14457	-1.1538	-1.29461	-1.63834	-0.16788	-0.380913	-2.54972	-2.09314	-1.23022	0.398252	0.194938	0.281917	0.063879	3.7744	1.15554	0.0156677	0.0224157	0.326969	0.984849	0.404379	0.197937	0.286254	0.0648617	3.83246	1.17332	0.0159087	0.0227606	80.8757	39.5874
	6	159468	197967	78578	132341	1884958	973242	21532	81556	772098	1.35337	5.20267	5.29659	4.8953	5.12169	6.2753	5.98822	4.33308	4.91146	5.88767	-1.66646	-1.57167	-1.61197	-1.39512	-0.145663	-0.388787	-2.7113	-2.12661	-1.26981	0.119748	0.0744785	0.135755	0.111835	3.97251	1.13478	0.0108002	0.0207532	0.29848	0.899039	0.133196	0.0828423	0.151	0.124394	4.41862	1.26221	0.012013	0.0230838	26.6392	16.5685
	7	1166907	1718647	1336356	313749	7907403	3706319	144710	336768	905428	2.2465	6.06704	6.23519	6.12592	5.49658	6.89803	6.56894	5.1605	5.52733	5.95685	-0.794069	-0.624357	-0.433216	-1.03603	0.381719	0.103017	-1.87485	-1.50401	-1.20025	0.892603	0.65969	2.04885	0.255661	13.3797	3.5214	0.0741101	0.0870332	0.350332	1.05522	0.845893	0.625169	1.94164	0.242283	12.6796	3.33712	0.070232	0.0824788	169.179	125.034
	8	1443389	1655236	1471484	566240	7231391	2912570	98119	229346	849887	2.12055	6.15938	6.21886	6.16776	5.753	6.85922	6.46428	4.99175	5.36049	5.92936	-0.700865	-0.640836	-0.393146	-0.790421	0.34885	0.014377	-2.04544	-1.67267	-1.22789	1.10627	0.635129	2.24689	0.450066	12.4044	2.87127	0.0500368	0.0590233	0.328727	0.990143	1.11729	0.641451	2.26926	0.454547	12.5279	2.89986	0.050535	0.0596109	223.458	128.29
	9	2684230	1048076	1498055	26708	15990227	1634571	197127	173690	765276	2.23468	6.42882	6.02039	6.17553	4.42664	7.20385	6.2134	5.29475	5.23977	5.88382	-0.428926	-0.841146	-0.385701	-2.06088	0.640714	-0.198083	-1.73914	-1.79471	-1.27369	2.06919	0.400453	2.28574	0.0241445	24.2908	1.76041	0.101296	0.0445645	0.295829	0.891052	2.32219	0.449416	2.56521	0.0270966	27.2608	1.97566	0.113681	0.0500134	464.438	89.8833
	10	1136917	993159	497336	64172	5225357	856811	135922	97838	883838	1.31701	6.05573	5.99702	5.69665	4.80735	6.71812	5.93289	5.13329	4.99051	5.94637	-0.805482	-0.864737	-0.844397	-1.69622	0.22935	-0.43565	-1.90236	-2.0467	-1.21079	0.869452	0.379281	0.794934	0.0559084	9.42057	1.0187	0.069562	0.024946	0.341933	1.02992	0.844194	0.368262	0.77184	0.0542842	9.14689	0.98911	0.0675411	0.0242213	168.839	73.6525
	11	1082629	2319375	791549	60899	4270811	1540603	127643	160647	848096	1.79897	6.03448	6.36537	5.89848	4.78461	6.63051	6.18769	5.106	5.20587	5.92845	-0.826928	-0.492964	-0.651075	-1.718	0.155158	-0.219859	-1.92995	-1.82898	-1.22881	0.82756	0.892757	1.24066	0.053174	7.94119	1.67432	0.0652801	0.0411829	0.32803	0.988045	0.837573	0.903559	1.25567	0.0538174	8.03727	1.69458	0.06607	0.0416812	167.515	180.712
	12	391394	756847	372821	147751	1246487	774806	26874	83984	843720	2.11566	5.59261	5.87901	5.5715	5.16953	6.09569	5.88919	4.42933	4.9242	5.9262	-1.2729	-0.983843	-0.964272	-1.3493	-0.297775	-0.472652	-2.614	-2.11373	-1.23107	0.296368	0.288306	0.603192	0.124279	2.79868	0.935505	0.0135123	0.0213779	0.326328	0.982919	0.301518	0.293317	0.613675	0.126439	2.84731	0.951762	0.0137471	0.0217494	60.3036	58.6633
	13	569745	1044243	351979	75086	2005119	1108651	53093	111929	764731	1.29832	5.75568	6.0188	5.54652	4.87556	6.30214	6.04479	4.72504	5.04894	5.88351	-1.10832	-0.842752	-0.988202	-1.63088	-0.122933	-0.340875	-2.31507	-1.98762	-1.274	0.432924	0.398975	0.570854	0.0649853	4.18595	1.26713	0.0268944	0.0285808	0.295617	0.890414	0.486205	0.448078	0.641111	0.0729833	4.70113	1.42308	0.0302044	0.0320983	97.2411	89.6157
	14	624334	866247	109518	21828	1515702	1020280	123136	281966	740600	3.8183	5.79542	5.93764	5.03949	4.33901	6.18061	6.00872	5.09039	5.4502	5.86958	-1.06821	-0.924665	-1.47386	-2.14481	-0.225852	-0.371427	-1.94573	-1.58199	-1.288	0.474807	0.330394	0.186579	0.0199014	3.30275	1.18106	0.0629504	0.0727292	0.286238	0.862164	0.550715	0.383215	0.216408	0.0230831	3.83077	1.36988	0.0730145	0.0843566	110.143	76.643
	15	422025	240771	59897	31601	807603	539929	19811	43886	546739	1.81361	5.62534	5.3816	4.77741	4.4997	5.9072	5.73234	4.29691	4.64233	5.73778	-1.23987	-1.48587	-1.7249	-1.9909	-0.457404	-0.605491	-2.74787	-2.39868	-1.42053	0.319786	0.0907469	0.104671	0.028366	1.93787	0.68898	0.00992789	0.0110922	0.210957	0.635415	0.503271	0.142815	0.164729	0.0446417	3.04977	1.0843	0.0156243	0.0174566	100.654	28.563
tumor	1	10593706	1255397	26678221	453736	88852856	1190484	97062	30845	880537	2.22197	7.02505	6.09878	7.42616	5.6568	7.94867	6.07572	4.98705	4.48918	5.94475	0.172838	-0.76203	0.812219	-0.882564	1.27149	-0.314682	-2.05019	-2.55349	-1.21242	8.27114	0.480472	36.0534	0.364027	103.804	1.34591	0.049492	0.00776613	0.340649	1.02605	8.06113	0.468272	35.138	0.354784	101.168	1.31174	0.0482353	0.00756894	1612.23	93.6545
	2	3434616	472231	7782235	79515	39921426	1151875	151022	66822	933325	2.92171	6.53588	5.67415	6.8911	4.90045	7.60121	6.06141	5.17904	4.82492	5.97003	-0.320874	-1.1906	0.299717	-1.60704	0.977224	-0.326808	-1.85611	-2.21409	-1.187	2.65371	0.179101	11.0776	0.0686525	52.7171	1.30885	0.0773788	0.016967	0.361187	1.08791	2.43927	0.164628	10.1824	0.0631047	48.457	1.20308	0.0711258	0.0155959	487.853	32.9256
	3	953324	412633	1706539	25493	6731142	818673	106864	128732	751380	1.7297	5.97924	5.61556	6.23212	4.40642	6.82809	5.91311	5.02883	5.10969	5.87586	-0.88268	-1.24973	-0.331498	-2.08025	0.322484	-0.452396	-2.00795	-1.92622	-1.28169	0.727859	0.156302	2.58958	0.0230914	11.6738	0.98017	0.0545473	0.0329216	0.290428	0.874783	0.832045	0.178675	2.96026	0.0263967	13.3448	1.12047	0.0623552	0.037634	166.409	35.735
	4	8541959	1315418	24592273	221863	120089722	3178299	1515046	210608	1060011	3.44394	6.93156	6.11906	7.3908	5.34608	8.07951	6.50219	6.18043	5.32347	6.02531	0.0784795	-0.741559	0.778351	-1.18019	1.38229	0.0464895	-0.843787	-1.71009	-1.13141	6.6559	0.503662	33.3487	0.183447	133.972	3.09163	0.79605	0.0541506	0.410502	1.23645	5.38306	0.407344	26.9712	0.148365	108.352	2.5004	0.643817	0.0437951	1076.61	81.4688
	5	2922165	143949	17429059	121221	33806933	341863	141756	7300	779461	1.38982	6.4657	5.15821	7.24127	5.08358	7.52901	5.53385	5.15154	3.86332	5.89179	-0.391699	-1.71134	0.635128	-1.43163	0.916079	-0.773584	-1.8839	-3.18619	-1.26567	2.25439	0.053996	23.9804	0.102818	45.7938	0.467857	0.072581	0.0018093	0.301343	0.90766	2.48373	0.0594893	26.42	0.113278	50.4525	0.515454	0.0799649	0.00199336	496.747	11.8979
	6	762173	45759	680475	13648	13331343	347870	605578	52443	900054	1.15989	5.88205	4.66048	5.83281	4.13507	7.12487	5.54142	5.78217	4.71969	5.95427	-0.98077	-2.21369	-0.713973	-2.34016	0.573826	-0.767177	-1.24639	-2.32047	-1.20285	0.580708	0.0169828	1.07338	0.0126921	20.8235	0.47481	0.315019	0.0132808	0.348241	1.04892	0.553624	0.0161907	1.02332	0.0121001	19.8523	0.452665	0.300326	0.0126614	110.725	3.23814
	7	1794537	411957	1887211	64824	27801217	2877691	398326	281595	933630	2.26169	6.25395	5.61485	6.27582	4.81174	7.44406	6.45904	5.60024	5.44962	5.97017	-0.605417	-1.25045	-0.289636	-1.69202	0.844143	0.00994593	-1.43031	-1.58257	-1.18685	1.37819	0.156043	2.85162	0.0564523	38.8034	2.84213	0.206262	0.0726325	0.361306	1.08827	1.26641	0.143386	2.62032	0.0518734	35.656	2.6116	0.189532	0.0667411	253.281	28.6773
	8	1939643	395995	3121266	49090	32446912	1523180	265530	107797	902130	2.05774	6.28772	5.59769	6.49433	4.69099	7.51117	6.18275	5.42411	5.03261	5.95527	-0.571334	-1.26777	-0.0803345	-1.80767	0.900977	-0.224042	-1.60836	-2.00414	-1.20184	1.49071	0.149942	4.61735	0.0432542	44.2287	1.65827	0.13689	0.0275144	0.349049	1.05135	1.41789	0.142618	4.39181	0.0411414	42.0683	1.57727	0.130203	0.0261704	283.579	28.5236
	9	6284480	518944	2948418	70268	38901307	1619573	162246	60706	786836	2.22016	6.79827	5.71512	6.46959	4.84676	7.58996	6.2094	5.21017	4.78323	5.89588	-0.0560463	-1.14925	-0.104033	-1.65847	0.967703	-0.201473	-1.82463	-2.25624	-1.26155	4.88294	0.19699	4.37214	0.0609857	51.574	1.74672	0.0831947	0.0153979	0.30421	0.916296	5.329	0.214985	4.77154	0.0665567	56.2853	1.90629	0.0907945	0.0168045	1065.8	42.9971
	10	73962	1089907	130189	15478	277979	112037	180912	454035	568251	0.89884	4.86901	6.03739	5.11457	4.18971	5.44401	5.04936	5.25747	5.65709	5.75454	-2.00322	-0.823991	-1.40194	-2.28782	-0.849668	-1.18389	-1.77682	-1.37284	-1.40368	0.055145	0.416587	0.220185	0.0143178	0.785343	0.181889	0.0928764	0.117723	0.219304	0.660557	0.0834827	0.630661	0.333332	0.0216754	1.18891	0.275357	0.140603	0.178217	16.6965	126.132
	11	4823084	1668110	9195846	417012	60842197	4780583	670907	133370	843098	1.6482	6.68332	6.22222	6.96359	5.62015	7.7842	6.67948	5.82666	5.12506	5.92588	-0.172058	-0.63744	0.369149	-0.917674	1.1322	0.19663	-1.20141	-1.91068	-1.23139	3.73826	0.640115	12.998	0.335756	75.3234	4.36845	0.349393	0.0341209	0.326087	0.98219	3.80604	0.651722	13.2337	0.341844	76.6893	4.44767	0.355729	0.0347396	761.209	130.344
	12	2563894	711223	1174426	132552	13141142	1452297	75553	95952	793952	3.5886	6.4089	5.85201	6.06983	5.12239	7.11863	6.16206	4.87825	4.98205	5.89979	-0.449031	-1.0111	-0.486949	-1.39446	0.568541	-0.241569	-2.16018	-2.05524	-1.25762	1.97559	0.27077	1.81042	0.112006	20.5716	1.59268	0.0384193	0.0244599	0.306976	0.924629	2.13663	0.292842	1.95799	0.121136	22.2485	1.72251	0.041551	0.0264538	427.326	58.5685
	13	8864861	209040	1228184	36244	18190533	657597	1123523	97554	1194639	2.19394	6.94767	5.32023	6.08926	4.55924	7.25985	5.81796	6.05058	4.98925	6.07724	0.0947436	-1.54781	-0.46833	-1.93387	0.688131	-0.532978	-0.975049	-2.04797	-1.0792	6.90989	0.0786841	1.88972	0.0323463	27.0931	0.814179	0.588409	0.0248728	0.462944	1.39441	4.95541	0.0564281	1.35521	0.0231971	19.4298	0.583887	0.421976	0.0178375	991.083	11.2856
	14	4484910	372764	4458763	42499	19691924	521206	138931	69705	925225	1.28189	6.65175	5.57143	6.64921	4.62838	7.29429	5.71701	5.1428	4.84326	5.96625	-0.203922	-1.29427	0.0680214	-1.86764	0.7173	-0.618471	-1.89274	-2.19555	-1.1908	3.4738	0.141067	6.49754	0.0376749	28.9753	0.668693	0.0711189	0.0177072	0.358035	1.07842	3.2212	0.130809	6.02505	0.0349353	26.8683	0.620067	0.0659473	0.0164196	644.239	26.1617
	15	1158326	257774	1014163	39841	9128204	783275	192841	93720	741336	2.22354	6.06383	5.41124	6.00611	4.60033	6.96039	5.89391	5.2852	4.97183	5.87002	-0.797304	-1.45596	-0.547981	-1.89451	0.434523	-0.468653	-1.74879	-2.06558	-1.28757	0.885978	0.0972169	1.57306	0.0354149	15.1095	0.944157	0.0990695	0.0238848	0.286524	0.863025	1.0266	0.112647	1.82273	0.0410358	17.5076	1.09401	0.114793	0.0276757	205.319	22.5293
	Calibration curves																																												0.331999
[truncated: 24 more columns]

## Sheet: Fig. 4a
Original data source: Suppl. Table S3 and S2
blank cells are missing data (i.e. no signal was recorded). No data point was purposely excluded.
	Cysred/Cysox				sLG (pmol/µg)		log2 LFQ values
	GLO1		GLO2		raw data below		GLO1		GLO2
Patient	H	T	H	T	H	T	Healthy	Tumor	Healthy	Tumor
Patient 1	1.3907	0.778071	2.68		0.029	0.045	21.3588	22.4538	17.7858	15.596
Patient 2	1.21252	0.586954	2.89		0.006	0.032	20.9068	21.8134	17.1289	16.7832
Patient 3	0.863033	0.707394	2.39		0.018	0.038	20.0938	21.3041	17.5105	17.6392
Patient 4	0.8727	0.517915	2.05	2.95	0.009	0.022	21.6518	21.198	16.5563	16.2134
Patient 5	0.473722	0.518446	2.48	4.13	0	0.06	20.4236	21.6089	19.1643	17.7263
Patient 6	0.518767	0.313305	2.11	5.53	0.034	0.056	20.5798	20.4176	17.1361	19.3229
Patient 7	1.48762	0.461394			0.029	0.037	20.7073	20.6826	17.1675	16.5375
Patient 8	1.40564	0.402997	2.48	2.84	0.014	0.033	20.9711	21.4305	17.124
Patient 9	0.540052	0.656486	2.72	2.37	0.004	0.008	20.7943	22.3748	16.5814	14.2798
Patient 10	0.900897	0.486412	2.87	2.94	0.002	0	20.9918	17.6968	16.2524	15.1407
Patient 11	0.638263	0.608933			0.026	0.03	20.1041	22.3349	17.7513	14.9972
Patient 12	0.808582	0.540785		3	0.012	0.002	20.2528	21.737	18.1972	16.239
Patient 13	0.84375	0.514412	2.71	3.66	0.02	0.022	20.8908	21.1463	17.3097	16.6105
Patient 14	0.50348	0.458223	1.88	2.62	0	0.064	20.1859	22.5834	18.2263	16.4751
Patient 15	0.594056	0.996086	2.55		0	0.018	19.9999	16.7728	17.4198	15.9205
Patient 16			1.99	3.59	0.008	0.011	19.1386	19.5276	16.4174	15.3425
Patient 17	0.458694	0.696242	2.39		0.01	0.014	20.0727	18.5263	17.9667	16.4963
Patient 18	0.808751	0.401937	2.38	2.74	0.057	0.017	19.2486	18.9386	17.819	15.9285
Patient 19	1.14798		1.17	2.49	0.022	0.038	19.4815	18.8858	18.0157	18.7686
Patient 20	0.845987		2.4	2.76	0.135	0.065	19.69	19.0717	18.8273	17.7251
Patient 21	1.65884	0.520802	1.58	2.64	0.123	0.263	20.4216	21.4322	17.998	16.7322
Patient 22		0.617684	3.03		0.188	0.885	19.8834	18.4909	15.6826	17.4857
Patient 23	0.786887	1.05769	2.45	2.04	0.116	0.336	19.743	19.3721	17.6828	16.4181
Patient 24	1.09169		2.35	2.66	0.441	0.153	19.3928	18.0549	17.1008	14.8152
Patient 25	1.14737	0.325629	2.57		0.647	0.202	19.8274	19.0344	17.5234	16.032
Patient 26	0.67785	1.00198	2.04	2.8	0.622	0.208	19.1422	19.5501	17.9175	17.4859
Patient 27		0.683081	2.65	1.97	0.327	0.126	18.5663	19.4717	16.8148	16.411
Patient 28	0.39805	0.364523	2.29		0.053	0.029	19.1235	19.0654	16.2768	17.3346
Patient 29	0.765472	0.371674	1.93	2.11	0.614	0.438	19.4331	19.794	17.7838	16.9654
Patient 30		1.46785	2.55		0.196	0.146	19.1939	19.2566		17.4393
Patient 31		0.824039	2.73		0.185	0.234	19.7566	19.9941	17.7144	17.6061
Patient 32	0.65413		2.15	1.91	1.075	0.076	18.9073	18.3627	17.1597	15.2853
Patient 33	0.749128	1.12877	2.06		0.371	0.209	19.0606	19.9254	18.8093	17.6535
Patient 34		0.694781	1.68	2.63	0.173	0.086	18.9117	18.9045	17.34	16.1042
Patient 35	1.25954	0.776634	2.19		0.235	0.162	19.4987	19.8593	16.2818	16.6851
Patient 36	0.367159	0.674875		1.91	0.413	0.079	19.2118	18.8039	15.6836	15.7202
Patient 37	0.772001	1.21501	2.12	2.72	0.012	0.031	19.3149	19.515	17.3112	17.3685
Patient 38	2.01616		2.13	1.72	0.011	0.009	19.7208	19.0945	18.2778	16.1132
Patient 39	1.47591	1.16256	2.16	1.9	0.005	0.018	19.739	19.8991	15.5482	17.6763
Patient 40	1.79213	0.944837			0.013	0.009	19.4106	19.6672	17.6654	17.1887
Patient 41	0.550612	1.01117	3.03	2.49	0.033	0.055	19.9217	19.4665	17.964	16.6556
Patient 42	1.33358		2.55	2.75	0.017	0.012	20.205	19.5288	17.4472	17.2489
Patient 43	1.68645	0.633259	4.43	6.36	0.013	0.009	20.0617	20.7014	18.3526	18.0415
Patient 44	1.04851	0.297373	3.33		0.006	0.003	18.9383	19.8345	16.8679	16.2047
Patient 45	1.9599	0.838841			0	0.011	19.5723	20.294	17.3056	17.7509
Patient 46		1.41952			0.008	0.035	19.6948	18.6738	17.1625	17.1193
Patient 47		0.121584	2.17	1.58	0.007	0.004	19.3416	19.5009	17.3621	17.7311
Patient 48		0.86111	1.96	1.83	0.006	0.007	19.2359	19.7869	17.3839	17.1747
Patient 49	0.968371	0.568623	1.45	3.45	0.024	0.01	19.4419	19.4812	18.3738	15.6855
Patient 50	1.14645	0.873316	1.63	1.72	0.042	0.012	19.2043	17.7616	19.3203	16.2924
Patient 51			2.68		0.006	0.025	19.3111	17.7423	18.0049	16.0968
Patient 52	0.730088	0.49185			0.031	0.034	19.9058	19.7239	16.4385	17.5452
Patient 53		0.403991	2.4		0.016	0.008	18.7928	20.0643	17.4246	17.4372
Patient 54	0.690363	1.21492	1.92	1.84	0.045	0.019	20.1313	19.3658	17.9315	15.9402
Patient 55	0.557945	1.75345	2.37	1.92	0.011	0.018	20.253	18.4309	17.6739	17.6593
Patient 56	0.739357	0.955286	2.85	2.99	0.036	0.004	19.7802	19.5229	17.7934	16.2222
Patient 57	1.16454	1.00572		2.83	0.03	0.015	19.4801	19.3456	16.5104	14.6313
Patient 58	0.474819		2.17	3.29	0.022	0.012	19.718	19.2824	17.803	17.0574
Patient 59	1.16484	0.646343	1.9		0.026	0.02	19.1095	19.5822	17.8353	16.2484
Patient 60	1.30627	0.822255	2.05	2.32	0.023	0.028	19.3932	19.0296		17.052
Patient 61		0.748674			0.501	0.032	18.7961	20.4412		16.7547
Patient 62	1.84168	0.756199	2.57		0.02	0.005	19.5088	19.2833	17.3314	18.7507
Patient 63	1.36991		4.23	2.09	0.014	0.014	19.6559	19.7382	15.5463	16.6646
Patient 64	0.910324	0.572667	3.06	2.83	0.013	0.023	19.5839	20.6064	15.8158	16.4986
Patient 65	0.977243		2.16	2.16	0.024	0.02	19.7169	19.1981	17.5744	16.3969
Patient 66	1.59825	0.485939	2.07	2.37	0.018	0.024	19.8496	19.8477	17.4336	15.5855
Patient 67	1.04355	0.578701		2.27	0.014	0.02	20.7721	20.4859	17.4091	16.2863
Patient 68	2.18767	1.29718	2.45		0.014	0.01	19.6906	18.7034	16.3585	15.4563
Patient 69	0.666158	0.750182	2.38		0.006	0.026	19.099	19.6955	18.078	18.0862
Patient 70		0.882599	1.6		0.012	0.006	17.9317	19.6298	16.2414	16.2699
Raw data as out of the integration software is presented in the columns C and D
healthy	sample	Area sLG	IS combined	log10 sLG	log10 IS	formula sLG	formula IS	c (sLG) [µM]	c (IS) [µM]	IS norm	c (sLG) IS norm	sLG [pmol]	protein [mg]	protein [µg]	pmol sLG/µg protein
	1	102639	1208973	5.01131	6.08242	-2.31171	-1.7639	0.0271029	0.095682	0.0282189	0.960449	192.09	3.03415	3034.15	0.0633093							Calibration curves
	2	26922	1382475	4.43011	6.14066	-2.86662	-1.70663	0.00755288	0.109169	0.0321964	0.234587	46.9175	3.40367	3403.67	0.0137844
	3	77697	1503891	4.8904	6.17722	-2.42715	-1.67068	0.0207768	0.118589	0.0349749	0.59405	118.81	3.00838	3008.38	0.039493		All samples
	4	62804	1901446	4.79799	6.27908	-2.51538	-1.57052	0.0169568	0.149352	0.0440474	0.384967	76.9934	3.73744	3737.44	0.0206006			Healthy	Tumor
	5	643	1282422	2.80821	6.10803	-4.41511	-1.73871	0.000213607	0.101395	0.0299038	0.00714312	1.42862	4.67204	4672.04	0.000305782		Mean	0.227085	0.150545
	6	47857	1130010	4.67995	6.05308	-2.62808	-1.79274	0.0130811	0.0895337	0.0264056	0.49539	99.078	1.35337	1353.37	0.0732085		SEM	0.0516051	0.0337175
	7	76936	1258024	4.88613	6.09969	-2.43123	-1.74691	0.0205825	0.0994979	0.0293443	0.701412	140.282	2.2465	2246.5	0.0624449
	8	34447	1295753	4.53715	6.11252	-2.76442	-1.73429	0.00955679	0.102431	0.0302095	0.316351	63.2702	2.12055	2120.55	0.0298367
	9	10432	1241950	4.01837	6.0941	-3.25972	-1.75241	0.00305496	0.0982477	0.0289756	0.105432	21.0864	2.23468	2234.68	0.009436
	10	3667	1358198	3.56431	6.13296	-3.69323	-1.7142	0.00112589	0.107283	0.0316404	0.035584	7.11681	1.31701	1317.01	0.00540376
	11	56544	1287308	4.75239	6.10968	-2.55892	-1.73709	0.0153393	0.101775	0.0300159	0.511041	102.208	1.79897	1798.97	0.0568149
	12	29941	1300910	4.47627	6.11425	-2.82255	-1.7326	0.00835954	0.102832	0.0303277	0.275641	55.1281	2.11566	2115.66	0.0260572
	13	29666	1256782	4.47226	6.09926	-2.82637	-1.74734	0.00828622	0.0994013	0.0293159	0.282653	56.5306	1.29832	1298.32	0.0435412
	14	1285	1244047	3.1089	6.09484	-4.12803	-1.75168	0.000413713	0.0984108	0.0290237	0.0142543	2.85086	3.8183	3818.3	0.000746631
	15	166	816719	2.22011	5.91207	-4.9766	-1.93139	5.86309e-05	0.065063	0.0191886	0.0030555	0.6111	1.81361	1813.61	0.000336953
	16	78083	2834135	4.89256	6.45242	-2.42509	-1.40008	0.0208753	0.221131	0.0652168	0.320091	64.0182	3.89499	3894.99	0.0164361
	17	57495	1697722	4.75963	6.22987	-2.552	-1.61891	0.0155856	0.133603	0.0394027	0.395546	79.1091	3.70454	3704.54	0.0213546
	18	226302	6262129	5.35469	6.79672	-1.98388	-1.06153	0.0576569	0.482165	0.142202	0.405458	81.0916	0.655411	655.411	0.123726
	19	42684	1013622	4.63027	6.00588	-2.67552	-1.83916	0.0117277	0.080458	0.023729	0.494234	98.8467	2.0886	2088.6	0.0473269
	20	23129	379002	4.36416	5.57864	-2.92958	-2.25925	0.00653351	0.0305827	0.00901959	0.724369	144.874	0.49259	492.59	0.294106
	21	105429	2891818	5.02296	6.46117	-2.30059	-1.39147	0.0278058	0.225556	0.0665218	0.417996	83.5991	0.312419	312.419	0.267586
	22	44597	646624	4.64931	5.81065	-2.65734	-2.03112	0.012229	0.051714	0.0152517	0.801811	160.362	0.392155	392.155	0.408925
	23	89158	4372084	4.95016	6.64069	-2.3701	-1.21496	0.0236936	0.338665	0.0998805	0.237219	47.4438	0.188225	188.225	0.252059
	24	67057	1758122	4.82644	6.24505	-2.48821	-1.60398	0.0180515	0.138275	0.0407807	0.442648	88.5296	0.0920142	92.0142	0.96213		ttest all 70	0.119282
	25	14053	250446	4.14777	5.39871	-3.13618	-2.43617	0.00406024	0.0203496	0.0060016	0.676526	135.305	0.0958973	95.8973	1.41094
	26	52289	2304863	4.71841	6.36265	-2.59136	-1.48835	0.0142354	0.180457	0.0532212	0.267475	53.495	0.0394226	39.4226	1.35696
	27	704	14440	2.84757	4.15957	-4.37753	-3.6546	0.000232914	0.00123062	0.000362939	0.641744	128.349	0.180145	180.145	0.712474
	28	128928	5779083	5.11035	6.76186	-2.21716	-1.09581	0.0336952	0.445569	0.131409	0.256414	51.2829	0.441124	441.124	0.116255
	29	32929	824444	4.51758	5.91616	-2.7831	-1.92737	0.0091543	0.065668	0.0193671	0.472673	94.5346	0.0705541	70.5541	1.33989
	30	56478	1950856	4.75188	6.29023	-2.5594	-1.55956	0.0153223	0.153167	0.0451727	0.339193	67.8386	0.159069	159.069	0.426473
	31	33770	1270440	4.52853	6.10395	-2.77265	-1.74272	0.00937739	0.100463	0.0296291	0.316493	63.2985	0.157136	157.136	0.402827
	32	8594	121053	3.9342	5.08298	-3.34008	-2.74663	0.00253888	0.00995625	0.00293634	0.864643	172.929	0.0737758	73.7758	2.34397
	33	9737	81980	3.98843	4.91371	-3.28831	-2.91307	0.00286035	0.00678668	0.00200156	1.42906	285.812	0.353199	353.199	0.809209
	34	12366	420770	4.09223	5.62404	-3.1892	-2.21461	0.00359356	0.0338938	0.00999611	0.359496	71.8992	0.19036	190.36	0.377702
	35	4638	149976	3.66633	5.17602	-3.59583	-2.65514	0.00140897	0.012291	0.00362491	0.38869	77.738	0.151612	151.612	0.512742
	36	13872	378558	4.14214	5.57813	-3.14155	-2.25975	0.00401029	0.0305475	0.0090092	0.445133	89.0266	0.0988519	98.8519	0.900606
	37	119278	45447991	5.07656	7.65751	-2.24942	-0.215128	0.0312831	3.38532	0.998412	0.0313329	3.13329	0.122319	122.319	0.0256158
	38	84252	18608046	4.92558	7.2697	-2.39356	-0.596459	0.0224472	1.40692	0.414934	0.0540984	5.40984	0.225069	225.069	0.0240364
	39	30002	25114574	4.47715	7.39993	-2.8217	-0.468411	0.0083758	1.88937	0.55722	0.0150314	1.50314	0.148219	148.219	0.0101414
	40	31708	11831599	4.50117	7.07304	-2.79877	-0.789829	0.00882995	0.901359	0.265833	0.0332162	3.32162	0.113219	113.219	0.029338
	41	334381	143321997	5.52424	8.15631	-1.822	0.275332	0.0837012	10.4727	3.08866	0.0270995	2.70995	0.0374009	37.4009	0.072457
	42	440293	117689751	5.64374	8.07074	-1.7079	0.191188	0.108849	8.62812	2.54464	0.0427757	4.27757	0.117869	117.869	0.036291
	43	320951	93889356	5.50644	7.97262	-1.83899	0.0947064	0.0804886	6.9093	2.03772	0.0394994	3.94994	0.136319	136.319	0.0289757
	44	246335	104778331	5.39153	8.02027	-1.94871	0.141565	0.0625205	7.69648	2.26988	0.0275435	2.75435	0.218219	218.219	0.012622
	45	4660	96573717	3.66839	7.98486	-3.59386	0.106744	0.00141535	7.10349	2.09499	0.000675586	0.0675586	0.231606	231.606	0.000291696
	46	310958	107074494	5.4927	8.02969	-1.85211	0.150822	0.0780943	7.8623	2.31878	0.033679	3.3679	0.191414	191.414	0.0175948
	47	110120	30935417	5.04187	7.49046	-2.28254	-0.379394	0.0289859	2.31917	0.68398	0.0423782	4.23782	0.272667	272.667	0.0155421
	48	298377	95990698	5.47477	7.98223	-1.86923	0.104158	0.0750749	7.06132	2.08255	0.0360494	3.60494	0.288051	288.051	0.0125149
	49	304124	108951279	5.48305	8.03723	-1.86132	0.158242	0.0764548	7.99778	2.35874	0.0324134	3.24134	0.0608397	60.8397	0.0532768
	50	254590	79677667	5.40584	7.90134	-1.93504	0.0246181	0.0645193	5.87957	1.73403	0.0372078	3.72078	0.0408597	40.8597	0.0910622
	51	235355	76284860	5.37172	7.88244	-1.96761	0.00603575	0.0598571	5.6333	1.6614	0.0360282	3.60282	0.295968	295.968	0.012173
	52	40049	19442383	4.60259	7.28875	-2.70194	-0.577729	0.0110355	1.46892	0.43322	0.0254731	2.54731	0.0381947	38.1947	0.0666928
	53	104877	21750140	5.02068	7.33746	-2.30277	-0.529831	0.0276668	1.6402	0.483735	0.0571942	5.71942	0.159548	159.548	0.0358477
	54	64511	5664295	4.80963	6.75315	-2.50426	-1.10438	0.0173966	0.436866	0.128842	0.135022	13.5022	0.138556	138.556	0.0974495
	55	7606	2779130	3.88116	6.44391	-3.39072	-1.40845	0.00225946	0.21691	0.0639721	0.0353194	3.53194	0.147099	147.099	0.0240107
	56	50795	9184369	4.70582	6.96305	-2.60338	-0.897985	0.0138468	0.702656	0.20723	0.0668183	6.68183	0.0854256	85.4256	0.0782182
	57	27053	6611631	4.43222	6.82031	-2.8646	-1.03834	0.00758796	0.508613	0.150002	0.0505856	5.05856	0.0781813	78.1813	0.0647029
	58	26132	12788212	4.41717	7.10681	-2.87896	-0.756628	0.00734113	0.972971	0.286953	0.0255831	2.55831	0.0522099	52.2099	0.0490004
	59	56263	16506676	4.75022	7.21766	-2.56099	-0.647631	0.0152666	1.25054	0.368814	0.0413937	4.13937	0.0743758	74.3758	0.0556548
	60	26658	7049391	4.42583	6.84815	-2.8707	-1.01096	0.00748215	0.541708	0.159763	0.0468328	4.68328	0.0941381	94.1381	0.0497491
	61	55262	648823	4.74243	5.81213	-2.56843	-2.02967	0.0150071	0.0518869	0.0153027	0.980684	98.0684	0.0897984	89.7984	1.0921
	62	10259	1246255	4.01111	6.09561	-3.26666	-1.75093	0.00300657	0.0985826	0.0290744	0.10341	10.341	0.236881	236.881	0.0436548
	63	98142	19746569	4.99185	7.29549	-2.33029	-0.5711	0.025968	1.49152	0.439884	0.0590337	5.90337	0.196088	196.088	0.0301058
	64	85379	25627032	4.93135	7.4087	-2.38806	-0.459785	0.0227338	1.92727	0.568398	0.0399963	3.99963	0.145614	145.614	0.0274674
	65	161185	45521507	5.20732	7.65822	-2.12457	-0.214438	0.041702	3.3907	1	0.041702	4.1702	0.0803178	80.3178	0.0519212
	66	183079	42636487	5.26264	7.62978	-2.07176	-0.242398	0.0470942	3.17929	0.937649	0.0502259	5.02259	0.126652	126.652	0.0396565
	67	113877	36036955	5.05644	7.55675	-2.26863	-0.31421	0.0299293	2.69474	0.794745	0.037659	3.7659	0.125985	125.985	0.0298917
	68	73463	13809669	4.86607	7.14018	-2.45038	-0.723812	0.0196945	1.04934	0.309475	0.0636383	6.36383	0.209084	209.084	0.0304367
	69	51312	15224573	4.71022	7.18255	-2.59918	-0.682158	0.0139813	1.15497	0.340628	0.0410457	4.10457	0.320003	320.003	0.0128267
	70	172	67710	2.23553	4.83065	-4.96188	-2.99474	6.06525e-05	0.00562329	0.00165845	0.0365719	3.65719	0.142809	142.809	0.0256089
tumor	1	130053	1343778	5.11412	6.12833	-2.21356	-1.71875	0.0339759	0.106163	0.0313101	1.08514	217.028	2.22197	2221.97	0.0976737
	2	121594	1323600	5.08491	6.12176	-2.24144	-1.72521	0.0318628	0.104595	0.0308477	1.03291	206.581	2.92171	2921.71	0.0707055
	3	74211	1201867	4.87047	6.07986	-2.44618	-1.76641	0.0198859	0.095129	0.0280558	0.708796	141.759	1.7297	1729.7	0.0819558
	4	114370	1542158	5.05831	6.18813	-2.26684	-1.65995	0.030053	0.121556	0.0358497	0.838305	167.661	3.44394	3443.94	0.0486828
	5	103319	1288131	5.01418	6.10996	-2.30897	-1.73681	0.0272743	0.101839	0.0300347	0.908091	181.618	1.38982	1389.82	0.130678
	6	76039	1222405	4.88104	6.08722	-2.43609	-1.75918	0.0203533	0.0967272	0.0285272	0.71347	142.694	1.15989	1159.89	0.123024
	7	115264	1426542	5.06169	6.15428	-2.26361	-1.69323	0.0302772	0.112589	0.0332053	0.91182	182.364	2.26169	2261.69	0.0806316
	8	92513	1421512	4.9662	6.15275	-2.35478	-1.69474	0.0245441	0.112199	0.0330902	0.741733	148.347	2.05774	2057.74	0.072092
	9	21375	1292072	4.32991	6.11129	-2.96228	-1.73551	0.00605963	0.102145	0.0301251	0.201149	40.2298	2.22016	2220.16	0.0181202
	10	19	964838	1.27875	5.98445	-5.87535	-1.86022	7.40241e-06	0.0766489	0.0226056	0.000327459	0.0654918	0.89884	898.84	7.28625e-05
	11	61861	1351577	4.79142	6.13084	-2.52166	-1.71628	0.0167136	0.106769	0.0314888	0.530781	106.156	1.6482	1648.2	0.0644075
	12	6860	1335166	3.83632	6.12554	-3.43353	-1.7215	0.00204739	0.105494	0.0311128	0.0658055	13.1611	3.5886	3588.6	0.00366748
	13	84698	1856240	4.92787	6.26863	-2.39138	-1.58079	0.0225607	0.14586	0.0430175	0.524453	104.891	2.19394	2193.94	0.0478091
	14	108583	1378650	5.03576	6.13945	-2.28837	-1.70781	0.0285995	0.108872	0.0321089	0.890704	178.141	1.28189	1281.89	0.138967
	15	46674	1253227	4.66908	6.09803	-2.63846	-1.74854	0.0127722	0.0991248	0.0292343	0.436891	87.3781	2.22354	2223.54	0.0392969
	16	109078	3309280	5.03774	6.51973	-2.28648	-1.33389	0.0287239	0.257536	0.0759535	0.378178	75.6356	3.25308	3253.08	0.0232505
	17	73752	2253927	4.86777	6.35294	-2.44876	-1.4979	0.0197684	0.176535	0.0520645	0.379691	75.9382	2.5379	2537.9	0.0299216
	18	112328	3153179	5.05049	6.49875	-2.27431	-1.35452	0.0295405	0.245586	0.0724292	0.407854	81.5707	2.2107	2210.7	0.0368981
	19	78126	2599179	4.8928	6.41484	-2.42487	-1.43703	0.0208863	0.203092	0.0598968	0.348705	69.741	0.846649	846.649	0.0823729
	20	56688	1590982	4.75349	6.20167	-2.55787	-1.64664	0.0153766	0.125339	0.0369655	0.415973	83.1946	0.584729	584.729	0.142279
	21	38449	762722	4.58489	5.88237	-2.71884	-1.9606	0.0106142	0.0608309	0.0179405	0.591631	118.326	0.206266	206.266	0.573658
	22	63743	1453408	4.80443	6.16239	-2.50923	-1.68526	0.0171988	0.114674	0.0338201	0.508537	101.707	0.052674	52.674	1.93089
	23	236613	6467586	5.37404	6.81074	-1.9654	-1.04775	0.0601625	0.497716	0.146788	0.409859	81.9718	0.111872	111.872	0.73273
	24	63507	1672188	4.80282	6.22329	-2.51077	-1.62538	0.017138	0.131627	0.0388199	0.441474	88.2948	0.265406	265.406	0.332678
	25	32673	973248	4.51419	5.98822	-2.78634	-1.85652	0.00908634	0.0773057	0.0227993	0.398535	79.7071	0.180567	180.567	0.441426
	26	25088	729882	4.39947	5.86325	-2.89587	-1.9794	0.00706086	0.0582546	0.0171807	0.410977	82.1954	0.180821	180.821	0.454569
	27	13669	789927	4.13574	5.89759	-3.14766	-1.94564	0.00395424	0.0629637	0.0185695	0.212943	42.5885	0.155496	155.496	0.273889
	28	13521	766557	4.13101	5.88454	-3.15218	-1.95846	0.00391336	0.0611316	0.0180292	0.217057	43.4114	0.685003	685.003	0.0633739
	29	1598	19039	3.20358	4.27964	-4.03764	-3.53653	0.000509435	0.00161508	0.000476325	1.06951	213.902	0.223905	223.905	0.955327
	30	15825	799395	4.19934	5.90276	-3.08694	-1.94055	0.0045477	0.0637057	0.0187884	0.242049	48.4098	0.152465	152.465	0.317515
	31	9509	454640	3.97813	5.65767	-3.29813	-2.18155	0.00279637	0.0365748	0.0107868	0.25924	51.848	0.101643	101.643	0.510099
	32	6147	483577	3.78866	5.68447	-3.47903	-2.1552	0.00184373	0.0388626	0.0114615	0.160863	32.1725	0.195071	195.071	0.164927
	33	11021	363628	4.04222	5.56066	-3.23695	-2.27693	0.00321944	0.0293625	0.00865971	0.371772	74.3544	0.163346	163.346	0.455195
	34	2608	200220	3.41631	5.30151	-3.83454	-2.53175	0.00081319	0.0163296	0.00481599	0.168852	33.7705	0.180145	180.145	0.187462
	35	1220	70917	3.08636	4.85075	-4.14955	-2.97498	0.00039371	0.00588508	0.00173565	0.226837	45.3673	0.12806	128.06	0.354266
	36	2895	207499	3.46165	5.31702	-3.79125	-2.5165	0.000898424	0.0169131	0.00498809	0.180114	36.0227	0.210366	210.366	0.171238
	37	129565	28730964	5.11249	7.45835	-2.21512	-0.410963	0.0338541	2.15657	0.636025	0.0532276	5.32276	0.0777164	77.7164	0.0684896
	38	78404	18933923	4.89434	7.27724	-2.42339	-0.589046	0.0209573	1.43114	0.422078	0.0496526	4.96526	0.249609	249.609	0.0198921
	39	88589	28934288	4.94738	7.46141	-2.37275	-0.407952	0.0235492	2.17158	0.640451	0.0367697	3.67697	0.0919367	91.9367	0.0399946
	40	82246	25611890	4.91511	7.40844	-2.40356	-0.460038	0.0219367	1.92615	0.568068	0.0386163	3.86163	0.201636	201.636	0.0191515
	41	43680	10725622	4.64028	7.03042	-2.66595	-0.831738	0.0119888	0.818445	0.241379	0.049668	4.9668	0.0414106	41.4106	0.11994
	42	361135	120248306	5.55767	8.08008	-1.79008	0.200373	0.0900838	8.81252	2.59903	0.0346606	3.46606	0.132149	132.149	0.0262284
	43	431058	163934089	5.63454	8.21467	-1.71669	0.332713	0.106668	11.952	3.52493	0.030261	3.0261	0.155954	155.954	0.0194038
	44	335002	92488649	5.52505	7.96609	-1.82123	0.0882875	0.0838496	6.80793	2.00782	0.0417614	4.17614	0.667674	667.674	0.00625477
	45	241737	75967669	5.38334	7.88063	-1.95652	0.00425644	0.0614058	5.61027	1.65461	0.0371121	3.71121	0.154493	154.493	0.0240218
	46	235709	63192956	5.37238	7.80067	-1.96699	-0.0743671	0.0599431	4.68123	1.38061	0.0434178	4.34178	0.0570837	57.0837	0.0760599
	47	268931	93674054	5.42964	7.97162	-1.91232	0.093726	0.0679848	6.89372	2.03312	0.0334386	3.34386	0.343036	343.036	0.00974783
	48	231448	73560181	5.36445	7.86664	-1.97455	-0.00949578	0.0589081	5.4354	1.60303	0.0367479	3.67479	0.226638	226.638	0.0162143
	49	316565	103639522	5.50046	8.01553	-1.8447	0.136898	0.0794381	7.61422	2.24562	0.0353747	3.53747	0.163142	163.142	0.0216834
	50	145045	95333453	5.1615	7.97925	-2.16832	0.101225	0.0377058	7.01378	2.06853	0.0182283	1.82283	0.0701636	70.1636	0.0259797
	51	298674	102337663	5.4752	8.01004	-1.86882	0.1315	0.0751462	7.52017	2.21788	0.033882	3.3882	0.0621419	62.1419	0.0545236
	52	58825	14863473	4.76956	7.17212	-2.54252	-0.692409	0.0159296	1.12803	0.332682	0.0478824	4.78824	0.0642254	64.2254	0.0745536
	53	6554	1818674	3.81651	6.25975	-3.45245	-1.58952	0.00196011	0.142957	0.0421614	0.0464906	4.64906	0.26185	261.85	0.0177547
	54	31707	4663933	4.50116	6.66875	-2.79878	-1.18736	0.00882968	0.360882	0.106433	0.0829602	8.29602	0.205073	205.073	0.0404539
	55	17213	2665735	4.23586	6.42582	-3.05208	-1.42624	0.00492779	0.208205	0.0614046	0.0802512	8.02512	0.206271	206.271	0.0389056
	56	22986	14478731	4.36146	7.16073	-2.93215	-0.703608	0.00649494	1.09931	0.324213	0.020033	2.0033	0.245703	245.703	0.00815333
	57	33582	6707423	4.52611	6.82656	-2.77496	-1.0322	0.00932754	0.515858	0.152139	0.0613093	6.13093	0.187742	187.742	0.0326561
	58	20823	5713874	4.31854	6.75693	-2.97313	-1.10066	0.00591013	0.440625	0.129951	0.0454797	4.54797	0.172653	172.653	0.0263416
	59	41408	12062820	4.61708	7.08145	-2.6881	-0.781565	0.0113927	0.918677	0.27094	0.0420489	4.20489	0.0966084	96.6084	0.0435251
	60	62178	16550220	4.79364	7.2188	-2.51954	-0.646506	0.0167954	1.25378	0.369771	0.0454211	4.54211	0.0733743	73.3743	0.0619033
	61	93590	17369191	4.97123	7.23978	-2.34998	-0.62588	0.0248168	1.31476	0.387755	0.0640013	6.40013	0.0912004	91.2004	0.0701765
	62	636	140354	2.80346	5.14722	-4.41965	-2.68346	0.000211386	0.0115152	0.00339611	0.0622436	6.22436	0.623648	623.648	0.00998056
	63	14316	5377767	4.15582	6.7306	-3.12849	-1.12655	0.00413275	0.415127	0.122431	0.0337558	3.37558	0.110896	110.896	0.0304391
	64	73719	25516091	4.86758	7.40681	-2.44894	-0.461638	0.01976	1.91906	0.565978	0.034913	3.4913	0.0687008	68.7008	0.0508189
	65	126973	27560306	5.10371	7.44028	-2.22349	-0.428728	0.0332072	2.07014	0.610535	0.0543904	5.43904	0.12712	127.12	0.0427867
	66	168361	46017712	5.22624	7.66293	-2.10651	-0.209808	0.0434728	3.42704	1.01072	0.0430118	4.30118	0.081119	81.119	0.0530231
	67	160271	29861409	5.20485	7.47511	-2.12693	-0.394483	0.0414762	2.23998	0.660624	0.0627833	6.27833	0.140807	140.807	0.0445884
	68	61660	14909240	4.79	7.17346	-2.52301	-0.691096	0.0166618	1.13144	0.333689	0.0499321	4.99321	0.22169	221.69	0.0225234
	69	75076	20375618	4.8755	7.30911	-2.44138	-0.557708	0.0201071	1.53822	0.453659	0.0443221	4.43221	0.0781813	78.1813	0.0566914
	70	31836	7639938	4.50292	6.88309	-2.7971	-0.976608	0.00886397	0.5863	0.172914	0.0512623	5.12623	0.377821	377.821	0.0135679
								average IS	1.55483			S1-36 in 200 µl
												S37-70 in 100 µl

## Sheet: Fig. 4b
Original data source: Suppl. Table S3 and S2
blank cells are missing data (i.e. no signal was recorded). No data point was purposely excluded.
	Correlation 1		Correlation 2
	GLO1	GLO1 L/H	GLO2	GLO1 L/H
Patient 1	22.4538	0.778071	15.596	0.778071
Patient 2	21.8134	0.586954	16.7832	0.586954
Patient 3	21.3041	0.707394	17.6392	0.707394
Patient 4	21.198	0.517915	16.2134	0.517915
Patient 5	21.6089	0.518446	17.7263	0.518446
Patient 6	20.4176	0.313305	19.3229	0.313305
Patient 7	20.6826	0.461394	16.5375	0.461394
Patient 8	21.4305	0.402997		0.402997
Patient 9	22.3748	0.656486	14.2798	0.656486
Patient 10	17.6968	0.486412	15.1407	0.486412
Patient 11	22.3349	0.608933	14.9972	0.608933
Patient 12	21.737	0.540785	16.239	0.540785
Patient 13	21.1463	0.514412	16.6105	0.514412
Patient 14	22.5834	0.458223	16.4751	0.458223
Patient 15	16.7728	0.996086	15.9205	0.996086
Patient 16	19.5276		15.3425
Patient 17	18.5263	0.696242	16.4963	0.696242
Patient 18	18.9386	0.401937	15.9285	0.401937
Patient 19	18.8858		18.7686
Patient 20	19.0717		17.7251
Patient 21	21.4322	0.520802	16.7322	0.520802
Patient 22	18.4909	0.617684	17.4857	0.617684
Patient 23	19.3721	1.05769	16.4181	1.05769
Patient 24	18.0549		14.8152
Patient 25	19.0344	0.325629	16.032	0.325629
Patient 26	19.5501	1.00198	17.4859	1.00198
Patient 27	19.4717	0.683081	16.411	0.683081
Patient 28	19.0654	0.364523	17.3346	0.364523
Patient 29	19.794	0.371674	16.9654	0.371674
Patient 30	19.2566	1.46785	17.4393	1.46785
Patient 31	19.9941	0.824039	17.6061	0.824039
Patient 32	18.3627		15.2853
Patient 33	19.9254	1.12877	17.6535	1.12877
Patient 34	18.9045	0.694781	16.1042	0.694781
Patient 35	19.8593	0.776634	16.6851	0.776634
Patient 36	18.8039	0.674875	15.7202	0.674875
Patient 37	19.515	1.21501	17.3685	1.21501
Patient 38	19.0945		16.1132
Patient 39	19.8991	1.16256	17.6763	1.16256
Patient 40	19.6672	0.944837	17.1887	0.944837
Patient 41	19.4665	1.01117	16.6556	1.01117
Patient 42	19.5288		17.2489
Patient 43	20.7014	0.633259	18.0415	0.633259
Patient 44	19.8345	0.297373	16.2047	0.297373
Patient 45	20.294	0.838841	17.7509	0.838841
Patient 46	18.6738	1.41952	17.1193	1.41952
Patient 47	19.5009	0.121584	17.7311	0.121584
Patient 48	19.7869	0.86111	17.1747	0.86111
Patient 49	19.4812	0.568623	15.6855	0.568623
Patient 50	17.7616	0.873316	16.2924	0.873316
Patient 51	17.7423		16.0968
Patient 52	19.7239	0.49185	17.5452	0.49185
Patient 53	20.0643	0.403991	17.4372	0.403991
Patient 54	19.3658	1.21492	15.9402	1.21492
Patient 55	18.4309	1.75345	17.6593	1.75345
Patient 56	19.5229	0.955286	16.2222	0.955286
Patient 57	19.3456	1.00572	14.6313	1.00572
Patient 58	19.2824		17.0574
Patient 59	19.5822	0.646343	16.2484	0.646343
Patient 60	19.0296	0.822255	17.052	0.822255
Patient 61	20.4412	0.748674	16.7547	0.748674
Patient 62	19.2833	0.756199	18.7507	0.756199
Patient 63	19.7382		16.6646
Patient 64	20.6064	0.572667	16.4986	0.572667
Patient 65	19.1981		16.3969
Patient 66	19.8477	0.485939	15.5855	0.485939
Patient 67	20.4859	0.578701	16.2863	0.578701
Patient 68	18.7034	1.29718	15.4563	1.29718
Patient 69	19.6955	0.750182	18.0862	0.750182
Patient 70	19.6298	0.882599	16.2699	0.882599

## Sheet: Fig. 4c
Source: TCGA Xena
GLO1			GLO2			LDHD
Normal lung	Tumor adjecent normal	Primary tumor	Normal lung	Tumor adjecent normal	Primary tumor	Normal lung	Tumor adjecent normal	Primary tumor
12.19	13.19	14.55	11.27	11.49	13.47	9.672	9.622	11.97
12.14	13.14	14.42	11.22	11.43	12.24	9.661	9.485	11.65
12.11	13.12	14.39	11.2	11.29	12.1	9.571	9.472	11.56
12.1	13.06	14.34	11.15	11.26	12.07	9.531	9.35	11.3
12.09	13.02	14.23	11.14	11.2	12.01	9.452	9.33	11.2
12.05	12.99	14.23	11.12	11.2	11.88	9.423	9.327	11.12
12.01	12.91	14.16	11.12	11.15	11.79	9.417	9.289	11.02
11.98	12.87	14.15	11.11	11.14	11.78	9.411	9.256	10.99
11.97	12.65	14.07	11.09	11.13	11.73	9.316	9.256	10.96
11.97	12.61	14.04	11.08	s	11.73	9.304	9.244	10.93
11.89	12.61	14.03	11.08	11.07	11.69	9.265	9.231	10.92
11.88	12.57	13.97	11.07	11.06	11.64	9.252	9.155	10.89
11.84	12.55	13.92	11.04	11.05	11.63	9.24	9.085	10.84
11.84	12.53	13.89	11.02	11	11.6	9.189	9.084	10.81
11.84	12.52	13.87	11.02	10.99	11.6	9.163	9.076	10.74
11.83	12.5	13.84	11.01	10.99	11.6	9.147	9.035	10.72
11.83	12.48	13.84	11.01	10.97	11.58	9.143	9.024	10.69
11.83	12.47	13.84	11	10.94	11.55	9.124	9.003	10.61
11.83	12.47	13.83	10.98	10.9	11.54	9.124	8.997	10.6
11.83	12.43	13.82	10.97	10.87	11.54	9.12	8.992	10.57
11.82	12.43	13.78	10.96	10.87	11.53	9.112	8.981	10.56
11.82	12.42	13.77	10.95	10.86	11.51	9.111	8.93	10.52
11.8	12.41	13.75	10.95	10.86	11.51	9.104	8.922	10.52
11.78	12.41	13.73	10.95	10.86	11.5	9.074	8.901	10.49
11.78	12.38	13.73	10.94	10.85	11.5	9.071	8.89	10.47
11.77	12.37	13.73	10.92	10.85	11.48	9.056	8.884	10.42
11.77	12.34	13.71	10.9	10.84	11.45	9.05	8.877	10.39
11.77	12.33	13.71	10.9	10.82	11.44	9.05	8.875	10.38
11.77	12.32	13.69	10.89	10.81	11.42	9.038	8.872	10.37
11.75	12.32	13.68	10.89	10.81	11.41	9.019	8.848	10.32
11.75	12.28	13.65	10.89	10.78	11.4	9.007	8.835	10.31
11.75	12.27	13.65	10.88	10.77	11.39	9	8.803	10.26
11.75	12.27	13.64	10.86	10.77	11.36	8.994	8.791	10.24
11.74	12.26	13.63	10.86	10.77	11.36	8.992	8.788	10.21
11.73	12.26	13.62	10.85	10.76	11.34	8.985	8.778	10.2
11.72	12.26	13.61	10.83	10.76	11.34	8.981	8.769	10.2
11.72	12.26	13.61	10.83	10.76	11.33	8.98	8.761	10.19
11.71	12.25	13.6	10.83	10.73	11.32	8.974	8.756	10.17
11.7	12.23	13.57	10.82	10.72	11.31	8.972	8.75	10.17
11.69	12.23	13.57	10.81	10.72	11.3	8.964	8.738	10.15
11.68	12.22	13.56	10.79	10.72	11.3	8.952	8.736	10.14
11.67	12.22	13.55	10.79	10.71	11.29	8.951	8.727	10.14
11.67	12.21	13.54	10.78	10.71	11.28	8.925	8.714	10.11
11.67	12.21	13.52	10.78	10.71	11.25	8.918	8.707	10.08
11.67	12.2	13.52	10.77	10.7	11.25	8.898	8.678	10.07
11.66	12.19	13.51	10.77	10.7	11.24	8.895	8.664	10.07
11.66	12.17	13.5	10.75	10.7	11.24	8.888	8.652	10.03
11.66	12.17	13.5	10.74	10.69	11.23	8.888	8.647	10.01
11.65	12.17	13.49	10.74	10.68	11.23	8.887	8.628	10.01
11.64	12.17	13.49	10.73	10.68	11.22	8.882	8.627	9.978
11.64	12.16	13.49	10.73	10.68	11.21	8.849	8.625	9.976
11.64	12.16	13.48	10.73	10.67	11.19	8.826	8.62	9.966
11.63	12.16	13.47	10.72	10.67	11.19	8.805	8.619	9.946
11.63	12.14	13.46	10.71	10.66	11.17	8.801	8.615	9.945
11.62	12.14	13.45	10.71	10.66	11.17	8.795	8.608	9.91
11.62	12.13	13.45	10.71	10.65	11.16	8.79	8.605	9.906
11.62	12.13	13.45	10.71	10.65	11.15	8.78	8.603	9.897
11.62	12.13	13.45	10.7	10.65	11.12	8.774	8.601	9.895
11.62	12.13	13.44	10.7	10.64	11.12	8.774	8.568	9.895
11.62	12.12	13.43	10.7	10.64	11.12	8.761	8.557	9.889
11.61	12.11	13.43	10.7	10.63	11.11	8.747	8.534	9.874
11.61	12.09	13.43	10.7	10.62	11.11	8.729	8.532	9.837
11.6	12.09	13.43	10.7	10.61	11.11	8.725	8.527	9.831
11.6	12.08	13.42	10.69	10.6	11.11	8.713	8.521	9.823
11.6	12.08	13.42	10.68	10.59	11.1	8.71	8.519	9.782
11.6	12.07	13.41	10.68	10.58	11.1	8.708	8.479	9.778
11.6	12.06	13.39	10.67	10.58	11.1	8.706	8.469	9.776
11.59	12.06	13.39	10.65	10.56	11.1	8.691	8.469	9.764
11.59	12.06	13.38	10.64	10.55	11.1	8.686	8.458	9.758
11.59	12.05	13.38	10.64	10.55	11.09	8.68	8.435	9.749
11.58	12.05	13.37	10.64	10.54	11.08	8.679	8.427	9.741
11.56	12.04	13.37	10.64	10.53	11.08	8.677	8.395	9.731
11.55	12.04	13.37	10.62	10.53	11.08	8.656	8.371	9.711
11.54	12.03	13.36	10.61	10.52	11.08	8.65	8.368	9.703
11.54	12.03	13.36	10.61	10.52	11.08	8.647	8.361	9.693
11.54	12.02	13.36	10.6	10.51	11.06	8.647	8.352	9.685
11.53	12.02	13.35	10.59	10.51	11.06	8.641	8.339	9.674
11.53	12.01	13.35	10.59	10.5	11.05	8.634	8.317	9.658
11.53	12.01	13.35	10.59	10.48	11.05	8.632	8.313	9.656
11.53	12	13.34	10.59	10.46	11.05	8.622	8.311	9.646
11.52	12	13.34	10.58	10.46	11.04	8.617	8.275	9.631
11.52	12	13.34	10.58	10.44	11.04	8.616	8.261	9.629
11.52	11.99	13.33	10.58	10.43	11.03	8.613	8.245	9.616
11.52	11.99	13.33	10.57	10.43	11.03	8.606	8.238	9.607
11.51	11.99	13.33	10.57	10.41	11.03	8.603	8.205	9.606
11.51	11.97	13.31	10.57	10.39	11.03	8.603	8.197	9.602
11.51	11.95	13.31	10.56	10.38	11.02	8.598	8.16	9.584
11.51	11.94	13.3	10.56	10.38	11.02	8.584	8.148	9.568
11.5	11.94	13.29	10.56	10.38	11.01	8.57	8.145	9.565
11.5	11.94	13.27	10.56	10.37	11	8.562	8.124	9.564
11.5	11.91	13.27	10.55	10.36	11	8.562	8.12	9.563
11.5	11.91	13.27	10.55	10.36	11	8.562	8.107	9.548
11.49	11.9	13.27	10.55	10.34	10.99	8.561	8.097	9.542
11.47	11.9	13.26	10.55	10.34	10.99	8.557	8.074	9.535
11.47	11.87	13.25	10.55	10.34	10.98	8.556	8.06	9.531
11.47	11.87	13.24	10.55	10.32	10.98	8.519	8.033	9.523
11.47	11.86	13.24	10.55	10.32	10.98	8.519	8	9.496
11.47	11.86	13.24	10.55	10.29	10.98	8.51	7.969	9.493
11.46	11.85	13.24	10.55	10.29	10.97	8.505	7.961	9.492
11.46	11.84	13.24	10.54	10.26	10.96	8.492	7.949	9.49
11.45	11.83	13.24	10.52	10.26	10.96	8.491	7.946	9.483
11.45	11.8	13.23	10.52	10.24	10.95	8.488	7.918	9.473
11.45	11.79	13.23	10.52	10.18	10.94	8.481	7.87	9.473
11.45	11.79	13.21	10.51	10.18	10.94	8.478	7.816	9.468
11.44	11.79	13.21	10.51	10.11	10.94	8.431	7.784	9.467
11.44	11.76	13.21	10.51	10.1	10.94	8.422	7.754	9.463
11.44	11.65	13.2	10.51	10.09	10.94	8.414	7.686	9.456
11.43	11.59	13.2	10.5	9.952	10.94	8.414	7.427	9.453
11.43	11.55	13.2	10.5	9.822	10.94	8.4	7.302	9.451
11.43		13.2	10.5		10.93	8.391		9.439
11.43		13.2	10.49		10.93	8.388		9.438
11.42		13.19	10.49		10.93	8.382		9.436
11.42		13.19	10.49		10.93	8.378		9.431
11.42		13.19	10.48		10.92	8.376		9.428
11.41		13.19	10.48		10.92	8.332		9.42
11.41		13.18	10.48		10.92	8.314		9.413
11.41		13.18	10.48		10.91	8.308		9.405
11.41		13.18	10.48		10.91	8.307		9.403
11.4		13.18	10.48		10.91	8.269		9.39
11.4		13.18	10.47		10.91	8.257		9.386
11.4		13.18	10.46		10.91	8.255		9.38
11.4		13.17	10.46		10.91	8.23		9.375
11.4		13.17	10.46		10.9	8.23		9.372
11.4		13.17	10.45		10.9	8.225		9.352
11.39		13.17	10.44		10.89	8.194		9.325
11.39		13.17	10.44		10.88	8.187		9.317
11.39		13.16	10.44		10.88	8.175		9.308
11.39		13.16	10.42		10.88	8.163		9.306
11.39		13.16	10.42		10.87	8.154		9.305
11.38		13.16	10.42		10.87	8.138		9.297
11.38		13.15	10.42		10.86	8.137		9.296
11.38		13.15	10.41		10.86	8.135		9.293
11.38		13.15	10.41		10.85	8.097		9.278
11.38		13.14	10.41		10.85	8.095		9.276
11.38		13.14	10.41		10.85	8.094		9.274
11.37		13.14	10.41		10.84	8.087		9.272
11.36		13.13	10.4		10.84	8.081		9.267
11.35		13.13	10.4		10.84	8.077		9.265
11.35		13.13	10.4		10.84	8.068		9.244
11.35		13.13	10.4		10.84	8.056		9.232
11.34		13.12	10.39		10.83	8.054		9.227
11.34		13.12	10.39		10.83	8.053		9.217
11.34		13.12	10.39		10.83	8.041		9.188
11.33		13.11	10.39		10.83	8.038		9.188
11.33		13.11	10.39		10.82	8.003		9.176
11.33		13.11	10.38		10.82	7.991		9.159
11.32		13.11	10.38		10.82	7.99		9.156
11.32		13.09	10.38		10.81	7.989		9.143
11.32		13.09	10.38		10.81	7.976		9.139
11.32		13.09	10.37		10.81	7.971		9.137
11.31		13.09	10.37		10.8	7.959		9.122
11.31		13.08	10.37		10.8	7.953		9.12
11.31		13.08	10.37		10.79	7.952		9.118
11.31		13.07	10.37		10.79	7.951		9.111
11.31		13.07	10.36		10.79	7.943		9.111
11.31		13.06	10.36		10.79	7.932		9.11
11.31		13.05	10.34		10.79	7.922		9.11
11.31		13.05	10.33		10.78	7.906		9.102
11.3		13.05	10.33		10.78	7.906		9.095
11.3		13.04	10.32		10.77	7.9		9.093
11.3		13.03	10.32		10.77	7.898		9.092
11.3		13.03	10.32		10.77	7.894		9.089
11.29		13.02	10.32		10.76	7.892		9.082
11.29		13.02	10.32		10.76	7.89		9.076
11.29		13.02	10.31		10.76	7.881		9.074
11.28		13.02	10.31		10.76	7.876		9.071
11.28		13.01	10.31		10.75	7.872		9.071
11.28		13.01	10.31		10.74	7.862		9.062
11.28		13.01	10.3		10.74	7.845		9.062
11.27		13.01	10.3		10.74	7.844		9.058
11.27		13.01	10.3		10.74	7.843		9.058
11.27		13	10.29		10.74	7.843		9.051
11.27		13	10.29		10.74	7.838		9.046
11.27		13	10.28		10.73	7.799		9.045
11.27		13	10.28		10.73	7.784		9.028
11.26		12.99	10.28		10.73	7.778		9.028
11.26		12.99	10.27		10.73	7.77		9.024
11.26		12.99	10.27		10.73	7.76		9.001
11.26		12.99	10.27		10.73	7.757		8.994
11.26		12.98	10.27		10.72	7.751		8.988
11.26		12.98	10.27		10.72	7.741		8.987
11.26		12.96	10.25		10.72	7.741		8.986
11.25		12.96	10.25		10.72	7.734		8.979
11.24		12.96	10.24		10.72	7.721		8.979
11.24		12.95	10.24		10.72	7.702		8.973
11.23		12.95	10.22		10.72	7.701		8.97
11.22		12.95	10.22		10.72	7.69		8.966
11.22		12.95	10.22		10.72	7.681		8.959
11.22		12.95	10.21		10.71	7.678		8.953
11.22		12.95	10.21		10.71	7.671		8.948
11.21		12.95	10.2		10.71	7.663		8.944
11.21		12.94	10.19		10.71	7.649		8.936
11.21		12.93	10.19		10.7	7.644		8.935
11.2		12.93	10.19		10.7	7.631		8.928
11.2		12.92	10.18		10.7	7.623		8.913
11.2		12.91	10.18		10.7	7.619		8.908
11.2		12.91	10.18		10.7	7.612		8.905
11.19		12.91	10.18		10.69	7.607		8.904
11.19		12.91	10.17		10.69	7.601		8.901
11.19		12.91	10.17		10.69	7.6		8.901
11.19		12.91	10.16		10.69	7.6		8.898
11.18		12.9	10.15		10.69	7.599		8.898
11.18		12.9	10.15		10.69	7.584		8.887
11.18		12.9	10.15		10.69	7.564		8.883
11.18		12.89	10.14		10.68	7.56		8.88
11.18		12.89	10.12		10.68	7.517		8.872
11.17		12.89	10.12		10.68	7.511		8.869
11.17		12.89	10.12		10.68	7.505		8.854
11.17		12.89	10.12		10.68	7.504		8.849
11.17		12.89	10.12		10.68	7.502		8.845
11.17		12.89	10.11		10.68	7.492		8.843
11.17		12.88	10.11		10.67	7.484		8.838
11.16		12.88	10.11		10.67	7.475		8.837
11.16		12.87	10.11		10.67	7.474		8.835
11.15		12.87	10.11		10.66	7.467		8.835
11.14		12.87	10.1		10.66	7.464		8.833
11.14		12.87	10.1		10.66	7.462		8.82
11.14		12.86	10.09		10.66	7.455		8.819
11.13		12.86	10.09		10.66	7.399		8.814
11.13		12.86	10.07		10.66	7.395		8.812
11.13		12.85	10.07		10.65	7.395		8.809
11.13		12.85	10.06		10.65	7.393		8.797
11.11		12.84	10.06		10.65	7.386		8.796
11.1		12.84	10.05		10.64	7.367		8.78
11.1		12.84	10.05		10.64	7.366		8.774
11.1		12.84	10.05		10.64	7.363		8.773
11.1		12.84	10.05		10.64	7.337		8.772
11.1		12.84	10.04		10.62	7.32		8.767
11.09		12.84	10.04		10.62	7.307		8.758
11.09		12.83	10.04		10.61	7.301		8.757
11.09		12.82	10.02		10.61	7.28		8.743
11.09		12.82	10.02		10.61	7.269		8.742
11.08		12.82	10.02		10.61	7.251		8.734
11.07		12.82	10.02		10.61	7.243		8.734
11.07		12.81	10.01		10.61	7.231		8.734
11.06		12.81	9.991		10.6	7.215		8.733
11.06		12.81	9.983		10.6	7.207		8.732
11.05		12.81	9.974		10.6	7.205		8.731
11.05		12.81	9.971		10.59	7.188		8.73
11.05		12.81	9.95		10.58	7.172		8.73
11.03		12.8	9.946		10.58	7.146		8.716
11.02		12.8	9.945		10.58	7.145		8.703
11.02		12.8	9.939		10.58	7.136		8.702
11.02		12.8	9.935		10.58	7.123		8.697
11.01		12.8	9.93		10.57	7.102		8.692
11.01		12.8	9.923		10.57	7.097		8.687
11.01		12.8	9.92		10.57	7.09		8.684
11		12.8	9.915		10.57	7.082		8.682
10.99		12.8	9.911		10.57	7.082		8.68
10.99		12.8	9.908		10.57	7.05		8.679
10.99		12.8	9.904		10.57	7.036		8.677
10.99		12.8	9.879		10.57	7.035		8.673
10.98		12.8	9.878		10.56	7.023		8.67
10.98		12.79	9.868		10.56	7.021		8.667
10.98		12.79	9.857		10.55	7.014		8.663
10.98		12.79	9.855		10.55	6.986		8.657
10.97		12.79	9.849		10.55	6.971		8.652
10.97		12.78	9.845		10.55	6.97		8.646
10.97		12.78	9.837		10.55	6.953		8.642
10.96		12.78	9.83		10.55	6.944		8.631
10.95		12.78	9.827		10.55	6.922		8.626
10.95		12.77	9.825		10.55	6.914		8.625
10.94		12.77	9.821		10.55	6.874		8.621
10.94		12.77	9.821		10.55	6.853		8.614
10.94		12.77	9.815		10.55	6.831		8.611
10.94		12.77	9.797		10.54	6.828		8.608
10.93		12.76	9.792		10.54	6.807		8.605
10.93		12.76	9.762		10.54	6.803		8.601
10.93		12.76	9.761		10.54	6.79		8.597
10.92		12.76	9.746		10.53	6.756		8.594
10.92		12.76	9.74		10.53	6.747		8.59
10.92		12.75	9.735		10.53	6.717		8.579
10.91		12.75	9.728		10.53	6.712		8.573
10.91		12.75	9.709		10.53	6.693		8.563
10.91		12.75	9.665		10.53	6.67		8.559
10.9		12.74	9.629		10.53	6.601		8.558
10.86		12.74	9.628		10.53	6.592		8.552
10.81		12.74	9.613		10.53	6.581		8.543
10.79		12.74	9.578		10.52	6.549		8.536
10.69		12.74	9.522		10.52	6.498		8.518
10.68		12.74	9.454		10.52	6.436		8.506
10.62		12.73	9.453		10.52	6.351		8.502
10.59		12.73	9.41		10.52	6.339		8.5
10.56		12.73	9.302		10.52	6.249		8.499
10.53		12.73	9.069		10.52	6.199		8.49
10.48		12.73	9.021		10.52	5.685		8.489
10.42		12.72	9.004		10.51	5.365		8.482
		12.72			10.51			8.482
		12.72			10.51			8.482
		12.71			10.51			8.476
		12.71			10.51			8.475
		12.71			10.5			8.475
		12.71			10.5			8.471
		12.7			10.5			8.47
		12.7			10.5			8.458
		12.7			10.5			8.458
		12.7			10.5			8.455
		12.7			10.5			8.454
		12.7			10.49			8.453
		12.7			10.49			8.451
		12.7			10.49			8.448
		12.7			10.48			8.448
		12.7			10.48			8.441
		12.69			10.47			8.44
		12.69			10.47			8.438
		12.69			10.47			8.432
		12.69			10.47			8.428
		12.69			10.47			8.418
		12.69			10.47			8.4
		12.68			10.47			8.394
		12.68			10.46			8.394
		12.68			10.46			8.392
		12.68			10.46			8.392
		12.67			10.46			8.391
		12.67			10.46			8.39
		12.67			10.45			8.389
		12.67			10.45			8.367
		12.67			10.45			8.366
		12.67			10.45			8.365
		12.67			10.44			8.364
		12.66			10.44			8.362
		12.66			10.44			8.36
		12.66			10.44			8.358
		12.66			10.44			8.351
		12.66			10.44			8.345
		12.66			10.44			8.342
		12.66			10.44			8.339
		12.66			10.44			8.336
		12.66			10.43			8.329
		12.66			10.43			8.328
		12.65			10.43			8.327
		12.65			10.43			8.323
		12.64			10.43			8.319
		12.64			10.43			8.317
		12.64			10.43			8.317
		12.64			10.43			8.316
		12.64			10.42			8.313
		12.64			10.42			8.308
		12.64			10.42			8.301
		12.63			10.42			8.301
		12.63			10.41			8.3
		12.62			10.41			8.299
		12.62			10.4			8.299
		12.62			10.4			8.296
		12.62			10.4			8.295
		12.62			10.4			8.293
		12.62			10.4			8.284
		12.61			10.4			8.284
		12.61			10.4			8.281
		12.61			10.39			8.28
		12.61			10.39			8.267
		12.61			10.39			8.265
		12.61			10.39			8.254
		12.61			10.39			8.247
		12.61			10.38			8.244
		12.61			10.38			8.243
		12.6			10.38			8.232
		12.6			10.38			8.231
		12.6			10.38			8.23
		12.6			10.38			8.225
		12.6			10.37			8.225
		12.59			10.37			8.225
		12.59			10.37			8.22
		12.59			10.37			8.22
		12.59			10.37			8.204
		12.59			10.37			8.181
		12.59			10.36			8.176
		12.59			10.36			8.175
		12.59			10.36			8.17
		12.58			10.36			8.164
		12.58			10.36			8.164
		12.58			10.36			8.139
		12.58			10.36			8.139
		12.57			10.35			8.136
		12.57			10.35			8.13
		12.57			10.35			8.127
		12.57			10.35			8.122
		12.57			10.35			8.12
		12.57			10.35			8.107
		12.57			10.34			8.107
		12.57			10.34			8.083
		12.56			10.34			8.08
		12.56			10.33			8.08
		12.56			10.32			8.077
		12.56			10.32			8.077
		12.56			10.31			8.077
		12.56			10.31			8.076
		12.55			10.31			8.074
		12.55			10.31			8.073
		12.55			10.3			8.068
		12.55			10.3			8.066
		12.55			10.3			8.062
		12.54			10.3			8.056
		12.54			10.29			8.056
		12.54			10.29			8.055
		12.54			10.29			8.05
		12.53			10.29			8.049
		12.53			10.29			8.046
		12.53			10.29			8.045
		12.53			10.29			8.042
		12.52			10.29			8.041
		12.52			10.29			8.038
		12.52			10.28			8.027
		12.52			10.28			8.022
		12.52			10.28			8.019
		12.52			10.28			8.014
		12.51			10.28			8.013
		12.51			10.28			8.005
		12.51			10.28			7.997
		12.5			10.28			7.996
		12.5			10.28			7.993
		12.5			10.27			7.991
		12.5			10.27			7.989
		12.5			10.27			7.985
		12.49			10.27			7.98
		12.49			10.27			7.97
		12.49			10.27			7.961
		12.49			10.27			7.961
		12.49			10.27			7.959
		12.49			10.27			7.957
		12.49			10.27			7.957
		12.48			10.27			7.956
		12.48			10.26			7.955
		12.48			10.26			7.953
		12.48			10.26			7.948
		12.48			10.26			7.946
		12.48			10.26			7.945
		12.48			10.26			7.936
		12.47			10.25			7.934
		12.47			10.25			7.934
		12.47			10.25			7.93
		12.47			10.25			7.929
		12.47			10.25			7.92
		12.47			10.25			7.911
		12.47			10.25			7.906
		12.47			10.25			7.904
		12.46			10.25			7.904
		12.46			10.25			7.904
		12.46			10.24			7.897
		12.45			10.24			7.897
		12.45			10.24			7.887
		12.45			10.24			7.886
		12.45			10.24			7.881
		12.45			10.24			7.881
		12.44			10.24			7.879
		12.44			10.23			7.872
		12.44			10.23			7.872
		12.44			10.23			7.867
		12.44			10.23			7.862
		12.43			10.23			7.86
		12.43			10.23			7.856
		12.43			10.23			7.853
		12.43			10.23			7.852
		12.43			10.23			7.851
		12.42			10.22			7.835
		12.42			10.22			7.832
		12.42			10.22			7.83
		12.42			10.22			7.828
		12.42			10.22			7.824
		12.42			10.22			7.82
		12.42			10.21			7.817
		12.42			10.2			7.809
		12.42			10.2			7.806
		12.42			10.2			7.804
		12.42			10.2			7.802
		12.42			10.2			7.799
		12.42			10.2			7.796
		12.41			10.2			7.791
		12.41			10.2			7.779
		12.41			10.19			7.779
		12.4			10.19			7.772
		12.4			10.19			7.77
		12.4			10.19			7.77
		12.4			10.18			7.769
		12.4			10.18			7.768
		12.4			10.18			7.763
		12.39			10.18			7.756
		12.39			10.18			7.754
		12.39			10.18			7.751
		12.39			10.18			7.751
		12.39			10.18			7.751
		12.39			10.18			7.743
		12.39			10.18			7.74
		12.38			10.18			7.736
		12.38			10.18			7.726
		12.38			10.17			7.713
		12.38			10.17			7.705
		12.38			10.17			7.695
		12.38			10.17			7.694
		12.38			10.17			7.693
		12.37			10.17			7.692
		12.37			10.17			7.69
		12.37			10.17			7.685
		12.37			10.17			7.682
		12.36			10.17			7.68
		12.36			10.16			7.677
		12.36			10.16			7.677
		12.36			10.16			7.676
		12.35			10.16			7.676
		12.35			10.16			7.676
		12.35			10.16			7.675
		12.35			10.16			7.674
		12.34			10.16			7.67
		12.34			10.16			7.667
		12.34			10.15			7.663
		12.34			10.15			7.657
		12.34			10.15			7.651
		12.34			10.15			7.648
		12.34			10.15			7.646
		12.34			10.15			7.643
		12.34			10.15			7.642
		12.33			10.14			7.638
		12.33			10.14			7.631
		12.33			10.14			7.63
		12.33			10.14			7.628
		12.33			10.14			7.627
		12.32			10.14			7.617
		12.32			10.13			7.613
		12.32			10.13			7.604
		12.32			10.13			7.604
		12.32			10.13			7.597
		12.31			10.13			7.595
		12.31			10.13			7.594
		12.3			10.13			7.59
		12.3			10.13			7.59
		12.3			10.12			7.59
		12.3			10.12			7.58
		12.3			10.12			7.579
		12.29			10.12			7.567
		12.29			10.12			7.561
		12.29			10.12			7.56
		12.29			10.12			7.558
		12.29			10.12			7.555
		12.29			10.12			7.553
		12.28			10.12			7.553
		12.28			10.11			7.547
		12.28			10.11			7.542
		12.28			10.11			7.541
		12.28			10.11			7.538
		12.28			10.11			7.537
		12.28			10.1			7.535
		12.28			10.1			7.53
		12.28			10.1			7.528
		12.28			10.1			7.523
		12.28			10.1			7.522
		12.27			10.1			7.522
		12.27			10.1			7.51
		12.27			10.1			7.507
		12.27			10.1			7.503
		12.27			10.09			7.499
		12.27			10.09			7.489
		12.27			10.09			7.484
		12.27			10.08			7.481
		12.26			10.08			7.479
		12.26			10.08			7.477
		12.26			10.08			7.473
		12.26			10.08			7.472
		12.26			10.08			7.458
		12.26			10.08			7.458
		12.25			10.07			7.455
		12.25			10.07			7.453
		12.25			10.07			7.453
		12.25			10.07			7.453
		12.25			10.07			7.447
		12.25			10.07			7.445
		12.25			10.07			7.441
		12.25			10.06			7.44
		12.25			10.06			7.436
		12.25			10.06			7.434
		12.24			10.06			7.422
		12.24			10.06			7.418
		12.24			10.06			7.418
		12.24			10.05			7.412
		12.24			10.05			7.412
		12.24			10.05			7.411
		12.24			10.05			7.405
		12.23			10.05			7.4
		12.23			10.05			7.394
		12.23			10.05			7.39
		12.23			10.05			7.388
		12.22			10.04			7.388
		12.22			10.04			7.387
		12.22			10.04			7.386
		12.21			10.04			7.385
		12.21			10.04			7.38
		12.21			10.04			7.375
		12.21			10.04			7.369
		12.21			10.04			7.361
		12.21			10.04			7.358
		12.21			10.03			7.355
		12.2			10.03			7.351
		12.2			10.03			7.348
		12.2			10.03			7.342
		12.2			10.03			7.34
		12.2			10.02			7.339
		12.2			10.02			7.332
		12.2			10.02			7.327
		12.2			10.02			7.325
		12.19			10.02			7.317
		12.19			10.02			7.309
		12.19			10.02			7.296
		12.19			10.01			7.294
		12.19			10.01			7.293
		12.18			10.01			7.286
		12.18			10.01			7.286
		12.18			10.01			7.277
		12.18			10.01			7.277
		12.18			10.01			7.269
		12.18			10.01			7.268
		12.18			10.01			7.266
		12.18			10			7.265
		12.18			10			7.261
		12.17			9.999			7.259
		12.17			9.999			7.258
		12.17			9.999			7.255
		12.17			9.998			7.242
		12.17			9.997			7.239
		12.17			9.996			7.238
		12.17			9.994			7.236
		12.17			9.994			7.226
		12.16			9.993			7.225
		12.16			9.991			7.222
		12.16			9.989			7.218
		12.16			9.988			7.212
		12.16			9.986			7.205
		12.15			9.986			7.201
		12.15			9.985			7.199
		12.15			9.982			7.187
		12.15			9.979			7.182
		12.14			9.979			7.181
		12.14			9.979			7.174
		12.14			9.977			7.166
		12.14			9.974			7.162
		12.14			9.973			7.157
		12.14			9.972			7.153
		12.14			9.972			7.15
		12.14			9.972			7.141
		12.13			9.967			7.139
		12.13			9.962			7.134
		12.13			9.959			7.134
		12.13			9.957			7.128
		12.13			9.957			7.127
		12.13			9.953			7.126
		12.13			9.951			7.119
		12.13			9.95			7.116
		12.12			9.95			7.114
		12.12			9.95			7.111
		12.12			9.949			7.109
		12.12			9.948			7.109
		12.12			9.948			7.109
		12.12			9.944			7.105
		12.11			9.941			7.104
		12.11			9.941			7.102
		12.11			9.941			7.095
		12.11			9.939			7.093
		12.11			9.934			7.09
		12.11			9.932			7.085
		12.11			9.932			7.079
		12.11			9.927			7.076
		12.11			9.923			7.076
		12.11			9.922			7.075
		12.1			9.92			7.074
		12.1			9.915			7.07
		12.1			9.913			7.066
		12.1			9.912			7.059
		12.1			9.911			7.055
		12.1			9.909			7.052
		12.1			9.909			7.046
		12.1			9.908			7.043
		12.09			9.908			7.038
		12.09			9.905			7.033
		12.09			9.905			7.031
		12.09			9.905			7.028
		12.09			9.903			7.02
		12.09			9.902			7.019
		12.09			9.9			7.013
		12.09			9.898			7.008
		12.09			9.897			7.004
		12.08			9.897			6.994
		12.08			9.896			6.985
		12.08			9.891			6.98
		12.08			9.89			6.976
		12.07			9.89			6.968
		12.07			9.89			6.961
		12.07			9.889			6.96
		12.07			9.885			6.959
		12.07			9.885			6.958
		12.07			9.884			6.957
		12.07			9.884			6.942
		12.07			9.882			6.942
		12.06			9.88			6.939
		12.06			9.88			6.936
		12.06			9.878			6.929
		12.06			9.876			6.914
		12.05			9.874			6.902
		12.05			9.874			6.9
		12.05			9.873			6.896
		12.05			9.866			6.891
		12.05			9.862			6.89
		12.05			9.862			6.887
		12.05			9.854			6.884
		12.05			9.853			6.884
		12.05			9.852			6.883
		12.04			9.851			6.876
		12.04			9.848			6.872
		12.04			9.846			6.866
		12.03			9.843			6.865
		12.03			9.842			6.858
		12.03			9.842			6.857
		12.03			9.839			6.856
		12.03			9.839			6.853
		12.03			9.839			6.852
		12.03			9.838			6.848
		12.03			9.837			6.838
		12.03			9.835			6.827
		12.03			9.835			6.822
		12.03			9.831			6.818
		12.02			9.83			6.806
		12.02			9.829			6.796
		12.02			9.827			6.791
		12.02			9.826			6.777
		12.02			9.825			6.772
		12.02			9.824			6.771
		12.02			9.818			6.764
		12.01			9.817			6.76
		12.01			9.817			6.758
		12.01			9.816			6.734
		12.01			9.815			6.734
		12.01			9.814			6.732
		12.01			9.812			6.727
		12.01			9.811			6.717
		12.01			9.811			6.715
		12.01			9.804			6.709
		12.01			9.8			6.707
		12			9.8			6.701
		12			9.799			6.7
		12			9.798			6.692
		12			9.793			6.689
		12			9.793			6.687
		12			9.792			6.685
		11.99			9.79			6.679
		11.98			9.787			6.677
		11.98			9.781			6.675
		11.98			9.781			6.675
		11.98			9.777			6.668
		11.98			9.776			6.665
		11.98			9.775			6.664
		11.98			9.774			6.661
		11.98			9.773			6.66
		11.97			9.772			6.655
		11.97			9.771			6.654
		11.97			9.769			6.652
		11.97			9.767			6.644
		11.97			9.766			6.639
		11.97			9.765			6.638
		11.96			9.765			6.638
		11.96			9.764			6.638
		11.96			9.764			6.637
		11.96			9.76			6.636
		11.96			9.759			6.618
		11.96			9.758			6.617
		11.96			9.758			6.616
		11.96			9.753			6.615
		11.95			9.752			6.613
		11.95			9.751			6.613
		11.95			9.751			6.613
		11.95			9.746			6.611
		11.95			9.744			6.61
		11.94			9.742			6.599
		11.94			9.738			6.595
		11.94			9.737			6.594
		11.94			9.733			6.589
		11.94			9.733			6.585
		11.93			9.732			6.58
		11.93			9.73			6.577
		11.93			9.729			6.569
		11.93			9.729			6.567
		11.93			9.728			6.566
		11.93			9.724			6.564
		11.93			9.715			6.556
		11.93			9.714			6.554
		11.93			9.711			6.55
		11.93			9.709			6.549
		11.92			9.708			6.548
		11.92			9.707			6.545
		11.92			9.706			6.543
		11.92			9.705			6.541
		11.92			9.703			6.538
		11.91			9.703			6.535
		11.91			9.696			6.532
		11.91			9.696			6.524
		11.91			9.694			6.52
		11.9			9.694			6.514
		11.9			9.694			6.512
		11.9			9.693			6.501
		11.9			9.692			6.501
		11.9			9.691			6.495
		11.9			9.689			6.493
		11.9			9.688			6.491
		11.89			9.688			6.487
		11.89			9.687			6.487
		11.89			9.684			6.485
		11.88			9.681			6.477
		11.88			9.681			6.472
		11.88			9.678			6.467
		11.88			9.678			6.467
		11.88			9.672			6.46
		11.88			9.672			6.456
		11.87			9.671			6.448
		11.87			9.67			6.447
		11.87			9.665			6.443
		11.87			9.659			6.442
		11.87			9.659			6.435
		11.86			9.659			6.415
		11.86			9.654			6.412
		11.86			9.65			6.397
		11.86			9.649			6.397
		11.85			9.648			6.391
		11.85			9.647			6.386
		11.85			9.644			6.378
		11.84			9.644			6.372
		11.84			9.639			6.369
		11.84			9.637			6.362
		11.83			9.637			6.358
		11.83			9.623			6.353
		11.83			9.618			6.348
		11.82			9.609			6.335
		11.82			9.602			6.322
		11.82			9.601			6.313
		11.82			9.596			6.311
		11.81			9.596			6.306
		11.81			9.595			6.295
		11.81			9.592			6.294
		11.81			9.587			6.29
		11.81			9.581			6.289
		11.8			9.581			6.284
		11.8			9.58			6.283
		11.8			9.575			6.279
		11.8			9.575			6.279
		11.79			9.565			6.277
		11.79			9.562			6.273
		11.79			9.562			6.253
		11.79			9.561			6.247
		11.79			9.559			6.239
		11.79			9.558			6.228
		11.79			9.557			6.22
		11.79			9.556			6.211
		11.78			9.555			6.197
		11.78			9.552			6.184
		11.78			9.551			6.145
		11.78			9.55			6.141
		11.78			9.546			6.141
		11.77			9.543			6.13
		11.77			9.542			6.123
		11.77			9.527			6.12
		11.77			9.526			6.117
		11.77			9.522			6.115
		11.77			9.52			6.1
		11.77			9.518			6.066
		11.76			9.515			6.055
		11.75			9.512			6.055
		11.75			9.509			6.054
		11.74			9.508			6.051
		11.74			9.507			6.048
		11.74			9.507			6.042
		11.74			9.495			6.042
		11.74			9.495			6.04
		11.73			9.495			6.04
		11.73			9.492			6.03
		11.73			9.492			6.012
		11.73			9.488			6.008
		11.72			9.488			6.008
		11.72			9.488			5.995
		11.72			9.488			5.976
		11.71			9.487			5.965
		11.71			9.484			5.957
		11.71			9.475			5.952
		11.7			9.471			5.951
		11.7			9.465			5.936
		11.7			9.463			5.915
		11.69			9.459			5.906
		11.69			9.456			5.899
		11.69			9.453			5.89
		11.69			9.451			5.883
		11.69			9.44			5.869
		11.68			9.438			5.86
		11.68			9.434			5.848
		11.68			9.434			5.847
		11.68			9.431			5.845
		11.68			9.424			5.842
		11.68			9.424			5.842
		11.68			9.423			5.841
		11.68			9.423			5.831
		11.68			9.423			5.831
		11.68			9.422			5.817
		11.67			9.415			5.814
		11.67			9.414			5.805
		11.67			9.414			5.797
		11.66			9.411			5.797
		11.66			9.41			5.781
		11.65			9.408			5.777
		11.65			9.406			5.769
		11.65			9.406			5.755
		11.64			9.403			5.738
		11.64			9.399			5.735
		11.64			9.398			5.732
		11.64			9.397			5.731
		11.63			9.392			5.725
		11.63			9.391			5.696
		11.63			9.389			5.677
		11.62			9.385			5.666
		11.61			9.382			5.665
		11.61			9.381			5.648
		11.61			9.378			5.648
		11.61			9.377			5.61
		11.61			9.377			5.604
		11.6			9.358			5.6
		11.6			9.358			5.599
		11.6			9.34			5.597
		11.59			9.328			5.592
		11.58			9.328			5.573
		11.58			9.319			5.571
		11.58			9.319			5.541
		11.58			9.318			5.541
		11.57			9.318			5.532
		11.57			9.307			5.528
		11.57			9.305			5.527
		11.56			9.3			5.511
		11.55			9.299			5.508
		11.54			9.298			5.505
		11.53			9.296			5.494
		11.53			9.288			5.491
		11.52			9.287			5.487
		11.52			9.285			5.464
		11.52			9.284			5.461
		11.52			9.272			5.429
		11.52			9.262			5.405
		11.52			9.26			5.376
		11.51			9.26			5.359
		11.51			9.255			5.329
		11.51			9.255			5.326
		11.5			9.254			5.326
		11.5			9.25			5.306
		11.5			9.25			5.244
		11.5			9.236			5.236
		11.5			9.231			5.233
		11.49			9.226			5.215
		11.49			9.223			5.214
		11.49			9.222			5.198
		11.48			9.213			5.169
		11.48			9.195			5.165
		11.48			9.189			5.139
		11.47			9.186			5.138
		11.47			9.182			5.126
		11.47			9.173			5.111
		11.46			9.168			5.083
		11.46			9.168			5.028
		11.46			9.165			5.028
		11.45			9.159			5.027
		11.45			9.151			5.003
		11.45			9.14			4.99
		11.44			9.138			4.984
		11.43			9.128			4.936
		11.43			9.124			4.901
		11.43			9.122			4.885
		11.42			9.118			4.871
		11.41			9.089			4.87
		11.4			9.063			4.869
		11.4			9.058			4.867
		11.38			9.051			4.866
		11.38			9.039			4.848
		11.37			9.038			4.805
		11.36			9.02			4.784
		11.36			9.019			4.707
		11.34			9.014			4.701
		11.33			9.007			4.684
		11.33			9.002			4.659
		11.32			8.985			4.651
		11.32			8.979			4.648
		11.32			8.97			4.637
		11.31			8.967			4.608
		11.31			8.953			4.588
		11.3			8.944			4.583
		11.3			8.924			4.582
		11.29			8.92			4.555
		11.29			8.91			4.539
		11.29			8.893			4.538
		11.28			8.881			4.527
		11.27			8.859			4.522
		11.27			8.85			4.516
		11.27			8.844			4.511
		11.26			8.841			4.495
		11.25			8.823			4.457
		11.23			8.815			4.428
		11.2			8.802			4.4
		11.2			8.782			4.387
		11.19			8.735			4.385
		11.17			8.73			4.347
		11.13			8.69			4.319
		11.08			8.688			4.232
		11.02			8.612			4.198
		11			8.462			4.18
		10.99			8.461			4.156
		10.98			8.438			4.117
		10.98			8.371			4.09
		10.97			8.358			4.077
		10.93			8.35			4.074
		10.81			8.305			4.063
		10.75			8.21			4.02
		10.47			8.099			3.881
		9.75			8.048			3.632

## Sheet: Fig. 4d
Source: TCGA Xena
GLO1			GLO2			LDHD
Time	high	low	Time	high	low	Time	high	low
11	1		438	1		438	1
233	1		11	1		11	1
2131	1		233	1		233	1
474	0		2131	1		2131	1
3258	1		600	0		600	0
3308	0		474	0		474	0
1694	1		3258	1		3258	1
594	0		379	0		379	0
827	1		3308	0		3308	0
229	0		1694	1		1694	1
247	1		341	0		341	0
363	0		594	0		594	0
3125	1		827	1		827	1
608	0		1454	0		1454	0
848	0		229	0		229	0
1939	1		247	1		247	1
1229	1		363	0		363	0
608	0		3125	1		3125	1
1622	1		608	0		608	0
180	0		848	0		848	0
10	0		1939	1		1939	1
643	1		520	0		520	0
2131	1		1229	1		1229	1
756	0		608	0		608	0
1372	1		1622	1		1622	1
79	1		3660	0		3660	0
478	0		180	0		180	0
1495	0		10	0		10	0
2017	0		924	0		924	0
601	1		497	0		497	0
291	0		643	1		643	1
701	0		2131	1		2131	1
183	0		756	0		756	0
2425	0		1372	1		1372	1
14	1		79	1		79	1
98	1		478	0		478	0
627	1		719	0		719	0
2017	0		1495	0		1495	0
1135	1		2017	0		2017	0
278	1		601	1		601	1
1711	0		291	0		291	0
262	1		3127	0		3127	0
1855	0		701	0		701	0
11	1		183	0		183	0
780	0		730	0		730	0
2116	1		2425	0		2425	0
409	0		14	1		14	1
662	0		98	1		98	1
50	0		627	1		627	1
194	1		2017	0		2017	0
555	1		554	0		554	0
631	0		1135	1		1135	1
3437	0		278	1		278	1
419	1		1711	0		1711	0
91	1		262	1		262	1
472	0		1855	0		1855	0
1153	0		729	0		729	0
909	0		11	1		11	1
341	0		780	0		780	0
1005	1		2116	1		2116	1
141	0		409	0		409	0
1145	0		684	0		684	0
1210	1		662	0		662	0
535	1		50	0		50	0
3125	1		819	0		819	0
697	0		194	1		194	1
361	0		555	1		555	1
3322	0		631	0		631	0
711	1		3437	0		3437	0
688	1		419	1		419	1
3660	0		91	1		91	1
387	0		472	0		472	0
570	0		1153	0		1153	0
671	0		909	0		909	0
792	0		341	0		341	0
22	0		1005	1		1005	1
1542	0		141	0		141	0
223	1		1145	0		1145	0
2184	0		1210	1		1210	1
308	1		535	1		535	1
770	1		3125	1		3125	1
415	1		697	0		697	0
1694	1		84	0		84	0
430	0		361	0		361	0
1560	1		3322	0		3322	0
837	1		260	0		260	0
848	1		711	1		711	1
585	0		15	0		15	0
271	1		688	1		688	1
837	1		3660	0		3660	0
1	0		387	0		387	0
3478	0		570	0		570	0
1791	1		671	0		671	0
1351	0		792	0		792	0
2301	0		1539	0		1539	0
747	0		2513	0		2513	0
1091	0		22	0		22	0
512	0		1542	0		1542	0
2752	0		223	1		223	1
170	0		1088	1		1088	1
395	0		2939	0		2939	0
602	0		2184	0		2184	0
1553	0		308	1		308	1
1562	0		770	1		770	1
693	0		588	0		588	0
2116	1		415	1		415	1
2301	0		1694	1		1694	1
770	1		430	0		430	0
722	0		1560	1		1560	1
1718	0		1852	1		1852	1
1452	0		837	1		837	1
79	1		848	1		848	1
1217	0		233	1		233	1
996	0		585	0		585	0
586	0		271	1		271	1
436	0		1665	0		1665	0
1309	0		658	1		658	1
612	1		837	1		837	1
314	0		2301	0		2301	0
1231	0		1	0		1	0
711	1		349	1		349	1
1149	1		2582	0		2582	0
34	1		1939	0		1939	0
621	0		347	0		347	0
698	0		3478	0		3478	0
396	0		1791	1		1791	1
810	0		214	0		214	0
876	0		1351	0		1351	0
381	1		361	0		361	0
2301	0		893	0		893	0
447	0		2301	0		2301	0
617	0		747	0		747	0
46	1		1857	0		1857	0
1085	0		372	0		372	0
1307	0		1091	0		1091	0
708	0		512	0		512	0
3660	0		752	1		752	1
416	1		1590	0		1590	0
1363	0		2752	0		2752	0
754	1		1115	0		1115	0
1385	0		3212	0		3212	0
523	0		170	0		170	0
574	0		1911	0		1911	0
3660	0		395	0		395	0
27	1		108	0		108	0
898	0		29	0		29	0
570	0		602	0		602	0
412	0		824	0		824	0
3660	0		1553	0		1553	0
2202	0		1562	0		1562	0
223	1		507	0		507	0
3068	0		556	1		556	1
6	0		357	0		357	0
343	1		693	0		693	0
953	0		347	0		347	0
1241	0		1386	1		1386	1
575	0		2116	1		2116	1
8	0		2301	0		2301	0
2172	1		366	0		366	0
2532	1		770	1		770	1
1066	0		2412	0		2412	0
890	0		476	0		476	0
1970	0		671	0		671	0
10	0		2633	0		2633	0
373	1		366	1		366	1
354	0		722	0		722	0
3180	0		1718	0		1718	0
115	1		612	1		612	1
662	0		1452	0		1452	0
1531	0		79	1		79	1
1238	0		23	0		23	0
566	0		782	0		782	0
2582	0		1217	0		1217	0
2102	0		32	0		32	0
1633	0		438	1		438	1
816	0		996	0		996	0
799	0		744	0		744	0
225	0		586	0		586	0
837	1		436	0		436	0
1929	0		1520	0		1520	0
359	1		479	0		479	0
9	0		1315	1		1315	1
547	1		597	0		597	0
3583	0		1309	0		1309	0
1797	0		3660	0		3660	0
535	1		12	1		12	1
2299	1		612	1		612	1
1237	0		1938	0		1938	0
829	0		314	0		314	0
693	1		860	0		860	0
627	1		496	1		496	1
412	0		1231	0		1231	0
1363	0		711	1		711	1
1397	1		427	0		427	0
13	0		1149	1		1149	1
1423	1		34	1		34	1
666	1		709	0		709	0
2028	0		621	0		621	0
365	0		2948	0		2948	0
579	0		2865	0		2865	0
425	0		698	0		698	0
655	0		2542	1		2542	1
2609	0		677	0		677	0
1372	1		396	0		396	0
349	1		1557	1		1557	1
520	0		810	0		810	0
1067	0		673	0		673	0
2630	0		876	0		876	0
778	0		501	0		501	0
784	0		303	0		303	0
554	0		381	1		381	1
1876	0		3660	0		3660	0
524	0		644	0		644	0
1608	0		1	0		1	0
14	1		638	0		638	0
784	0		2752	0		2752	0
2245	0		2301	0		2301	0
170	1		447	0		447	0
2090	1		608	0		608	0
898	0		617	0		617	0
2400	0		3208	0		3208	0
803	0		46	1		46	1
7	0		1085	0		1085	0
3322	0		1307	0		1307	0
1495	0		2398	0		2398	0
3381	0		658	0		658	0
920	1		728	0		728	0
510	0		3038	0		3038	0
1567	0		714	0		714	0
476	0		581	1		581	1
387	0		1364	0		1364	0
46	0		2815	0		2815	0
837	1		1575	0		1575	0
2324	0		708	0		708	0
942	0		3660	0		3660	0
708	0		91	1		91	1
20	0		2415	0		2415	0
44	0		876	0		876	0
992	0		3660	0		3660	0
925	0		1533	0		1533	0
458	0		2820	0		2820	0
3660	0		67	0		67	0
855	1		232	0		232	0
588	0		677	0		677	0
633	1		1127	0		1127	0
1590	1		1797	0		1797	0
171	1		671	0		671	0
1748	1		2439	0		2439	0
1423	0		1219	0		1219	0
194	1		416	1		416	1
34	1		1363	0		1363	0
636	0		754	1		754	1
341	0		1385	0		1385	0
2248	0		411	0		411	0
538	0		1070	1		1070	1
601	1		845	0		845	0
1247	0		1560	1		1560	1
1262	0		523	0		523	0
283	1		574	0		574	0
876	0		3660	0		3660	0
480	0		27	1		27	1
1295	0		898	0		898	0
1049	0		2639	0		2639	0
415	1		65	1		65	1
672	0		570	0		570	0
1525	0		1757	0		412	0
2535	0		3660	0		1757	0
1096	0		3010	0		3660	0
1656	0		369	0		3010	0
19	1		2202	0		369	0
1246	0		223	1		441	0
390	0		3068	0		2202	0
1804	0		2412	0		223	1
799	0		6	0		3068	0
1618	0		343	1		2412	0
941	0		1989	0		6	0
523	0		2991	0		343	1
2425	0		885	0		1989	0
512	1		953	0		2991	0
3660	0		2948	0		885	0
1242	0		1241	0		953	0
363	0		2949	0		2948	0
103	1		575	0		1241	0
258	1		496	0		2949	0
579	0		8	0		575	0
725	1		2815	0		496	0
224	1		2172	1		8	0
451	0		2532	1		2815	0
91	0		1468	1		2172	1
802	1		1066	0		2532	1
414	1		2492	0		1468	1
680	0		890	0		1066	0
639	1		1970	0		2492	0
500	0		1731	0		890	0
250	0		1795	0		1970	0
243	1		10	0		1731	0
630	0		373	1		1795	0
1168	0		1240	0		10	0
555	0		396	1		373	1
931	1		1997	0		1240	0
1141	0		540	0		396	1
3136	0		67	1		1997	0
28	0		354	0		540	0
3660	0		3241	0		67	1
1573	0		337	1		354	0
1823	0		3180	0		3241	0
36	1		3145	0		337	1
373	0		115	1		3180	0
1134	0		841	0		3145	0
122	0		558	1		115	1
519	0		1914	0		841	0
94	0		3179	0		558	1
574	1		662	0		1914	0
949	0		1531	0		3179	0
780	0		2331	1		662	0
3465	0		1238	0		1531	0
2542	0		2051	0		2331	1
137	0		566	0		1238	0
1288	0		2799	0		2051	0
1531	0		1314	1		566	0
41	1		2582	0		2799	0
1365	0		1557	1		1314	1
3660	0		989	0		2582	0
643	1		2609	0		1557	1
827	1		1624	1		989	0
1622	1		2102	0		2609	0
16	1		52	1		1624	1
1171	0		1633	0		2102	0
2486	1		816	0		52	1
214	1		3660	0		1633	0
238	0		799	0		816	0
804	0		1035	0		3660	0
396	1		225	0		799	0
740	0		2609	1		1035	0
3660	0		449	0		225	0
71	0		3038	0		2609	1
211	0		436	0		449	0
1610	0		837	1		3038	0
404	0		3050	0		436	0
184	0		73	0		837	1
272	1		1856	0		3050	0
315	1		1135	1		73	0
1947	0		1929	0		1856	0
1030	0		377	0		1135	1
552	1		592	0		1929	0
262	1		359	1		377	0
1770	0		9	0		592	0
10	0		1856	0		359	1
1636	0		547	1		9	0
3179	0		328	0		1856	0
266	0		1126	0		547	1
896	0		3583	0		328	0
54	0		516	0		1126	0
2465	0		1797	0		3583	0
706	0		535	1		516	0
600	0		1508	1		1797	0
1060	0		2752	0		535	1
416	0		2299	1		1508	1
61	1		1237	0		2752	0
685	0		404	0		2299	1
36	0		2024	0		1237	0
830	0		829	0		404	0
327	0		693	1		2024	0
1099	0		627	1		829	0
649	1		412	0		693	1
1856	0		1363	0		627	1
671	0		780	0		412	0
483	0		1397	1		1363	0
503	0		13	0		780	0
2091	0		1423	1		1397	1
2839	0		423	0		13	0
438	0		697	1		1423	1
610	0		666	1		423	0
714	0		1553	0		697	1
1853	0		247	1		666	1
641	0		308	1		1553	0
2052	0		724	1		247	1
1483	0		546	0		308	1
2028	0		395	0		724	1
1482	0		2028	0		546	0
2820	0		365	0		395	0
1167	0		665	0		2028	0
1106	1		31	0		365	0
1215	0		2477	0		665	0
979	0		3660	0		31	0
73	1		1331	1		2477	0
596	1		579	0		3660	0
441	0		447	1		1331	1
112	0		425	0		579	0
665	0		3368	0		447	1
1614	0		792	0		425	0
5	0		2552	0		3368	0
2015	0		23	0		792	0
1623	0		1444	0		2552	0
662	0		655	0		23	0
471	1		2609	0		1444	0
951	0		363	0		655	0
1345	0		3498	0		2166	1
427	0		1372	1		2609	0
1692	0		349	1		363	0
451	0		1060	0		3498	0
1210	0		581	1		1372	1
72	0		3660	0		349	1
486	0		520	0		1060	0
3409	0		428	0		581	1
536	0		29	0		3660	0
890	0		1158	1		520	0
46	0		1067	0		428	0
1890	0		1037	0		29	0
1354	0		650	0		1158	1
1972	1		3304	0		1067	0
352	0		2630	0		1037	0
371	0		2298	0		650	0
1424	0		2248	0		3304	0
304	1		778	0		206	1
559	0		784	0		2630	0
839	0		1897	0		2298	0
660	1		554	0		2248	0
588	0		1876	0		778	0
2180	0		524	0		784	0
428	1		1608	0		1897	0
3660	0		14	1		554	0
2939	0		784	0		1876	0
1964	1		2245	0		524	0
608	0		919	0		1608	0
3660	0		1516	0		14	1
191	0		170	1		784	0
826	0		560	0		2245	0
444	0		2090	1		919	0
485	0		898	0		1516	0
390	0		3056	0		170	1
1068	0		2400	0		560	0
330	1		754	0		2090	1
3205	0		3660	0		898	0
616	0		1233	0		3056	0
657	0		803	0		1286	0
1314	0		116	0		2400	0
968	0		270	1		754	0
91	0		3322	0		3660	0
67	0		1495	0		1233	0
458	0		3381	0		803	0
411	0		920	1		7	0
242	0		510	0		116	0
906	0		1186	0		270	1
1469	0		1126	1		3322	0
847	0		1567	0		1495	0
923	0		476	0		3381	0
356	0		387	0		920	1
48	0		46	0		510	0
910	0		1533	0		1186	0
1632	1		837	1		1126	1
615	0		2324	0		1567	0
930	0		1366	0		476	0
1389	1		31	1		387	0
720	0		1045	0		46	0
2722	0		1366	0		1533	0
1339	0		1468	1		837	1
674	0		1251	0		2324	0
1464	0		942	0		1366	0
2900	1		708	0		31	0
2318	1		1450	0		31	1
394	1		2442	0		1045	0
2722	0		1615	0		1366	0
1	0		693	0		1468	1
928	0		60	1		366	0
344	1		330	0		1251	0
1195	0		20	0		942	0
967	0		44	0		708	0
365	1		3660	0		1450	0
1900	0		3035	0		2442	0
496	0		992	0		1615	0
1983	0		3660	0		693	0
868	0		926	0		60	1
609	0		2674	0		330	0
230	0		925	0		20	0
1798	1		458	0		44	0
574	1		3660	0		3660	0
984	1		3437	0		3035	0
771	0		341	0		992	0
992	0		855	1		649	0
715	0		588	0		3660	0
395	0		645	1		926	0
2816	0		633	1		2674	0
417	0		1590	1		925	0
347	1		2226	0		1100	0
2505	0		788	0		458	0
1852	1		309	0		3660	0
16	0		171	1		3437	0
44	0		1127	0		341	0
1221	0		1748	1		855	1
640	0		233	0		588	0
2727	0		322	0		645	1
495	0		1423	0		633	1
549	0		194	1		1590	1
1484	0		34	1		2226	0
428	0		1329	0		788	0
743	0		3463	0		309	0
499	0		3660	0		171	1
1110	0		3392	0		1127	0
719	0		360	0		1748	1
1787	0		636	0		233	0
3491	0		341	0		322	0
3009	0		2248	0		3042	1
1280	0		374	0		1423	0
2033	0		1503	1		194	1
962	1		424	1		34	1
447	0		538	0		1329	0
2246	0		601	1		3463	0
378	0		1247	0		3660	0
612	0		35	0		3392	0
2365	0		3571	0		360	0
214	1		1001	0		636	0
2746	0		1262	0		341	0
546	0		433	0		2248	0
2422	0		283	1		374	0
769	0		855	1		740	1
555	1		1457	0		1503	1
468	1		876	0		424	1
614	0		480	0		538	0
116	1		1217	0		718	0
928	0		1295	0		601	1
469	0		1049	0		1247	0
681	0		415	1		35	0
1528	1		376	0		3571	0
468	1		672	0		1001	0
686	0		1525	0		1262	0
334	1		3498	0		433	0
1288	0		1076	0		283	1
1380	0		506	0		855	1
896	0		2535	0		1457	0
679	0		1983	0		876	0
1003	0		233	0		480	0
485	0		1096	0		1217	0
23	0		1500	1		1295	0
1378	0		2455	0		1049	0
538	1		19	1		415	1
1793	0		2429	0		376	0
219	0		1246	0		672	0
189	0		390	0		882	0
1685	1		1338	0		1525	0
1324	0		1804	0		3498	0
646	0		799	0		1076	0
1273	0		486	1		2587	0
329	0		585	0		506	0
145	0		767	0		2535	0
1106	0		1604	0		1983	0
1855	1		1618	0		233	0
197	0		771	0		1096	0
12	0		941	0		1656	0
195	1		523	0		1500	1
311	1		2425	0		731	0
1542	0		424	0		2455	0
680	0		3660	0		19	1
1493	0		1043	0		2429	0
575	0		184	0		1246	0
530	0		887	0		390	0
509	0		1271	1		1338	0
666	0		837	0		1804	0
474	0		788	0		799	0
1005	1		930	0		486	1
883	0		1242	0		880	1
748	0		363	0		585	0
3660	0		596	0		767	0
38	0		21	0		1604	0
924	0		1348	0		1618	0
345	1		103	1		771	0
442	0		30	1		941	0
710	0		1133	0		523	0
1096	0		258	1		423	0
2342	0		2456	1		2425	0
485	0		511	0		512	1
601	0		2173	0		424	0
444	0		432	1		3660	0
1337	1		507	1		1043	0
577	1		2650	0		184	0
3222	0		2752	0		887	0
2989	0		475	0		1271	1
881	1		579	0		837	0
768	1		2649	0		788	0
3660	0		725	1		930	0
158	1		3	0		1242	0
1155	0		400	0		363	0
106	0		224	1		596	0
1208	0		1045	1		21	0
452	0		547	0		1348	0
734	1		484	0		103	1
50	0		451	0		30	1
108	0		91	0		1133	0
523	0		625	1		258	1
954	1		2167	0		2456	1
2118	0		1194	0		511	0
2687	0		802	1		2173	0
722	1		457	0		432	1
65	1		414	1		507	1
134	0		618	0		2650	0
361	0		680	0		2752	0
370	1		938	0		475	0
394	0		3	0		579	0
3502	1		639	1		2649	0
561	1		500	0		725	1
791	0		1621	0		3	0
594	0		612	0		400	0
406	0		250	0		224	1
857	0		243	1		1045	1
1133	0		630	0		547	0
1160	0		1168	0		484	0
854	0		555	0		451	0
709	1		931	1		91	0
1789	0		1141	0		625	1
1222	0		3136	0		2167	0
1132	0		3660	0		1194	0
111	0		1019	1		802	1
95	1		1349	0		457	0
528	0		578	0		414	1
1035	0		805	0		618	0
468	0		3660	0		680	0
1	1		1437	0		938	0
820	0		1823	0		3	0
243	0		1980	1		639	1
614	0		2392	0		500	0
56	1		941	0		1621	0
1229	1		1516	0		612	0
1509	0		573	0		250	0
48	0		36	1		243	1
2312	0		373	0		630	0
712	1		1134	0		1168	0
1359	0		122	0		555	0
348	1		2378	0		931	1
2660	1		519	0		1141	0
964	0		94	0		3136	0
771	0		2015	0		28	0
2035	0		574	1		3660	0
384	0		949	0		1019	1
1055	0		9	1		1349	0
914	0		641	0		959	1
983	0		780	0		1573	0
687	0		76	0		578	0
683	1		3465	0		805	0
218	0		1490	1		3660	0
400	0		2542	0		1437	0
1779	0		218	0		1823	0
385	1		137	0		1124	0
2789	0		161	0		287	0
1383	0		243	1		1980	1
490	0		1288	0		2392	0
131	0		1531	0		941	0
430	0		2161	0		1516	0
1434	0		41	1		573	0
1280	0		1365	0		36	1
601	0		1075	0		2741	1
857	1		933	1		373	0
2331	0		659	0		1134	0
1841	0		672	0		122	0
643	0		3660	0		2378	0
3660	0		799	0		519	0
220	1		643	1		94	0
405	0		806	0		2015	0
940	0		827	1		1104	1
106	0		1432	1		574	1
552	0		616	0		949	0
2645	0		214	0		9	1
2499	0		420	0		641	0
2475	0		1622	1		780	0
1359	0		641	1		76	0
1095	1		16	1		921	1
385	0		1171	0		3465	0
873	0		2136	0		1490	1
312	1		2486	1		2542	0
2044	0		214	1		218	0
2657	0		549	0		137	0
1696	0		378	0		161	0
197	0		804	0		243	1
742	0		2941	1		1288	0
2627	0		756	0		1531	0
200	1		744	0		2161	0
3130	0		396	1		41	1
1302	0		740	0		1365	0
1497	0		3660	0		1075	0
2016	0		71	0		933	1
92	0		211	0		659	0
393	0		212	0		672	0
469	1		1610	0		3660	0
273	0		496	0		799	0
1064	1		404	0		643	1
1258	0		184	0		806	0
1149	1		1981	0		827	1
1417	0		272	1		1432	1
1461	0		114	0		616	0
481	0		315	1		214	0
435	0		1247	0		420	0
587	0		536	0		1622	1
457	0		623	0		641	1
648	1		183	0		16	1
2850	0		765	0		1171	0
1071	0		540	0		2136	0
847	0		1947	0		2486	1
1185	0		1030	0		214	1
981	0		532	0		238	0
200	1		1126	0		549	0
434	0		552	1		368	1
625	0		262	1		378	0
563	0		1770	0		804	0
946	1		10	0		2941	1
543	0		1016	1		756	0
686	0		1636	0		744	0
1105	0		3179	0		396	1
821	0		266	0		740	0
413	0		96	1		3660	0
183	0		896	0		71	0
1815	0		374	0		211	0
369	0		54	0		212	0
387	0		2465	0		1610	0
1286	0		907	0		496	0
179	0		706	0		404	0
384	0		600	0		60	1
585	0		529	0		184	0
2337	0		496	0		1981	0
1249	1		2983	0		272	1
763	0		139	1		114	0
192	1		1060	0		315	1
2056	0		416	0		1247	0
962	0		61	1		1101	0
889	0		718	0		536	0
1647	0		685	0		623	0
424	0		36	0		183	0
424	0		823	0		765	0
414	0		830	0		540	0
897	1		327	0		1947	0
1948	0		273	0		1030	0
1362	0		403	0		532	0
1378	0		1099	0		1126	0
494	1		550	0		552	1
1614	0		2684	1		262	1
389	0		649	1		1770	0
849	0		1856	0		10	0
3362	0		492	1		1016	1
335	1		671	0		184	0
2289	0		1093	0		1636	0
2317	0		483	0		3179	0
532	1		503	0		266	0
2628	0		2091	0		96	1
2347	0		252	0		896	0
503	0		2839	0		374	0
1089	1		438	0		54	0
2065	0		224	1		2465	0
231	0		610	0		907	0
505	0		2067	0		706	0
1699	1		594	0		600	0
1455	0		1188	0		529	0
386	0		1250	0		496	0
204	0		714	0		2983	0
742	0		1853	0		139	1
1449	0		1569	0		1060	0
2450	0		3660	0		416	0
822	0		2744	0		61	1
559	0		641	0		718	0
454	0		2052	0		685	0
59	1		1483	0		36	0
2049	0		51	1		823	0
453	0		294	1		579	0
647	0		2028	0		830	0
500	0		409	0		327	0
568	0		398	1		273	0
782	0		1482	0		1049	0
2419	1		3431	0		403	0
282	0		1728	0		1099	0
3660	0		787	1		550	0
20	0		1167	0		2684	1
112	0		782	1		649	1
212	0		1089	0		1856	0
1314	0		1306	1		492	1
608	0		344	0		671	0
210	0		1215	0		1093	0
289	1		2375	0		504	1
1771	0		1254	0		761	0
2354	0		979	0		394	0
490	1		73	1		483	0
19	0		516	0		2192	1
2161	0		596	1		503	0
829	0		441	0		2091	0
38	1		478	1		252	0
2572	0		112	0		2839	0
1407	0		614	0		438	0
189	1		1357	0		224	1
824	0		1080	0		610	0
548	0		1614	0		2067	0
670	1		5	0		594	0
513	0		768	1		1188	0
546	0		2015	0		1250	0
678	0		524	0		714	0
158	0		657	0		1853	0
2620	0		662	0		1569	0
721	0		471	1		3660	0
562	1		951	0		2744	0
1098	0		1345	0		641	0
709	1		2485	0		2052	0
288	0		1008	0		1483	0
1004	0		2033	0		51	1
1778	0		1416	0		2599	0
1688	0		2167	0		294	1
415	0		427	0		2028	0
403	1		451	0		409	0
325	1		362	0		398	1
142	1		72	0		1482	0
212	1		486	0		3431	0
1543	0		3409	0		801	1
611	0		46	0		1728	0
621	0		1771	1		787	1
861	0		1354	0		2820	0
1034	0		1972	1		1167	0
1828	0		912	0		782	1
908	0		352	0		1089	0
3660	0		371	0		1306	1
179	0		1306	1		1106	1
1099	0		1424	0		344	0
2907	1		304	1		1215	0
1355	0		1257	0		2375	0
2501	0		842	0		1254	0
742	0		369	0		979	0
194	0		839	0		73	1
31	0		660	1		516	0
1317	0		602	0		455	1
697	1		588	0		596	1
30	0		2180	0		441	0
46	0		2023	0		478	1
179	1		3660	0		112	0
83	0		1227	0		665	0
3635	0		2939	0		614	0
1434	0		1964	1		1357	0
1561	0		608	0		1201	1
2052	1		3660	0		1080	0
997	0		808	1		1314	1
2089	0		403	0		1614	0
1728	0		1142	0		5	0
1184	0		1182	0		768	1
1476	0		1351	0		2015	0
686	0		826	0		31	0
410	0		444	0		524	0
107	1		485	0		657	0
274	1		183	0		736	0
3660	0		390	0		1623	0
122	0		2224	0		662	0
303	0		1068	0		471	1
747	0		330	1		951	0
2496	0		3205	0		1345	0
30	0		616	0		2485	0
418	0		480	1		1008	0
353	0		657	0		2033	0
123	0		1314	0		1416	0
457	0		968	0		2167	0
215	0		91	0		427	0
668	0		519	0		1692	0
1090	0		67	0		451	0
549	0		458	0		1210	0
3660	0		775	0		362	0
216	0		411	0		72	0
7	0		242	0		486	0
1719	0		2461	0		3409	0
516	0		906	0		536	0
1156	0		879	0		890	0
1096	0		1469	0		46	0
1673	0		847	0		1890	0
1495	0		1810	0		1771	1
1762	1		3660	0		30	0
513	0		949	1		1354	0
1426	0		324	0		1972	1
477	0		923	0		912	0
860	0		356	0		352	0
638	0		910	0		371	0
1748	1		36	0		1306	1
95	1		2460	0		1424	0
914	0		1127	0		304	1
539	0		1632	1		1257	0
851	0		615	0		559	0
2650	0		930	0		842	0
1118	0		450	0		369	0
454	0		2088	0		839	0
610	1		1662	0		660	1
646	0		1993	0		602	0
874	0		665	0		588	0
731	0		392	0		2180	0
746	0		769	0		2023	0
1815	1		491	0		428	1
250	1		976	1		3660	0
64	1		697	0		1227	0
97	0		588	0		812	0
427	0		2722	0		2939	0
1268	0		1188	1		1964	1
3013	0		1339	0		608	0
663	0		674	0		3660	0
1001	0		1189	0		808	1
650	0		2900	1		403	0
406	0		2318	1		1142	0
863	0		394	1		1182	0
2895	0		2722	0		2100	1
2760	0		1	0		1351	0
425	1		344	1		191	0
301	0		205	0		826	0
748	0		728	0		444	0
242	0		1748	0		485	0
526	0		729	0		47	0
1381	0		1195	0		183	0
3660	0		2639	0		390	0
966	0		967	0		1417	0
332	0		1123	1		2224	0
396	0		365	1		1068	0
2304	0		1900	0		330	1
236	1		496	0		3205	0
102	1		1983	0		616	0
1133	0		868	0		480	1
333	0		1150	0		657	0
3660	0		1946	0		1314	0
76	0		983	0		968	0
1459	0		609	0		91	0
861	0		713	0		389	0
645	0		230	0		519	0
2002	1		3208	0		67	0
37	0		1798	1		458	0
1293	0		885	0		775	0
1218	0		327	1		411	0
2973	0		398	0		242	0
1495	0		984	1		2461	0
2493	0		771	0		906	0
2684	0		992	0		409	1
573	0		3152	0		879	0
1359	0		715	0		1469	0
190	0		395	0		847	0
763	0		2816	0		1810	0
875	1		417	0		3660	0
512	0		347	1		783	0
696	1		680	1		949	1
396	0		2505	0		324	0
307	0		1852	1		923	0
176	0		373	0		356	0
992	0		459	0		48	0
958	0		16	0		910	0
467	1		44	0		36	0
825	0		1221	0		2460	0
476	0		1066	0		1127	0
1306	0		379	0		1632	1
91	0		640	0		615	0
203	0		2727	0		930	0
944	0		495	0		450	0
148	1		1079	0		1389	1
434	0		549	0		2088	0
3	0		1124	0		1662	0
1581	1		1887	0		1993	0
904	0		428	0		665	0
1968	0		3660	0		720	0
405	0		743	0		392	0
1139	0		321	1		769	0
686	0		1631	0		491	0
275	1		1103	0		976	1
1401	0		825	0		697	0
1554	0		2167	0		243	1
2172	0		499	0		588	0
784	1		1110	0		2722	0
1133	0		719	0		449	0
877	0		1787	0		1188	1
1491	1		3010	0		1339	0
474	0		3491	0		674	0
1481	1		3009	0		1464	0
623	1		757	0		1189	0
1233	0		2681	1		2900	1
516	0		1280	0		2318	1
3037	0		921	0		394	1
580	0		2033	0		2722	0
1273	0		962	1		1	0
1613	1		3660	0		928	0
617	0		1096	0		344	1
672	0		1135	0		205	0
2600	0		917	0		728	0
1204	1		26	1		1748	0
3347	0		447	0		729	0
32	0		2246	0		1195	0
2273	1		378	0		2639	0
1842	0		669	0		967	0
31	0		214	1		1123	1
1009	1		576	0		365	1
336	1		2746	0		1900	0
1143	0		640	0		496	0
2754	0		546	0		1983	0
2199	0		378	0		868	0
2577	0		2422	0		1150	0
873	0		562	0		1946	0
626	0		792	0		983	0
1477	0		555	1		609	0
303	1		546	0		713	0
300	1		468	1		230	0
616	0		614	0		3208	0
800	0		670	0		1798	1
2198	0		1005	0		574	1
263	0		116	1		885	0
103	1		602	0		485	0
772	1		928	0		327	1
868	0		469	0		398	0
2009	1		845	0		984	1
1927	0		511	1		771	0
2027	0		1830	0		992	0
648	0		2460	0		3152	0
666	1		1528	1		715	0
486	0		468	1		395	0
522	0		686	0		2816	0
1889	0		636	1		417	0
2165	0		774	0		347	1
9	1		265	0		680	1
1035	0		2535	0		212	0
1226	0		1288	0		2505	0
454	0		345	0		1852	1
1495	0		6	0		373	0
906	0		1380	0		459	0
524	0		679	0		16	0
2012	0		414	0		1309	0
749	0		485	0		44	0
919	1		1378	0		1221	0
358	1		538	1		1066	0
426	1		431	1		379	0
1150	0		219	0		640	0
798	0		1876	0		2727	0
672	0		189	0		495	0
1095	0		1685	1		1321	0
1040	0		658	0		1079	0
84	0		295	0		96	0
154	1		1309	0		549	0
448	0		518	0		1124	0
623	0		1324	0		694	1
518	0		528	0		1484	0
686	0		157	1		1887	0
1427	0		1290	0		428	0
1258	1		329	0		3660	0
365	0		145	0		743	0
1073	0		1106	0		321	1
875	0		1855	1		1631	0
2702	0		197	0		1103	0
512	0		1136	1		825	0
84	0		12	0		2167	0
1750	0		195	1		499	0
702	0		311	1		1110	0
252	1		1542	0		719	0
171	1		769	0		1787	0
334	1		680	0		3010	0
3082	0		1092	0		3491	0
446	1		1493	0		3009	0
849	0		1737	0		757	0
1895	0		1176	0		84	1
540	0		912	0		2681	1
653	1		575	0		1280	0
481	0		1031	0		921	0
32	1		530	0		2033	0
81	1		164	1		962	1
2564	1		381	0		3660	0
773	0		111	0		1096	0
2825	0		509	0		1135	0
1713	1		21	1		917	0
803	0		666	0		26	1
461	0		474	0		447	0
1899	0		797	0		2246	0
541	0		421	1		2127	1
408	0		1005	1		378	0
791	1		883	0		612	0
2450	0		748	0		2365	0
3660	0		38	0		669	0
3660	0		35	0		214	1
437	0		924	0		576	0
232	1		3258	1		2746	0
2379	1		442	0		640	0
161	1		710	0		546	0
1242	0		1189	0		1973	0
933	0		1112	0		143	0
448	0		2342	0		30	1
1701	0		485	0		378	0
992	0		601	0		2422	0
942	0		1382	0		562	0
964	0		2724	0		792	0
82	0		577	1		769	0
930	0		3222	0		555	1
833	0		2989	0		1808	0
1127	0		306	1		546	0
299	0		1266	0		468	1
615	0		768	1		614	0
701	0		1317	1		670	0
498	0		3660	0		533	1
1641	1		727	1		1005	0
212	0		158	1		116	1
1127	0		559	0		170	0
472	1		1155	0		602	0
251	0		363	1		412	0
1726	0		1208	0		928	0
705	0		546	0		469	0
1387	0		889	0		681	0
532	0		1201	0		845	0
1361	1		452	0		511	1
731	1		1004	0		1830	0
355	0		1891	1		2460	0
272	1		50	0		1528	1
2475	1		108	0		468	1
461	0		523	0		686	0
385	0		365	0		636	1
600	0		954	1		774	0
1293	0		2118	0		1246	0
390	1		2687	0		334	1
1105	0		722	1		265	0
395	0		606	1		2535	0
1259	0		65	1		1288	0
131	0		1700	0		345	0
56	1		608	0		6	0
1817	0		361	0		1380	0
542	0		370	1		896	0
1095	0		603	0		679	0
912	0		394	0		414	0
910	0		3502	1		1003	0
169	0		1085	0		485	0
227	1		561	1		23	0
1124	0		2191	0		1378	0
822	0		791	0		538	1
1457	0		1224	0		1793	0
951	1		594	0		431	1
1082	0		914	0		219	0
711	0		548	0		1876	0
82	1		2391	0		189	0
1029	0		535	0		1685	1
10	0		406	0		658	0
1279	0		857	0		200	1
105	0		1412	0		295	0
138	1		1133	0		1309	0
1028	0		331	0		518	0
1492	1		786	0		1324	0
1820	0		709	1		528	0
916	0		1789	0		157	1
3470	1		1222	0		34	0
2485	0		926	0		646	0
2954	1		3305	0		1290	0
6	0		111	0		1273	0
476	0		95	1		329	0
821	1		413	1		3463	0
518	0		300	1		145	0
1054	0		1864	0		1106	0
364	1		528	0		1855	1
3644	0		1035	0		197	0
131	0		468	0		1136	1
710	0		3269	0		12	0
328	0		1	1		195	1
409	1		243	0		311	1
274	1		56	1		1542	0
1132	0		1509	0		769	0
949	0		48	0		680	0
189	0		105	0		1092	0
2066	0		624	0		1493	0
765	0		1011	0		76	1
1364	0		2312	0		1737	0
62	1		174	0		1176	0
717	0		368	0		912	0
60	0		1147	0		575	0
738	0		632	0		1031	0
542	0		712	1		530	0
63	0		2005	1		164	1
2115	0		258	1		381	0
1158	0		1359	0		407	0
294	1		348	1		111	0
32	0		413	1		509	0
1195	0		2660	1		440	0
728	0		964	0		21	1
3660	0		771	0		942	0
205	1		1590	1		1444	0
2082	0		384	0		666	0
957	0		2282	0		474	0
10	0		914	0		797	0
1364	1		492	0		421	1
3451	0		230	0		1005	1
596	0		544	0		1696	0
444	1		705	0		883	0
488	1		1748	0		748	0
1828	0		983	0		3660	0
938	0		687	0		440	0
1395	0		2609	0		38	0
1212	0		1937	0		1023	0
573	0		965	0		35	0
547	0		683	1		924	0
138	1		90	0		345	1
816	0		1105	0		3258	1
702	0		218	0		442	0
1211	0		105	0		710	0
863	0		400	0		1189	0
416	0		1779	0		2460	0
595	0		2184	0		707	0
603	0		385	1		1096	0
132	0		1657	1		1112	0
166	1		1631	0		2342	0
3656	0		648	1		485	0
1700	0		2789	0		601	0
562	1		1383	0		444	0
328	0		770	1		1337	1
166	0		490	0		1382	0
899	0		430	0		2724	0
701	0		482	0		81	1
1542	0		1434	0		577	1
1167	0		1280	0		3222	0
785	0		601	0		2989	0
3660	0		857	1		639	0
1120	1		2331	0		306	1
908	0		232	0		1266	0
384	0		643	0		881	1
1610	0		3660	0		295	1
972	0		1343	0		768	1
562	1		735	1		1317	1
1498	0		1068	0		3660	0
491	1		1308	0		727	1
400	0		405	0		158	1
512	0		31	0		559	0
243	1		940	0		1155	0
1081	1		946	0		401	0
2073	0		106	0		106	0
579	0		552	0		363	1
724	0		1107	0		667	1
1394	1		2645	0		1208	0
821	0		2499	0		546	0
503	1		1359	0		889	0
1268	1		6	0		1201	0
82	1		385	0		452	0
782	0		388	0		1004	0
1067	0		2895	0		734	1
488	1		1110	0		1891	1
845	0		873	0		50	0
2419	1		1889	0		108	0
317	0		3462	1		126	1
751	0		1058	0		379	0
20	0		1401	1		952	0
2860	0		2657	0		523	0
470	0		1696	0		365	0
1247	0		2627	0		954	1
1006	0		608	0		2118	0
1483	0		1494	0		2687	0
7	0		504	0		722	1
61	0		200	1		606	1
1229	0		3130	0		65	1
792	1		1302	0		1700	0
1686	0		466	1		608	0
23	0		1497	0		134	0
2572	0		2016	0		361	0
979	0		146	0		370	1
1098	0		393	0		603	0
256	1		469	1		394	0
31	0		390	0		3502	1
1559	0		935	0		1085	0
716	1		29	1		561	1
31	1		1216	0		2191	0
552	0		1064	1		791	0
1515	0		1258	0		1224	0
3574	0		1149	1		594	0
2403	0		775	1		914	0
3631	0		3495	0		548	0
570	1		1461	0		2391	0
1752	0		30	0		535	0
352	0		3660	0		467	0
717	0		481	0		406	0
91	0		377	1		857	0
1565	0		1065	0		1412	0
5	1		1486	0		1133	0
424	0		435	0		1160	0
111	1		587	0		331	0
1402	1		340	0		854	0
908	0		457	0		786	0
531	0		978	0		709	1
1078	0		2964	0		1789	0
2417	0		648	1		1222	0
317	1		2850	0		926	0
671	0		847	0		3305	0
1424	0		1185	0		1132	0
741	0		348	1		111	0
1378	0		3660	0		95	1
1033	1		829	0		413	1
3253	0		434	0		300	1
1051	0		1600	0		1864	0
629	0		1120	0		528	0
493	0		1840	0		1035	0
573	0		1441	0		468	0
87	1		563	0		3269	0
310	0		946	1		952	0
2309	0		6	0		1	1
824	0		543	0		820	0
2645	0		1105	0		243	0
685	0		821	0		614	0
725	0		934	0		56	1
731	0		183	0		664	0
1559	0		1753	1		1229	1
922	1		462	0		1509	0
1419	0		369	0		48	0
434	1		387	0		105	0
840	0		1366	0		624	0
1289	0		3660	0		1011	0
499	0		179	0		2312	0
882	0		1466	0		174	0
2740	0		384	0		368	0
2889	0		585	0		1147	0
457	0		1423	1		632	0
49	0		1362	1		712	1
573	0		2337	0		2005	1
1492	0		9	0		258	1
748	0		578	0		1359	0
679	0		1249	1		348	1
483	0		763	0		413	1
383	0		2056	0		2660	1
1256	0		962	0		964	0
1085	0		889	0		12	1
579	0		1647	0		771	0
510	1		424	0		2035	0
114	0		424	0		960	0
1177	0		1357	0		1590	1
2547	0		552	1		384	0
19	1		414	0		2282	0
546	0		791	0		1055	0
2724	0		897	1		914	0
455	0		1976	0		492	0
660	0		1948	0		230	0
835	0		1362	0		544	0
442	0		1686	0		705	0
1913	0		424	1		1748	0
419	0		2790	0		1500	1
639	1		1378	0		983	0
1876	0		1614	0		687	0
1198	0		1500	1		2609	0
2107	0		389	0		1937	0
52	1		39	0		965	0
2868	0		3362	0		683	1
1529	0		1552	0		90	0
522	0		486	0		374	0
940	0		2289	0		1105	0
2289	0		2317	0		218	0
440	1		765	1		913	0
937	0		532	1		105	0
1227	0		2347	0		400	0
1115	0		503	0		2534	1
543	1		2065	0		1779	0
150	0		231	0		2184	0
1148	0		505	0		385	1
842	0		386	0		1657	1
601	0		204	0		1045	1
1391	0		742	0		1631	0
151	0		1449	0		500	0
677	0		1139	0		648	1
1792	0		2450	0		2789	0
15	0		480	1		1383	0
1525	1		454	0		770	1
924	0		59	1		490	0
543	0		2049	0		714	0
1421	1		747	0		131	0
731	0		246	1		430	0
1113	1		453	0		46	0
446	0		647	0		2570	1
641	0		31	0		482	0
140	0		317	0		880	1
31	0		500	0		1434	0
1124	0		568	0		1297	0
1107	1		782	0		1280	0
690	1		2419	1		728	0
875	1		282	0		601	0
1014	0		20	0		857	1
1034	0		112	0		2331	0
274	0		566	0		1841	0
523	0		1989	0		232	0
828	0		212	0		643	0
134	0		913	0		3660	0
1194	0		1291	0		1343	0
448	0		30	0		735	1
510	0		1314	0		2140	0
204	0		608	0		220	1
1201	0		210	0		1068	0
762	0		649	0		1308	0
570	0		1771	0		405	0
602	0		2773	0		31	0
7	1		2354	0		940	0
287	0		490	1		946	0
1178	0		19	0		106	0
1461	0		2161	0		552	0
1399	0		37	1		1107	0
1367	0		3660	0		2645	0
680	0		829	0		2499	0
3660	0		446	0		2475	0
1522	0		38	1		1359	0
2154	1		3660	0		6	0
2239	0		2572	0		1095	1
994	0		2270	0		1938	0
1095	0		445	0		385	0
43	0		3410	0		388	0
987	0		824	0		2895	0
598	0		3660	0		1110	0
487	0		607	1		899	1
2850	0		548	0		873	0
747	0		670	1		2763	1
2368	0		546	0		1889	0
624	1		2620	0		312	1
433	0		623	0		3462	1
795	0		562	1		377	0
489	1		2531	0		1058	0
30	0		1098	0		2044	0
972	0		709	1		1401	1
99	0		288	0		2657	0
899	1		1004	0		1696	0
243	1		1778	0		197	0
726	0		359	0		742	0
2068	0		1688	0		2627	0
2399	0		415	0		608	0
505	0		741	1		1494	0
112	0		403	1		504	0
1686	1		325	1		559	0
483	0		1141	0		200	1
410	0		497	0		3130	0
343	1		1543	0		1302	0
3200	1		611	0		466	1
89	0		621	0		1497	0
187	0		679	1		2016	0
1096	0		861	0		146	0
432	0		405	0		92	0
695	1		1034	0		517	0
1588	0		1828	0		393	0
731	0		908	0		469	1
508	0		3660	0		390	0
696	0		179	0		935	0
247	1		1099	0		29	1
611	0		608	0		273	0
2417	0		408	0		1216	0
1778	1		2907	1		1064	1
1301	0		1130	0		1258	0
725	0		822	0		1149	1
2114	0		1563	0		1417	0
2465	0		1989	0		775	1
275	0		2501	0		3495	0
2616	0		434	1		1461	0
162	0		194	0		30	0
922	0		1317	0		3660	0
875	0		30	0		481	0
396	0		46	0		377	1
184	0		2661	0		1065	0
730	1		347	1		1201	0
456	0		378	0		1486	0
602	1		728	0		435	0
6	0		83	0		587	0
723	1		2835	1		340	0
2279	0		343	0		457	0
634	0		426	0		978	0
70	0		3635	0		2964	0
407	0		1434	0		648	1
777	0		2052	1		2850	0
1713	1		522	0		1071	0
1131	0		2089	0		847	0
2893	0		1728	0		1185	0
815	0		91	1		701	1
1004	0		900	0		348	1
188	1		685	0		981	0
1127	0		14	0		3660	0
627	0		1476	0		200	1
576	1		686	0		829	0
513	0		410	0		434	0
2433	1		107	1		1600	0
1272	0		274	1		1120	0
2048	0		3660	0		625	0
1004	0		3660	0		1840	0
166	1		122	0		1441	0
293	0		303	0		563	0
1529	0		1553	0		946	1
61	0		747	0		6	0
541	0		1790	1		543	0
2375	0		1514	0		686	0
1563	0		30	0		1105	0
1947	0		1156	0		821	0
273	0		562	1		413	0
7	0		353	0		934	0
2687	0		123	0		3251	1
2079	0		679	1		183	0
61	1		656	0		837	0
588	0		215	0		752	0
199	0		2391	0		1815	0
577	1		91	0		1753	1
2911	1		1090	0		462	0
376	0		955	0		369	0
792	0		1090	0		387	0
1087	0		549	0		1366	0
3432	0		2506	0		2611	0
2703	0		685	0		3660	0
5	0		7	0		1286	0
1335	1		516	0		179	0
1021	0		1156	0		1466	0
178	0		888	0		384	0
1349	0		1673	0		585	0
788	0		1495	0		1423	1
679	0		43	0		1362	1
533	0		3289	0		2337	0
2616	0		1262	1		9	0
2832	0		1762	1		2471	0
1065	0		513	0		578	0
61	1		1426	0		1249	1
810	0		477	0		763	0
1233	1		604	0		192	1
2612	0		458	0		2056	0
938	0		860	0		962	0
64	0		553	0		889	0
138	0		638	0		1647	0
985	1		771	0		424	0
1002	0		95	1		424	0
544	0		914	0		1357	0
477	0		1263	0		552	1
954	0		832	0		414	0
545	0		652	1		791	0
3349	1		6	0		735	0
764	0		567	0		218	1
2013	0		736	0		897	1
1078	0		3660	0		1976	0
405	1		2650	0		1948	0
924	0		477	0		1362	0
324	1		454	0		1686	0
1046	1		2235	1		424	1
454	0		874	0		2790	0
632	1		505	0		1378	0
105	1		787	0		494	1
669	0		154	1		1614	0
1690	0		852	0		1500	1
473	0		932	1		389	0
160	1		1398	0		849	0
992	0		746	0		39	0
1354	1		250	1		3362	0
299	1		64	1		1552	0
356	1		97	0		486	0
761	0		428	0		335	1
335	0		427	0		2289	0
1369	0		1268	0		2317	0
1726	0		3013	0		765	1
993	0		1001	0		532	1
1415	0		650	0		2628	0
291	1		406	0		2347	0
791	0		2760	0		503	0
896	1		425	1		1089	1
641	0		301	0		2065	0
619	0		627	1		231	0
680	1		111	0		505	0
3660	0		566	0		1699	1
2417	1		748	0		146	1
1035	0		706	0		1455	0
1834	0		242	0		386	0
2792	0		526	0		204	0
55	0		966	0		742	0
396	0		332	0		1449	0
955	0		396	0		1830	0
1150	0		418	0		1139	0
700	0		792	0		2450	0
855	0		2304	0		480	1
396	0		627	0		822	0
634	0		817	0		559	0
1277	0		597	0		454	0
1040	0		749	1		59	1
2097	1		412	1		2049	0
728	1		102	1		747	0
3660	0		1133	0		246	1
124	1		333	0		453	0
232	0		656	0		647	0
2121	0		3660	0		31	0
883	1		443	0		317	0
129	1		1474	0		500	0
1558	0		76	0		568	0
951	1		567	0		1194	1
425	0		926	0		782	0
359	0		1590	1		2419	1
625	1		861	0		282	0
2048	0		1471	0		3660	0
1171	0		648	0		20	0
305	1		1070	0		366	0
299	1		37	0		112	0
1058	1		1293	0		566	0
495	1		776	0		1989	0
2886	0		839	0		212	0
1106	0		1218	0		913	0
67	0		2973	0		1291	0
1024	0		1495	0		1512	0
502	0		2493	0		30	0
463	0		240	1		1314	0
2076	0		2684	0		608	0
800	0		458	0		210	0
543	1		74	0		649	0
2	0		573	0		289	1
480	1		1359	0		1771	0
474	0		190	0		2773	0
691	0		763	0		2354	0
1858	0		875	1		490	1
3660	0		512	0		19	0
17	1		1023	1		1428	0
935	1		2689	0		2161	0
1219	0		396	0		37	1
293	0		2630	0		3660	0
1154	0		307	0		829	0
1441	0		373	1		647	0
761	0		2644	0		446	0
2177	0		764	0		38	1
3660	0		992	0		3660	0
334	1		958	0		2572	0
2772	0		467	1		1407	0
1493	1		392	0		2270	0
1150	0		629	0		445	0
114	0		825	0		395	1
1001	0		476	0		189	1
403	0		91	0		183	0
511	0		981	0		3410	0
35	0		203	0		824	0
1096	0		30	0		3660	0
1389	0		944	0		607	1
3169	1		148	1		548	0
282	1		434	0		670	1
1127	0		3	0		513	0
385	0		616	0		546	0
562	0		904	0		678	0
781	0		715	0		158	0
515	0		3660	0		1964	0
896	0		267	1		2620	0
485	0		1621	0		623	0
50	1		352	0		721	0
416	0		1344	0		562	1
441	0		1137	1		2531	0
254	1		162	0		1098	0
62	0		1968	0		191	0
575	0		405	0		709	1
668	0		1245	0		288	0
1490	1		1139	0		1004	0
2589	0		686	0		1778	0
1014	0		992	1		359	0
31	0		2585	0		1688	0
394	0		1401	0		1142	1
1065	0		1554	0		415	0
576	0		957	0		741	1
3323	0		704	0		403	1
388	1		2172	0		325	1
1834	0		316	1		1074	0
270	0		352	0		142	1
448	0		122	1		1141	0
194	0		1133	0		700	0
428	1		877	0		212	1
488	0		1491	1		497	0
247	0		1611	0		1072	0
735	0		1090	0		1543	0
494	0		1453	0		611	0
3621	0		1481	1		621	0
248	0		516	0		679	1
110	0		470	0		861	0
1849	1		2228	0		405	0
1031	0		482	0		1034	0
1561	0		3037	0		1828	0
2140	0		491	0		908	0
506	0		604	0		3660	0
573	0		580	0		179	0
118	0		1371	0		1099	0
1099	0		1273	0		608	0
413	1		388	1		408	0
1803	0		721	0		2907	1
792	0		1613	1		1130	0
3361	1		2728	0		822	0
695	0		2650	0		1563	0
198	1		617	0		1989	0
1363	0		3660	0		1355	0
883	1		1120	1		2501	0
1996	0		1287	0		434	1
455	0		813	1		742	0
183	0		2600	0		194	0
198	1		1204	1		31	0
118	1		3347	0		1317	0
1006	0		32	0		697	1
540	0		1462	0		30	0
365	0		379	0		473	1
3660	0		449	0		46	0
338	0		2273	1		2661	0
1243	0		1242	1		347	1
1656	1		1842	0		179	1
595	0		238	0		378	0
417	0		574	0		728	0
895	0		336	1		83	0
624	1		567	0		2835	1
1856	0		1143	0		343	0
3660	0		381	1		477	1
873	1		2754	0		426	0
533	0		622	0		3635	0
983	0		3420	0		1434	0
1233	0		434	0		1561	0
791	0		2577	0		2052	1
401	0		1229	0		997	0
477	0		873	0		522	0
207	0		626	0		2089	0
203	0		300	1		1728	0
3660	0		2687	0		91	1
2469	1		800	0		900	0
2600	0		797	1		685	0
194	1		110	1		14	0
30	0		1351	1		504	0
992	0		2198	0		1184	0
1363	0		263	0		902	0
553	0		826	0		1476	0
2823	0		194	1		686	0
3660	0		772	1		410	0
401	0		344	0		919	0
1168	0		14	0		107	1
1543	0		868	0		274	1
730	1		671	0		3660	0
946	0		863	0		3660	0
362	1		3	0		122	0
122	1		2519	0		303	0
771	1		1324	0		1553	0
214	0		1927	0		747	0
143	1		2027	0		1790	1
3660	0		648	0		2496	0
1257	0		666	1		1514	0
375	0		6	1		30	0
30	0		1126	0		1156	0
2875	1		3660	0		418	0
606	0		522	0		562	1
524	0		66	1		353	0
1354	0		933	1		123	0
743	1		2165	0		679	1
1163	0		1790	0		656	0
643	1		9	1		198	0
573	0		1226	0		457	0
83	1		3660	0		215	0
3067	0		454	0		2391	0
943	0		1495	0		91	0
639	0		906	0		1090	0
864	0		31	0		955	0
2263	0		1065	0		668	0
986	0		448	0		1862	0
95	1		1498	1		1090	0
3046	1		2012	0		549	0
724	0		749	0		3660	0
1778	0		919	1		2506	0
2078	0		798	0		216	0
1099	0		323	0		685	0
914	0		768	0		7	0
1103	0		672	0		57	1
2734	0		49	0		1719	0
396	1		1040	0		577	0
789	0		84	0		516	0
3660	0		194	0		1156	0
343	0		1011	1		659	0
3660	0		569	0		1096	0
134	0		968	0		888	0
941	0		154	1		1673	0
396	0		448	0		1495	0
182	0		106	1		43	0
1832	0		727	0		3289	0
2439	0		1253	0		1262	1
2938	0		518	0		1762	1
408	1		686	0		513	0
294	0		1368	0		1222	0
951	1		892	0		1426	0
300	0		1258	1		477	0
202	0		365	0		604	0
2641	0		626	0		458	0
308	1		389	0		860	0
400	0		875	0		286	0
118	1		1397	0		553	0
3660	0		964	0		1256	0
953	0		2702	0		638	0
376	0		512	0		1748	1
326	1		92	0		771	0
77	0		1750	0		95	1
1515	0		256	0		30	0
911	0		565	0		914	0
1167	1		587	0		1263	0
1357	1		1161	0		539	0
1383	0		374	0		832	0
1127	0		252	1		652	1
1020	0		258	1		851	0
2022	0		171	1		375	1
7	0		644	0		6	0
1732	1		319	0		567	0
3660	0		4	0		736	0
1372	1		849	0		3660	0
1168	0		1895	0		2650	0
179	1		164	1		466	1
589	0		540	0		1118	0
776	0		653	1		477	0
854	0		1626	1		454	0
1108	0		793	1		610	1
623	0		1011	1		646	0
2475	0		777	0		2235	1
172	1		442	0		874	0
1339	0		2590	0		505	0
386	0		467	0		731	0
1167	0		1886	0		1392	0
1164	0		2825	0		787	0
1157	0		468	0		154	1
1008	0		2470	0		852	0
770	0		1713	1		932	1
938	0		803	0		1398	0
164	1		354	0		746	0
522	0		1585	1		1815	1
906	0		568	0		250	1
291	1		2133	0		856	0
1674	0		1899	0		64	1
932	0		1841	0		97	0
987	1		541	0		804	0
1299	0		549	0		428	0
1045	1		408	0		427	0
558	0		791	1		1268	0
725	0		2450	0		3013	0
3059	1		2773	0		663	0
284	0		54	0		1001	0
2107	0		1589	1		650	0
578	0		1559	0		406	0
1063	0		1097	1		863	0
405	0		1182	0		2895	0
3042	1		1473	0		2760	0
766	0		2379	1		693	0
1683	0		655	0		425	1
1543	0		1242	0		301	0
2037	0		587	0		627	1
222	0		287	0		111	0
281	1		933	0		566	0
501	0		448	0		748	0
1235	1		1701	0		706	0
696	0		992	0		242	0
952	0		2709	0		559	0
1865	0		816	0		526	0
1841	0		942	0		1381	0
460	1		444	1		3660	0
1398	1		896	1		966	0
389	1		217	1		332	0
242	0		582	0		1106	0
638	0		964	0		396	0
910	0		192	0		418	0
1371	0		3	0		792	0
439	0		1731	0		2304	0
578	0		930	0		627	0
422	0		833	0		817	0
843	0		1946	0		597	0
380	0		734	1		749	1
3660	0		1127	0		236	1
111	0		544	0		412	1
3283	0		2893	0		102	1
352	0		615	0		110	1
323	1		193	0		1133	0
105	0		701	0		333	0
1643	0		472	1		656	0
370	0		643	0		3660	0
425	0		1726	0		443	0
591	0		705	0		1474	0
1414	0		1099	0		630	0
1300	0		1387	0		76	0
614	0		532	0		567	0
766	1		509	0		506	1
1221	0		731	1		926	0
822	1		355	0		1590	1
1212	0		2060	0		1459	0
1339	1		640	1		861	0
382	0		461	0		1471	0
321	0		385	0		645	0
937	0		709	0		648	0
1288	0		3660	0		160	1
1576	0		1105	0		419	0
1126	0		134	0		2002	1
2881	0		395	0		1070	0
395	1		1026	0		37	0
434	0		1259	0		1293	0
3595	0		131	0		776	0
466	0		56	1		839	0
805	0		852	0		1218	0
321	0		862	0		2973	0
578	0		1095	0		1495	0
1220	0		912	0		2493	0
1505	0		910	0		240	1
1013	0		2087	0		2684	0
467	0		169	0		862	1
182	0		1124	0		2600	0
741	0		961	0		458	0
739	0		949	0		74	0
232	0		822	0		489	0
2406	0		1457	0		573	0
1246	0		1433	0		394	1
234	0		1082	0		1359	0
2012	0		711	0		45	1
1599	1		82	1		190	0
254	1		1029	0		763	0
262	1		10	0		875	1
1274	0		1279	0		512	0
518	0		1099	1		1120	0
428	0		403	0		1023	1
1886	1		105	0		696	1
975	0		243	1		2689	0
1351	0		1492	1		3660	0
917	0		425	0		396	0
358	0		213	0		2630	0
946	1		1820	0		307	0
762	0		1929	0		373	1
1415	0		2646	0		176	0
788	1		652	0		2644	0
1690	0		916	0		764	0
2219	0		3470	1		481	0
849	0		3660	0		992	0
939	0		2485	0		958	0
587	0		2954	1		467	1
781	0		23	1		392	0
3660	0		6	0		629	0
344	1		392	0		1145	0
1495	0		476	0		825	0
2385	1		1054	0		476	0
910	0		122	1		1306	0
940	0		1130	1		91	0
1589	0		639	0		1475	0
1234	0		131	0		981	0
282	0		710	0		203	0
991	1		953	0		30	0
881	1		328	0		944	0
731	1		308	1		1216	0
129	1		409	1		148	1
1972	1		313	1		434	0
142	1		1473	0		3	0
3563	1		3480	0		1581	1
1354	0		949	0		616	0
3562	0		189	0		904	0
1943	0		818	0		715	0
943	0		2066	0		3660	0
1775	0		765	0		267	1
148	0		761	1		1621	0
408	0		1364	0		352	0
268	1		62	1		1344	0
262	1		717	0		1137	1
790	0		8	0		162	0
871	1		1765	0		206	1
518	0		60	0		1968	0
1650	0		1072	0		405	0
658	0		1370	0		1245	0
574	0		2029	0		1139	0
531	0		63	0		445	1
562	0		792	1		686	0
1856	1		1120	1		42	0
974	0		2115	0		275	1
467	0		840	0		992	1
770	0		1158	0		2585	0
551	0		547	1		1401	0
1396	0		32	0		1554	0
370	0		1195	0		957	0
833	0		1020	0		704	0
455	1		728	0		2172	0
1612	0		3660	0		316	1
375	0		96	1		352	0
1535	0		908	0		784	1
1621	0		928	0		988	0
304	0		603	0		122	1
212	0		615	0		1133	0
925	0		1506	1		877	0
821	0		2082	0		1491	1
1520	0		957	0		1611	0
619	0		664	0		1090	0
3660	0		2918	0		1453	0
435	1		2282	1		474	0
3096	0		638	0		1481	1
212	0		504	1		3542	0
354	0		1216	0		623	1
295	1		2150	0		1233	0
1690	0		3660	0		516	0
31	0		3451	0		501	0
92	1		444	1		470	0
1126	0		139	0		2228	0
127	0		1236	0		482	0
211	1		938	0		3037	0
495	0		2163	0		491	0
885	0		537	1		604	0
1407	1		816	0		580	0
748	0		82	0		1371	0
731	0		1213	0		1273	0
2373	1		702	0		694	0
573	1		538	0		1837	0
565	0		1266	0		388	1
366	1		1670	0		721	0
2621	1		762	0		1613	1
2900	1		889	0		2728	0
1272	0		1137	0		883	0
637	0		416	0		2650	0
330	1		603	0		617	0
884	0		132	0		3660	0
1386	0		1645	0		1120	1
1463	1		1079	0		1219	0
2669	0		166	1		1287	0
1800	0		2175	0		672	0
1	1		3656	0		813	1
236	0		1700	0		2600	0
1683	0		328	0		1204	1
853	0		166	0		3347	0
365	0		701	0		32	0
581	0		442	1		1462	0
762	0		249	0		379	0
70	0		1542	0		449	0
1326	0		1622	1		2273	1
22	1		2211	0		1242	1
344	0		1167	0		1842	0
792	1		785	0		238	0
1703	0		1381	1		737	0
3467	1		3660	0		574	0
760	1		438	0		31	0
788	1		1593	0		1009	1
2532	1		1120	1		428	0
598	1		908	0		336	1
2361	0		544	0		567	0
1474	0		634	1		1143	0
860	0		854	0		377	0
[truncated: 9,509 more rows]

[truncated: 13 more sheets: Fig. 4e, Fig. 4f, Fig. 4gh, Fig. 5a, Fig. 5dfg, Fig. 5e, Fig. 6bc, Fig. 6d, Fig. 6e, Fig. 6g, Fig. S2b, Fig. S2d, Fig. S3]
